# Supplementary material for: B4GALT1 Is a New Candidate to Maintain the Stemness of Lung Cancer Stem Cells
Source: J Clin Med. 2019 Nov 9;8(11):1928. doi: 10.3390/jcm8111928 (PMC6912435; doi:10.3390/jcm8111928)
Supplement: Supplementary file 1 [file jcm-08-01928-s001.zip]

Archive with 10 entries (9 files):
- supplementary/
- supplementary/supplementary figures and Table S1.docx
- supplementary/supplementary figures and Table S1.pdf
- supplementary/Table S1_1_Kallisto_output_RNAseq_3Dvs2D.txt
- supplementary/Table S1_2_Significant_diff_transcript_RNA_seq.txt
- supplementary/Table S1_3_Significant_diff_transcript_RNA_seq_UP.txt
- supplementary/Table S1_4_Significant_diff_transcript_RNA_seq_DOWN (1).txt
- supplementary/Table S2_1_output_ATACseq_3Dvs2D.txt
- supplementary/Table S2_2_significant_ATACseq_3Dvs2D_hg38.bed
- supplementary/Table S3_ATAC_RNAseq_data.xlsx
