# Supplementary material for: B4GALT1 Is a New Candidate to Maintain the Stemness of Lung Cancer Stem Cells
Source: J Clin Med. 2019 Nov 9;8(11):1928. doi: 10.3390/jcm8111928 (PMC6912435; doi:10.3390/jcm8111928)
Supplement: Supplementary file 1 [file jcm-08-01928-s001.zip › supplementary/Table S1_1_Kallisto_output_RNAseq_3Dvs2D.txt]

target_id	pval	qval	b	se_b	mean_obs	var_obs	tech_var	sigma_sq	smooth_sigma_sq	final_sigma_sq
ENST00000391921.9	3.17546623599812e-218	2.2642344449161e-213	2.94690906626886	0.0934580293623376	7.97619108107452	2.61576319736003	0.00124047936265309	0.0118611255157842	0.00962020174860488	0.0118611255157842
ENST00000296129.6	1.61240992569482e-177	5.74856386708717e-173	2.84371669365964	0.100102807577895	6.63477446022698	2.43764636193231	0.00262731055521664	0.0119089041857409	0.0124035475722488	0.0124035475722488
ENST00000649730.1	1.64644560253203e-172	3.91327190809812e-168	3.03452023163586	0.108377551898945	8.66673085919243	2.77273353937165	0.00120797930237538	0.0115915563344253	0.0164105613310374	0.0164105613310374
ENST00000343420.6	1.56591494715818e-144	2.79139998480417e-140	2.6015850913529	0.101628462166477	7.20971250663944	2.03516544348169	0.00654734761641063	-0.000682413595424113	0.00894516886707396	0.00894516886707396
ENST00000252999.7	4.22416278859276e-131	6.02399406955637e-127	2.03586962951602	0.0835640791487883	8.02621795750975	1.25164937979695	0.000608809435273237	0.00966598466628036	0.0098656235507042	0.0098656235507042
ENST00000256495.3	1.12043597865069e-127	1.33152611702848e-123	2.0817681076433	0.0866040065913733	7.01105583753491	1.30571812183441	0.00157430932117819	0.00541392272154196	0.00967607161533975	0.00967607161533975
ENST00000222543.11	2.35688369715819e-115	2.40078907345954e-111	2.54547118665445	0.111501097282535	6.90450446389559	1.9524823014611	0.00839831698517383	0.00242072405819126	0.0102504250576401	0.0102504250576401
ENST00000360596.7	1.81299642873456e-104	1.61592371693112e-100	2.24152410724177	0.103268984807213	7.04331044649186	1.52012647687154	0.00358824447797544	0.0124084803566932	0.00952859997605677	0.0124084803566932
ENST00000467843.6	2.23602062968006e-101	1.77152461087452e-97	1.85750852810358	0.0868970186488804	7.08858071837189	1.03977751638393	0.00198553549333796	0.00385963549500542	0.00934110228175785	0.00934110228175785
ENST00000609438.2	3.88540424220727e-100	2.77044864086347e-96	1.74825745822379	0.082300827049297	7.83880205448769	0.925049353430133	0.000834044822110037	0.00932609437738741	0.00908861402050203	0.00932609437738741
ENST00000373008.6	1.45189552252934e-92	9.41145075803928e-89	2.29864847093194	0.112640714264205	7.70406920591733	1.60036095448726	0.00372460666486647	0.0153072891000588	0.00875324884485218	0.0153072891000588
ENST00000519973.6	1.11776001705777e-90	6.64173002135726e-87	1.79494216174577	0.0888873380430429	7.11899292722362	0.976026359841024	0.00179838649939214	0.0100530517971751	0.00922751594718605	0.0100530517971751
ENST00000371244.9	1.56265483824312e-90	8.57104158354519e-87	1.73211797661031	0.085846616453018	8.02674512436258	0.908913375336701	0.000697092389705667	0.0103573699449417	0.0098683659852081	0.0103573699449417
ENST00000371045.9	6.83581125829846e-89	3.48157632829795e-85	1.80562021859147	0.0903297057838676	7.40931398726465	0.987870659032289	0.00144963715636584	0.0107895464641343	0.00860215910018204	0.0107895464641343
ENST00000218388.9	4.73085609954716e-88	2.24885975548074e-84	2.03827067870758	0.102464548463623	8.22143421500388	1.25896298833394	0.00037965198215259	0.0153688235556287	0.0111247075313008	0.0153688235556287
ENST00000290271.7	1.23749960568823e-82	5.51491699274959e-79	5.94359843773153	0.308649017862568	6.67580242143481	10.7122257761744	0.00933775401812284	0.133558570323169	0.0120021673637815	0.133558570323169
ENST00000250092.11	1.02966647451344e-79	4.31878460580627e-76	1.92381975078517	0.101760360147087	6.62712285316106	1.1154223289102	0.00305105639322926	0.00332094217785914	0.012481699952668	0.012481699952668
ENST00000367063.6	3.30387377462457e-79	1.30877453125461e-75	3.14236524600981	0.1667585963764	6.08459938655669	2.98102023522427	0.020145689070589	0.00320735271089602	0.0215669551275515	0.0215669551275515
ENST00000381280.4	6.66420982696405e-79	2.50097272369392e-75	2.62819174058235	0.139748150854547	6.79289219450365	2.0956530023803	0.00342309708834612	0.0258712214125518	0.0110091509081607	0.0258712214125518
ENST00000367468.10	2.3320652662968e-77	8.31427908740135e-74	3.11247341612575	0.167182927607943	6.4995694624989	2.93978738736711	0.00616040312098711	0.0357647938043568	0.0139499388686242	0.0357647938043568
ENST00000299977.9	1.26561158727379e-76	4.2972937437605e-73	1.5301813209941	0.0825948112356641	7.19249232264186	0.709960162995214	0.00124042969699481	0.00816419587730189	0.00899242456758765	0.00899242456758765
ENST00000257770.8	2.34026707851273e-75	7.58501835301236e-72	2.51181395324293	0.136744376917657	6.14376096003493	1.90670791077749	0.00790154513964697	0.00952984244250761	0.0201469917882503	0.0201469917882503
ENST00000518881.5	2.2243223941835e-74	6.8957862606461e-71	1.92723904943752	0.105625015936402	6.89106492627313	1.11817744856309	0.00640207465195385	-0.00152414657690398	0.0103328913353941	0.0103328913353941
ENST00000379143.10	8.97358536977257e-74	2.66605221335943e-70	-1.52899441836333	0.0841509168941735	7.85302474195475	0.708851007489503	0.00148763031409534	0.00789215477795129	0.00913443490709981	0.00913443490709981
ENST00000439211.7	3.69758764459844e-72	1.05461115764179e-68	-2.44603922718187	0.136159793600208	6.6571271582419	1.81717975754564	0.0136359716935768	0.0141732623963	0.0121812244079886	0.0141732623963
ENST00000217026.5	2.45324488212586e-71	6.72792973365778e-68	-2.00056728675161	0.112019144812566	6.63983302363368	1.20977829715133	0.00646997495194169	0.00490184567946302	0.0123524582548663	0.0123524582548663
ENST00000369779.9	4.16492018120732e-71	1.09990914296595e-67	2.2400928561762	0.125639082546128	7.77024968632187	1.52434701616313	0.00454445465112294	0.0191333139434262	0.00889605947587888	0.0191333139434262
ENST00000370938.7	1.12385491910395e-70	2.86197682684957e-67	2.51125645960298	0.141288206267717	6.01983341351505	1.90578018813471	0.00666192238908958	0.0106599355676668	0.023281613456434	0.023281613456434
ENST00000247829.8	4.97949510095289e-69	1.22433765061498e-65	1.66127071200941	0.0946049009988075	7.01463923848988	0.838686218325666	0.00113562024734983	0.0122895106921414	0.00965910432702396	0.0122895106921414
ENST00000233156.9	5.65119516125413e-69	1.34317606592688e-65	1.38695764223214	0.0790158368029431	7.61788477725776	0.582445775002232	0.000736925009218976	0.0059509807387693	0.00862832868928503	0.00862832868928503
ENST00000361956.7	4.65478602456056e-68	1.07066084740408e-64	2.53157736364203	0.145219575117299	6.49418014727321	1.94797165442811	0.00561426752563528	0.0260188199702382	0.0140193067633343	0.0260188199702382
ENST00000264279.10	5.38707389778365e-68	1.20037474127364e-64	-1.48672738200341	0.0853244530427658	7.47834773409228	0.664979614383202	0.00235244659910871	-1.22942696163422e-05	0.00856794683146202	0.00856794683146202
ENST00000216117.9	5.85068001514161e-68	1.22699084646958e-64	-1.86136794888498	0.106854333901336	6.60361782575481	1.05310861074908	0.00293323810750467	0.0141935349027425	0.0127284699419328	0.0141935349027425
ENST00000200457.9	5.81771876975001e-68	1.22699084646958e-64	-1.62794011980657	0.0934523607612356	6.90911241790818	0.799025177175109	0.00287732937780046	0.00208325446264516	0.0102226862199717	0.0102226862199717
ENST00000596188.2	4.60289229660598e-66	9.37727520906265e-63	1.39397469462277	0.0811956591583842	7.57645781001548	0.587092760744062	0.00129683855301359	0.00388206890882315	0.00859226404623315	0.00859226404623315
ENST00000264156.3	4.76992978499272e-65	9.44764092747558e-62	-1.60785203832027	0.0944028446146966	7.18645667708392	0.786250729624807	0.00239981671285062	0.0109680288941692	0.00900967952475259	0.0109680288941692
ENST00000249837.7	6.83431323760696e-65	1.31706451647115e-61	2.232798342863	0.131257985363938	7.31954332324834	1.51629092243369	0.0066080626200129	0.0192349254626866	0.00871074609105564	0.0192349254626866
ENST00000358344.8	7.05357714847104e-65	1.32354806577521e-61	-1.42280618239396	0.0836506297302496	7.72578588704661	0.611124183798873	0.00170059523672698	0.00306309726494063	0.008795546544674	0.008795546544674
ENST00000355327.7	1.19144363855491e-63	2.17832556932101e-60	2.2113359688625	0.131295180172972	6.10344274324842	1.48266516300375	0.0047574842059217	0.0148214318543784	0.0211001522990581	0.0211001522990581
ENST00000373715.11	1.27245475432398e-63	2.26827784505793e-60	-1.80242493560711	0.107041361422163	6.79045197621449	0.975828529591139	0.00615908855472878	-0.00464929475266186	0.0110276910279363	0.0110276910279363
ENST00000053867.8	2.22052652999309e-63	3.86176643157627e-60	1.41078454684706	0.0839472860235125	7.07937552721326	0.604995071806547	0.00119329755370407	0.00868315309605856	0.00937742269236605	0.00937742269236605
ENST00000381086.9	4.6510005065864e-63	7.89607000289611e-60	3.06237024624545	0.182700412048994	7.46488779078517	2.8397323174444	0.0414978757287945	-0.00862430083183111	0.00857128511551358	0.00857128511551358
ENST00000284136.10	1.0432920310103e-62	1.7300208134688e-59	1.88150319483556	0.112573137523873	7.08035663355038	1.07722353520329	0.00206657410983975	0.0169424928281134	0.00937350820071889	0.0169424928281134
ENST00000621112.1	2.91983671664806e-62	4.73172811917894e-59	-3.20626981991555	0.192544037983716	5.66670796283639	3.08850697696099	0.0187807551151685	-0.0132093432019196	0.0368290547294436	0.0368290547294436
ENST00000370035.8	9.81402193236663e-62	1.55506448858993e-58	1.90648752317277	0.114991073633034	7.00607842697512	1.10627593922237	0.0016137170586103	0.0182207034643063	0.00969988443946776	0.0182207034643063
ENST00000328252.4	2.04991954097086e-61	3.17755354237797e-58	2.977133379836	0.180049165925002	7.24945823478131	2.69789819098047	0.00148039407865821	0.047146159146775	0.00884711092575283	0.047146159146775
ENST00000367549.4	2.38322862604439e-61	3.61561136066956e-58	-1.60103706531602	0.0968796987424054	8.42190520737705	0.778392702680822	0.00106420253608541	0.0106817941215406	0.0130143115065434	0.0130143115065434
ENST00000298198.5	4.14498802140014e-61	6.15737970578991e-58	2.94489441973048	0.178558192295486	5.63385252252776	2.63998057665092	0.00730384840475674	0.0405206936489908	0.0387714814908897	0.0405206936489908
ENST00000314754.12	3.78001083986621e-60	5.50061005971062e-57	3.41545636713038	0.208787188828456	8.16314767023451	3.55191316699411	0.0155225109094272	0.0498656244189067	0.0106949652697655	0.0498656244189067
ENST00000285873.8	1.51138988223954e-59	2.15536288326417e-56	-1.3706091079191	0.0842211519882361	7.27647105704429	0.563957604451474	0.00185071050195896	-0.00136720245415822	0.00878909316137939	0.00878909316137939
ENST00000368404.9	6.92514445848391e-59	9.68216667583798e-56	1.82359259220169	0.112703238266151	6.56992131645485	1.00393792515741	0.0059526502514506	0.00191102782048501	0.0131003796220647	0.0131003796220647
ENST00000280612.9	2.66468887405364e-58	3.65390337452925e-55	-1.6695178745385	0.103714135950361	8.63016198537315	0.849094926416175	0.000314466818427754	0.0158204661754671	0.0158117279474466	0.0158204661754671
ENST00000330263.5	5.99940853663675e-58	8.07135521313862e-55	-1.79705597032783	0.111987031749129	6.4764881218178	0.973781477447124	0.00456013547313156	0.00163790115168429	0.0142515074468392	0.0142515074468392
ENST00000530275.3	1.46309982466914e-57	1.93194203515201e-54	2.45723879743678	0.153658436574287	6.00809578852159	1.83400521770917	0.0118048411046742	0.0164432406710807	0.0236115315910072	0.0236115315910072
ENST00000407426.8	7.26970588523419e-57	9.42471106255889e-54	-1.34649328558546	0.0847309928544243	7.80152691873258	0.546188433203812	0.00179084460424313	0.00105313385300234	0.00897816712090161	0.00897816712090161
ENST00000620941.1	8.07221962143356e-56	1.02782419265482e-52	-1.92952740875549	0.122589213506726	6.63493239157719	1.12386659738272	0.010140227303435	-0.00146048850203104	0.0124019455988615	0.0124019455988615
ENST00000602300.5	4.22978673731245e-55	5.29124058802328e-52	-1.77744988048577	0.113686784560778	7.16790436164689	0.954333209082857	0.0103220398293217	-0.00215355759032282	0.00906498764633134	0.00906498764633134
ENST00000369550.10	7.12725571153427e-55	8.76210071129724e-52	-1.31979899104684	0.0845951866251484	7.5914597173289	0.525158744620421	0.00213097363995163	0.00111644084747716	0.00860354476026391	0.00860354476026391
ENST00000376755.1	4.99581526466132e-54	6.03765443443069e-51	-1.4655721902699	0.0946963325906414	7.12870327559402	0.654392278831475	0.00425779983109564	0.00826935687356115	0.00919329327808043	0.00919329327808043
ENST00000372692.8	5.87133435935163e-54	6.97749375265348e-51	-2.15844632079212	0.139559362246779	7.36370553926076	1.42103933463119	0.019840036975307	0.00937518641078456	0.00864818500001009	0.00937518641078456
ENST00000305958.9	9.57529836573976e-54	1.1192738929028e-50	2.11762849201765	0.13719985251809	6.66498307258618	1.36789368849866	0.00718801327911367	0.0210476860173648	0.0121051702904037	0.0210476860173648
ENST00000381405.5	1.11477661351097e-53	1.28206502660945e-50	4.58226866689212	0.29707126303756	5.95524198869309	6.40505744306167	0.0135123040406309	0.118864698943466	0.0251748635704496	0.118864698943466
ENST00000281828.7	1.27636412523644e-53	1.44460107279141e-50	-1.29720646929821	0.084146371596692	7.23931761570456	0.504978800791875	0.00175023487723507	-0.00155596788330719	0.00887068290209779	0.00887068290209779
ENST00000436949.5	6.1562846896865e-53	6.85887067989697e-50	1.45937830006891	0.095296411918382	6.98633546250381	0.649833194163032	0.00253178202040577	0.0110903271663711	0.00979717009940917	0.0110903271663711
ENST00000265362.9	1.64619589115473e-52	1.80585156650611e-49	1.21308390110277	0.0795464573125041	7.61899016774195	0.442872039367652	0.000861955831163284	0.000888386710386379	0.00862950247529177	0.00862950247529177
ENST00000498926.7	2.02918232794955e-52	2.1922547986684e-49	-1.27116302949309	0.0834296743112825	7.3829468850613	0.48520284683887	0.00181428639796221	-0.00125652068064246	0.00862647943556779	0.00862647943556779
ENST00000577886.5	4.99814386870951e-52	5.31921866290243e-49	-1.42573737093654	0.0939386985928913	7.45564388954483	0.616253964796866	0.00466220756072815	0.00338260435346924	0.00857451107926097	0.00857451107926097
ENST00000354619.9	7.38306634176274e-52	7.74179650636839e-49	2.14925616592795	0.141849166666208	5.96460318106409	1.40993604333447	0.00380761976550378	0.0263741593603428	0.0248884453472202	0.0263741593603428
ENST00000314666.11	9.00886445142142e-52	9.30968218614715e-49	-1.56916721997362	0.103653275892526	6.99672408253911	0.750543323793547	0.00637058991263056	0.0084514032394087	0.00974541249224768	0.00974541249224768
ENST00000254351.9	1.00798817622316e-51	1.02676555596309e-48	-1.93091084095113	0.127610991648782	6.50466668440429	1.12434902093739	0.0105419385037474	-0.00326191572048613	0.013884909280631	0.013884909280631
ENST00000303305.11	6.44851708532367e-51	6.47612763735097e-48	-1.29712728980416	0.0864255459308513	7.99896305993276	0.507987988193294	0.00147575144597595	0.00255703156263398	0.00972831103819259	0.00972831103819259
ENST00000341068.8	4.56576367806505e-50	4.52162796251042e-47	-1.2694958751763	0.0853258681436179	7.58884762938153	0.485038930457528	0.00231932002250287	-0.000378073359210325	0.00860143563919024	0.00860143563919024
ENST00000220809.8	5.13067290204991e-50	5.0114726110653e-47	3.21800603022793	0.216403477322378	6.6754541206507	3.16286540117166	0.0116344134489719	0.0586112840468538	0.0120054521108928	0.0586112840468538
ENST00000368232.8	6.72774687057685e-50	6.48263868729205e-47	-1.72594156635346	0.116207454212637	6.47930127720683	0.900120660842488	0.00604213631601076	0.0020308308121079	0.0142141223058623	0.0142141223058623
ENST00000424486.3	9.55069476525711e-50	9.08003652722524e-47	2.61823919242064	0.176565166981544	5.79099664792079	2.06777282650771	0.015817670379512	-0.00179281301768486	0.0309452169073187	0.0309452169073187
ENST00000427159.7	1.50310647367001e-49	1.41023031577061e-46	-1.31017680815815	0.0885358409136572	7.02594420163622	0.518734526413009	0.00215135566223609	0.00255557661572472	0.00960653702719654	0.00960653702719654
ENST00000366553.2	2.14084694862015e-49	1.98247988083651e-46	-1.41068179168702	0.0954811447270631	8.33022962967946	0.607946914017255	0.000491757933111423	0.0131832155644741	0.0120652799172099	0.0131832155644741
ENST00000327044.7	4.28464591914146e-49	3.91682554639055e-46	-1.37685432674559	0.0934878347084775	7.19804371382908	0.576824254368901	0.00413309094078141	0.00599928811607684	0.00897687191693801	0.00897687191693801
ENST00000650573.1	5.37437854915482e-48	4.85081883631564e-45	3.20224436590626	0.219999544029239	6.67602474716811	3.08465187852878	0.0605996273215047	-0.0501731462774232	0.012000071738105	0.012000071738105
ENST00000489841.5	2.76762622202947e-47	2.46678525169487e-44	-1.98937638574869	0.137738092622589	7.26332596506488	1.20752205350134	0.0196412105581345	0.00565445475310297	0.00881646268082892	0.00881646268082892
ENST00000282561.4	3.77335736922417e-47	3.32167251673037e-44	1.28416196532076	0.0890430733398028	7.88583632042962	0.502050772844487	0.002644945954913	0.00651653765951338	0.00924805740978326	0.00924805740978326
ENST00000556029.5	9.0367675332912e-47	7.85802039260727e-44	-1.27780431265048	0.0889748413693335	7.74620137198598	0.495567694813012	0.00303542486833453	0.00413024561236493	0.00883935872671255	0.00883935872671255
ENST00000216479.8	1.54763084667643e-46	1.32954542037851e-43	-1.28464852649993	0.0896845374847944	7.62223855727393	0.497958969221114	0.00343195867824836	0.000146064108730741	0.00863301571754388	0.00863301571754388
ENST00000367055.8	2.05754866266654e-46	1.74656487908065e-43	1.94324830742998	0.135850825353559	7.82133995410804	1.15501073139794	0.00086352188485279	0.0268196482390122	0.00903514878517281	0.0268196482390122
ENST00000340093.8	2.1749045566505e-46	1.82446346479303e-43	2.93885304153497	0.205508151198673	6.5671890893093	2.64173748017273	0.00378111075173568	0.0595692895619092	0.0131314981233503	0.0595692895619092
ENST00000261637.5	2.4048544206389e-46	1.99390394894461e-43	-1.4768756405618	0.103325525601111	7.60014448824936	0.667159894394338	0.00131269190433419	0.0147015544567845	0.00861099740603278	0.0147015544567845
ENST00000216129.7	3.01575451289246e-46	2.47167080215269e-43	-1.23433198533018	0.0864520048752055	7.18276940029006	0.466041373979071	0.00196796207573218	0.00924296164468166	0.00902039865971163	0.00924296164468166
ENST00000315792.4	3.23899344137504e-46	2.62446804936143e-43	4.67141645586839	0.327297833120305	4.95930510511411	6.55755739537599	0.0197644665360894	-0.00611711137532418	0.140921340811781	0.140921340811781
ENST00000331821.7	6.83301534084989e-46	5.47439691981978e-43	-1.71291579747865	0.120453695612395	6.73127323922188	0.886307058767563	0.0102588989854714	-0.00265527399548711	0.0115047401945538	0.0115047401945538
ENST00000354480.2	7.07958704474903e-46	5.60892082931983e-43	-1.25925757502732	0.0885675150369552	7.13887917286134	0.478309149132001	0.00260782961420727	0.000629991701910507	0.00915847746552467	0.00915847746552467
ENST00000569842.5	8.1947814169703e-46	6.42110652918297e-43	-1.31237434609724	0.0923699219085298	7.2131746404265	0.518257142902755	0.0038622847321758	-0.00191326521403682	0.00893601897790604	0.00893601897790604
ENST00000360128.11	1.18549906798829e-45	9.18813321128664e-43	-1.515490373703	0.106860698088898	6.70172378792345	0.693189465761984	0.00536537874335898	-0.000145198835796964	0.0117634344507108	0.0117634344507108
ENST00000216297.7	1.8933970996587e-45	1.45168587950606e-42	-1.30482247587722	0.0922198968529262	8.33565078627	0.511721447811232	0.000639545384574705	0.000551629296581093	0.0121172186787718	0.0121172186787718
ENST00000394825.6	4.79844891102681e-45	3.63987873565804e-42	1.88861427840625	0.134101353110474	7.14431775498057	1.09163897526726	0.00636242641296675	0.0206123329461233	0.00914030664187133	0.0206123329461233
ENST00000216455.9	8.15281456094404e-45	6.11924515214267e-42	-1.17646091914089	0.0837578147679307	7.48651650371212	0.416212468565985	0.00195635128297225	-0.000713375925179721	0.00856670601907624	0.00856670601907624
ENST00000505490.2	1.73372205891042e-44	1.28772205925571e-41	-1.58990002768058	0.11362568452905	7.06317689309624	0.773827584827241	0.00340798774708571	0.0159582065299571	0.00944356102783319	0.0159582065299571
ENST00000326427.11	3.72859097978766e-44	2.74086032188432e-41	1.3047173903181	0.0936094676400229	6.85181711698208	0.518001819022757	0.00255675897290771	0.006587714081111	0.010587339674865	0.010587339674865
ENST00000310574.8	3.80602537602605e-44	2.76923299400165e-41	-1.52202311040931	0.109211983666469	6.690764982885	0.696463337496217	0.00602789177189858	-0.00415660063414249	0.0118629942926489	0.0118629942926489
ENST00000396191.6	5.69580561024457e-44	4.10236084073615e-41	2.05519374224865	0.147774856895382	6.21833336347353	1.28560410232577	0.0142186457538522	0.00885348783661311	0.0185374667418237	0.0185374667418237
ENST00000283147.7	9.33445761097622e-44	6.65584165493049e-41	2.02636778982456	0.146073809935926	7.02803375535755	1.25745499543057	0.00115467250465697	0.0308516644191384	0.00959697973756709	0.0308516644191384
ENST00000374169.7	1.11705093970307e-43	7.88615843609782e-41	-1.39490641212754	0.100647430898115	6.97569720523922	0.592926098041097	0.00534336921809879	0.00615279136033018	0.00985148880148749	0.00985148880148749
ENST00000270225.11	1.29294231781746e-43	9.03842735584865e-41	-1.30890996675613	0.0945140932860193	7.06151316417533	0.518933092816766	0.00394885486714903	0.00225052325123334	0.00945051587736851	0.00945051587736851
ENST00000557016.6	1.7701489697938e-43	1.2254242926425e-40	-1.15135707080861	0.083273281919461	7.56999075082732	0.399270218767296	0.00181363695979923	0.00016547231145679	0.00858802226265782	0.00858802226265782
ENST00000403150.5	1.8853896928003e-43	1.29265217937916e-40	2.12153509986354	0.153492961235471	6.29537585824731	1.37854546096451	0.00636643592747262	0.028973697795778	0.0170649185974298	0.028973697795778
ENST00000430365.7	5.09786702937804e-43	3.46188867297878e-40	1.49705943987671	0.108877602705505	6.44711291777644	0.679954148586429	0.00312890265884685	0.00636867062769803	0.0146525958974997	0.0146525958974997
ENST00000541364.5	1.20585291599723e-42	8.11152229455342e-40	-1.33754449231128	0.0977201372349368	8.35048587031992	0.540126678576182	0.00206188599335844	0.00221198638477909	0.0122619518384639	0.0122619518384639
ENST00000354694.12	1.61881659281843e-42	1.07876727415257e-39	-1.34718244665852	0.0985785494325919	7.11249173590985	0.552316924489044	0.00532561773635807	0.00448283365563439	0.00925097787599289	0.00925097787599289
ENST00000215727.10	3.10200755852706e-42	2.04801432364087e-39	2.02668741824685	0.148816931255422	5.84760420788547	1.25440280222872	0.00443196979999528	0.0232733237558726	0.0287877487424261	0.0287877487424261
ENST00000311160.14	4.048076355969e-42	2.64811042647719e-39	-1.77011181043976	0.13016288538316	6.50360420786449	0.951394630351041	0.0115151471037666	0.00274220778816712	0.0138984179931378	0.0138984179931378
ENST00000371953.8	5.68080683906692e-42	3.68240228048025e-39	-1.11564571701155	0.0821874877235045	7.46458409712528	0.377531937739852	0.00156079568676473	0.00360461428072318	0.00857137902068707	0.00857137902068707
ENST00000320574.9	1.55620106240943e-41	9.9966991490128e-39	-1.54240739605806	0.114249377977909	6.57110721866644	0.714262781818059	0.00649246205693342	-0.00579670056483368	0.0130869184955752	0.0130869184955752
ENST00000417443.3	1.59125030154028e-41	1.01305813840204e-38	3.91772296690782	0.290229303182568	5.07646557269116	4.60955067461407	0.0149760480455712	-0.0087451718168523	0.111373524593187	0.111373524593187
ENST00000382011.9	2.30006576765129e-41	1.45136185395228e-38	-2.28644317927913	0.169723918938459	6.00217558099213	1.57550775730473	0.0194290531633174	-0.0104777610594244	0.0237802598264255	0.0237802598264255
ENST00000372715.6	2.40125117609961e-41	1.50191941982988e-38	-1.23236501382679	0.0915007153683992	6.86188670004806	0.459877537596454	0.00203848088072322	0.00328711837572927	0.01052009048867	0.01052009048867
ENST00000323013.7	2.48280524846927e-41	1.53942561249437e-38	-1.33335996244278	0.0990175287486049	6.71979076655256	0.545063592072435	0.00310311203143249	0.0115330820170829	0.0116035944677887	0.0116035944677887
ENST00000374561.6	3.89543324716508e-41	2.37401685688768e-38	-1.77060785504701	0.131814327213459	6.12562338642943	0.957475306567699	0.00549428464115386	0.0157052824356543	0.0205682406469514	0.0205682406469514
ENST00000634790.2	3.89543324716508e-41	2.37401685688768e-38	-1.77060785504701	0.131814327213459	6.12562338642943	0.957475306567699	0.00549428464115386	0.0157052824356543	0.0205682406469514	0.0205682406469514
ENST00000356661.7	5.67196789134658e-41	3.42740676715743e-38	-1.14936745014498	0.0857433431700565	7.29017478554045	0.400631670146749	0.0022655905515443	0.00313192133710259	0.00876229079542282	0.00876229079542282
ENST00000272438.9	6.60483595749217e-41	3.95757330347077e-38	-1.47965706765977	0.110476244662899	6.46235644730185	0.663424273506775	0.00386549949572316	0.00439545318443025	0.0144420014565019	0.0144420014565019
ENST00000366991.5	7.14083258390225e-41	4.24308272135472e-38	-1.75733710020458	0.131265579222275	6.65728239027984	0.946731152163413	0.0136662672284264	0.0116600415675461	0.0121797112044128	0.0121797112044128
ENST00000217233.8	9.50648058773837e-41	5.60206687461237e-38	1.06322774172646	0.0795449714749036	7.77035134443187	0.34462865401314	0.000594792776278693	0.00627106319886593	0.00889631095413614	0.00889631095413614
ENST00000396014.8	1.79891097639692e-40	1.04284185578054e-37	1.3423051354059	0.100782468474895	7.01526446434421	0.552723450103391	0.00132860171566561	0.0139070572121743	0.0096561589837369	0.0139070572121743
ENST00000638803.1	1.79891097639692e-40	1.04284185578054e-37	1.3423051354059	0.100782468474895	7.01526446434421	0.552723450103391	0.00132860171566561	0.0139070572121743	0.0096561589837369	0.0139070572121743
ENST00000366535.4	2.29891519312853e-40	1.32195039460352e-37	-1.23669073894526	0.0929806931100696	6.98451677153927	0.467939111221357	0.00316175249536938	0.00823564260897	0.00980636144147403	0.00980636144147403
ENST00000282223.11	2.7812655808494e-40	1.58652288781509e-37	1.49867245162403	0.112798646299251	7.44625644901613	0.685311757762823	0.0105067362172021	0.0038757920150294	0.00857856569321302	0.00857856569321302
ENST00000227507.2	3.21512804347814e-40	1.81945626993782e-37	-1.21496097478941	0.0915196674354846	6.90608126712495	0.44449483900511	0.00232287186502326	-0.000253136956595337	0.0102409024262293	0.0102409024262293
ENST00000344843.12	4.28382900627043e-40	2.40515073592997e-37	-1.6533042694612	0.124741016138936	6.45909596710965	0.831218577922953	0.00885388537773499	0.0051387092439713	0.0144865962833264	0.0144865962833264
ENST00000559220.1	5.4610482382826e-40	3.0421451842383e-37	1.16984508910168	0.0883858120960501	8.07487140743974	0.413933016326449	0.00158514864546583	0.00262954707685477	0.0101329290243516	0.0101329290243516
ENST00000584911.1	9.6352157582031e-40	5.32580949165049e-37	2.36454847646227	0.179228312313136	5.95546769491203	1.71587419478355	0.00581644098168504	0.0423677409202375	0.0251679082488916	0.0423677409202375
ENST00000337288.9	1.18006203670658e-39	6.47254949733279e-37	-1.15358694243823	0.0875411581503247	8.17935080057157	0.401957793367736	0.000685626811505126	0.00272555223667564	0.0108095547439451	0.0108095547439451
ENST00000242607.12	1.58767310412535e-39	8.64178954324837e-37	1.45920874194665	0.110922198967814	6.53059255556999	0.650268451132658	0.00489289047429951	0.00945886622645569	0.0135627108614835	0.0135627108614835
ENST00000300408.7	2.90750734411153e-39	1.57058260351915e-36	-1.09234204573544	0.0833248666118282	7.78891718608269	0.358683495320968	0.00147063300466983	-0.000570443184018509	0.00894391708914861	0.00894391708914861
ENST00000395671.9	3.23104775712478e-39	1.73223029529342e-36	-1.57177917225532	0.11997003165401	7.7950736576233	0.758418300094765	0.00359377391672213	0.017995438825874	0.00896044434729073	0.017995438825874
ENST00000578921.6	3.78513037137851e-39	2.0141413134386e-36	2.22257453186292	0.169799381698192	7.3605428807569	1.51654946093581	0.00109529877981219	0.0421524462578204	0.00865207371291988	0.0421524462578204
ENST00000649973.1	3.97395202158155e-39	2.09895314775445e-36	-2.15351275156255	0.164569724138984	6.92304514984769	1.39265856149662	0.0304843314503247	-0.0287675687579859	0.0101404597044473	0.0101404597044473
ENST00000424014.6	6.32551155070443e-39	3.31642849714286e-36	-1.34294279619967	0.102904724421088	6.6352205392382	0.541292693334407	0.00348504952920356	-0.00317994056041506	0.0123990239330665	0.0123990239330665
ENST00000569669.6	1.4039550215267e-38	7.25417455470577e-36	-1.89586765184623	0.145954193506095	5.90722416569604	1.09644277232332	0.00524208646935812	0.0174435714409407	0.0267118534336636	0.0267118534336636
ENST00000642409.2	1.4039550215267e-38	7.25417455470577e-36	-1.89586765184623	0.145954193506095	5.90722416569604	1.09644277232332	0.00524208646935812	0.0174435714409407	0.0267118534336636	0.0267118534336636
ENST00000540447.5	1.45587957813943e-38	7.46834801724128e-36	1.70728916684764	0.131464531878189	6.07386925123499	0.877983640125195	0.00408532860774134	0.000330609335511646	0.0218390561051858	0.0218390561051858
ENST00000454402.7	3.47605051787023e-38	1.77040218661585e-35	-1.79534742556618	0.138959883492282	6.17778310946977	0.970860006839849	0.00957589789428027	-0.00472803127713599	0.0193888759360025	0.0193888759360025
ENST00000338983.7	4.2738919615534e-38	2.1613162583447e-35	1.20940704537489	0.0937235042837234	7.52880516851129	0.449340534726996	0.00094214273461357	0.0122340001482181	0.00856976017293322	0.0122340001482181
ENST00000370995.6	5.9662443313295e-38	2.99589497043041e-35	-1.20141623115374	0.0932902313051157	7.6623539748351	0.435792788851585	0.00437030916994144	-0.000904683285326024	0.00868429171550155	0.00868429171550155
ENST00000331442.4	6.39214220474161e-38	3.18730984452375e-35	-2.02707944867606	0.157468252222269	7.28170707613758	1.26247082792297	0.00202429174938083	0.0351700839375233	0.00877864445137505	0.0351700839375233
ENST00000613174.1	7.12338343126811e-38	3.52726202904959e-35	-2.01025318247773	0.156262712491831	6.26337247703269	1.24163699967691	0.00622621014165051	0.0304008428313063	0.0176544963067055	0.0304008428313063
ENST00000371429.4	9.49954001419923e-38	4.67141518049974e-35	-1.17592539199828	0.0915664919599166	7.12822003076939	0.422880541577125	0.00338166042119278	0.00666881872034705	0.00919497325357544	0.00919497325357544
ENST00000379731.4	1.07317352630102e-37	5.24120309036767e-35	2.02147404118812	0.15752317528954	7.28411636532511	1.25568345066319	0.000726505566421333	0.0364938205635276	0.00877392305147291	0.0364938205635276
ENST00000263239.7	1.1758301862956e-37	5.7034962995661e-35	-1.08253337930521	0.08440286635507	7.72786308655398	0.35547252680025	0.0018859415301933	0.00300027297888522	0.00879982424323441	0.00879982424323441
ENST00000303204.9	1.59370359099821e-37	7.67820546300919e-35	-1.13331047673121	0.0885246626009282	7.66962886251914	0.389394153030573	0.00305976089294254	0.00203569164450249	0.00869516293996971	0.00869516293996971
ENST00000361219.10	1.93419537129692e-37	9.25609843992991e-35	-1.16868112114176	0.0913949104675183	7.77746616217935	0.411968338101275	0.00361538505100228	-0.000835798516842788	0.00891415943804626	0.00891415943804626
ENST00000359321.2	3.59587378396131e-37	1.70933456194385e-34	-1.6505260346803	0.129566175440701	6.1447183316424	0.819920799880943	0.00505599843309911	-0.00174357026597793	0.0201250922943966	0.0201250922943966
ENST00000322177.5	4.2208466735529e-37	1.99313411398024e-34	-1.47177873540816	0.115648090676263	6.39675647808111	0.661318290124534	0.00467424749162704	0.00967387291417359	0.0153874738239707	0.0153874738239707
ENST00000377698.4	7.70654910185687e-37	3.61518274446581e-34	-1.30897403617056	0.103237495222417	6.66152897486656	0.520436503771186	0.00384849257912365	0.00416725187161573	0.0121384780505743	0.0121384780505743
ENST00000222120.8	8.08688199462731e-37	3.76880414212357e-34	1.36964930713257	0.108055079862107	6.42639330046922	0.570855555976137	0.00256629251821357	0.0075259432536839	0.014947557907796	0.014947557907796
ENST00000375370.10	1.08037733066391e-36	5.00228734971813e-34	-1.36773785558448	0.108098141145246	6.70238044983657	0.563781266921179	0.00577028047587397	-0.00255876242395503	0.0117575317027123	0.0117575317027123
ENST00000366794.10	1.24534648403166e-36	5.72891520628344e-34	-1.10390578288001	0.0873234398116993	8.15677852234444	0.36860946466609	0.000787150950904107	0.00299668832823336	0.0106509237599171	0.0106509237599171
ENST00000373019.5	3.75915885647676e-36	1.71822476347576e-33	-1.26505974118562	0.100766067429296	6.95068255853792	0.483711737253207	0.00524615199938455	-0.000747536221106053	0.0099845485183635	0.0099845485183635
ENST00000299130.7	4.91482252108167e-36	2.23214334422425e-33	-2.1112020934704	0.168448963373646	5.96040181497622	1.34002369962851	0.017546107652142	-0.013956837919173	0.0250164722403417	0.0250164722403417
ENST00000339950.5	5.36006947921149e-36	2.41895186168162e-33	-1.12458109868389	0.0897775423217959	7.33597699271812	0.389076802781527	0.002157166300179	0.00993284435783378	0.00868538083295432	0.00993284435783378
ENST00000308025.8	1.08889450654873e-35	4.88317823238684e-33	-1.0020852845499	0.0803599850874571	7.52332132816656	0.302477620451203	0.00111812329671691	0.000413308200492201	0.0085684675081676	0.0085684675081676
ENST00000001008.6	1.3278803760277e-35	5.91769889576744e-33	-1.1352641819938	0.0911556234469397	7.64682630529077	0.396618646098616	0.00091880222319217	0.0115452193058082	0.00866270735390178	0.0115452193058082
ENST00000457408.7	1.58624428268798e-35	7.02519020700522e-33	1.20648846140834	0.0969850762843883	7.75251344012592	0.447971648279704	0.000631471687246279	0.0134776858455867	0.00885370541734499	0.0134776858455867
ENST00000616174.1	1.65702100937862e-35	7.29334728720575e-33	-1.10159210368906	0.0885776829374796	7.32051677449576	0.371235648914293	0.00305983453233537	0.00592029051924577	0.00870917433952363	0.00870917433952363
ENST00000409687.5	1.70634748850171e-35	7.46438044908747e-33	-1.37602211456039	0.110665124199003	7.04050811298752	0.582727181584548	0.00323779123630975	0.0151323633346614	0.0095409475741092	0.0151323633346614
ENST00000453527.6	2.10738417674243e-35	9.16249520356355e-33	1.33422651703166	0.107449630246711	7.05260931342638	0.545475850822216	0.00782988135149364	0.00645478264486181	0.00948825320873864	0.00948825320873864
ENST00000529983.3	2.19894712218168e-35	9.50265003636622e-33	1.96140168503902	0.158001411928151	6.11480742692786	1.15596062404494	0.0166213894623106	-0.0143318231838495	0.0208252797946231	0.0208252797946231
ENST00000377861.4	2.33975693155971e-35	1.00502426655382e-32	1.79993020777045	0.145052081944932	5.9048867227295	0.994918714455999	0.0047705027284729	0.0239721080248078	0.0267896569863662	0.0267896569863662
ENST00000330899.5	2.95641437967828e-35	1.26230042472204e-32	-1.04804405545933	0.0845871540584428	8.0433808166512	0.334777519918881	0.000775859096473509	0.00579741248326348	0.0099566208510866	0.0099566208510866
ENST00000281141.9	3.38732377771501e-35	1.43767699194161e-32	-1.06974298246237	0.0864145989773074	7.1960283477896	0.344208951336536	0.00221874139862336	-0.00108882042576252	0.00898248297598992	0.00898248297598992
ENST00000261623.8	4.03970291030987e-35	1.70441997820553e-32	1.06212029562634	0.08589698168817	7.05110564069845	0.347283806470182	0.00110847068296173	0.00995896651174499	0.00949471251080802	0.00995896651174499
ENST00000321301.7	4.14199971640179e-35	1.73730086928419e-32	-1.14326325992985	0.0924742956807511	6.97427411025357	0.402079671674397	0.00296838609416243	0.00948712293430113	0.00985885694831403	0.00985885694831403
ENST00000531380.2	4.67360890839545e-35	1.94881292166216e-32	1.63154831279486	0.132073563563463	6.20197193975491	0.819517080525945	0.00241966668315449	0.0237454726053737	0.0188743649504497	0.0237454726053737
ENST00000315970.12	5.277607004526e-35	2.18787494099257e-32	1.14091333947278	0.0924299150581051	7.41857595230332	0.400756921493261	0.00320006027364807	0.00961487352282471	0.00859509769130864	0.00961487352282471
ENST00000336767.5	5.64630754026541e-35	2.32719255983286e-32	-1.38505480943096	0.112258228405118	6.6379968525167	0.579452625626157	0.00653191491404807	-0.00160744230428591	0.0123709498529354	0.0123709498529354
ENST00000520177.5	6.29043325495334e-35	2.57777616558157e-32	-1.16113637310556	0.0941761379810552	7.57328062512816	0.415114277042652	0.00416845866046974	0.00913525878707039	0.00859013340078135	0.00913525878707039
ENST00000368026.11	6.85425463980563e-35	2.79277584478115e-32	1.63553859816012	0.132727903966554	6.6250400145105	0.823635987611101	0.00332438562006104	0.0231006591169712	0.0125031572742354	0.0231006591169712
ENST00000356736.5	7.3799687083093e-35	2.98989368623458e-32	1.74839491981343	0.141955124074072	9.09908735019589	0.941246947389888	0.000982099235003705	0.0292447866413241	0.0269148307001087	0.0292447866413241
ENST00000492412.2	8.08836120024091e-35	3.25837574588688e-32	1.43592855606686	0.116655503857056	6.88216448253923	0.63489745333465	0.00746813828987259	0.0129446215803429	0.0103887998555469	0.0129446215803429
ENST00000308736.7	8.85775245874279e-35	3.54827629954043e-32	-1.6112294152745	0.130975090446378	6.37063199203345	0.782489842308528	0.00993821890797705	-0.00534850176449032	0.0157934925681785	0.0157934925681785
ENST00000328300.10	1.16518911408789e-34	4.64148852463255e-32	1.24156274841201	0.101107441526501	7.69872950599497	0.472231067671717	0.00659054864714232	0.00564401410086337	0.00874352345090984	0.00874352345090984
ENST00000460219.2	1.37946261282893e-34	5.46451123028633e-32	1.71984632720539	0.140212799539804	6.05841450215182	0.90430757198703	0.0072502795435031	0.0139324144895839	0.0222391641886809	0.0222391641886809
ENST00000260956.9	1.42094273839317e-34	5.59772933803239e-32	-1.00281614080503	0.0817719417755727	7.68538635126052	0.30213752569576	0.00130959750969786	-0.000752769987159396	0.00872037818292363	0.00872037818292363
ENST00000522656.5	1.77325205539164e-34	6.94725079987064e-32	1.75552121260431	0.143359157171661	6.43743336755011	0.936044195150941	0.0160386436472831	-0.00167892267249231	0.0147891282701703	0.0147891282701703
ENST00000325327.4	1.9016507830849e-34	7.40957964137081e-32	-1.26455001470162	0.103313387004345	7.25789582305593	0.492534409025733	0.00202129794572904	0.0139891859557354	0.00882824580830506	0.0139891859557354
ENST00000557342.5	1.9146943673391e-34	7.41985691134494e-32	-1.2328080728149	0.100724644904352	6.91070340793893	0.458651827678716	0.00500500921162605	-0.00162112876232859	0.0102131719250357	0.0102131719250357
ENST00000225719.9	2.34649634878639e-34	9.04403111642512e-32	1.26432965983695	0.103439665373966	7.96027164553782	0.492398563870237	0.000843084140656673	0.0152065624183605	0.00954812681369363	0.0152065624183605
ENST00000292644.5	2.46734444999411e-34	9.45868433668709e-32	-1.0667170028896	0.0873013728062024	7.27787788226146	0.35051138490875	0.00171590136548657	0.00971639317528474	0.00878626047139243	0.00971639317528474
ENST00000392748.5	3.14157003785563e-34	1.19789577529015e-31	2.12518833387465	0.174208167376656	5.62957536511736	1.37477808529093	0.00648518768458158	0.0183278735152361	0.039037540686518	0.039037540686518
ENST00000340384.5	5.30699640188598e-34	2.01281952893659e-31	-1.31074550048471	0.107823830345649	8.58673705591841	0.529367304180765	0.000503648259787463	0.0169353193258236	0.0151456852694906	0.0169353193258236
ENST00000237289.8	6.87843996049268e-34	2.59502795207921e-31	1.92730057326344	0.158819683152034	7.54626940463897	1.14461468001829	0.0179021657939514	0.0199333718408175	0.00857565900822084	0.0199333718408175
ENST00000301071.12	9.00797367141822e-34	3.38055028772002e-31	-1.20895719125194	0.0998061650589791	8.06686924584792	0.450426771784471	0.00137562132080844	0.0135662845548618	0.0100869638389873	0.0135662845548618
ENST00000296577.9	9.07094571745619e-34	3.38635975621726e-31	-1.03818450662278	0.0857119690270079	7.8341300036006	0.324189460938511	0.00194580342041675	-0.000894128419121559	0.00907400903131338	0.00907400903131338
ENST00000266735.9	9.64746946298879e-34	3.58282897181746e-31	-1.14157708765564	0.0942873505691534	6.84552952531612	0.396695293444802	0.00270512500103431	0.00446464915734139	0.0106300317149913	0.0106300317149913
ENST00000222005.7	9.83069556502115e-34	3.63195811693403e-31	-1.11465720813499	0.0920756707876308	7.36312754853262	0.378725445311928	0.00406800482776935	0.00341604244440347	0.0086488888987189	0.0086488888987189
ENST00000377705.6	1.03026615349867e-33	3.78670607263243e-31	-1.47245511039337	0.121670054415644	6.35591613990499	0.65699663230657	0.00617541665022042	0.00202385418666547	0.0160299865620381	0.0160299865620381
ENST00000382771.9	1.27110633242082e-33	4.64794697061202e-31	-1.22901981339174	0.101699812423709	6.76392985646608	0.46555833272926	0.00317325375445118	0.0123410240160751	0.0112348973454318	0.0123410240160751
ENST00000360003.7	1.41633083526671e-33	5.15255376927845e-31	-1.29289973986112	0.107064599863729	6.8429092250459	0.5123754629079	0.00654625935175973	0.00707691778326463	0.0106479834642107	0.0106479834642107
ENST00000306434.8	1.6435259874621e-33	5.94872979746181e-31	-1.00276472281508	0.083122890152227	7.93864082068366	0.307349329986191	0.000909397289821929	0.0062008566970146	0.00945472501106687	0.00945472501106687
ENST00000278100.11	2.06491284554472e-33	7.43618916862227e-31	-1.30848211917204	0.108634299344598	6.69054776838448	0.518267083304316	0.00583712867718217	-5.03206191387962e-05	0.0118649878139553	0.0118649878139553
ENST00000264639.9	2.52588698748051e-33	9.05054501282967e-31	-0.958748940930868	0.079708388376024	7.61695158191911	0.280789366495933	0.000902794427419808	0.00538408929147501	0.00862734633883481	0.00862734633883481
ENST00000328724.9	2.98492039276253e-33	1.0641838184277e-30	1.00028625960699	0.0832572095041107	7.31909095768039	0.304609655582562	0.00168616493915975	0.0038611791045898	0.00871147946245732	0.00871147946245732
ENST00000372164.7	3.70140813081927e-33	1.31306072318377e-30	1.69395002056228	0.141202370026313	6.01948434698491	0.866315894113806	0.00661582666005091	0.000229038921101272	0.0232913372915209	0.0232913372915209
ENST00000356493.10	5.09935842056218e-33	1.80002303376122e-30	-1.04835955639468	0.0875818349650422	7.22866363863259	0.330819936425945	0.0026093552722087	-0.00123109454629332	0.00889651145155714	0.00889651145155714
ENST00000316423.11	5.45940657613885e-33	1.91762328327588e-30	-1.21221821552603	0.10131880613383	8.48169837442489	0.444618032313563	0.00167839168126609	0.00304177294077665	0.013719859033311	0.013719859033311
ENST00000232888.7	5.85720472955377e-33	2.04726532370638e-30	-1.76505307461902	0.147597517025134	6.11056566762873	0.940486114264407	0.0117502460308076	-0.00442223678356177	0.0209272945171695	0.0209272945171695
ENST00000344795.8	7.47775494955405e-33	2.60094555572196e-30	-1.02270433573227	0.0856661657649024	7.90270064064423	0.32213537745289	0.00169721279315645	0.00875044965086281	0.00931082514213316	0.00931082514213316
ENST00000253237.9	7.72582407520815e-33	2.67418524203224e-30	-1.55692338600417	0.130444346507964	6.1697532557407	0.73995939727146	0.00595947417389736	0.00998586120792232	0.0195641171299374	0.0195641171299374
ENST00000379607.10	7.84966183585487e-33	2.70392409441447e-30	-0.979810575012245	0.0821009707918122	7.92055094472087	0.288802146371955	0.000730299918476417	0.000261596956783572	0.00938055418896058	0.00938055418896058
ENST00000351718.8	1.08822754296202e-32	3.73052772708479e-30	1.52692171357254	0.128237317750646	7.95926865726203	0.719180747410443	0.00223334834724842	0.0224338661485717	0.00954368109788236	0.0224338661485717
ENST00000380071.8	1.09434689752408e-32	3.73355555890226e-30	-1.49192495392721	0.125303064228622	6.31728583811812	0.686325350239682	0.00687273941295382	0.0163439228301287	0.0166785474446695	0.0166785474446695
ENST00000370693.5	1.18620041339767e-32	4.02765877509084e-30	-1.18688415683109	0.0997397754125833	6.76955048696231	0.428526160414709	0.00373192846474146	0.00366552140240783	0.0111901057342874	0.0111901057342874
ENST00000315212.4	1.50931529357285e-32	5.10048425084922e-30	-1.15223450797917	0.096991992487438	6.85171365741072	0.404473562842909	0.00352313213255217	0.00420218590433185	0.0105880377774727	0.0105880377774727
ENST00000305544.9	2.35791856514722e-32	7.93061440421026e-30	1.07112751376593	0.0904490037186382	7.1311034819192	0.351213744636319	0.00308654851004689	0.00568782575546057	0.00918498490049446	0.00918498490049446
ENST00000220244.7	2.77159879727199e-32	9.27821974838882e-30	5.26962786320483	0.445492305927887	4.69498473374025	8.40286419913699	0.0622173684502057	0.0279961992217796	0.235477723511214	0.235477723511214
ENST00000331128.5	5.91364431124791e-32	1.97040417742627e-29	-1.1547741129784	0.0981534659963727	7.01022314250292	0.411611899066038	0.00236420033142279	0.0120869539992289	0.00968003550955907	0.0120869539992289
ENST00000372360.8	6.62986508440502e-32	2.19877162780658e-29	1.33213494392624	0.113321750556385	8.18637092050144	0.547785235627803	0.00240415693293233	0.016858571790813	0.0108603505392429	0.016858571790813
ENST00000231498.8	6.83489581539488e-32	2.25627505194869e-29	-1.15890097713849	0.0986067045048463	7.00292794241482	0.404114941530491	0.00486981857467293	-0.00337044471626601	0.00971510468528619	0.00971510468528619
ENST00000415374.5	7.91517786175724e-32	2.60084719933059e-29	-1.30568661343307	0.111213537314658	6.72354665721366	0.515477141057459	0.00698164834860813	-0.00194179671365027	0.01157102797445	0.01157102797445
ENST00000552864.5	1.12121915780141e-31	3.66731242329687e-29	0.995041461312026	0.0849673321480727	7.5226933865581	0.305695589957825	0.00085724992568602	0.00997192137285535	0.00856833654462286	0.00997192137285535
ENST00000265631.9	1.99689692000231e-31	6.5016775335089e-29	-1.22186950372002	0.104775055755619	6.70316327860477	0.458861363051008	0.00471621437137772	0.00899858289700325	0.0117505040915119	0.0117505040915119
ENST00000613854.1	2.01811885297124e-31	6.54090666783007e-29	-1.92922214899109	0.165443166042738	5.77734617566788	1.11931329573542	0.0095627001226345	-0.00613286801253193	0.0314944616627331	0.0314944616627331
ENST00000381342.6	2.06169174112918e-31	6.65189447554185e-29	-1.00109353576496	0.0858635804238306	8.09481143962102	0.309157934109854	0.000807853108588379	0.0098189642723364	0.0102509785562111	0.0102509785562111
ENST00000357164.3	2.55630620260173e-31	8.21057916532944e-29	1.20016786122776	0.103100189260213	6.91248270711329	0.444876447367796	0.00128931123457083	0.0146551623036668	0.0102025697775091	0.0146551623036668
ENST00000301364.9	2.75400599531228e-31	8.80590329550434e-29	-1.03332579141653	0.0888161389455041	7.88190703712582	0.329794625206602	0.00127799779458841	0.0105544620111922	0.00923386227537017	0.0105544620111922
ENST00000358295.9	2.77209114964813e-31	8.82416014886205e-29	1.22237955556883	0.105070681065702	6.551170549759	0.455980851343568	0.00324285567683168	0.0064037918003855	0.013316916352584	0.013316916352584
ENST00000580018.4	3.29428121015466e-31	1.04106908124719e-28	-1.07698223030799	0.092690341046434	6.9375489920483	0.350535112247349	0.00282979082409997	0.000380077835402366	0.0100574581608564	0.0100574581608564
ENST00000243077.7	3.2996972450615e-31	1.04106908124719e-28	3.16608862381185	0.272492313347301	5.57253045487166	3.09633762514929	0.0079959154132723	0.103382175836773	0.0428942312526039	0.103382175836773
ENST00000235090.10	3.42745084466151e-31	1.0766121366861e-28	-1.78307706936024	0.153505044335656	6.19140615697921	0.976442248099972	0.0162490370194232	0.0120423348761742	0.0190966609353143	0.0190966609353143
ENST00000367064.8	3.4819179998404e-31	1.08892403973956e-28	2.66827465704189	0.229738327062068	6.47918771913459	2.19924253232913	0.0198139542903912	0.0593555940915255	0.0142156280045998	0.0593555940915255
ENST00000295958.10	3.53203034556524e-31	1.09977245310124e-28	1.4755262213497	0.127056103106135	6.24978875547569	0.672525192970981	0.00278181793112805	0.0214330620736473	0.0179140946381185	0.0214330620736473
ENST00000227524.9	3.96554423796262e-31	1.22938767975516e-28	-1.47937269402702	0.127496014334685	6.22184584594157	0.659757933185584	0.00591656471639587	-0.00192298617169967	0.0184662857904495	0.0184662857904495
ENST00000299192.8	4.73228148525761e-31	1.46073852391692e-28	-1.30514041188261	0.1126271316081	6.48959039522252	0.514838898783645	0.00494842360857668	-0.000171610652435056	0.0140788825528259	0.0140788825528259
ENST00000340648.6	4.754795186237e-31	1.46136170672174e-28	-0.982781893281793	0.0848121692430803	7.19696376782243	0.294929066598313	0.00180978241787887	0.00465395716905796	0.00897987365969647	0.00897987365969647
ENST00000348126.6	5.62515446778921e-31	1.72144212090662e-28	1.58636230243216	0.137070433935228	6.34379173722895	0.772806142655215	0.0119532969496713	0.0103498734026489	0.0162291588391163	0.0162291588391163
ENST00000393784.8	6.54353245428686e-31	1.99393178683962e-28	0.994721130944212	0.0860458751095048	8.15547057026044	0.303123727641521	0.000463890138310938	0.00738947128348969	0.0106419487967298	0.0106419487967298
ENST00000258243.7	6.62570073277938e-31	2.01037857468128e-28	-1.05172116291297	0.0909849550055837	6.85024102260848	0.339438401563169	0.00181940269869245	0.00768457256064413	0.0105979903573597	0.0105979903573597
ENST00000234170.10	6.81087861679696e-31	2.05780885123767e-28	-0.964233409791687	0.0834334310110254	7.79467196362848	0.279489915656337	0.00148235144093635	-0.000774732579952975	0.00895935467447095	0.00895935467447095
ENST00000553116.5	1.00703793206959e-30	3.02978197081392e-28	1.30703003235743	0.113425178753501	6.50710947684089	0.527843641861569	0.00544396407168746	0.0137377736986764	0.0138539426912082	0.0138539426912082
ENST00000318522.10	1.04540359945171e-30	3.13199404434054e-28	-1.08009650651333	0.0937579036004286	7.16205260667132	0.354420817420629	0.00410266813409625	0.00144517987332579	0.00908314859722463	0.00908314859722463
ENST00000265295.9	1.29079843109305e-30	3.83496213877746e-28	-1.94912577710473	0.169461562093521	5.84792595251072	1.15259186491194	0.0142998109000404	0.00178078462459045	0.0287760206407238	0.0287760206407238
ENST00000552766.5	1.28898527453019e-30	3.83496213877746e-28	-1.24862774440072	0.108557476849695	7.10572913441627	0.470650716197829	0.00840123494044072	-0.00473955622586588	0.00927585372951733	0.00927585372951733
ENST00000242577.11	1.58300716179535e-30	4.6835992806911e-28	-1.01912538754988	0.088741125004952	7.42448728503109	0.321034951385182	0.0022834286496485	0.00952905225106829	0.00859099236027345	0.00952905225106829
ENST00000619292.4	2.13054581842622e-30	6.27753880318442e-28	1.03210180873266	0.0900726455929247	8.122396788927	0.328281496337078	0.00174689722848912	0.00914216934689825	0.0104227249976738	0.0104227249976738
ENST00000494857.5	2.31921317045487e-30	6.80531588091005e-28	1.31390613677133	0.114739635217711	8.54175261185142	0.533703021541479	0.00298642862823103	0.0167613472066092	0.014504304181144	0.0167613472066092
ENST00000216797.9	2.82000145229589e-30	8.24087637518468e-28	0.905330550677066	0.0791771622303321	7.42440267818554	0.25094819235571	0.000812485614610687	0.00551397758406064	0.0085910489136618	0.0085910489136618
ENST00000356082.9	2.93745150615036e-30	8.54906294671613e-28	2.22042884215754	0.19425141388258	5.63708469594869	1.51867365117569	0.0180279392553149	0.0314500335574027	0.0385724784377573	0.0385724784377573
ENST00000517847.6	3.10153172414899e-30	8.98990317311869e-28	1.09214081186675	0.0955840326050574	7.78977284757778	0.364450045731722	0.00475826896306775	0.00351495584722447	0.00894619197049926	0.00894619197049926
ENST00000263734.5	3.34871221318428e-30	9.6670678400361e-28	1.03183404962762	0.0903586814739833	6.92870600728352	0.322468772594206	0.00213928560069045	0.00169111540296508	0.0101077513758847	0.0101077513758847
ENST00000285968.11	3.40226504906368e-30	9.78206076848534e-28	-0.989825127171137	0.0866903894345123	8.1277563298425	0.301802049382335	0.000815583214401763	0.00902931012125806	0.0104572522160593	0.0104572522160593
ENST00000276431.9	3.51277350764883e-30	1.005922900359e-27	0.972852880080769	0.0852246757527636	7.98824843688132	0.292529031572232	0.00121816550138345	0.00952710160836461	0.00967670253436208	0.00967670253436208
ENST00000264670.11	3.60449257056395e-30	1.02805895300597e-27	-1.45815948284034	0.127763997816452	6.99754714207007	0.645175622960846	0.0147440928682795	-0.00561046819117439	0.00974136583878386	0.00974136583878386
ENST00000380138.3	3.85319201712432e-30	1.09461356011567e-27	1.73467670525274	0.152069778969272	6.13263598197009	0.911468908847542	0.0142838958971407	-0.00336148674265678	0.0204039306165044	0.0204039306165044
ENST00000619352.4	4.00820564741847e-30	1.13413133128384e-27	-1.38039188907044	0.121047955155287	7.74001999499689	0.589227659160167	0.00197766124846837	0.0200012499224462	0.00882567660475348	0.0200012499224462
ENST00000339872.8	4.30769955040127e-30	1.21405616103483e-27	-1.12673423138197	0.0988588425041008	7.33869070194327	0.383267436836014	0.00597817539461733	-0.00296763991257244	0.00868143071725858	0.00868143071725858
ENST00000333628.4	4.60062986496476e-30	1.29150910193483e-27	-1.44311627295166	0.12668166456459	6.18758469086359	0.626526926482749	0.00489437532791659	-0.00270493369618666	0.0191779908773662	0.0191779908773662
ENST00000338415.8	5.20727653467004e-30	1.4560770432475e-27	1.08423604242875	0.0952682240052746	8.44365379434448	0.359452220750182	0.000351434390844979	0.00812591815879358	0.0132626173668338	0.0132626173668338
ENST00000546260.5	5.61276808773456e-30	1.56333131143682e-27	2.29979922011876	0.202191934306005	8.65389289286098	1.63578082981574	0.000415427008150381	0.0609069404394554	0.0161962515431819	0.0609069404394554
ENST00000473925.1	9.80417241142576e-30	2.72014283900507e-27	-1.18873473389568	0.104960278787149	6.75896807676965	0.427098430287072	0.00525015323267076	-0.00128596571259264	0.0112748369519431	0.0112748369519431
ENST00000308385.6	1.09969364458015e-29	3.03924634236988e-27	2.32847268418783	0.205777208095376	6.230180187707	1.6773486235485	0.013029817229436	0.0504865718278556	0.0182989856741632	0.0504865718278556
ENST00000375147.8	1.21886625467329e-29	3.35559997773068e-27	-0.985717168489998	0.0871816410988112	7.24976056861171	0.295288228199021	0.00255453457792843	0.0021913745748719	0.00884642323909446	0.00884642323909446
ENST00000335209.12	1.32799168202013e-29	3.64196611133706e-27	1.32826733895406	0.117556725674785	6.3337931539161	0.545150138043947	0.00433297345542327	0.0154944026999759	0.0163964021716417	0.0163964021716417
ENST00000499247.3	1.36437224797949e-29	3.72740225172144e-27	0.994166600863035	0.0880060260052961	7.37635874348543	0.305804241817361	0.00175124135743084	0.00986634956243645	0.00863353423640185	0.00986634956243645
ENST00000168216.10	1.37804614740212e-29	3.7503894081817e-27	-0.956513277105682	0.0846794297520941	7.23145913858711	0.277500946631425	0.00186628024661126	0.00191578456287775	0.00888962848809849	0.00888962848809849
ENST00000270142.10	1.46840879952841e-29	3.98111867078228e-27	-0.96081009133757	0.0851018710704612	8.01268573888208	0.284615069597354	0.00106713746698404	0.00851818767366779	0.00979635522255606	0.00979635522255606
ENST00000256015.5	1.68011024578713e-29	4.53782503657596e-27	2.05395112686591	0.182115741142069	7.02663485390521	1.30541394127219	0.000990329896750422	0.0487588848608372	0.00960337262516414	0.0487588848608372
ENST00000361070.9	1.94374098830612e-29	5.23005688415773e-27	-1.16298468801369	0.103234714238357	6.88347906547857	0.415026533736203	0.00560563253094582	0.00597751543144782	0.0103804768048669	0.0103804768048669
ENST00000493763.5	2.3944336672145e-29	6.41852248898733e-27	-1.19533154269824	0.106279476537075	7.58948218835973	0.432253838565716	0.00834104831337486	-0.00383031146973558	0.00860194238611723	0.00860194238611723
ENST00000302787.3	2.48749022992502e-29	6.6429963803211e-27	-0.912717232264444	0.0811759174842887	7.61303821613854	0.250745314371729	0.00126098197522883	-0.000224118787741261	0.00862331239389525	0.00862331239389525
ENST00000319285.4	2.53774219321121e-29	6.75190930390791e-27	-1.52949861645016	0.136053034235918	6.37202772752152	0.712940493407155	0.0119942852882524	0.00191907482458565	0.0157713568989472	0.0157713568989472
ENST00000456380.5	3.12337231728869e-29	8.27914274022128e-27	-1.36755672263269	0.121846665965896	6.59431448644821	0.564459810015477	0.00944093187013723	-0.0051954404574838	0.0128289831403698	0.0128289831403698
ENST00000520654.1	3.4509047411108e-29	9.1134559874135e-27	1.95233738047186	0.174086293714792	6.1655539209987	1.1654330869667	0.0258023966488062	0.00163099436417726	0.0196566598402228	0.0196566598402228
ENST00000356244.7	3.47876544237675e-29	9.15313251303439e-27	-1.08550815105065	0.09679888409985	7.04536794895231	0.356475683505251	0.00453544597522453	-0.000813821342686321	0.00951958996923975	0.00951958996923975
ENST00000261858.7	3.83515845434119e-29	1.00537550892774e-26	1.26235630324247	0.112655833211336	8.02286551093367	0.491823823992773	0.00918874426776391	0.00801224709720641	0.00984826086704676	0.00984826086704676
ENST00000281830.3	4.40301159409123e-29	1.15000856668528e-26	1.17237282624438	0.104739828663342	8.65726158375108	0.415529451596777	0.000203594004265526	0.00378645409811302	0.0162520535583738	0.0162520535583738
ENST00000359303.3	5.4126988949309e-29	1.40856599271589e-26	-2.46235193745812	0.22034717216462	6.46944169682027	1.87721657070826	0.0112291258755242	0.0616001885458932	0.0143459287645693	0.0616001885458932
ENST00000376281.8	7.93719160190488e-29	2.05801276357173e-26	-1.04876923589374	0.0941374020187226	7.98622095914642	0.333853133989159	0.00362569009789427	0.00122188607962612	0.00966708559035764	0.00966708559035764
ENST00000264596.4	8.64566744704896e-29	2.23358939001587e-26	-1.26291628299707	0.113436767601628	6.49119365363958	0.486288030430742	0.00524383080062958	0.00450713054062341	0.0140580195652292	0.0140580195652292
ENST00000356674.7	9.69633618457362e-29	2.49598395416909e-26	-1.09798696065385	0.0987132641431457	8.28829187601532	0.373365779951114	0.000957382331595107	0.0136590804450966	0.0116802192512679	0.0136590804450966
ENST00000310144.11	1.12899142719114e-28	2.89574117713803e-26	-1.05739778901578	0.0951803469398294	6.89755748289077	0.337664513262528	0.00329618723408951	-0.000499327236726937	0.0102927604312899	0.0102927604312899
ENST00000596288.6	1.17363361530025e-28	2.99908529616148e-26	-2.02560365099032	0.18238905777727	6.99851156806925	1.27083996734785	0.00672160283897341	0.0431770497563471	0.00973663418058342	0.0431770497563471
ENST00000372577.2	1.17769533676261e-28	2.99908529616148e-26	-0.90360600673988	0.0813645986594892	7.61513144594252	0.250223739504609	0.00130484393369672	0.00528589966591768	0.00862545293883289	0.00862545293883289
ENST00000359995.9	1.60832935368128e-28	4.08115004394626e-26	-3.00829837339717	0.271561791096914	6.87825417043558	2.74351822278533	0.100205017538997	-0.0645044028263548	0.0104136920366489	0.0104136920366489
ENST00000553964.5	1.73370029053255e-28	4.38367962823167e-26	2.18090904412433	0.196992185366265	5.49495226422606	1.4602082311118	0.00906449342506118	0.0325591984359568	0.0491443882180043	0.0491443882180043
ENST00000546834.5	2.18180263931253e-28	5.49721750507211e-26	1.36702767970976	0.123708157570186	6.77522633185119	0.578993853027087	0.00315475115114787	0.0198008112229672	0.0111453573992688	0.0198008112229672
ENST00000486255.1	2.19589217387515e-28	5.51323575936597e-26	1.86771685446574	0.169026492692948	5.70659901406442	1.05448340730919	0.0081543448461299	0.00181257111958877	0.0347005880019889	0.0347005880019889
ENST00000326004.4	2.41468776289524e-28	6.04129460510463e-26	-1.39734603010433	0.126556105758841	7.16230971476675	0.604992515840314	0.00406374395013967	0.0199609279071247	0.00908234341035674	0.0199609279071247
ENST00000251413.8	2.91421325053057e-28	7.26556159495916e-26	-1.06454772220168	0.0965627790281302	6.78798970327973	0.341054214047846	0.00294006806389881	-0.00159549532088335	0.0110464873765544	0.0110464873765544
ENST00000262982.3	3.09548004216374e-28	7.69059612984122e-26	-1.05627842016067	0.0958599121837996	8.45711481098546	0.337345455777289	0.000362667690706764	0.00292261419448831	0.0134210164551219	0.0134210164551219
ENST00000542451.1	3.21766282686163e-28	7.96639688217158e-26	1.65455493804762	0.15020251677103	6.04857078304654	0.840043855900707	0.011342049661596	0.0121307540826223	0.0224991444049312	0.0224991444049312
ENST00000360845.3	3.72269702642828e-28	9.18488542465197e-26	-1.05824425158367	0.0961834081458407	6.95043111269857	0.336553375259187	0.00389094749454324	-0.00315456442426709	0.00998592450928081	0.00998592450928081
ENST00000303887.9	3.91363244112577e-28	9.6226775028287e-26	-2.08864108710277	0.189913628986601	7.08056555331196	1.35200710098998	0.0284782668771643	0.025622512835126	0.00937267597720756	0.025622512835126
ENST00000314606.9	3.98565014123918e-28	9.76607552133741e-26	-1.3422162492177	0.122061797747299	6.52681207243694	0.547941749079956	0.00873980990751185	0.000608204068423586	0.013608813796442	0.013608813796442
ENST00000380739.6	4.48600365228114e-28	1.09544522062416e-25	1.01198686071805	0.0921199896145372	6.88062087965562	0.309284652591999	0.0023305367569482	0.000231251633311329	0.0103986019729255	0.0103986019729255
ENST00000541916.5	4.70437071977268e-28	1.14484795154495e-25	1.68695786716735	0.1536218422282	7.17525970733591	0.861465165057733	0.0263568571770717	-0.016710467954082	0.00904264843730714	0.00904264843730714
ENST00000272163.9	4.7807568456983e-28	1.1594798847812e-25	-0.951548470726655	0.0866636936916899	7.76704763700009	0.280646062607815	0.00127692590841602	0.00998896779801455	0.00888818936923533	0.00998896779801455
ENST00000216968.5	5.73293071981767e-28	1.38569793913857e-25	0.98353449382815	0.0897110305959692	8.29160481849482	0.297510559445539	0.00036252340344588	0.00877313819730375	0.0117095801124405	0.0117095801124405
ENST00000372431.8	6.53644847059547e-28	1.57457743833561e-25	1.34489911461335	0.122805142369284	6.3410654975218	0.547662296009448	0.00634716482876813	-5.19054998717071e-05	0.0162744896597419	0.0162744896597419
ENST00000369622.7	6.95775387504581e-28	1.67042317274837e-25	-1.47072503228041	0.134363957396428	6.62866525927864	0.666180563483288	0.0146146486752167	0.00697401046281861	0.0124658608956269	0.0124658608956269
ENST00000345728.9	7.08389508660515e-28	1.69500018542045e-25	-1.14391363999907	0.104522345723388	6.66460006061892	0.399438638286695	0.00427852763319955	0.00431786430920225	0.0121088535000797	0.0121088535000797
ENST00000370990.5	7.185292251815e-28	1.71351196897464e-25	-0.98935911996345	0.0904109409352434	7.63728893007944	0.299005903565331	0.00361066830482209	0.00308491055627354	0.00865053905637202	0.00865053905637202
ENST00000367576.6	8.08594173942809e-28	1.92186663262727e-25	-1.28343954214998	0.117399879682877	6.33930642485117	0.497086028201845	0.00437025157757732	-0.000719113208077729	0.0163038460467535	0.0163038460467535
ENST00000368704.5	8.18615053069373e-28	1.93922019083251e-25	2.12119590454312	0.194051682606626	5.95164890125025	1.3950288862621	0.0154994864460032	0.0409845968376906	0.0252859192845442	0.0409845968376906
ENST00000320676.11	8.84094152642131e-28	2.08739898874154e-25	-0.940697613158951	0.0861121134666873	7.91205791531393	0.269697979698095	0.00177599171548474	0.00350448313102921	0.00934695241306469	0.00934695241306469
ENST00000560741.5	9.13683559188492e-28	2.1501416668111e-25	1.39937129044329	0.128134484339065	6.21239158840699	0.607174137847284	0.00359989213549984	0.0210277769797575	0.018658793987103	0.0210277769797575
ENST00000357214.6	1.06928488085798e-27	2.50803582712821e-25	-0.921038579389577	0.0844460941884688	8.05612478317034	0.259934267730674	0.000670215631545251	0.00613059476030847	0.0100264986039864	0.0100264986039864
ENST00000354283.8	1.16112057394468e-27	2.71450955424759e-25	-1.45376566243072	0.133381223683787	6.68091072446898	0.653195528587554	0.0147315976341173	0.00922483762683611	0.0119542286129594	0.0119542286129594
ENST00000321562.8	1.30666398290005e-27	3.04478328878122e-25	1.25416168106689	0.115181416119773	8.30930028917881	0.487796567020183	0.000536708558871418	0.0193634293701629	0.0118694504020217	0.0193634293701629
ENST00000304385.8	1.52898900456294e-27	3.55123882675426e-25	2.13578553720879	0.196407518372037	5.65997569661038	1.41476505421274	0.00541046527193602	0.0524534046376568	0.0372127345437403	0.0524534046376568
ENST00000260102.8	1.60204890547969e-27	3.70884724533519e-25	-1.46660808738454	0.134922575707797	6.1610826265399	0.650851850023235	0.00755027299848087	-0.000587691212586647	0.0197558791549585	0.0197558791549585
ENST00000310958.10	1.64055788484431e-27	3.78570677737665e-25	1.67549352199554	0.154170010880788	6.00460796391592	0.870705633380686	0.00790535461810018	0.0277472337643735	0.0237107458724741	0.0277472337643735
ENST00000369167.2	1.79704031482195e-27	4.13342460026014e-25	-1.65730399459337	0.152613097863335	7.3197843642856	0.851945868315877	0.00512931194497419	0.0298068245141918	0.00871035608801547	0.0298068245141918
ENST00000442760.2	1.98066605137897e-27	4.54113865361821e-25	0.952503509232682	0.0877832863329575	7.46790627037416	0.281425966961469	0.00127965981927129	0.0102791982198497	0.00857039636687676	0.0102791982198497
ENST00000315491.12	2.17870252875278e-27	4.97917324071116e-25	-1.40403352817228	0.129500550900711	7.47190489383013	0.611517515689876	0.00415769888606599	0.0209978901393154	0.00856934378798242	0.0209978901393154
ENST00000339276.6	2.70821868817925e-27	6.16954713552502e-25	-1.09665959242396	0.101336190833701	6.6206465583166	0.367954176175876	0.00285485769301869	0.00608951440601498	0.0125486776660077	0.0125486776660077
ENST00000278756.7	3.51513753534413e-27	7.98227282866808e-25	1.29520820913106	0.119948118830555	7.59300886273204	0.520534352953332	0.012943097273221	0.00863822954326234	0.00860482451791439	0.00863822954326234
ENST00000371538.5	3.61065847406812e-27	8.17315529634773e-25	-1.1473208868039	0.10627663740018	6.53452975293382	0.407887157064307	0.00342707383674963	0.0128024160074558	0.0135150116488844	0.0135150116488844
ENST00000313288.9	4.34199946769702e-27	9.79752943179329e-25	-1.58272269951543	0.146838643340006	6.69103252628714	0.768539606802088	0.0204818408159284	0.000813488851149773	0.011860539950972	0.011860539950972
ENST00000454579.5	4.50914553995623e-27	1.01425903337867e-24	1.73175187377038	0.160716792979272	6.71041474472513	0.930685230746818	0.0254531706176583	0.0132916607006548	0.0116858828331165	0.0132916607006548
ENST00000349139.6	5.35525258820702e-27	1.20078908977834e-24	-0.958650035669197	0.0890993375854757	6.93705144140956	0.28252618221766	0.00184777584188656	0.00668124284698238	0.0100602620953693	0.0100602620953693
ENST00000236671.7	6.44924397581534e-27	1.44155765658789e-24	1.12548309447414	0.104772170049133	8.6266671343455	0.388920948687828	0.000709462017701406	0.0104246503619256	0.0157563494075052	0.0157563494075052
ENST00000366932.4	7.96580395366345e-27	1.77498026597506e-24	-1.06143850845817	0.098990006322167	6.67889139880825	0.3490862267452	0.00272540594793857	0.0111379872693472	0.0119731260795554	0.0119731260795554
ENST00000246802.10	8.88350666244142e-27	1.97330080703652e-24	0.899025291412631	0.0839222613635969	7.26890688252367	0.2482956042724	0.0017597755718147	0.0055173017938467	0.0088046433567551	0.0088046433567551
ENST00000296529.10	1.06575447031929e-26	2.36001729042382e-24	0.980238262157101	0.0916476137944404	7.75924433796788	0.29833925731609	0.00230134127504184	0.0102975863962805	0.00886942335347719	0.0102975863962805
ENST00000223029.8	1.15614910673202e-26	2.55226179276843e-24	-1.53783800190976	0.143882092875644	6.12784723293463	0.717569537607372	0.0105371488851448	-0.000429871920099592	0.0205159360902685	0.0205159360902685
ENST00000446916.2	1.18643385724319e-26	2.61103332582927e-24	1.19510309175136	0.111840477313707	6.443182609789	0.437606820160855	0.00405466996639715	0.00735208026704587	0.0147077685822395	0.0147077685822395
ENST00000321265.10	1.50955640432085e-26	3.31192030319059e-24	-1.28061429266362	0.12009423361444	7.0327789347476	0.509299039909226	0.00360456799068464	0.0180293694304749	0.0095754592057445	0.0180293694304749
ENST00000311417.7	1.55071515024634e-26	3.39178506359401e-24	1.23224564466433	0.115585402001873	6.29278375397252	0.46912964454752	0.00292843395968919	0.0140726234268807	0.0171115437742126	0.0171115437742126
ENST00000371485.7	1.60698168988876e-26	3.50410466103451e-24	-1.2799508755988	0.120097526640133	7.24702208029616	0.508790372269932	0.00126241088155454	0.0203727129760618	0.00885268403019134	0.0203727129760618
ENST00000330188.13	1.96074500271904e-26	4.2624683437158e-24	-0.994432901970884	0.0934699000120729	8.29724612944591	0.298566238194383	0.00134494568696677	0.00102655336017669	0.0117599876254336	0.0117599876254336
ENST00000244520.10	2.46013714231571e-26	5.331842516586e-24	-1.21532855714475	0.114460269007215	6.60685554198471	0.445721364477306	0.00695785865871057	-0.00368996624140798	0.0126938711130956	0.0126938711130956
ENST00000379378.8	2.47238544677171e-26	5.34215066353363e-24	-0.97890925241673	0.0921982036511758	6.95249247653562	0.288582339060884	0.00277609627570305	-0.00139691912475237	0.00997466685905249	0.00997466685905249
ENST00000494618.1	2.8965387275493e-26	6.23972197671224e-24	-1.30809126225717	0.123373991213366	6.80075669612687	0.518382454945869	0.0118817218643807	-0.00556718457962951	0.0109499906974931	0.0109499906974931
ENST00000574444.5	3.64384390261896e-26	7.82592306121513e-24	-1.23587745644731	0.116799711959395	7.56562909532436	0.471197368941499	0.0118778866662475	0.00434641675262558	0.00858537240444885	0.00858537240444885
ENST00000646651.1	3.76855801936836e-26	8.06946729768893e-24	-0.987355152105303	0.0933403017702284	6.87204030966276	0.301731901577289	0.00261495314326531	0.00897360018251458	0.0104536647585706	0.0104536647585706
ENST00000397885.3	3.86578725413182e-26	8.25287707690465e-24	-1.20482270620434	0.11392445938751	6.60819968753559	0.437627903091215	0.00678860885332485	-0.00410288750888043	0.0126795648167799	0.0126795648167799
ENST00000372435.9	3.9813480575309e-26	8.47421020579651e-24	-1.17827775498484	0.111443545322013	7.17740590381561	0.430091962967563	0.00959326345364915	0.00739476479625941	0.00903623223726008	0.00903623223726008
ENST00000402752.5	4.41826199699095e-26	9.37618313790008e-24	-1.60091343614875	0.151557163629752	6.18857357423795	0.771993712269067	0.0152974633540655	-0.0114017592833314	0.0191568974171777	0.0191568974171777
ENST00000263574.9	4.70301673036079e-26	9.95085771340196e-24	1.18466195459681	0.112213258125228	8.68493642097253	0.433163033271047	0.00216547208733816	0.0130043395005479	0.0167222508612803	0.0167222508612803
ENST00000358901.11	5.50920079427522e-26	1.1622131758432e-23	-1.01136629184777	0.0959334737159209	8.33094225840073	0.31632448586163	0.00173276843460046	0.0100996727852231	0.0120720786342045	0.0120720786342045
ENST00000271628.9	6.07426590374176e-26	1.27763851327552e-23	-1.31853626480105	0.125179236819423	6.22268297139587	0.523731510867419	0.00505538157701203	-0.00234269859105556	0.0184493804190279	0.0184493804190279
ENST00000610579.4	6.17310566241376e-26	1.29460919456691e-23	1.82815231527403	0.173586214916288	6.61175124838214	1.0388008751633	0.00725838218804647	0.0379398788253989	0.0126419257955423	0.0379398788253989
ENST00000185150.9	6.23614176221442e-26	1.30399370150421e-23	0.997063912415781	0.0946815346879441	7.52818645527108	0.308998445245596	0.00201811280495291	0.0114287767113436	0.00856960094900405	0.0114287767113436
ENST00000216832.9	6.81085431613924e-26	1.42000338057893e-23	-0.962676146321996	0.0914881774660271	7.49743953745089	0.288067712748476	0.00205240744330486	0.010502722480778	0.00856597317660498	0.010502722480778
ENST00000392715.6	7.18702858166717e-26	1.49406380754285e-23	-1.66409446427751	0.158223816570967	7.22792044006737	0.851241226516894	0.028653810176385	-0.00305617179490833	0.00889835401903963	0.00889835401903963
ENST00000380454.8	7.37609932627132e-26	1.52889773037188e-23	-1.19809485027767	0.113942608948778	6.54800224121395	0.436229286013654	0.0061201784652908	0.000879702703574851	0.0133541987357904	0.0133541987357904
ENST00000303910.4	7.39747723799925e-26	1.52889773037188e-23	-1.42254237389699	0.135291788422772	7.35302144794007	0.6290526832773	0.00147100666156205	0.0259847953603863	0.00866168705066968	0.0259847953603863
ENST00000275603.9	7.44826090578742e-26	1.53494449602967e-23	-0.859739498763453	0.0817710822683762	7.86116226603048	0.223236628806454	0.000868186244070226	0.00099559761373543	0.00916157859894209	0.00916157859894209
ENST00000393820.2	7.59993454338681e-26	1.56168799043704e-23	-1.10988538277462	0.105581909726286	8.63091367290726	0.377890425658872	0.000897629013370538	0.00952331697393426	0.0158236804788039	0.0158236804788039
ENST00000267859.7	8.43961615344359e-26	1.72924824771593e-23	0.952877770854435	0.0907313127068001	6.93779083768666	0.278097619210579	0.00229216030453817	0.00483884638798973	0.0100560963537105	0.0100560963537105
ENST00000223095.4	9.65274097161393e-26	1.97214625283656e-23	2.93312367086609	0.279624462686398	5.73949180096676	2.67479214873768	0.0059210680309036	0.111363692168081	0.0331233997334259	0.111363692168081
ENST00000263657.7	9.93120224760531e-26	2.02324127160928e-23	-1.12618172972548	0.107390175692425	6.60084030628129	0.388316274411057	0.00454066724844265	0.0052476926275789	0.0127583075044322	0.0127583075044322
ENST00000347635.9	1.08009598740915e-25	2.19416422467868e-23	-0.977915389400595	0.0933224659795427	7.11651720179758	0.295440493965416	0.00382722560167511	0.00685395104515261	0.00923639838307926	0.00923639838307926
ENST00000360876.9	1.08378401575933e-25	2.19540157555975e-23	-1.34283501941622	0.12815068934839	7.66873003896879	0.560668885827729	0.0117168442268965	0.0129170545438048	0.00869379350105181	0.0129170545438048
ENST00000397195.10	1.16054627088583e-25	2.34423771385958e-23	-0.970850071812611	0.0927083581072426	6.88095553219772	0.288767377030108	0.00249578528501977	0.00500723777566001	0.0103964742093913	0.0103964742093913
ENST00000265245.10	1.21041969683836e-25	2.4380724876656e-23	-1.27205482719804	0.121517203516805	6.36126112708401	0.496525382483429	0.00620621722217131	0.00765420460792709	0.0159434289036456	0.0159434289036456
ENST00000225698.8	1.21787382334413e-25	2.44617676337268e-23	-0.997744235793518	0.0953180788621137	8.06667440119587	0.299358001812875	0.00354244963933158	-0.0026550323954349	0.0100858545976146	0.0100858545976146
ENST00000371250.4	1.32595217964106e-25	2.65577792744737e-23	1.69656596249777	0.162203816975262	5.71220995561918	0.874850429295694	0.00504463418402565	0.00914237802085155	0.0344204831779906	0.0344204831779906
ENST00000355653.8	1.40699106890154e-25	2.81019863240772e-23	0.831792618551577	0.0795680852787447	7.39497365611804	0.214383375886987	0.000882009767736903	0.00764259998716322	0.00861461052465147	0.00861461052465147
ENST00000618562.2	1.50067840661754e-25	2.98894896942617e-23	2.22530610616391	0.212994138152039	5.37324358215873	1.52939316473078	0.00635406973075886	0.048392161383821	0.0616956845999362	0.0616956845999362
ENST00000322723.9	1.86856257363375e-25	3.71130879527523e-23	-1.43541445346874	0.137664344756778	9.11349155923619	0.622728206586679	0.00102448587973873	0.00473027739349731	0.0274027218462308	0.0274027218462308
ENST00000244496.6	2.02941140290397e-25	4.01958751868514e-23	-1.21402892343022	0.116519963497452	6.33086106582194	0.450298517296245	0.0039193872527402	0.0062539242706417	0.016445965587431	0.016445965587431
ENST00000293217.10	2.26450297817102e-25	4.47280111788107e-23	0.990918112657658	0.0952015627825816	6.87827421592855	0.3054516168654	0.00183270938605562	0.0117622969483131	0.0104135639162222	0.0117622969483131
ENST00000303155.9	2.39855514138565e-25	4.72449104423653e-23	-0.962914920767485	0.0925598871663189	6.99940979668293	0.282265056221117	0.00311876203599229	0.00201062900166095	0.00973223703237024	0.00973223703237024
ENST00000535923.5	2.4911201231037e-25	4.89330108148171e-23	-1.15827762098946	0.111377688729932	7.72491229348581	0.40923074497514	0.00981372467982621	-0.0013779361927747	0.00879375964040616	0.00879375964040616
ENST00000262460.5	2.58835329687557e-25	5.07032811759384e-23	-1.81020663846618	0.174126998872016	6.14329834513383	1.01943867626751	0.0105839842399329	0.0348963333643296	0.0201575858753624	0.0348963333643296
ENST00000243349.13	2.8528905162192e-25	5.57321932516421e-23	2.94660970439251	0.28369288091377	5.09033438557306	2.62012914262489	0.0124211400290972	0.0067995069944686	0.108301335992635	0.108301335992635
ENST00000336458.13	3.34645689167973e-25	6.51955634438064e-23	-1.27329245559423	0.122769783455956	8.61926683023803	0.504469006917741	0.00127727504374248	0.021331354550991	0.0156401278244692	0.021331354550991
ENST00000401558.6	3.61056780794087e-25	7.0149298903928e-23	-0.942841457453207	0.0909716620636419	8.06979885369448	0.275601898045649	0.00231006598381817	0.00883605136356083	0.010103698964114	0.010103698964114
ENST00000549224.3	3.69218673536263e-25	7.15401312441025e-23	1.78074685110569	0.171853833041627	6.1277804999098	0.956994693701589	0.0237831069416189	-0.0166869952106914	0.02051750295503	0.02051750295503
ENST00000305218.8	3.84739249793838e-25	7.41444526143239e-23	-0.901569528057356	0.0870404980505322	8.09279688088593	0.248273065973369	0.00112525033556217	0.00440572691056316	0.0102388221157649	0.0102388221157649
ENST00000368885.8	3.8412259831766e-25	7.41444526143239e-23	-0.973904629685783	0.0940225745630165	7.52471699766808	0.293480186962761	0.004691595651135	0.00647480265604213	0.00856877114005198	0.00856877114005198
ENST00000371717.8	4.44003846798544e-25	8.53349064477719e-23	-0.905783713132069	0.08756329079596	7.13323499265045	0.252131671531279	0.00232333830188824	0.00517470049646666	0.00917765654063855	0.00917765654063855
ENST00000371095.7	4.46085915922563e-25	8.55045971745764e-23	1.07047881489583	0.103489064262084	7.78566497247781	0.34824488719683	0.00712964377979584	-0.00154536971155163	0.00893533585296676	0.00893533585296676
ENST00000394518.6	4.52582076263961e-25	8.65171913295589e-23	1.13886794759378	0.110115361897748	7.14515452709446	0.402061099140099	0.00905055159087217	0.00714324656307331	0.0091375377979358	0.0091375377979358
ENST00000582401.5	5.28238368371165e-25	1.00709916091812e-22	2.50049098553712	0.242115507603012	8.21526247940441	1.94608045345196	0.000620972664357701	0.0873089058684382	0.0110768705975204	0.0873089058684382
ENST00000374518.6	5.8499346473112e-25	1.11232997357834e-22	-0.824373422784024	0.079897543065714	7.65511347859291	0.2068009107705	0.000901473030070039	0.00275283786081344	0.00867395305183639	0.00867395305183639
ENST00000319004.6	6.72800697878714e-25	1.27588779153042e-22	-1.18071939244405	0.114583520508175	6.77265255476147	0.433984744914486	0.00687711739319265	0.0128169573648783	0.0111655890838528	0.0128169573648783
ENST00000310942.9	6.79558993081676e-25	1.28528579423596e-22	-1.01508904110307	0.0985190269714598	6.70010632012497	0.318072725117771	0.00278099386492066	0.00840775201946575	0.0117780041481842	0.0117780041481842
ENST00000408901.8	7.28435054803544e-25	1.37408288750561e-22	-1.23738377572275	0.120171670512497	6.46819312851766	0.464923798568953	0.00729906947109632	-0.000313799418113189	0.01436277611955	0.01436277611955
ENST00000393306.6	7.60337026378323e-25	1.43047681606543e-22	-1.62801651022709	0.158172332817832	6.66714770301819	0.825153511514441	0.00489736697452849	0.0326303633290239	0.0120844017926557	0.0326303633290239
ENST00000378714.7	8.89162260466176e-25	1.66844278474422e-22	-2.21713835904135	0.215725350238136	5.7454976682147	1.496812567457	0.036954160957965	-0.00932689031142868	0.0328519791450849	0.0328519791450849
ENST00000398881.3	1.17765113981621e-24	2.20396947174423e-22	-0.958125501295736	0.0934713400266577	7.02433782332265	0.284056850634949	0.00349141913942435	0.00732796556681077	0.00961391797014424	0.00961391797014424
ENST00000301280.10	1.25663725166011e-24	2.34563514639719e-22	-1.80401286747824	0.176100950689063	5.8303835191695	0.987495348367995	0.0170932054121478	-0.0031474297122945	0.02942411183824	0.02942411183824
ENST00000644628.1	1.33074095367859e-24	2.47101960836192e-22	-0.950645639574485	0.0928486882358926	6.89472438301812	0.281463194301145	0.00231642215594058	0.0106148962047484	0.0103102046448609	0.0106148962047484
ENST00000645317.1	1.33074095367859e-24	2.47101960836192e-22	-0.950645639574485	0.0928486882358926	6.89472438301812	0.281463194301145	0.00231642215594058	0.0106148962047484	0.0103102046448609	0.0106148962047484
ENST00000285407.11	1.55579022465284e-24	2.88140431632847e-22	1.09152407787399	0.106765927213427	7.07412521894477	0.371106199630091	0.00130855307874603	0.015789891741868	0.00939854746193689	0.015789891741868
ENST00000366560.3	1.5683553149771e-24	2.89715045023645e-22	-0.854168062832969	0.0835556457330404	7.87630547246015	0.225891700494864	0.00125841457667209	0.00750505620547401	0.00921390432412595	0.00921390432412595
ENST00000357503.3	1.76611382166446e-24	3.25403048940472e-22	1.02898718443414	0.10077014923973	6.54141277623522	0.327878772572652	0.00179954429755656	0.0109934367696185	0.0134323901691396	0.0134323901691396
ENST00000457654.6	1.84014747750888e-24	3.38169782825497e-22	-1.09255958491231	0.107037652308297	6.91528407910327	0.361635400799522	0.00699962934158226	-0.00258779581108995	0.0101859591759255	0.0101859591759255
ENST00000379024.8	2.62180426989871e-24	4.80578744629454e-22	1.80521740384889	0.177454801969047	6.80534045915779	1.01543121063793	0.010703056755164	0.0365322533576463	0.0109159240306853	0.0365322533576463
ENST00000381685.10	2.80153433582247e-24	5.12206677644834e-22	-1.40906868304964	0.138600954605194	6.69112731565812	0.614228866628907	0.0169556662506928	0.00627745945372553	0.0118596706755137	0.0118596706755137
ENST00000344517.5	3.24352740113986e-24	5.91499943250324e-22	-0.879087986163833	0.0865918515832727	7.22746653164455	0.233895579365593	0.00234774114903816	0.000223350276360287	0.00889948199189112	0.00889948199189112
ENST00000265304.11	4.22521307497159e-24	7.68557635453507e-22	-0.997629417246496	0.0985190848424866	7.05791280503328	0.307886719690765	0.00509334481521628	0.00654088448989822	0.00946567030208534	0.00946567030208534
ENST00000541143.5	4.91553296667619e-24	8.91850286656181e-22	2.46837498297354	0.244117007260749	5.25118491644599	1.89937425285163	0.00985421319565003	0.0795354566552667	0.078385846293887	0.0795354566552667
ENST00000484616.2	4.94610485142932e-24	8.92853317281813e-22	1.09094640569006	0.10789874781567	6.54097775584802	0.36700055228434	0.00402562639217168	0.00841354143023418	0.0134375832781127	0.0134375832781127
ENST00000378198.9	4.93781111895703e-24	8.92853317281813e-22	-1.2245537578832	0.121111053701914	6.77873597372198	0.467461036578306	0.00487413766486922	0.0171276933283127	0.0111179289030669	0.0171276933283127
ENST00000402676.7	5.40480735592333e-24	9.73192888148376e-22	2.27195355967011	0.224898182262045	5.74098584816216	1.60922692405103	0.0132965034190822	0.0625722851580759	0.0330554117561351	0.0625722851580759
ENST00000503026.5	6.20919336642249e-24	1.11241287386781e-21	-1.10532693133353	0.109562726675238	8.70634888410706	0.368385267164668	0.000905167622761372	0.00142105690887274	0.0171008189920079	0.0171008189920079
ENST00000637095.1	6.20363876280934e-24	1.11241287386781e-21	1.59232531401633	0.157833830688712	6.60498038253958	0.79054379342901	0.0172877465036604	0.0200795306611492	0.0127138855254402	0.0200795306611492
ENST00000583741.1	6.69822266311875e-24	1.19701771621809e-21	-1.98207178917859	0.19661293969142	6.59479443547346	1.18525551184591	0.0451612143054643	-0.0368200410446703	0.0128237577756889	0.0128237577756889
ENST00000329276.10	7.50067532030442e-24	1.33707038259747e-21	-1.6218570835173	0.161058901604876	7.14653524586091	0.813274613775176	0.0297769699726038	0.000408647488152118	0.00913298470664999	0.00913298470664999
ENST00000242776.8	7.94512188872333e-24	1.41145902283538e-21	-1.71248223859324	0.170154147879682	6.44614586050696	0.893650007337896	0.0287625133532788	-0.0114232857424038	0.0146661377077121	0.0146661377077121
ENST00000614397.4	7.97736433022915e-24	1.41145902283538e-21	-1.06268221809237	0.105593473658772	6.71955113311273	0.340943037660183	0.00511929256707647	-0.00242555673549153	0.0116056799519121	0.0116056799519121
ENST00000355296.8	7.97736433022915e-24	1.41145902283538e-21	-1.06268221809237	0.105593473658772	6.71955113311273	0.340943037660183	0.00511929256707647	-0.00242555673549153	0.0116056799519121	0.0116056799519121
ENST00000361804.4	8.04815021024461e-24	1.4204586697804e-21	-0.930730051545693	0.0924900300582856	7.52370587917876	0.270142815447293	0.00159716404006222	0.0112344444502117	0.00856854944038771	0.0112344444502117
ENST00000375256.5	8.93496150641875e-24	1.57308270433008e-21	-1.72249140105945	0.171345495490602	5.74629993589201	0.911851831084688	0.0112228174780421	0.0159757363564084	0.032816100759338	0.032816100759338
ENST00000261313.3	8.96788570975059e-24	1.57499044987206e-21	-1.0588734271255	0.105335638970612	7.59173171185136	0.349678596606566	0.00210328868188808	0.0145401065741326	0.0086037678984802	0.0145401065741326
ENST00000269593.5	9.02093781187627e-24	1.58041510992144e-21	1.82576480428045	0.181635704575375	5.55028900137851	1.00996677368323	0.00492558003898046	0.00750146685908944	0.0445617137259089	0.0445617137259089
ENST00000353555.8	9.05127649490649e-24	1.58184367449219e-21	1.13543371571516	0.112962025593922	8.79991671234333	0.392989457781453	0.000223351745082507	0.00755982443820195	0.0189172770943402	0.0189172770943402
ENST00000370238.8	9.7723505246056e-24	1.70368626358552e-21	-1.11752560929198	0.111264017085097	7.46716624082883	0.389514664024515	0.00310503316725759	0.0154644890796117	0.00857060676013156	0.0154644890796117
ENST00000216714.8	1.2013037610493e-23	2.0892137409234e-21	-0.891677024866404	0.088958357647739	7.49429647880487	0.246056856690836	0.00330430864888745	0.00610879346168252	0.00856607544418712	0.00856607544418712
ENST00000235329.9	1.22022069329039e-23	2.11694930205299e-21	-0.847699301788647	0.0845839377386173	7.22562648274523	0.224151011461172	0.00182758882564425	0.00888838565596094	0.00890407495941119	0.00890407495941119
ENST00000380385.6	1.22413692726381e-23	2.11858882188395e-21	1.70971631256747	0.170601895035838	6.68285905233164	0.892506513592975	0.0317214490275556	-0.0122620080835714	0.011936060857173	0.011936060857173
ENST00000370110.5	1.24957518594572e-23	2.15737794330929e-21	-1.11535264377876	0.111316640772754	6.67178417485152	0.384524912683907	0.00654690358446697	0.00760491727632049	0.0120401881849285	0.0120401881849285
ENST00000355238.10	1.3070688698648e-23	2.25118934050338e-21	-0.986611787078158	0.0985115127113508	7.29119827860073	0.300821520840846	0.00579641764267255	0.00520442650780434	0.00876035956234538	0.00876035956234538
ENST00000330374.6	1.36665227285948e-23	2.34813912443307e-21	-0.834829862795643	0.0833930555548821	8.00297226509778	0.209306480507088	0.000683639006018111	-0.000403375802930085	0.00974796356615137	0.00974796356615137
ENST00000542398.1	1.42436248361023e-23	2.44141208008038e-21	2.19986312843231	0.219839204681551	5.83003162250379	1.46989582015995	0.0430566197753368	-0.0204610135138984	0.0294372940971883	0.0294372940971883
ENST00000628423.2	1.61671191400471e-23	2.76446106273841e-21	-1.24028951345246	0.124101573316697	6.5751527215717	0.475963588517665	0.0100605955610668	0.0080246111434664	0.0130412051884524	0.0130412051884524
ENST00000367600.5	1.64640140030342e-23	2.80849295328314e-21	1.09078640963669	0.109162205591242	7.10292354822431	0.371244161989881	0.00146552220123465	0.0164090584930821	0.00928631536100935	0.0164090584930821
ENST00000536410.6	2.11808686628025e-23	3.60448844661688e-21	0.991366006442536	0.0994613610717096	6.70249506788758	0.306713042434432	0.0026906077193686	0.0121482357999869	0.0117565021247279	0.0121482357999869
ENST00000523619.5	2.24666520859684e-23	3.81419561985212e-21	1.2119870196694	0.121667223987195	7.29503768351716	0.458437256825438	0.00746332549945782	0.0147410445896675	0.00875320211610294	0.0147410445896675
ENST00000261654.10	2.2972416688978e-23	3.89079619855317e-21	2.70059724583608	0.271163949511505	6.9269713376554	2.27620351028285	0.0057938305364907	0.104501000735526	0.010117731547059	0.104501000735526
ENST00000381577.4	2.38260744092708e-23	4.02581613667926e-21	2.30933617060824	0.231962370157717	5.62628144863562	1.66447791406689	0.00735023333691026	0.0733595784168685	0.0392445616410185	0.0733595784168685
ENST00000619850.2	2.66913388612635e-23	4.49928895074122e-21	-1.57284611668626	0.158164814229268	6.46025980144132	0.772172802184724	0.00780468305060518	0.0297194796396632	0.0144706501624823	0.0297194796396632
ENST00000360804.4	2.75907967235021e-23	4.63993907918065e-21	1.4587266303358	0.146737705904228	6.7646535309353	0.664203359816093	0.0200708073196663	0.0122271241813875	0.0112291034502036	0.0122271241813875
ENST00000229201.4	2.95774556056378e-23	4.96233151648094e-21	-1.46254100644062	0.147224005490096	6.35676526202069	0.667717748007155	0.0133412913550643	0.0191710703337575	0.0160161850872436	0.0191710703337575
ENST00000370994.8	3.1419190905674e-23	5.25895302426803e-21	-0.880008976896067	0.0886382259785137	7.5721880412565	0.235911401423076	0.00319568110159492	0.00128764589562781	0.00858942155533217	0.00858942155533217
ENST00000299705.10	3.24954273760967e-23	5.42635586329086e-21	0.914403006516722	0.0921337153373016	8.02464204932915	0.261026203300273	0.000573551088279801	0.0121593811645026	0.00985744509011348	0.0121593811645026
ENST00000417626.6	3.34882752843246e-23	5.57908406746141e-21	-1.16332470713981	0.117250125887755	6.7256657558369	0.409193002871564	0.00906863474405715	-0.00507402149532364	0.0115527532869845	0.0115527532869845
ENST00000296591.10	3.83000823401828e-23	6.36584865077948e-21	1.47587657403832	0.148953136638511	6.20079656685134	0.659240384021795	0.0143816467962307	-0.00716053994214334	0.0188989085754458	0.0188989085754458
ENST00000341446.9	3.93183687594679e-23	6.5198999209886e-21	-0.804249640305099	0.0811905432587389	7.55396363199198	0.197914463433515	0.0013087370558869	0.00352778576192767	0.00857911941608683	0.00857911941608683
ENST00000296641.5	4.04903669364336e-23	6.69866618105675e-21	-1.36722097752881	0.138064504645727	6.44373488626721	0.583662129350136	0.00456623144033851	0.0240264797242663	0.0146999940287351	0.0240264797242663
ENST00000380985.10	4.1726843805389e-23	6.88724738587838e-21	-0.962837397976783	0.0972586446975769	7.0186750467043	0.280935355971985	0.004548695006089	-0.0010254456446203	0.00964017094652527	0.00964017094652527
ENST00000302362.11	4.19684143415874e-23	6.89782226816075e-21	-1.12141563350028	0.113283640632493	6.48559272111572	0.384614031024447	0.00511862501474202	0.00405903011875442	0.0141311498376857	0.0141311498376857
ENST00000376957.7	4.19843888755436e-23	6.89782226816075e-21	-1.31510164206895	0.132850006901294	6.17822207288109	0.529601251066156	0.00709432580188493	0.00634761466613954	0.019379360698626	0.019379360698626
ENST00000081029.8	4.81167909384215e-23	7.88717163465105e-21	-0.851439780407167	0.0861301580173499	7.23854215737169	0.225085975784632	0.0022550801685214	0.00724625218984211	0.00887252601161909	0.00887252601161909
ENST00000619466.2	5.57394755636312e-23	9.11238513541153e-21	-1.89100669202262	0.191576563860707	7.20465371467937	1.11681378856711	0.00313429574198865	0.0519180739890246	0.00895874917092662	0.0519180739890246
ENST00000369047.9	5.58469693730343e-23	9.11238513541153e-21	2.87841127119541	0.29161553947637	5.34283664018986	2.53514701165849	0.0621254648773851	-0.000160992608568111	0.0654339694187566	0.0654339694187566
ENST00000221130.11	5.69858872839307e-23	9.27699019838674e-21	-0.910658667327898	0.0922789309486265	8.29694892378738	0.249098878194953	0.00101578266787218	-0.000629388066464076	0.0117573189776599	0.0117573189776599
ENST00000373664.7	5.79676315260753e-23	9.41531662490951e-21	-1.91991959418754	0.194583224415745	5.65935915756776	1.11232038263625	0.0195457115200143	-0.0114294512791693	0.0372482353160282	0.0372482353160282
ENST00000421351.4	6.3961782765499e-23	1.03652976325253e-20	0.816412400009774	0.0828260528703182	8.01975948341104	0.207249105707451	0.000457938951277743	0.00865499059939016	0.00983229359983736	0.00983229359983736
ENST00000380325.4	8.35884984364016e-23	1.35151798016081e-20	-0.910477840734906	0.0926220206242758	6.76389867379685	0.254911676210027	0.00163311087749434	0.00614277245905524	0.0112351471792913	0.0112351471792913
ENST00000377526.4	8.38028199904853e-23	1.35191770963836e-20	-0.980401930394039	0.0997379464924212	7.28491303800484	0.296752806111215	0.00614911314609615	0.00434641507278838	0.00877237380969146	0.00877237380969146
ENST00000497209.5	9.36602729417949e-23	1.50752869116066e-20	2.20223865858931	0.224293157747433	5.56258383905152	1.46973385432844	0.0318330256406412	-0.0133613737495476	0.0436281052778314	0.0436281052778314
ENST00000554019.5	9.97064113142204e-23	1.60123107034891e-20	1.82708395565268	0.186204124921982	7.09282802052978	1.04307710566659	0.00365147894101774	0.0483564852659236	0.00932465013140785	0.0483564852659236
ENST00000264108.5	1.18189591681261e-22	1.89379565061588e-20	-0.908308400836915	0.0927309703961484	6.84996755074043	0.251337144252739	0.00229870746775728	0.00248866621157503	0.0105998418381598	0.0105998418381598
ENST00000373912.8	1.31018877159427e-22	2.09465695447887e-20	-1.38055146126167	0.141093273680942	6.30028774026261	0.593394946427581	0.0128838658333754	0.0141389407542059	0.0169771019836324	0.0169771019836324
ENST00000502536.5	1.31857349613047e-22	2.10334596349187e-20	1.92460492336563	0.196708872343876	5.58876404570853	1.15766448986353	0.0123145793403015	0.0457269913478977	0.0417366652005214	0.0457269913478977
ENST00000227525.8	1.34976261433955e-22	2.14829181814436e-20	-1.3042263770839	0.133333828099612	6.15225732696906	0.522421381430598	0.00671306318721117	0.00843624759551397	0.019953801386334	0.019953801386334
ENST00000376925.8	1.46303886392158e-22	2.32339695218406e-20	0.984309251911484	0.100712020653569	7.50188807842477	0.302830904344514	0.000688660908704164	0.0145257057474833	0.00856597841512598	0.0145257057474833
ENST00000527226.2	1.49082537443647e-22	2.36226249997374e-20	1.09833174106016	0.112400427943434	6.79844504588408	0.374820056053521	0.00798349784942053	0.00816684218488665	0.0109672864533803	0.0109672864533803
ENST00000336314.9	1.99413959352536e-22	3.15277449172356e-20	-0.969622832464373	0.0995292614542774	8.06432782963565	0.293937819833629	0.000866766080326736	0.0139923447481241	0.0100725327446842	0.0139923447481241
ENST00000326587.11	2.07488430356543e-22	3.27317589339446e-20	1.55565012673686	0.159749580161722	7.38753969067372	0.756638109079139	0.00873695681352646	0.0295429357292432	0.00862179307167218	0.0295429357292432
ENST00000300413.10	2.13961337773898e-22	3.36783647431126e-20	-1.16631622052717	0.119807334451309	6.37380750957405	0.411039840305781	0.00578749219650866	-0.00209776416357293	0.0157432038859831	0.0157432038859831
ENST00000160827.8	2.21477858352427e-22	3.47847075153336e-20	-1.33616031696595	0.137303726148185	6.94931431089412	0.558220093647373	0.00397163552888484	0.0243068342923787	0.00999204534243369	0.0243068342923787
ENST00000333479.12	2.23799836786501e-22	3.50721396971971e-20	-1.22118994500199	0.125503060943489	7.08828726388217	0.466292686499607	0.00397848393356883	0.0196480435257087	0.00934224611592405	0.0196480435257087
ENST00000490870.5	2.61020576960698e-22	4.08153754815912e-20	-0.789776048161816	0.0812970217369653	7.30807643959632	0.187615784007176	0.00118388912835029	-0.000568986463165936	0.00872991948660063	0.00872991948660063
ENST00000265620.11	2.88633114613625e-22	4.50343448674178e-20	1.19568731510371	0.123210228915508	7.33061742621486	0.446900662409613	0.0140777601616666	0.00842250953788012	0.00869338060245121	0.00869338060245121
ENST00000307363.10	3.00495488331288e-22	4.67828172488519e-20	1.18683323305448	0.122349652564492	6.64306751406542	0.44053526190395	0.00762215453186778	0.01483200169211	0.0123200307546096	0.01483200169211
ENST00000396984.1	3.25067681416914e-22	5.04980957641648e-20	-1.10413227628118	0.113918295246096	7.49529548356158	0.381305278647892	0.00168066558597096	0.0177854014016942	0.00856603342631281	0.0177854014016942
ENST00000380668.9	3.28387791546912e-22	5.09029632357849e-20	-0.830645467018993	0.0857106067884583	7.14673863929481	0.211771507659206	0.00188714653664166	0.00408777858266573	0.0091323156374269	0.0091323156374269
ENST00000324366.13	3.30369745359271e-22	5.10990983147451e-20	-0.892298859667983	0.0920781843126877	7.75237623929692	0.243995971724097	0.00386419850669407	0.00255679553663406	0.00885338953278786	0.00885338953278786
ENST00000305885.3	3.37855107821511e-22	5.21437675500109e-20	-1.72144912196741	0.177681891097723	6.909653238199	0.926901149165583	0.00472158754728515	0.0426346940888094	0.0102194484282137	0.0426346940888094
ENST00000479595.5	3.4625552569127e-22	5.33248466606703e-20	1.78592845616794	0.184384972381337	6.55522865663179	0.997659516813202	0.00448229278744147	0.0465144342726581	0.0132694586272196	0.0465144342726581
ENST00000216034.6	3.54278953746955e-22	5.44429019783898e-20	-1.2655593305115	0.1306919833442	6.23714759154591	0.485603427385937	0.00745975893424365	-0.00107063184358999	0.0181608328314172	0.0181608328314172
ENST00000508451.1	3.77288363069337e-22	5.78541278285936e-20	-1.0390011177931	0.107367060888915	6.60486023480078	0.328926346847101	0.00457635849026857	0.00176032902786951	0.0127151701556176	0.0127151701556176
ENST00000569436.6	3.83032263435187e-22	5.86088680514647e-20	-0.812987509860736	0.0840249534604224	7.32179031241516	0.203208355746552	0.0018831579534686	0.0042715275336367	0.00870713125257061	0.00870713125257061
ENST00000524352.5	3.96455568561181e-22	6.05329076245962e-20	2.83550974648459	0.29316609761686	5.30084885692168	2.515170289673	0.0240782508879186	0.104841290299928	0.0710402891651116	0.104841290299928
ENST00000377459.2	4.09486101983169e-22	6.238888251241e-20	-2.01434964937674	0.20833684654004	6.88228692646109	1.26936644293475	0.00500747788346298	0.060098884555909	0.0103880236622948	0.060098884555909
ENST00000417652.5	4.24786212954216e-22	6.4581996009568e-20	-1.45561076317579	0.150607015140941	6.67142675645151	0.637987626063698	0.0219801260739443	-0.0190466036967711	0.0120435834405511	0.0120435834405511
ENST00000264036.6	4.8581901381299e-22	7.37039126828116e-20	0.86586786619783	0.0897160456563205	8.25188265910749	0.234576911132043	0.000550566604406695	0.0115228866679038	0.0113691002421763	0.0115228866679038
ENST00000648544.1	4.88748282069764e-22	7.39908864218736e-20	-0.98820736571776	0.102398672368933	6.78289813926078	0.298900071830162	0.0046425934502626	0.00277482221537646	0.0110856387041176	0.0110856387041176
ENST00000487519.6	5.07231873824114e-22	7.66264015490565e-20	-0.86888124861938	0.0900695571379481	6.86227339052749	0.229992333267847	0.00165125232031608	0.00273118018860419	0.0105175353642231	0.0105175353642231
ENST00000329970.8	5.29030028695561e-22	7.97504379833157e-20	-1.51826912145353	0.157456563076734	6.05564443634684	0.695655114872392	0.0148769379270404	-0.00973596627127132	0.0223119159568657	0.0223119159568657
ENST00000372759.4	5.85383040883112e-22	8.80593931374039e-20	-0.78367218029841	0.0813607251968287	7.4651275251692	0.1903043657727	0.00135813984021554	0.0062190350605357	0.00857121156661528	0.00857121156661528
ENST00000513973.6	5.99271976792506e-22	8.9958924280448e-20	0.917332652948296	0.0952611633470935	6.85461663010071	0.258874278192576	0.0030435287603998	0.00498712041838528	0.0105685051029627	0.0105685051029627
ENST00000284268.8	6.53066119790943e-22	9.7828207154566e-20	1.00994067295933	0.104974458778676	6.5088645799365	0.314009928017544	0.00269768281627167	0.00732216611907675	0.0138317726775421	0.0138317726775421
ENST00000333151.4	6.81330794253824e-22	1.01848240992609e-19	-2.03522800053731	0.211639952735824	6.92067697152101	1.29639566776415	0.00662251422980743	0.0605646901612254	0.0101542625280583	0.0605646901612254
ENST00000367498.8	7.45820258714872e-22	1.11255162609634e-19	0.898896772514456	0.0935653562146117	7.36487089806293	0.246135744908851	0.00448493882411413	0.000178964448109548	0.00864677500123663	0.00864677500123663
ENST00000272298.12	7.52159395441259e-22	1.11966541821594e-19	-1.03670654245591	0.107919643874035	8.69305745625795	0.326721537074369	0.000605688414795713	0.00476106223908344	0.0168642858860522	0.0168642858860522
ENST00000252032.9	7.93501500863141e-22	1.1787464795322e-19	1.80597189957052	0.188107004292258	5.53298659449522	1.01957109328522	0.00714995422509119	0.0442384741170521	0.04592641337062	0.04592641337062
ENST00000268668.11	7.97237293361217e-22	1.18183384544341e-19	-0.828925478121305	0.08634384128323	7.09483932160664	0.207538683828665	0.00186596198038632	-0.000111650299040457	0.00931692641092911	0.00931692641092911
ENST00000376350.8	9.32220129501316e-22	1.37906689033116e-19	1.82347667777639	0.190259612801872	5.62145593781368	1.02828818950208	0.0147468750609687	0.023713163918724	0.0395512053343086	0.0395512053343086
ENST00000012443.8	9.52279861719094e-22	1.40582532629437e-19	-1.10922380445916	0.115761780093602	6.52298984322034	0.372854223239459	0.00644545604270322	-0.00176922013544357	0.013655728552956	0.013655728552956
ENST00000358869.5	9.56219769797663e-22	1.40872509226555e-19	0.895038944188183	0.0934129897692555	6.89517839816131	0.244586596646505	0.00278157785049961	0.00254115110257007	0.010307402135947	0.010307402135947
ENST00000350721.9	1.07914351453633e-21	1.58654121980409e-19	-0.840854821585911	0.0878725331612469	6.98728812621954	0.215735132479825	0.00179000206901277	0.00274010191166684	0.00979237105724888	0.00979237105724888
ENST00000426717.6	1.13408865832726e-21	1.6638900759952e-19	1.02717187126054	0.107401023425099	6.48868961129186	0.322101868747393	0.00321184066134797	0.0037597253570631	0.01409062908779	0.01409062908779
ENST00000267814.14	1.21762361987565e-21	1.78278099777439e-19	-1.12277165079454	0.11748728612015	6.72192303640631	0.380871490669051	0.00911981529617683	-0.0057615193953257	0.0115850783036401	0.0115850783036401
ENST00000521475.1	1.25776781508333e-21	1.83778435013732e-19	1.52955701746241	0.160109747606614	5.75870466758398	0.720144270283356	0.0061801333860599	0.01667095334245	0.0322725635319206	0.0322725635319206
ENST00000370873.9	1.27784827200827e-21	1.86330660914679e-19	-0.801158666814985	0.0838774508334482	8.01954594776881	0.20013597192	0.000721940066002448	0.00875232130421145	0.00983120007147383	0.00983120007147383
ENST00000296417.6	1.30430576723345e-21	1.89800445769008e-19	-1.44540012288906	0.15136006846732	8.29727299871455	0.654246298966027	0.000680942018974405	0.0336838634706734	0.0117602289594313	0.0336838634706734
ENST00000494157.6	1.41939597146095e-21	2.06127515985849e-19	-1.2265206479619	0.128557343990458	7.50466080356005	0.461591130138797	0.0162244154383334	-0.00336784021866717	0.00856607060248814	0.00856607060248814
ENST00000278618.9	1.44038040060831e-21	2.08749764400356e-19	-0.998340413084289	0.104657406062766	6.64950565035738	0.3026104735492	0.00417372169169123	0.000333027595817826	0.0122560372739887	0.0122560372739887
ENST00000320954.10	1.58886798020703e-21	2.29802520204223e-19	0.900016268074272	0.0944507592047474	7.54657265764175	0.253713919936727	0.00105555541769048	0.0123258634538393	0.00857578541180011	0.0123258634538393
ENST00000222803.9	1.89448223757712e-21	2.72944635336219e-19	1.27169442750754	0.133712466676719	6.86848886541444	0.506616843579845	0.0019625390458182	0.0248559965713407	0.0104767415011187	0.0248559965713407
ENST00000262067.5	1.89481087304258e-21	2.72944635336219e-19	0.768965678221347	0.0808531440109275	7.30475098865316	0.178778940624614	0.00107013880979622	0.000662956615064937	0.00873570753488146	0.00873570753488146
ENST00000378103.7	1.93511734113149e-21	2.7818872357266e-19	1.33768510402749	0.140683722521869	6.1420909750815	0.539449137731649	0.00950259274267992	-0.00621670965451203	0.0201852719312352	0.0201852719312352
ENST00000305877.12	2.10687393933904e-21	3.02270702959016e-19	0.983271295911408	0.103506542351585	6.79070383735674	0.293082384752853	0.00504463305318364	-0.0012500676233545	0.011025773411187	0.011025773411187
ENST00000619387.5	2.46864448773161e-21	3.53462302315692e-19	-0.799344734217628	0.0842915976805254	7.1044732082774	0.192741968077942	0.00137708353721466	-5.66249853301978e-05	0.00928052662208868	0.00928052662208868
ENST00000222388.6	2.51556361817914e-21	3.59458413287867e-19	-1.04322582853274	0.110031861955215	6.76363561457237	0.334865112462527	0.00692326058478765	0.00353808149918683	0.0112372553832098	0.0112372553832098
ENST00000358625.3	2.63459275734688e-21	3.75714003939723e-19	-0.875127592573603	0.0923490800141618	6.82701099122172	0.230819753466758	0.00203358559120377	-0.000702007489131732	0.0107589432779893	0.0107589432779893
ENST00000238112.8	2.68519100516572e-21	3.82165388088496e-19	-0.930088080317386	0.0981694374403279	6.80453236793945	0.268298460654569	0.00353394993544344	0.00744018695208878	0.0109219077355822	0.0109219077355822
ENST00000376588.4	2.79395129917237e-21	3.96852397283241e-19	-1.00229870891225	0.105837484053774	7.02891697303902	0.31482269820315	0.00397036903896697	0.0128319905072824	0.00959295488615123	0.0128319905072824
ENST00000293860.5	2.9201367345183e-21	4.1395115252106e-19	-1.69053582021051	0.178598750715327	5.72139901413674	0.874504597341198	0.0138745812515596	0.00753940564438171	0.0339716893840535	0.0339716893840535
ENST00000614830.4	2.98649104231288e-21	4.22517375557694e-19	-1.97945429660385	0.209173796202023	6.0277129022973	1.18603123934169	0.0425669830953918	-0.0293676760470592	0.0230635324309561	0.0230635324309561
ENST00000219837.12	3.0911998114063e-21	4.36465170995078e-19	-1.34077025602888	0.141736446594945	6.19858099844585	0.546612204460398	0.011188531633179	-0.0020476058520879	0.0189452988068635	0.0189452988068635
ENST00000359591.9	3.61131103879624e-21	5.08895103380093e-19	1.19786552187866	0.12684784451621	7.85454628194453	0.449772993341784	0.000777526099421784	0.0233580373881911	0.00913945868666547	0.0233580373881911
ENST00000263464.8	3.66331083980576e-21	5.15204568287001e-19	2.27301324919872	0.240738679377875	5.81828545369666	1.6195229034082	0.00800598597675743	0.0789266816461476	0.0298814745161671	0.0789266816461476
ENST00000309955.8	3.92977653738393e-21	5.5050842086763e-19	0.943594664730839	0.100015656631607	6.6029767462968	0.270026727885832	0.00226935345586079	0.00137497216073959	0.0127353439013163	0.0127353439013163
ENST00000223324.3	3.92789383606965e-21	5.5050842086763e-19	-0.994101111611899	0.105368491045941	6.50089955789818	0.29907471190501	0.00272086271856043	0.000533644622198381	0.0139329156393873	0.0139329156393873
ENST00000369307.4	4.12430904990011e-21	5.76626926458976e-19	-1.04674353753046	0.111008467148376	6.64784328512311	0.33655672811551	0.00621182905298146	0.0036070685807409	0.0122724906149666	0.0122724906149666
ENST00000309246.9	4.14370664800443e-21	5.78205203188469e-19	0.849338278127707	0.0900780934220484	7.19175814067717	0.226149528705343	0.00301413870934066	0.00915695566248627	0.00899450421470265	0.00915695566248627
ENST00000331563.7	4.46364676194947e-21	6.21632556082119e-19	-1.17637439184907	0.124865859078116	6.27557152906298	0.418999627245219	0.00596106643303053	-0.00115779855085871	0.0174261577119435	0.0174261577119435
ENST00000263650.12	4.47690126273115e-21	6.2226309481049e-19	1.73322399788949	0.18397854989244	6.22126972072837	0.911528093664151	0.0322942266563186	-0.0194086446486414	0.0184779335744692	0.0184779335744692
ENST00000332175.12	4.51933068928633e-21	6.26938434764343e-19	1.19974464337626	0.127364084144595	6.83158182721525	0.441640259955951	0.0136057340601837	-0.00132561260650251	0.0107266808348037	0.0107266808348037
ENST00000317702.9	4.99214851933525e-21	6.91184772859575e-19	-1.25824122677973	0.133722439644327	6.45455403534028	0.476713593033169	0.012273411757144	-0.0100705397537397	0.014549124539502	0.014549124539502
ENST00000360835.9	5.00570571669032e-21	6.91718682990091e-19	2.6214909137603	0.278613332804922	5.10136916538195	2.14152665721516	0.0105209865284827	0.0893068558925371	0.105917097296516	0.105917097296516
ENST00000322313.9	5.0536269648402e-21	6.96989975050223e-19	-0.809081897547841	0.0859987732698959	7.09171464528277	0.199534035462124	0.0017647392891555	0.00217273618614538	0.00932894421673494	0.00932894421673494
ENST00000307365.4	6.40031034143022e-21	8.81018781052781e-19	1.87964170648156	0.200320003455436	8.77049317052587	1.10806960796473	0.000261710366284665	0.059930445310294	0.0183164020748466	0.059930445310294
ENST00000265056.12	6.55564239078901e-21	9.00661897943776e-19	-2.01201650063341	0.214485431626242	6.85840750025731	1.26966792010221	0.00896117069602321	0.06004482987382	0.010543170711315	0.06004482987382
ENST00000381962.3	6.90642068550934e-21	9.47029654922227e-19	-1.5055873639381	0.160593068808516	9.37501837473635	0.702788414834476	0.000239322134497789	0.0281987049898161	0.0384458784895073	0.0384458784895073
ENST00000409617.5	7.03091901710157e-21	9.62250766977755e-19	-1.07792151836158	0.114999327591286	6.381520572214	0.351962790730964	0.00421512471303452	2.03137955739315e-05	0.0156221433066374	0.0156221433066374
ENST00000374450.8	7.05977606081858e-21	9.64349180537563e-19	-0.833366449157891	0.0889127813051507	7.14236071460043	0.209921800366797	0.00271141363640317	-0.000746527646169222	0.00914681038272316	0.00914681038272316
ENST00000298585.3	7.23674835786797e-21	9.86633087780913e-19	-1.32560119008035	0.141469282327365	6.02279407710166	0.545415909578629	0.00682098313207208	0.0159919606627965	0.0231993536312576	0.0231993536312576
ENST00000315274.7	8.16864318771534e-21	1.11155903407797e-18	2.11471041340918	0.225992236324804	7.74057974968129	1.40288702882927	0.000701586015187056	0.0759071503034418	0.00882690064681172	0.0759071503034418
ENST00000360244.8	8.87570700555223e-21	1.20547316633123e-18	-0.871691548379681	0.0932423097838889	7.22586976636345	0.237254862193328	0.00413772668299565	0.00748854273995288	0.00890346581775641	0.00890346581775641
ENST00000367041.5	9.33072920702693e-21	1.26486371744838e-18	1.10725893572399	0.118507327470034	7.56478050239943	0.384659489219095	0.0122528886089505	0.00881309138718441	0.00858487659224003	0.00881309138718441
ENST00000293308.11	9.70981979397453e-21	1.3137552003597e-18	-0.99049041411663	0.106057722955941	8.60631913684002	0.305844710377184	0.001432210994833	0.0129719543052979	0.0154401499030656	0.0154401499030656
ENST00000290541.7	9.78059001358323e-21	1.32082422410708e-18	-0.824822667714007	0.088325961025333	8.18311007785258	0.210094779913226	0.000865544265007506	0.00662826818595663	0.0108366688215655	0.0108366688215655
ENST00000238647.5	1.0118152192381e-20	1.36382745543579e-18	1.08248252989291	0.115962040980405	6.26668944352991	0.355933141821691	0.00257882784118078	0.00292443911467786	0.0175919645813308	0.0175919645813308
ENST00000313608.13	1.30001146889999e-20	1.74898146751783e-18	-1.00495236320932	0.107964049474197	6.53109027082373	0.312078102913297	0.00392769063810974	0.00744646838351529	0.0135566633301904	0.0135566633301904
ENST00000263256.7	1.3619291170421e-20	1.82883227422919e-18	-0.979442942417259	0.105279441918158	6.5109045695051	0.293284014555368	0.00281955458641573	0.0040447845636787	0.0138060867494824	0.0138060867494824
ENST00000276202.8	1.42188043234882e-20	1.90574741256016e-18	1.61985258431675	0.174202254672287	6.47176603985119	0.80196203802445	0.0312049789150107	-0.0127233294785746	0.014314659384352	0.014314659384352
ENST00000453057.5	1.48044823561637e-20	1.98052309554202e-18	1.84190388659642	0.198173604194403	8.66594563024193	1.06491031111698	0.000257912127436615	0.0586512539716632	0.0163973241452945	0.0586512539716632
ENST00000314761.9	1.50453527192217e-20	2.0089772102835e-18	-0.779265116912211	0.0838579658720253	7.41999624003604	0.18546331571659	0.00195415487215519	0.00215469386000686	0.00859408278813545	0.00859408278813545
ENST00000334869.9	1.52012211233291e-20	2.02599602051937e-18	1.01915114558556	0.109685430612194	6.46239058703097	0.325585584182057	0.00360480473293576	0.013876278914	0.0144415357999379	0.0144415357999379
ENST00000216237.10	2.01432224714438e-20	2.67465984190657e-18	-1.38586646117221	0.149636099631466	6.04559948410314	0.602940038855827	0.0110080283041013	0.0224323271899421	0.0225784151652757	0.0225784151652757
ENST00000468178.5	2.01336632231982e-20	2.67465984190657e-18	1.65077601035008	0.178238191734348	5.74059833649041	0.840424400929815	0.0145802635256888	0.0140521990063376	0.0330730159634066	0.0330730159634066
ENST00000331244.10	2.02287155702946e-20	2.68101921008231e-18	-0.834282728249885	0.0900843709622187	7.40349055609319	0.218546533866811	0.00164183100626338	0.0105309598312246	0.00860699275152692	0.0105309598312246
ENST00000260526.11	2.07964606105705e-20	2.75115181331377e-18	1.09982034646579	0.118794564268654	6.62794585747611	0.379816016549775	0.00292361298547368	0.0182446097641955	0.0124732431074016	0.0182446097641955
ENST00000339594.9	2.17337579101982e-20	2.86982198894217e-18	-0.809451269948099	0.0874755101251602	7.5863784243574	0.202052628075422	0.00287844918477074	0.00398307650178675	0.00859949812271477	0.00859949812271477
ENST00000290231.11	2.71368024872444e-20	3.57664059990845e-18	-1.52757066336905	0.165505830837429	5.7253978688105	0.724818355942513	0.0073080752375505	0.0236628203459293	0.0337801948242311	0.0337801948242311
ENST00000367662.5	2.74008951933546e-20	3.60478492779881e-18	1.31616888744551	0.142617371970007	5.94997564229095	0.540938850648688	0.00517172188022233	0.0213891388258036	0.0253378503012246	0.0253378503012246
ENST00000460766.5	3.08145460377034e-20	4.04640955924936e-18	-0.93047567050724	0.100962138985394	6.94712863730908	0.265584570911518	0.00528596176093076	0.00202538685125564	0.0100040685018281	0.0100040685018281
ENST00000249806.11	3.26155014975511e-20	4.27502889481872e-18	-1.65790853644152	0.180011978158263	6.00635663697018	0.831505456545339	0.0249455331120428	-0.0163114806324906	0.0236609353086334	0.0236609353086334
ENST00000488254.6	3.39507134070249e-20	4.4418746216046e-18	-1.42539768142435	0.154838894389995	7.23707418918188	0.638297664922072	0.00677398820052413	0.0291886366233499	0.00887603089156266	0.0291886366233499
ENST00000264995.8	3.80195850414862e-20	4.9651071278354e-18	-0.784089338809118	0.0852871838757988	7.525314803008	0.186482352741175	0.00234194910975269	0.000212457603922418	0.00856890649044379	0.00856890649044379
ENST00000216410.8	4.15375885996072e-20	5.41461831354002e-18	-0.791524834680623	0.0861852131142351	7.21509191519038	0.194641175326165	0.00221083422460165	0.00614879846453536	0.00893100221471753	0.00893100221471753
ENST00000372447.7	4.45900613427371e-20	5.80191557296081e-18	-0.978965085658272	0.106683352814374	6.52897108594816	0.289217780738259	0.00348955836040769	-0.00135707203929884	0.0135824482911665	0.0135824482911665
ENST00000334512.10	5.26003883318926e-20	6.83172693919357e-18	1.38778820671762	0.151529286343089	6.18480496224426	0.602447039605887	0.0152042240050642	0.0156210354881028	0.0192374629244044	0.0192374629244044
ENST00000303004.4	5.47647658492876e-20	7.09990338930474e-18	0.977066474583785	0.106734290999301	7.12389543462711	0.300068319376826	0.0012498662324014	0.0158384470802839	0.00921011528787748	0.0158384470802839
ENST00000356950.1	5.70183614521329e-20	7.37865198726476e-18	-1.4820582424232	0.161976425127597	7.12192679248158	0.690432624936899	0.00323929279469721	0.0361152506509766	0.00921707259257098	0.0361152506509766
ENST00000287394.10	6.07908280305778e-20	7.85258913386289e-18	-1.28004902273425	0.140004466605854	6.66677213077301	0.501042611892128	0.0173138765778928	-0.00545767443882192	0.0120879994264919	0.0120879994264919
ENST00000417059.5	6.41656162373169e-20	8.258601263873e-18	1.57299471925632	0.172155214701327	5.831463595052	0.752701507424078	0.0150724303716157	-0.00206269114462222	0.0293836965516746	0.0293836965516746
ENST00000374572.7	6.41656162373169e-20	8.258601263873e-18	1.57299471925632	0.172155214701327	5.831463595052	0.752701507424078	0.0150724303716157	-0.00206269114462222	0.0293836965516746	0.0293836965516746
ENST00000261200.8	6.63522536189339e-20	8.52465061629634e-18	0.834697164578503	0.0913890634101627	7.00513731406029	0.210604473712204	0.00282352235597712	-0.000837688923994181	0.00970441901050298	0.00970441901050298
ENST00000403729.7	6.8154446768886e-20	8.74044005828894e-18	1.66738431328804	0.182616049982575	5.59098878767023	0.843661455680367	0.00844109429483575	0.00357180723099253	0.0415818382720219	0.0415818382720219
ENST00000503771.1	8.44083932854001e-20	1.08054866693396e-17	2.90924819399008	0.319439130182584	5.84421681225645	2.66156714574053	0.00490502193009171	0.148157014907617	0.0289115816210163	0.148157014907617
ENST00000274255.10	1.01514726790623e-19	1.29720539051587e-17	-1.45512607687308	0.160127170669027	6.44468552921486	0.644605447721783	0.0237744378824769	-0.012039590578763	0.0146866282972248	0.0146866282972248
ENST00000320270.4	1.16230115973684e-19	1.48258894264536e-17	-1.58081531801803	0.174240963142602	5.69657677250818	0.76067362528874	0.0103273425923959	0.00339828788835807	0.0352125272628963	0.0352125272628963
ENST00000444867.1	1.16857925730428e-19	1.48793527433615e-17	2.14976787912902	0.23696750060697	5.30188980455417	1.41077395237749	0.0133355895751993	0.0170686255960752	0.0708948049406721	0.0708948049406721
ENST00000240100.7	1.20691715238328e-19	1.53401106298641e-17	1.55869682249467	0.171880764170055	8.69616643934133	0.764312331846509	0.000249912182176956	0.0440645834553459	0.0169191579787028	0.0440645834553459
ENST00000040877.2	1.21625112146601e-19	1.54312402072976e-17	0.723793078398006	0.0798215693499457	7.39204003760616	0.161434708124791	0.000939838914164877	0.00439988861549966	0.0086173854860674	0.0086173854860674
ENST00000318388.11	1.23365381940689e-19	1.56242365788613e-17	-1.14974409200868	0.126818086396512	6.58513131494444	0.410161597779265	0.0111944319030065	0.00579076140525179	0.0129298086529032	0.0129298086529032
ENST00000356825.8	1.37595248999061e-19	1.73955525436685e-17	0.833511021395226	0.0920581257623883	7.40583706251293	0.217056937891664	0.00410703931573623	0.00668639950360225	0.00860500846258933	0.00860500846258933
ENST00000507110.6	1.42664242308507e-19	1.80044798824173e-17	-0.889662994663003	0.0983027777662703	6.75638053921377	0.240821299988612	0.0031993399039666	0.0010146935545219	0.0112958142708805	0.0112958142708805
ENST00000356978.9	1.52786475443985e-19	1.92478566167101e-17	1.640901930032	0.181460606739226	9.10744374185451	0.847281285352621	0.000283681833180919	0.0491082458640711	0.0271965401725024	0.0491082458640711
ENST00000375749.8	1.5415418913397e-19	1.93859088218846e-17	-0.743684741346215	0.0822499006769383	7.51867256787518	0.173173508181064	0.00157998822316876	0.00748677406146752	0.00856758101888056	0.00856758101888056
ENST00000559249.5	1.61594143067918e-19	2.02857548896387e-17	-1.41110986039171	0.156154646167254	5.98174719144512	0.60215181149027	0.0122017340859972	-0.00622360900867976	0.0243746761934332	0.0243746761934332
ENST00000330753.6	1.63912894850663e-19	2.05406767213211e-17	-1.13197932914366	0.125287420713951	6.25338832780298	0.397673277157742	0.00570065759424104	0.01087448824974	0.0178447490894907	0.0178447490894907
ENST00000540200.6	1.69246680703463e-19	2.11718689839996e-17	-0.789182486702155	0.0873805598751638	7.35004483922262	0.192699704414278	0.00278740960946115	0.00453384691436339	0.00866563375668447	0.00866563375668447
ENST00000377798.9	1.81452458294503e-19	2.26589948970775e-17	-1.21798476562057	0.134972695319821	6.24436985708418	0.466907220963412	0.00706067490515122	0.0202657678176945	0.0180192500509899	0.0202657678176945
ENST00000242576.6	1.83450187978964e-19	2.28684129434476e-17	-1.96547704576297	0.217836049477303	6.03926018338305	1.20046457148163	0.0484300299907122	0.0034881778284014	0.0227487866871049	0.0227487866871049
ENST00000360718.5	2.03371168024875e-19	2.53074655581949e-17	-1.12343096292902	0.124667217761581	8.89642334301799	0.381566226367826	0.00221486499028961	0.00145649479413285	0.0210980077863304	0.0210980077863304
ENST00000338017.8	2.04004582228397e-19	2.53420605073409e-17	1.03692683775121	0.115072202859743	7.15286184697421	0.33845511429981	0.00250078370599319	0.0173616341004975	0.00911237065154314	0.0173616341004975
ENST00000394422.8	2.2405434052072e-19	2.77842968634599e-17	-1.11821697270706	0.124235121593529	6.79649403404425	0.379351090341813	0.0121696037622385	-0.0068841901037773	0.0109819443937999	0.0109819443937999
ENST00000263238.6	2.25943704028104e-19	2.7969947694479e-17	-0.731299536158286	0.0812564960813783	7.52349265204466	0.162239893123421	0.00133542338513899	0.00091481367464176	0.00856850384799559	0.00856850384799559
ENST00000263694.9	2.33126801367201e-19	2.88091394188681e-17	-0.970104484097422	0.107831879315869	6.5553155571159	0.282840353561617	0.00417312531660382	-0.00353619963930268	0.0132684459785845	0.0132684459785845
ENST00000595962.6	2.72783509126004e-19	3.36514798178556e-17	-1.35504021577555	0.150909068353614	5.92915707451064	0.559135807279159	0.00816484513639603	0.00220466907415778	0.0259954752306376	0.0259954752306376
ENST00000359611.3	2.748717904969e-19	3.38505322100016e-17	-1.58276946637458	0.176287455149826	7.21607273558408	0.788840475318139	0.00334332940723261	0.0432725708575702	0.00892844963313826	0.0432725708575702
ENST00000383729.9	2.79899894407288e-19	3.44103139152022e-17	1.09755585027087	0.122271963843035	6.2482289718307	0.370834216777955	0.00448138091592502	0.00732557338258464	0.0179442687971238	0.0179442687971238
ENST00000370836.6	3.04687238982949e-19	3.73931478286406e-17	-0.865712792207375	0.0965442558990098	6.94193988884015	0.233293743506643	0.00394834384242588	0.00662184606907064	0.0100328461782144	0.0100328461782144
ENST00000296328.9	3.19171922123112e-19	3.91034961083614e-17	1.01523681597846	0.113283835929175	6.40322038325754	0.324095873628587	0.00396016069851742	0.0146450091429382	0.0152896805257248	0.0152896805257248
ENST00000337714.8	3.26757835509717e-19	3.98957888753166e-17	-0.990003795413289	0.110500176948955	6.59977882538856	0.302446932810241	0.00554568488364752	0.0049726630293865	0.0127697487749781	0.0127697487749781
ENST00000323666.10	3.26635086239639e-19	3.98957888753166e-17	-1.27385309107425	0.142181617547791	6.38011619213319	0.490734429978625	0.014679346839968	-0.00977444598146648	0.0156440717127913	0.0156440717127913
ENST00000407004.7	3.40170661956291e-19	4.1462442530139e-17	-1.16256858960187	0.129825451570554	6.92732541581915	0.425695295109259	0.0100754128329227	0.0152065589803245	0.0101156913481632	0.0152065589803245
ENST00000343255.9	3.4733854943595e-19	4.22638701859744e-17	-1.21832780078607	0.136087117450197	6.20116411989884	0.454906517457349	0.00888832677237949	0.00312383373622506	0.018891228531476	0.018891228531476
ENST00000332408.9	3.85040261206541e-19	4.67715686287413e-17	1.77675168643124	0.198715593905078	5.91993483221698	0.99443943128414	0.00489325635035743	0.0543385745412147	0.0262937056375369	0.0543385745412147
ENST00000369888.6	3.98116931033281e-19	4.82777715142807e-17	-1.45684338963117	0.163003675083058	5.76021135755086	0.637647009629291	0.00764732905865372	-0.00648581523905028	0.0322079680772209	0.0322079680772209
ENST00000264039.7	3.99982218950897e-19	4.84216165366295e-17	-0.765995317373759	0.0857108400636818	8.02497091699	0.182359952275636	0.00116037279073964	0.0067587577143593	0.00985914936589341	0.00985914936589341
ENST00000525498.5	4.42156903845109e-19	5.34365353758842e-17	1.32503736202761	0.14844887988296	6.14831343688259	0.550371795318876	0.0130124520820723	0.0165557880281111	0.020043152825686	0.020043152825686
ENST00000244230.7	4.59411586503222e-19	5.54278913096882e-17	-1.03082126898778	0.115541610926074	6.42276834840361	0.329277204028881	0.00502458184560785	0.00809973996640549	0.0150002139374806	0.0150002139374806
ENST00000310775.11	4.62408833596419e-19	5.56952693762821e-17	-0.966401272370091	0.108329713607786	7.04393664928775	0.293453673124822	0.00807713749343314	0.0085156716981468	0.00952585278208441	0.00952585278208441
ENST00000513060.5	4.9674976418387e-19	5.97305989635189e-17	-1.2125135031599	0.13603893402784	6.38764220912608	0.447546773837385	0.0122327398408239	-0.0041201457984997	0.0155271475163228	0.0155271475163228
ENST00000397011.2	5.51600070061046e-19	6.62142952788431e-17	-0.976379316053401	0.109688618406671	7.80094459241492	0.294415645897121	0.00907083844785883	0.00145500561720422	0.00897655106408757	0.00897655106408757
ENST00000338625.9	5.55783662924632e-19	6.66043668927361e-17	-1.19179474912872	0.133901480154321	6.52448120926623	0.447627944880257	0.0051016046068709	0.0217928049744063	0.0136373869302503	0.0217928049744063
ENST00000409194.5	5.9312204579899e-19	7.09596885128375e-17	-0.901142381415877	0.101328059334847	7.90583913088455	0.255938128205442	0.00111580885285115	0.0142852545599983	0.00932283845700549	0.0142852545599983
ENST00000558506.1	5.94326477836523e-19	7.09846820362738e-17	-1.21763007691628	0.136918672716342	8.02881236779223	0.467282968789426	0.00278032025073157	0.0253397641568757	0.00987915223310245	0.0253397641568757
ENST00000590247.7	6.19224350270817e-19	7.38347375781109e-17	-1.22346343864634	0.137645187803755	6.48220913909584	0.460983036233797	0.0142436327088091	0.000661617944312192	0.0141756638794875	0.0141756638794875
ENST00000612696.4	6.28941296875793e-19	7.48681639940427e-17	-1.16448234413447	0.1310350583456	6.22360856447842	0.422457243572767	0.00732456487961378	0.012239815911006	0.0184307148938382	0.0184307148938382
ENST00000249075.4	6.43594939370211e-19	7.64848225947559e-17	1.02017826907507	0.114830117614806	7.63039893389111	0.328052257301616	0.000642648516948917	0.0191362853501962	0.00864226231562131	0.0191362853501962
ENST00000279488.8	6.46578783814536e-19	7.67115700517665e-17	2.36304024377005	0.265996548056791	7.17311974161806	1.7600927543968	0.00276324314693056	0.103368002220263	0.00904909187620215	0.103368002220263
ENST00000254322.3	6.6394190551215e-19	7.8640720316675e-17	-0.808283983630696	0.0910149944671908	7.09249590826228	0.198646748205617	0.00309966418295783	0.000212646751349856	0.00932592964383632	0.00932592964383632
ENST00000269143.7	6.87555256538196e-19	8.13025539174122e-17	-0.711952370725196	0.0802029025132448	7.3619205671798	0.153257855465829	0.000998389772635132	0.000495362741691542	0.00865036858468844	0.00865036858468844
ENST00000368830.8	6.989641478865e-19	8.25148006637401e-17	-0.783914951632391	0.0883278590716736	6.99176531784877	0.186317875851857	0.001932755972592	0.000518594569926188	0.00976996005968616	0.00976996005968616
ENST00000371698.3	7.01110217748606e-19	8.26313437460274e-17	0.996499933361736	0.112285254294342	6.35503249956421	0.302974004661202	0.00286759803494627	0.00347036384532604	0.0160443694629711	0.0160443694629711
ENST00000222567.6	7.39533958813597e-19	8.70160551142652e-17	-0.779177817725481	0.0878562838799421	7.05368048383521	0.184294310994677	0.00209442288691302	0.000604188993142184	0.00948366703887644	0.00948366703887644
ENST00000278903.11	8.23075168593431e-19	9.66862468227116e-17	-0.891740967463608	0.100683766230503	7.16054577461299	0.248686178491762	0.00611795020015359	0.00653904051970126	0.00908788097338424	0.00908788097338424
ENST00000616978.5	8.76991129681354e-19	1.02850288669078e-16	1.03404868068304	0.116844683175703	6.31204788753376	0.331799732920156	0.00370934993672135	0.0100690634550962	0.0167696700429243	0.0167696700429243
ENST00000263388.7	9.3387543716799e-19	1.09341632466053e-16	0.902102707158086	0.102016033629622	7.64549408864861	0.256625513619609	0.00103715542737893	0.0145737512489013	0.00866095792983112	0.0145737512489013
ENST00000519234.5	9.66887901765042e-19	1.13021270405663e-16	1.06732795798519	0.120753848997219	8.86862306120124	0.351616853962039	0.00143704693003206	0.0108881568112003	0.0204351911414328	0.0204351911414328
ENST00000299300.11	1.01879073201367e-18	1.18893378650577e-16	-0.951668937243183	0.107739824428804	8.70315518550546	0.274012016481273	0.000368285646058444	0.00251907266294525	0.017043519005866	0.017043519005866
ENST00000450554.6	1.05366072355846e-18	1.22761804301655e-16	-0.860979056059682	0.0975142418756196	7.03862754519487	0.233796313334318	0.00462838318809346	0.00963515786477179	0.00954928288672128	0.00963515786477179
ENST00000337109.9	1.10388792490619e-18	1.28403955297734e-16	-0.945097932942054	0.107104729355527	6.56702144078122	0.271091228838209	0.00407372224932144	-0.000163474770814204	0.0131334123261597	0.0131334123261597
ENST00000262947.7	1.12960809129982e-18	1.31181718798114e-16	0.868701053292382	0.0984757041163111	7.38856346979072	0.238029413158833	0.000766155807578755	0.0137800406442261	0.00862077436111889	0.0137800406442261
ENST00000462683.6	1.16427721503254e-18	1.34988004131188e-16	0.918969385987348	0.104214097642398	7.35477868388721	0.266384113491493	0.00126210432149432	0.0150287628996347	0.00865939500467943	0.0150287628996347
ENST00000302516.10	1.20350802268516e-18	1.39309961119387e-16	-0.732024590364508	0.0830489171052824	7.71719970340579	0.161062283553182	0.00156738887258116	-0.00118703476797498	0.00877829507595893	0.00877829507595893
ENST00000263382.8	1.21613404482357e-18	1.40543309452349e-16	-1.69041199708142	0.191804367373259	5.71604153706153	0.857957680911877	0.0209515154800456	-0.0200641842939991	0.0342318575351386	0.0342318575351386
ENST00000597136.1	1.22673513524854e-18	1.41539032497997e-16	-0.871261568660759	0.0988695175933038	7.25763205273119	0.235439682009046	0.00583394696162163	0.00380438516523459	0.00882882530207729	0.00882882530207729
ENST00000309602.5	1.41629157946052e-18	1.63145807402024e-16	-1.05526257656089	0.119969108432406	6.35732635406792	0.347344821345894	0.00558180475012509	0.0110070573735187	0.0160070757169745	0.0160070757169745
ENST00000379263.8	1.55182382966011e-18	1.78469752177556e-16	-1.00719593403095	0.114638377232447	6.51163322705417	0.31017944880277	0.00591600272535182	0.00139193970493369	0.0137969335763813	0.0137969335763813
ENST00000639708.2	1.5932890576318e-18	1.82943450829916e-16	3.09798573480996	0.352729706912693	4.8795509410791	2.93785325774294	0.0215559760219989	0.0516922412494292	0.165071393186073	0.165071393186073
ENST00000372838.9	1.61242987622812e-18	1.84843568962331e-16	1.69020891922801	0.192472822894097	5.48442124088341	0.861552992183405	0.00547806502382252	0.000160853716208716	0.0500906163054113	0.0500906163054113
ENST00000356948.11	1.62753490433484e-18	1.86275680286825e-16	-1.01784224839454	0.115920797999072	7.43382700007281	0.326926010475542	0.0108033349210753	0.0093531121920372	0.00858514276582923	0.0093531121920372
ENST00000262033.11	1.76241233089511e-18	2.01389501349591e-16	-0.900498032530588	0.102661354095687	8.52164983611578	0.25298250113854	0.00157617537591876	0.0105656860754603	0.0142328550612214	0.0142328550612214
ENST00000300231.6	1.86569681210645e-18	2.12850632784702e-16	-0.857072356564645	0.0977821040768747	6.87460659277617	0.230847555073678	0.00390491570175427	0.00918964399511609	0.0104370941147969	0.0104370941147969
ENST00000524698.5	1.94990963893622e-18	2.22102806541067e-16	-0.935587467402571	0.106800395214321	8.33419395317862	0.272603135017069	0.00500627515210474	0.00750117768394871	0.0121032114747979	0.0121032114747979
ENST00000253778.13	2.10144067171187e-18	2.38981061651903e-16	1.60932131351475	0.18388650155976	5.5401941368059	0.79633144699796	0.00537076397209842	0.0188253859755411	0.0453506042117331	0.0453506042117331
ENST00000546954.2	2.11857679991425e-18	2.40546178568608e-16	-0.943390812695875	0.107806316018484	6.49387334111904	0.271106228618382	0.00341002786435153	0.00172792335400708	0.0140232747958643	0.0140232747958643
ENST00000297990.9	2.1392733410614e-18	2.42509930542198e-16	-1.25490412902953	0.143422589639508	6.57002320124216	0.472750688579424	0.0177558367792023	-0.0173616159506874	0.013099222049152	0.013099222049152
ENST00000236051.2	2.32936682455504e-18	2.63639955647734e-16	-1.61967150782864	0.185315320128471	7.11345667431404	0.828210859430753	0.00371449192978012	0.0477981598816962	0.0092474675779726	0.0477981598816962
ENST00000287844.7	2.47730903134424e-18	2.79939846546703e-16	-1.31267821050494	0.150310249813082	6.88696750925954	0.544049030738981	0.00878215814711946	0.0251075986511873	0.0103585004597866	0.0251075986511873
ENST00000280871.9	2.55162871255745e-18	2.8788185715221e-16	1.99442531035498	0.22846219975023	7.85340825203671	1.25595366763302	0.000754771758991008	0.07753769331308	0.00913569894182444	0.07753769331308
ENST00000443185.7	2.58985212801585e-18	2.91732726913179e-16	1.02369626846873	0.117287404670294	6.28168862941424	0.319240181499656	0.00332116118543381	0.0027462969103352	0.0173133417560061	0.0173133417560061
ENST00000569205.5	2.71910600240798e-18	3.05718494351363e-16	0.749907150155264	0.0859729957592562	7.66075435823052	0.177577847355983	0.00213781272292433	0.00894922127680729	0.00868196636654607	0.00894922127680729
ENST00000341369.11	2.72258560407713e-18	3.05718494351363e-16	-0.879203171133699	0.100797792062288	7.63153899427931	0.239489540199439	0.00659669020691812	0.00289090399304905	0.00864360212003019	0.00864360212003019
ENST00000489418.6	2.76225702343147e-18	3.096854949666e-16	-0.767480159807465	0.0880056343210776	7.1319689140043	0.179223530838644	0.00243548371303059	0.000709256448489941	0.00918200379535226	0.00918200379535226
ENST00000381055.8	2.79383467495327e-18	3.12734046566512e-16	2.33926149848291	0.268278698816008	5.2753114794534	1.68468002932526	0.0332432498484218	0.0205526524514613	0.0747169405091936	0.0747169405091936
ENST00000419783.3	3.33156025119173e-18	3.72341022180211e-16	0.690968488593907	0.0794256280632068	7.62529389370246	0.144520342538214	0.000826238397057678	0.000785145189554775	0.00863640719279461	0.00863640719279461
ENST00000304332.8	3.3628022841024e-18	3.75244529054206e-16	-0.824556077914268	0.0947928322601279	7.12063616632183	0.204628466600358	0.00425686593277992	-0.00343105479184177	0.0092216556390652	0.0092216556390652
ENST00000304863.6	3.53788163749761e-18	3.94164237937702e-16	-0.706971830528272	0.0813289578087203	7.24306048211941	0.153441381428193	0.00105973110337198	0.0033135572466846	0.00886186796400692	0.00886186796400692
ENST00000274008.5	3.65952419513173e-18	4.07080675834123e-16	-1.0436639933552	0.120114571629535	6.38883663452557	0.334624874632786	0.00613254180229881	0.0036856023538854	0.0155087236743211	0.0155087236743211
ENST00000263368.8	3.72721600508489e-18	4.13964813125503e-16	-0.749783026544548	0.0863127025425438	7.13723944208397	0.172989109024943	0.00201080840716633	0.00341010778865086	0.00916401552313014	0.00916401552313014
ENST00000266736.7	3.81244869608094e-18	4.2277269335203e-16	1.77966783949168	0.204930484357626	5.57162371444221	0.971052449358273	0.0200344065133413	0.0060745480891246	0.0429603486152354	0.0429603486152354
ENST00000471229.7	3.927778662819e-18	4.34885605238581e-16	0.913217169499355	0.105198894952014	6.57637771880948	0.258101210121765	0.00357278529365254	0.00631662785789778	0.0130274259550349	0.0130274259550349
ENST00000222008.11	4.32188225161104e-18	4.776701803012e-16	1.32023831205755	0.152276935856019	5.8057811170999	0.534002697875862	0.00441908196315715	0.0094483401474545	0.0303633158273899	0.0303633158273899
ENST00000189444.11	4.32759643883337e-18	4.776701803012e-16	1.49123827122474	0.172003139902672	6.65733607222503	0.70263957063326	0.0175092979409235	0.0268683222636438	0.012179188009968	0.0268683222636438
ENST00000328771.9	4.36307656692868e-18	4.80842058003528e-16	-1.30049303663889	0.150018197392248	5.88151569548768	0.510802431254957	0.0061748028740683	-0.00190256568521171	0.027583386449161	0.027583386449161
ENST00000356327.9	4.50743419026198e-18	4.95984702935865e-16	1.32450218195048	0.152853141998812	6.33048208228112	0.554328708620168	0.0107503805420348	0.0242957439863285	0.0164523891449228	0.0242957439863285
ENST00000371655.4	4.57642575909101e-18	5.02800404200656e-16	1.85488827190188	0.214104698788154	9.32274827590727	1.08719213682355	0.000110967868991181	0.068650265195758	0.0358690885906998	0.068650265195758
ENST00000254719.9	4.67610456445871e-18	5.12961476714098e-16	-0.818209989309319	0.0944705262101819	6.79484858708929	0.205227841048531	0.00239267071743808	0.00309178561614249	0.0109943497662049	0.0109943497662049
ENST00000260753.8	4.70835364125508e-18	5.15705757351847e-16	-0.834378819071832	0.0963460939205536	7.07243652058248	0.210683215420248	0.00451844929914407	-0.00223493516722195	0.00940540542147813	0.00940540542147813
ENST00000591504.6	4.92123020710024e-18	5.38195396759318e-16	1.89907850589614	0.219415185920639	6.69794033923881	1.08544401017848	0.0604169535090001	-0.0560491301196692	0.0117975822098831	0.0117975822098831
ENST00000446987.5	5.08263772064511e-18	5.54996018427074e-16	-1.36208593066582	0.157439258937745	6.45383988980344	0.574015515975165	0.0226216810482143	-0.000831567023425239	0.0145589993340853	0.0145589993340853
ENST00000377401.3	5.30688175132432e-18	5.78596171859984e-16	-1.86482663427879	0.215672325381679	6.79702352400997	1.09909097509732	0.00931574642675078	0.0604560814765605	0.0109779608568272	0.0604560814765605
ENST00000300738.10	5.44911832486661e-18	5.93196844330212e-16	-1.17338913525553	0.135753094340928	7.49220729155498	0.435167301968477	0.00251935836603551	0.0251239955686698	0.00856619196913865	0.0251239955686698
ENST00000555835.3	5.58728633434214e-18	6.07310769487701e-16	2.15211102354912	0.249066934705853	5.3167541723714	1.44407944784149	0.0241975990501167	0.0440585141211189	0.068853907895538	0.068853907895538
ENST00000265097.8	6.04729513434292e-18	6.56311008004852e-16	-1.03014124432955	0.119344643321535	6.43863594109874	0.320013939624011	0.00659267007824793	-0.00452186427404707	0.0147720457560686	0.0147720457560686
ENST00000297156.4	6.34140030954547e-18	6.87184206188191e-16	0.888070454088526	0.102950150035755	6.54883829330867	0.23825595831135	0.00255375909846063	-0.000484735493648492	0.0133443409901161	0.0133443409901161
ENST00000416762.7	6.38519594621875e-18	6.90880139224858e-16	0.924721036868231	0.107208681173118	7.45240380150512	0.262604050532407	0.00866473014579689	-0.00107554049028446	0.00857582183252216	0.00857582183252216
ENST00000503731.5	6.75907563612661e-18	7.30225953270261e-16	1.18685736707408	0.137703782022962	6.30402665562682	0.4282422597649	0.0115327740745726	-0.00446635303520606	0.0169107233005684	0.0169107233005684
ENST00000426291.5	6.7960079561946e-18	7.33105221344175e-16	2.46887423704313	0.286469080142281	6.00348820275785	1.92707944015366	0.0214931062903988	0.101603694525948	0.0237427140032669	0.101603694525948
ENST00000431388.3	7.098202301663e-18	7.64547155464922e-16	-1.68935208939447	0.196132784080524	5.6968813613915	0.880436218532117	0.0225053562155487	0.00782348622155522	0.0351967472712177	0.0351967472712177
ENST00000367034.5	7.84599660994343e-18	8.43817409163508e-16	-0.866106533450595	0.100688722369762	6.65546247189684	0.231302535921739	0.00300985000636013	0.00481562216363631	0.0121974782123223	0.0121974782123223
ENST00000373232.8	7.93865744773064e-18	8.52497034115942e-16	-0.769447021358904	0.0894656384581415	8.24868234746009	0.184274603521011	0.000663402737156026	0.00766158215982513	0.0113427479599283	0.0113427479599283
ENST00000491404.1	8.39296345111404e-18	8.99927617922159e-16	0.79963860587242	0.0930452104032747	7.81705841387126	0.200970146326266	0.00396361139177444	0.00746585901546227	0.00902250537671004	0.00902250537671004
ENST00000299502.9	8.65848741160287e-18	9.27004183779176e-16	0.861317231597727	0.100263817876997	7.83999297047305	0.234623611844478	0.000470736699486081	0.0146085130634213	0.00909237209468159	0.0146085130634213
ENST00000299957.11	8.88643562112353e-18	9.49982616984396e-16	0.989508891726134	0.115226345784393	7.31125941841101	0.309670886956915	0.00392616864902785	0.0159894974952089	0.00872447541031045	0.0159894974952089
ENST00000389749.9	9.54025977911667e-18	1.01835132229062e-15	-1.64679396319922	0.191948349975818	5.86969359114479	0.825505873359023	0.0272702101776356	-0.0123617524398762	0.027996043410023	0.027996043410023
ENST00000369077.3	9.63722577152049e-18	1.02716404545964e-15	-0.928274077616031	0.108213198832591	7.37900351866588	0.272559944634065	0.00371991734595015	0.0138452272564225	0.00863065501628095	0.0138452272564225
ENST00000305386.3	9.84804910186395e-18	1.04806760173031e-15	-0.746908667255741	0.0870958769072814	7.15873428941284	0.169367142561171	0.00228493713402895	0.000221782109280721	0.00909360052734353	0.00909360052734353
ENST00000261349.9	1.01984847722462e-17	1.08213208065513e-15	1.20581316140676	0.140674051542936	6.03537257293683	0.438197833894397	0.0068296700589141	-0.00432689527407893	0.0228541131073428	0.0228541131073428
ENST00000628182.3	1.01984847722462e-17	1.08213208065513e-15	1.20581316140676	0.140674051542936	6.03537257293683	0.438197833894397	0.0068296700589141	-0.00432689527407893	0.0228541131073428	0.0228541131073428
ENST00000397860.7	1.02599008206498e-17	1.08703115618962e-15	1.09792143084989	0.128097385423095	7.37006338949794	0.381320168678521	0.00286615343040187	0.0217472567979475	0.00864064216001968	0.0217472567979475
ENST00000339697.5	1.11670175063893e-17	1.18138429714478e-15	0.855549851440542	0.0999330590235404	7.2377239804247	0.231573604032943	0.00125555531807476	0.0137243691106289	0.00887447691459037	0.0137243691106289
ENST00000343380.6	1.13327180920635e-17	1.19713797160962e-15	-1.32014827334097	0.154231371879739	6.09740756721094	0.551382218367827	0.00465565820752328	0.0310253159003361	0.0212481473478429	0.0310253159003361
ENST00000268182.10	1.25996821661508e-17	1.32900552836571e-15	0.843537188998178	0.0986904376262265	8.47041808084386	0.224469034022366	0.00102852344892977	0.0127246481204215	0.0135811802693544	0.0135811802693544
ENST00000569046.1	1.41469027455063e-17	1.49000111279997e-15	-1.37357945526822	0.16095525120753	6.65879089676693	0.592542561021777	0.0266948612123018	0.00646314508931425	0.0121650281246169	0.0121650281246169
ENST00000262094.10	1.41966764442298e-17	1.49303807843563e-15	0.704620343836643	0.082570936528041	7.41132715387093	0.157128500155483	0.00081341285897044	0.00941352647970621	0.00860055886015231	0.00941352647970621
ENST00000372945.8	1.44454971356965e-17	1.51696867122784e-15	-0.761450846064293	0.0892516355230024	7.40605503174206	0.176693253074545	0.00334395501656269	9.48397121087203e-05	0.0086048266487336	0.0086048266487336
ENST00000414487.7	1.44889177930295e-17	1.51929087399144e-15	-1.09175926978834	0.127973152886499	6.21921944432612	0.362139547558555	0.00604621943454487	-0.000348648674641157	0.0185194723550219	0.0185194723550219
ENST00000329214.13	1.48998224950857e-17	1.56008361701849e-15	-1.18729303396239	0.139224168295791	6.27722459861192	0.43123024419991	0.0116794929864318	-0.00126596842239906	0.0173955605700505	0.0173955605700505
ENST00000333314.3	1.54816960593235e-17	1.61863175339297e-15	1.6041534922188	0.188203846742783	5.94319093008902	0.811949934191408	0.0275812124447783	0.0223655453203187	0.025549819448393	0.025549819448393
ENST00000369797.8	1.61794819978704e-17	1.68910949396215e-15	-1.25247334605433	0.147031799607867	7.36540050522355	0.477558374141825	0.023781386856229	-0.0150919751451429	0.00864613828766279	0.00864613828766279
ENST00000248484.8	1.6973738621098e-17	1.76943780502744e-15	2.26357618916164	0.265901694913195	5.37823414975711	1.58221101676387	0.0449487749984874	0.0113985594040272	0.0611067920380772	0.0611067920380772
ENST00000361627.8	1.71934833497761e-17	1.78972866682108e-15	-1.49412862536989	0.175545642126109	6.35661461964472	0.691644513899748	0.0302057765024529	-0.00280776505891401	0.0160186322017492	0.0160186322017492
ENST00000326172.9	1.74585050706394e-17	1.81466653871264e-15	1.75768828793765	0.206554389894219	5.64945103660166	0.932136219310189	0.0261698663119914	-0.0195501362567024	0.0378272076648681	0.0378272076648681
ENST00000310137.4	1.83565915874826e-17	1.90502604120098e-15	-1.13373501207961	0.133321803921784	6.4051380826845	0.406936167365695	0.00510422184651466	0.0215578332549231	0.0152608675041679	0.0215578332549231
ENST00000372950.5	1.83812677598209e-17	1.90502604120098e-15	-1.28828600121308	0.151499036549051	6.8445852198218	0.525446595966824	0.00313539513170361	0.0312925419812325	0.0106364902844164	0.0312925419812325
ENST00000595090.6	1.99694646679003e-17	2.06662221869371e-15	-0.983238675318645	0.115757248100147	7.28997054111826	0.30610717637797	0.00185629079082926	0.0182433199407491	0.00876267735633075	0.0182433199407491
ENST00000007264.7	2.16713819097779e-17	2.23950176187652e-15	-1.15948553152807	0.136659831351754	6.20253501332029	0.422281953165859	0.00915124081871348	0.0145486889550106	0.0188626234389214	0.0188626234389214
ENST00000227520.10	2.21669753840942e-17	2.28740088681252e-15	-1.69211365568295	0.199498534626555	5.55036314807755	0.8694004235382	0.0151435035561536	-0.00211120803916558	0.0445559944210604	0.0445559944210604
ENST00000272348.7	2.30999498233451e-17	2.38022951185521e-15	-0.980820326961754	0.115703188538913	7.14012012717089	0.304667227540093	0.00270875226825367	0.0173720894888533	0.00915430460723242	0.0173720894888533
ENST00000367875.1	2.4242727787359e-17	2.49437729025952e-15	-0.828824516210587	0.0978377750340249	6.91667069901852	0.215643270077067	0.00418057117406497	0.00776723692037797	0.0101777741613477	0.0101777741613477
ENST00000263339.3	2.63561857450536e-17	2.70792718784625e-15	1.87459598893451	0.221539560558804	5.98030071466369	1.11312876878992	0.00382787005539399	0.0697917952834879	0.0244174922991202	0.0697917952834879
ENST00000304478.9	2.78253252760258e-17	2.85475826400251e-15	-1.1404774378391	0.134882357307854	6.13647320125678	0.393417815803222	0.00697508177380817	-0.00296110685229088	0.0203147936955771	0.0203147936955771
ENST00000226253.9	2.81047791903881e-17	2.87928617153941e-15	2.66041216520451	0.314685890622468	6.91878078448488	2.24217051833867	0.00423546703031836	0.144305347604965	0.0101653653882265	0.144305347604965
ENST00000222399.11	3.03079470758337e-17	3.10054212094009e-15	1.5003000052007	0.177647598445479	8.78340625069442	0.7131404347617	0.000431833647579615	0.0469061702025898	0.0185766278128167	0.0469061702025898
ENST00000290349.11	3.09661339344181e-17	3.16333698289362e-15	-0.696567690516672	0.0825037426028913	7.38002776591998	0.150736743683959	0.00158074436152981	0.00488772994152159	0.0086295569536964	0.0086295569536964
ENST00000491415.7	3.18374215001362e-17	3.24769027560187e-15	-0.775409582857126	0.0918773228397803	6.90025710295183	0.181191664906808	0.00238592888246775	-0.00136885569395517	0.0102762347958401	0.0102762347958401
ENST00000399494.5	3.23530416839608e-17	3.2955732631902e-15	-1.53319687372167	0.181707038728658	7.71343995569445	0.744828733585219	0.00518652351288594	0.0443396483724211	0.00877095870634371	0.0443396483724211
ENST00000327892.13	3.26775060060741e-17	3.32387573217847e-15	-1.33420181829287	0.1581449806713	9.15331602513869	0.564040149474629	0.000284019803690208	0.0372307325635985	0.028809940583227	0.0372307325635985
ENST00000369762.7	3.31662750035718e-17	3.36878642856793e-15	0.929972505245764	0.110253752181597	7.74016521735054	0.27404172599807	0.00095640273279339	0.0172774320723883	0.00882599388379218	0.0172774320723883
ENST00000606999.5	3.43815259362629e-17	3.48725508585958e-15	0.964253158344852	0.114375010403931	7.18852028122133	0.294633217619286	0.00230313285777891	0.0173193316495702	0.00900373941035369	0.0173193316495702
ENST00000380728.7	3.48304321615055e-17	3.52776865744885e-15	-1.34495941273556	0.159561261717761	5.96610866731755	0.55830870459412	0.0133469204323039	0.00619552709560298	0.0248427739291416	0.0248427739291416
ENST00000360803.9	3.59604660797303e-17	3.63705684162992e-15	-0.744079957363651	0.0883141921241468	7.37460694239482	0.174314289772541	0.00306361865549087	0.00720862495382542	0.00863547614032019	0.00863547614032019
ENST00000374379.9	3.85607084911071e-17	3.89452232046728e-15	0.732979054699578	0.0870811589403315	7.31512925908547	0.170277242279356	0.00120790887291669	0.0101667834906702	0.00871798282783427	0.0101667834906702
ENST00000285930.9	4.01226507730147e-17	4.04654241968747e-15	-0.817390080622862	0.097163293948653	7.52333246660094	0.211766809999337	0.00131867158523629	0.0128423869511922	0.00856846986283288	0.0128423869511922
ENST00000347703.7	4.03980677249158e-17	4.06856471900762e-15	-1.41455850913627	0.168164839210254	6.09171915688107	0.618055546609678	0.0210301798979541	0.00117333745045562	0.0213889398219617	0.0213889398219617
ENST00000410023.6	4.13969368775044e-17	4.16328235135906e-15	0.805122716300411	0.0957468051805116	6.73624673303272	0.202510538119124	0.00228860407654036	0.00776609795875672	0.0114625719768719	0.0114625719768719
ENST00000368814.8	4.42389641606875e-17	4.44283816973756e-15	-1.44661090591998	0.172193438175317	5.7347909257846	0.636612328945376	0.0111365177940676	-0.000127274034833929	0.0333393524318876	0.0333393524318876
ENST00000287598.10	4.50282718974283e-17	4.51574669391594e-15	-1.27825814432229	0.152191640048939	7.00567969114296	0.517977919418819	0.00289818683251774	0.0318452561186609	0.0097018044219162	0.0318452561186609
ENST00000282276.7	4.6516744034951e-17	4.65846898408447e-15	-1.09731174097601	0.130707297717057	6.08073324931914	0.373260771412202	0.00396213324002959	0.0110789346937942	0.0216644632747133	0.0216644632747133
ENST00000366514.5	4.84151415592404e-17	4.84178576962142e-15	-1.01491365362105	0.120960107569491	6.32803103524592	0.310838743790216	0.00545299253729887	-0.00317320941444076	0.0164940288975353	0.0164940288975353
ENST00000422090.2	4.92390103294291e-17	4.91728066180618e-15	-1.12135262049596	0.133677393235708	6.15930743811695	0.386726483595588	0.00700900064125543	0.00486221654329363	0.0197954675521858	0.0197954675521858
ENST00000359062.3	5.03849180174031e-17	5.02467999204603e-15	0.846557793628707	0.100951429496811	7.72745087085038	0.227227458726991	0.00083547152445059	0.0144513151517237	0.00879897211016512	0.0144513151517237
ENST00000442218.3	5.12357956685059e-17	5.10239828819434e-15	-0.901826766141151	0.107567485647406	6.50313216031036	0.248222539477087	0.00345171838153695	0.00184213741659415	0.0139044275712203	0.0139044275712203
ENST00000312475.5	5.15278741341091e-17	5.1243285038473e-15	-1.34162360756352	0.160038043665655	5.78997990558271	0.545759536127517	0.00743253572283805	-0.000215829702852875	0.0309857274076573	0.0309857274076573
ENST00000302805.7	5.45149121501495e-17	5.41383188851568e-15	2.04365209714606	0.243973835985211	5.21749064168439	1.26446246147949	0.00544226773568013	0.00894309880012757	0.083842581232328	0.083842581232328
ENST00000397560.7	5.5247137052759e-17	5.47891774744079e-15	2.14763946391048	0.256436081704484	5.35930876061913	1.46261793688364	0.0162139877348498	0.082425208265073	0.0633764563262321	0.082425208265073
ENST00000215829.8	5.60099277444233e-17	5.54684984428939e-15	-1.13201934657928	0.135193360924748	6.52916871849593	0.406373034114692	0.00511767535978168	0.0222981918974123	0.0135800396778345	0.0222981918974123
ENST00000582475.1	5.6154930989267e-17	5.55349680895796e-15	-1.37297505122683	0.163975875346042	5.8402033954459	0.577950446469829	0.0112729845408449	0.00426738931219314	0.0290591470024062	0.0290591470024062
ENST00000256442.10	5.85717798967717e-17	5.78449057307397e-15	-1.36862296329629	0.163553087055335	6.86765693811458	0.59403817944097	0.0152301008101901	0.0248943176178047	0.0104821716151558	0.0248943176178047
ENST00000310118.9	5.95490127384244e-17	5.87286694924013e-15	-0.784790658220887	0.0938058639829916	7.87515839703871	0.195328361310346	0.00248612084385726	0.010713189332536	0.0092098576563011	0.010713189332536
ENST00000297431.9	6.22632683336816e-17	6.13207194097352e-15	-1.20443821306549	0.144056755975592	6.06725320532162	0.436716751331882	0.00911937930357069	-0.00722521854835887	0.0220091441097461	0.0220091441097461
ENST00000352480.9	6.3275082809708e-17	6.22312621332886e-15	0.742068211451899	0.0887752141241949	7.94026595450492	0.16853172250832	0.00235999501520846	0.00180519670240823	0.00946156294898651	0.00946156294898651
ENST00000490682.5	6.79101011330203e-17	6.66978216417201e-15	-1.6105884206368	0.192870702184786	5.63021253442029	0.798695551006883	0.0168009529091017	0.00882033809100066	0.0389977087327772	0.0389977087327772
ENST00000395076.9	6.92372622916163e-17	6.78144745939754e-15	0.929210192592504	0.111304972375633	6.40558545286984	0.266629070618587	0.00332903633311237	0.00617045868344642	0.0152541589801983	0.0152541589801983
ENST00000318130.13	6.92295429585133e-17	6.78144745939754e-15	1.13651001802615	0.13613606219944	7.92392159907599	0.408199105181988	0.0184054360297579	0.00747281254505176	0.00939410511699656	0.00939410511699656
ENST00000437633.6	7.64529115788805e-17	7.47791276710631e-15	1.48054438591768	0.177595568816936	6.56156075463517	0.681807691821551	0.0341142134270709	-0.00385897815227029	0.0131960656680459	0.0131960656680459
ENST00000554455.5	7.81048463305346e-17	7.61858818433986e-15	-9.07571767959694	1.08898889296348	3.8504194030751	24.7108876611821	0.913215972978228	-0.91285067140627	0.865629240518516	0.865629240518516
ENST00000337970.7	7.80908410342919e-17	7.61858818433986e-15	-0.781509932183772	0.0937725807442117	8.28460555706334	0.187815707613254	0.0015421869276177	0.00419328230074481	0.0116477584215269	0.0116477584215269
ENST00000367879.9	9.37914192391523e-17	9.13620677244332e-15	-0.978501498288221	0.117715984985334	7.83458056184729	0.303868018390968	0.00161185365531927	0.0191737260262817	0.00907540790716065	0.0191737260262817
ENST00000537505.6	9.6598365793638e-17	9.39679382612492e-15	-0.793987512647241	0.0955587514598978	6.95871031174701	0.192026430998052	0.00375618937732612	-0.000129214469667414	0.00994102309353567	0.00994102309353567
ENST00000270586.8	9.72102712413614e-17	9.44343485094555e-15	-0.679494781079178	0.0817865887231436	7.60517938654984	0.142785051566662	0.00141794086803511	0.00392093952260385	0.00861562827441785	0.00861562827441785
ENST00000481195.6	1.00208127438847e-16	9.72141539986334e-15	-0.700661717663807	0.0843709392390119	7.87607869087466	0.153475851690891	0.00146457988520751	0.00628266875355802	0.00921310319690206	0.00921310319690206
ENST00000463836.1	1.14834541230644e-16	1.11252202824862e-14	-1.18493520539298	0.142964020556003	6.46464474842867	0.445747885702153	0.011879512146541	0.018778554613765	0.0144108484521874	0.018778554613765
ENST00000617716.3	1.1817982445349e-16	1.14337777514677e-14	-1.04202866372038	0.125774004389188	6.23799931748103	0.333435498432216	0.00558460000717605	0.00402587202751548	0.0181440502629613	0.0181440502629613
ENST00000037869.7	1.1885841528488e-16	1.14838488393944e-14	-1.54226364992333	0.186168229530105	6.68771674005459	0.755163481386094	0.00820209859809527	0.0437858159314655	0.0118910420872901	0.0437858159314655
ENST00000333047.9	1.26830505378991e-16	1.22375133363242e-14	-1.36269177823591	0.164645562019365	6.1136558662465	0.583645481203475	0.0198093345233946	0.0133991860540443	0.0208529071156143	0.0208529071156143
ENST00000368300.9	1.27605759802219e-16	1.22956771580235e-14	-0.796592475227066	0.0962557518700182	7.67784416565109	0.20148607519819	0.0040993477783857	0.00979840687370809	0.00870802376581796	0.00979840687370809
ENST00000394391.9	1.29162544585156e-16	1.24288880959513e-14	-0.944207618305547	0.114112657807734	7.13874544240734	0.283084446346203	0.00536620524651656	0.0141663427614009	0.00915892809430703	0.0141663427614009
ENST00000372890.6	1.48822195584187e-16	1.43013717438475e-14	-0.939897976408559	0.113824292526812	6.38567527270722	0.268612771621436	0.00387638808513226	0.000611499170324671	0.0155575662687115	0.0155575662687115
ENST00000256759.8	1.53862481380675e-16	1.47658282266052e-14	2.45471573563838	0.297416261371126	6.32163602618105	1.91383652187078	0.0121615194389679	0.120523129352999	0.0166034564026082	0.120523129352999
ENST00000337859.11	1.67364654956367e-16	1.60400125766247e-14	-0.663745561306701	0.0805182814066977	7.65712195826693	0.137083697523483	0.00104801754868245	0.00509729054779192	0.00867677291234979	0.00867677291234979
ENST00000590474.7	1.69805932765796e-16	1.62521372213857e-14	1.20961934038525	0.146768498658014	5.88423600276155	0.450114463428003	0.00482198421817404	0.00912898932906225	0.0274895040793174	0.0274895040793174
ENST00000483295.1	1.75976410585976e-16	1.68201367029791e-14	1.25283606592578	0.15209098960584	5.84615399267352	0.49807188501069	0.00585681936061701	0.0281337088711031	0.0288406843183087	0.0288406843183087
ENST00000542569.6	1.7866735211862e-16	1.70544804223107e-14	0.728539393880087	0.088462265437293	7.04039720649928	0.163293811254041	0.00219692055740433	0.00288172534695965	0.0095414380520428	0.0095414380520428
ENST00000314622.9	1.83113724576995e-16	1.74555361193022e-14	-0.854252396326273	0.103763939794968	6.54836515761336	0.228637269896191	0.00280051488703036	0.00934088874726686	0.0133499179156303	0.0133499179156303
ENST00000273130.9	1.88847414593047e-16	1.79780721630742e-14	-0.961861841006678	0.116887426736977	6.59548983416982	0.284035463584268	0.00767781130628391	0.000424692729769072	0.0128161944875043	0.0128161944875043
ENST00000218364.5	1.98596702947452e-16	1.88809857426201e-14	-0.710445534118335	0.0863981384187302	7.09886206670518	0.15780311647092	0.00189534993096796	0.00608372430192515	0.00930160755236515	0.00930160755236515
ENST00000370007.5	2.02656589916747e-16	1.92413122335868e-14	-0.961024070827366	0.116905793798328	7.68874577351452	0.2825002889177	0.0117743967701212	-0.00498675988909608	0.00872605016530445	0.00872605016530445
ENST00000378372.8	2.35105929482876e-16	2.22925441434135e-14	-1.16660525814394	0.142222624875602	5.97639542535692	0.410361615597942	0.00580733609230277	-0.00321825221828323	0.0245335764474567	0.0245335764474567
ENST00000225969.9	2.57696201284425e-16	2.44020849088774e-14	-0.973350845939447	0.11882250266403	6.34823040917664	0.294759386084573	0.00502239597367661	0.00814738564790041	0.0161557847353386	0.0161557847353386
ENST00000356457.9	2.60676600189222e-16	2.46515706895123e-14	1.01406470318302	0.123813592176995	7.15938023785039	0.313277820579762	0.0139031511989699	-0.0079285838148909	0.00909155721268708	0.00909155721268708
ENST00000320241.4	2.71780459720431e-16	2.56675945694114e-14	2.14593718580759	0.262171834596269	5.15369718199841	1.45186032818453	0.00779138003093777	0.0801416281627977	0.0953097262524228	0.0953097262524228
ENST00000275521.10	2.75345531549319e-16	2.59698912454929e-14	3.1182474665439	0.381033263549972	7.70044673619353	3.09126379630009	0.00606145911760127	0.211718062779712	0.00874662216719973	0.211718062779712
ENST00000310806.9	2.77857724628059e-16	2.61722155837241e-14	-0.85621364314108	0.10463874388334	6.68010720906391	0.230821242000894	0.00446216018783039	0.00915121630044273	0.0119617398943944	0.0119617398943944
ENST00000582730.6	2.80076487515597e-16	2.63464035169026e-14	-2.16547472103823	0.264675870234956	7.61592343017472	1.49084820977824	0.0399027348492172	0.0651772395777293	0.00862627312888717	0.0651772395777293
ENST00000351223.7	2.8076607313856e-16	2.63764744124795e-14	-1.64760106501152	0.201385882323635	6.09412536516614	0.815639409661608	0.0395051808284171	-0.0379268947865622	0.0213292295704864	0.0213292295704864
ENST00000005178.6	2.85783043154919e-16	2.68124659330504e-14	1.75267480002665	0.214284916082519	5.79212516819407	0.976662316707128	0.00747379326512786	0.0614032446256108	0.0309003275266142	0.0614032446256108
ENST00000556034.1	2.86622771612323e-16	2.68559134126742e-14	1.34481757870302	0.164426726748818	5.77551022851693	0.575003674159792	0.00410718694915965	0.0364470357548359	0.0315692240166283	0.0364470357548359
ENST00000522514.6	3.10864123106942e-16	2.90890491260071e-14	1.24110620499492	0.151928115868895	5.90132321902305	0.477891241384619	0.00771440993621023	0.0120204122657262	0.0269088186509984	0.0269088186509984
ENST00000308807.12	3.14356725640719e-16	2.93773158126944e-14	0.940147023653844	0.11510565436515	6.34572623883015	0.273290067749263	0.00367685262213778	0.00648207228249781	0.0161971148781062	0.0161971148781062
ENST00000307407.8	3.26457205604326e-16	3.04681997230509e-14	1.65133281479107	0.202291662892808	9.00941040040482	0.867176319812863	0.000210240780397779	0.0611726345335087	0.0241120102168468	0.0611726345335087
ENST00000256497.9	3.46624658628025e-16	3.23081368089055e-14	0.8349204673768	0.102370276150374	6.52614710186729	0.212939327411317	0.00210255630605672	0.00266203289132968	0.0136169538525992	0.0136169538525992
ENST00000257904.11	3.63848281924407e-16	3.38692400709372e-14	-0.932837275330522	0.114458206725945	7.36430676601891	0.276776431978123	0.00357824249939396	0.0160727791309848	0.00864745602084401	0.0160727791309848
ENST00000266732.8	3.66154120758802e-16	3.40394438417023e-14	-1.61045349599797	0.197619568696484	7.41446874791379	0.824932331549761	0.0025794722469592	0.0560007686507175	0.00859813422444801	0.0560007686507175
ENST00000362034.7	3.68688799232813e-16	3.42304507037715e-14	-1.12888479867143	0.138540212990409	6.18038453996506	0.387006443945868	0.00945750297385404	-0.00359228129330535	0.0193325829492876	0.0193325829492876
ENST00000292090.8	3.75235532021177e-16	3.47929705789831e-14	-1.36928530969363	0.168086823247568	5.78011343706688	0.568930170975112	0.0109975941718173	-0.00293822770646766	0.0313821760523715	0.0313821760523715
ENST00000358399.7	4.11906030066887e-16	3.81435682699861e-14	1.02956008752251	0.126559174501647	8.99700849726683	0.335639456931608	0.000271410291141097	0.0217801706911065	0.0237544266846663	0.0237544266846663
ENST00000530167.1	4.1875352517273e-16	3.87273688183092e-14	-1.66928080790376	0.205247555233853	6.10079884292628	0.854641029400277	0.0420250262749704	-0.0186606453880571	0.0211648121192397	0.0211648121192397
ENST00000234454.6	4.58464410356018e-16	4.23450081813802e-14	-0.818113552274122	0.100727766015083	6.63691648857588	0.204562220056994	0.00283726618859979	0.00187433972717533	0.0123818580809842	0.0123818580809842
ENST00000253462.8	4.70903067537553e-16	4.34376097382894e-14	-2.31644208846767	0.285319076475141	5.36724966555388	1.70513709145261	0.0596984336171336	0.0595089497394607	0.0624120294838073	0.0624120294838073
ENST00000263857.11	5.01503956187777e-16	4.62005660103531e-14	-0.848166322006039	0.104568183130728	6.80885566354762	0.226845023353203	0.00551175303898606	0.00827473498304884	0.0108900043459062	0.0108900043459062
ENST00000585682.5	5.10186188468232e-16	4.69397625581146e-14	1.22977502193204	0.151654705295387	8.00111078391573	0.481302960936262	0.00240120578695925	0.032097518670387	0.00973881562719862	0.032097518670387
ENST00000616334.2	5.18299831698768e-16	4.75635150572059e-14	-0.944868921173296	0.116547912842269	6.32896277825267	0.270579465209953	0.00389694364011478	-0.000464091452368651	0.016478180341719	0.016478180341719
ENST00000198767.10	5.18299831698768e-16	4.75635150572059e-14	-0.944868921173296	0.116547912842269	6.32896277825267	0.270579465209953	0.00389694364011478	-0.000464091452368651	0.016478180341719	0.016478180341719
ENST00000225298.12	5.27234259885061e-16	4.8321223222165e-14	-0.721558781040078	0.0890258169957696	6.95322945698194	0.16316015064412	0.00191773954043909	0.00678979582869586	0.00997065459720729	0.00997065459720729
ENST00000589913.6	5.50762168616428e-16	5.03481354756741e-14	-1.84448616757919	0.227721616927141	5.53851504076845	1.03490117480968	0.0323018969373206	-0.014473886821833	0.0454838052865469	0.0454838052865469
ENST00000297991.6	5.50093620044261e-16	5.03481354756741e-14	2.47116082001275	0.305085764025504	5.81595658566441	1.94368352760306	0.0112680706761252	0.128347914440413	0.0299705074181415	0.128347914440413
ENST00000351288.10	5.54135923950837e-16	5.05916874793732e-14	-1.16298482697627	0.143596133075849	6.36929713522102	0.414959363770258	0.0151150639503283	-0.00361599965389126	0.015814710201177	0.015814710201177
ENST00000542575.6	5.65083756605468e-16	5.1525232968026e-14	-1.17112550689073	0.144643797333411	7.30447711814381	0.436566679595456	0.00352327105819723	0.027859471102346	0.00873618878711302	0.027859471102346
ENST00000341772.5	6.19230828954052e-16	5.63903384773176e-14	1.23239876514544	0.152421345195102	8.16920161273151	0.483520734664905	0.000405513054545367	0.0344428866520812	0.0107373489853761	0.0344428866520812
ENST00000261489.6	6.24926044439543e-16	5.68363860621393e-14	0.697854526769781	0.0863215783344421	8.1602465093005	0.149247918371808	0.00050228762213345	0.00343225764272304	0.0106748347070904	0.0106748347070904
ENST00000608100.5	6.40444585239972e-16	5.8173580517135e-14	-1.219617470094	0.150917213145879	6.70478131549999	0.473571238276006	0.0030768029447516	0.0310872048908266	0.0117360105060538	0.0310872048908266
ENST00000396386.7	6.51356082541738e-16	5.90894327093589e-14	-0.71765939565753	0.0888268454015214	8.10750018008306	0.15582535037322	0.00150656496222069	0.00013699493848102	0.010328747733758	0.010328747733758
ENST00000309971.8	6.7004021047772e-16	6.07071755627743e-14	-0.713606569550239	0.0883629457137963	6.98875346101773	0.154078526189976	0.00192700498676043	-0.000291723288763103	0.00978501027606853	0.00978501027606853
ENST00000359867.7	6.75769908194892e-16	6.11486009313814e-14	1.24815796613692	0.154574116948351	6.13916153355585	0.478461430770933	0.0155870684956066	-0.00172214569358505	0.0202526679499373	0.0202526679499373
ENST00000274712.7	7.60669924983451e-16	6.87437367947022e-14	-0.872112445335398	0.108197637207974	6.73374712053375	0.229213128691784	0.00607637664566668	-0.00477750977176887	0.0114837164004159	0.0114837164004159
ENST00000278422.9	7.91499697341328e-16	7.14393600243368e-14	-0.882981714416383	0.109612182403674	7.09793793985737	0.242891229507959	0.00871713432483079	0.00252563706248311	0.00930511147211371	0.00930511147211371
ENST00000389704.4	7.9390426718233e-16	7.15658026133614e-14	-1.39026428038215	0.172593518534937	5.73002803159225	0.607512427021386	0.0111214595269058	0.0234560357598918	0.0335613244334989	0.0335613244334989
ENST00000258390.11	8.22922202973639e-16	7.40879353040813e-14	-0.897759226922505	0.111512578706313	6.83708674731626	0.256713555109025	0.00563629341781605	0.0130162893967813	0.0106882127769416	0.0130162893967813
ENST00000612399.4	8.31856172888351e-16	7.47978216287906e-14	-0.663612350124038	0.0824422311704514	7.40623484562179	0.140270471147579	0.00157585203763238	0.00861923018291084	0.0086046769821992	0.00861923018291084
ENST00000239938.5	8.33227109137723e-16	7.48267327329423e-14	-1.7469114045045	0.217028631362017	5.53075762614587	0.972031548753413	0.0199510154914588	0.0507011247548468	0.0461066291835089	0.0507011247548468
ENST00000359655.9	8.44496106314897e-16	7.5743333792047e-14	-0.895470648464448	0.111272089513759	6.51034415323258	0.246138801436093	0.00475908263489353	0.00221403831222159	0.0138131342222435	0.0138131342222435
ENST00000303151.5	8.52394233985877e-16	7.63556764574484e-14	-1.08648367296543	0.135026684439164	6.14089551092808	0.355743616703976	0.00713557086914962	-0.00512358934684447	0.0202127373968008	0.0202127373968008
ENST00000584179.1	8.9210226966545e-16	7.98123716891157e-14	1.90754578157014	0.2372315662277	5.28802360418997	1.10541319650454	0.0115574960760141	0.00568490875989801	0.0728607279462571	0.0728607279462571
ENST00000395761.3	8.95626980539427e-16	8.00273010280493e-14	1.74952388606132	0.217592278016018	8.8385862134321	0.975065827712375	0.000193342649806731	0.0708262565284937	0.0197511399112701	0.0708262565284937
ENST00000233084.8	1.00658879578278e-15	8.97172593681195e-14	-0.692068885736764	0.086227800825031	7.87395545371655	0.149368945290484	0.0019472218790476	0.00515420625721177	0.00920562857363423	0.00920562857363423
ENST00000470412.5	1.0065192429484e-15	8.97172593681195e-14	1.94790747202995	0.242697805794643	5.2885710109647	1.19133090871339	0.0155713742880117	0.0507134417574325	0.0727819631182899	0.0727819631182899
ENST00000394673.6	1.03243093458292e-15	9.17910914706988e-14	-1.10873330773421	0.138195373978617	7.61294755600265	0.391704417970681	0.00313194680525055	0.0255149952783843	0.00862322057705407	0.0255149952783843
ENST00000229340.10	1.03210984944208e-15	9.17910914706988e-14	-0.845675422823995	0.105406660152917	6.66685538896892	0.226942638726276	0.0045786443260928	0.0109120587935497	0.0120872016807961	0.0120872016807961
ENST00000216639.8	1.07551441609699e-15	9.55024656604982e-14	-1.10829747659365	0.138227567223644	6.27714343485837	0.383334113984922	0.011263229564284	0.00728317668292336	0.0173970609465665	0.0173970609465665
ENST00000022615.9	1.12057523865757e-15	9.9379971165721e-14	-0.864889511330134	0.107937477130216	7.51229054258048	0.238390758805745	0.00196578095897008	0.0155099674948838	0.00856667677296482	0.0155099674948838
ENST00000301843.13	1.15154210144056e-15	1.01999450933065e-13	-0.800558365120643	0.099950816793395	7.0946537217617	0.200260317145909	0.00566761132700992	0.00432264911863805	0.00931763733949029	0.00931763733949029
ENST00000309594.5	1.15902362776772e-15	1.02534765203908e-13	-0.951208438053952	0.118771497659554	6.32658155465722	0.278289263292162	0.00464127118596268	0.00392124819485152	0.0165187317984773	0.0165187317984773
ENST00000318121.8	1.21438077862549e-15	1.07298893480932e-13	-1.53383917068385	0.191658367763028	5.79858108232382	0.713985695332457	0.0244543605034879	-0.0142207169094611	0.0306450343968942	0.0306450343968942
ENST00000367602.8	1.21952405236044e-15	1.07619978996917e-13	1.0189920805091	0.127334768010388	6.16060376089249	0.330194960452938	0.00455466742503753	0.0188097105885305	0.0197665472913516	0.0197665472913516
ENST00000157812.6	1.24375194939066e-15	1.0948702345599e-13	-1.01196067349085	0.126494395286167	6.27984232015744	0.318513610712811	0.00665397278051709	0.00746388885097507	0.0173472752777026	0.0173472752777026
ENST00000629691.2	1.24375194939066e-15	1.0948702345599e-13	-1.01196067349085	0.126494395286167	6.27984232015744	0.318513610712811	0.00665397278051709	0.00746388885097507	0.0173472752777026	0.0173472752777026
ENST00000262461.7	1.41573428539156e-15	1.24472894556794e-13	1.14015160106573	0.142803116522205	7.97234261860786	0.414454978129972	0.00121861054048751	0.029370484592194	0.0096025160191687	0.029370484592194
ENST00000394934.4	1.42946225024553e-15	1.25525093955058e-13	1.23072418294073	0.154170253492108	6.40579458377183	0.462920790535055	0.0204016759277163	-0.00975644318707523	0.0152510246650148	0.0152510246650148
ENST00000392872.8	1.4683296427612e-15	1.2877955331789e-13	-0.773237195058206	0.0969020010126451	6.71025699019228	0.179850162910033	0.00239771716528298	-0.00179592346079702	0.011687279535099	0.011687279535099
ENST00000252744.6	1.5325837474796e-15	1.34249817604773e-13	1.07117515936828	0.134328580961502	6.00276557649481	0.358287720712982	0.00330287729899172	0.0142756903243658	0.0237633741957045	0.0237633741957045
ENST00000292431.5	1.55681955080292e-15	1.36205473926934e-13	-0.818222525504248	0.102632506830221	6.61342437342259	0.213366691086151	0.00317587191552727	0.0124744539762066	0.0126242752718556	0.0126242752718556
ENST00000583931.6	1.587179919312e-15	1.38691515890469e-13	-0.768645022280739	0.0964426974321836	7.72964106693056	0.183292386398341	0.00514827278812731	0.00241152135593981	0.00880351804386625	0.00880351804386625
ENST00000261416.12	1.59038721585733e-15	1.38801676914922e-13	0.988977868398964	0.124091975224625	8.02642939522924	0.311901749233068	0.000542236358108102	0.0225559911146152	0.00986672309679786	0.0225559911146152
ENST00000342192.8	1.63134769667541e-15	1.42202464747852e-13	-0.689367182304993	0.0865324598489427	7.13875099463274	0.151012002148862	0.0020728905298328	0.00848194514157248	0.00915890938143052	0.00915890938143052
ENST00000449224.1	1.66739059793608e-15	1.45166812204193e-13	0.839055954144157	0.105357803017751	7.64411489279786	0.224524788243502	0.000953178695653588	0.0156972212894373	0.00865916383305345	0.0156972212894373
ENST00000274496.10	1.69219498194466e-15	1.47146671942173e-13	1.09245895097674	0.137208344119841	6.28312468597123	0.369762528530751	0.0109521762868941	0.00370102453809774	0.017287018257269	0.017287018257269
ENST00000229277.6	1.7961073836785e-15	1.55992254428516e-13	3.31887388018302	0.417223368013834	5.76231661649396	3.5133675563485	0.0209218509857227	0.240191157239488	0.0321182220754771	0.240191157239488
ENST00000413366.8	1.80644826646111e-15	1.56509097438327e-13	0.755486579610254	0.0949824657050316	6.72600211730245	0.172751051003419	0.00198264402849338	-7.88197634210876e-05	0.0115498591586179	0.0115498591586179
ENST00000463563.6	1.80643780025694e-15	1.56509097438327e-13	-1.41847824523574	0.17833612504252	6.45030779922672	0.606931971786991	0.0330976477130276	-0.0289628825569344	0.0146080125297447	0.0146080125297447
ENST00000333676.8	1.85510286351354e-15	1.60529435169866e-13	-1.12283511797424	0.141225276682565	6.57680397290651	0.402161105175746	0.00341635703928565	0.0265005111218147	0.0130226381342094	0.0265005111218147
ENST00000493598.6	1.86119124470508e-15	1.60861067287819e-13	-1.06052057632218	0.133394436908007	6.67517314531593	0.33846084370018	0.0146830102662491	-0.0133709154420489	0.0120081034307573	0.0120081034307573
ENST00000356839.10	1.88986355542875e-15	1.63141441835704e-13	1.20963686757671	0.152186844739333	7.33648675524061	0.466759408274298	0.00656001789924491	0.0281812356683257	0.00868463366981678	0.0281812356683257
ENST00000271843.9	1.97839837549153e-15	1.70577651470433e-13	-0.925413484753786	0.11651131496511	7.53302287364909	0.273206899147122	0.00186053001450944	0.0185017997578391	0.00857093627248256	0.0185017997578391
ENST00000199448.9	2.02510163622555e-15	1.74381182471583e-13	-0.628371503510185	0.0791419974916579	7.59879831127292	0.119358995730945	0.000785385789801618	0.000344328965011899	0.00860979786065275	0.00860979786065275
ENST00000375436.9	2.02984939766933e-15	1.74381182471583e-13	-0.92265765738283	0.116210937430584	6.32522952946041	0.258271987961005	0.00371564655742488	-0.000112093878857673	0.0165418264103179	0.0165418264103179
ENST00000631021.3	2.02984939766933e-15	1.74381182471583e-13	-0.92265765738283	0.116210937430584	6.32522952946041	0.258271987961005	0.00371564655742488	-0.000112093878857673	0.0165418264103179	0.0165418264103179
ENST00000646146.1	2.08551203099906e-15	1.78947472753739e-13	1.67145011235966	0.210612172266791	8.0443895796754	0.861669171447914	0.0565741507420298	-0.0271422407223112	0.00996207991837457	0.00996207991837457
ENST00000307864.3	2.15577365905649e-15	1.84753948299716e-13	-1.19003155014658	0.150028461394146	6.10045656652177	0.442006258266613	0.0125896061175919	0.00885255783657685	0.0211732027248504	0.0211732027248504
ENST00000266718.5	2.18523705889861e-15	1.87054193574678e-13	2.36229567761511	0.297880265277119	5.58197770004853	1.78061144347359	0.0128553877337071	0.120243590928643	0.0422145922143292	0.120243590928643
ENST00000346213.8	2.26473073571354e-15	1.9362633139007e-13	-0.682870946915725	0.0861567371533945	7.10289648530935	0.144783964578677	0.00184805835563436	0.0042646235646203	0.00928641667974431	0.00928641667974431
ENST00000265351.12	2.37151314006328e-15	2.02513021483919e-13	-0.708299059676893	0.0894295741490696	6.96734813200798	0.15127421616333	0.00210141117009191	-0.00114147519311863	0.009895061928634	0.009895061928634
ENST00000336708.11	2.51918865338263e-15	2.14800422680527e-13	-0.879465562832156	0.111146445288411	6.91445924543612	0.23741633629838	0.00833945882534369	-0.00161641703024888	0.0101908396250308	0.0101908396250308
ENST00000229595.6	2.52142872466623e-15	2.14800422680527e-13	-0.880158772050706	0.111235607740199	6.34199425542125	0.238075329937514	0.002301016657463	0.00478834675775288	0.016259023986534	0.016259023986534
ENST00000465804.5	2.60205318419768e-15	2.21404296236314e-13	1.00580992263094	0.127178538746853	7.10319990432947	0.322905337000202	0.00158899252502886	0.0226725785516484	0.00928528117623988	0.0226725785516484
ENST00000579847.5	2.68734929728848e-15	2.28389456846076e-13	-0.824398218079864	0.104293107644159	6.78784995339838	0.209659230555346	0.00526802158604491	0.00194385836816646	0.0110475568670694	0.0110475568670694
ENST00000335670.11	2.73029580128982e-15	2.31763109303773e-13	1.9989233931748	0.252943343663362	6.85483086399466	1.27548482165876	0.00198175195757586	0.0939887506978266	0.0105670681747723	0.0939887506978266
ENST00000388835.4	2.99700322487165e-15	2.54100259151306e-13	-0.872814759503216	0.110608457326231	8.75418937295218	0.231068069796746	0.000355898843225241	0.00280208675021216	0.0179954474049076	0.0179954474049076
ENST00000343218.10	3.10930023585783e-15	2.63308247051789e-13	-0.803439999631256	0.101876137251347	6.75331643420903	0.206109246711748	0.00334975395770858	0.0122183670541742	0.0113207878828266	0.0122183670541742
ENST00000355693.5	3.20016216214258e-15	2.70681331921014e-13	-0.951355868382286	0.120686904842409	6.29404874975878	0.279559650686982	0.00475922814790898	0.00528608959629022	0.0170887653527519	0.0170887653527519
ENST00000266079.5	3.24288774782866e-15	2.73970222714662e-13	-0.9655761677505	0.122516610695884	7.36394799569865	0.297713584594009	0.00136309620563004	0.0211523836389803	0.00864789063021911	0.0211523836389803
ENST00000374479.3	3.29288580938189e-15	2.77865005623866e-13	1.18705484201343	0.150655356731692	5.81432027301961	0.429898153052872	0.00401229802126325	0.00494819406450606	0.0300332567466667	0.0300332567466667
ENST00000298894.5	3.37328657030957e-15	2.8431303263517e-13	1.61290828225059	0.204781011436977	6.76150854482133	0.830764253259949	0.0320558975382584	0.0308469964294685	0.011254340738811	0.0308469964294685
ENST00000392219.6	3.42426846905163e-15	2.8826923130727e-13	0.900856008314109	0.114403368530057	6.40298266634649	0.252138546702731	0.00433893756536575	0.00650616541968657	0.0152932585311703	0.0152932585311703
ENST00000370501.4	3.80097095499439e-15	3.19604284168538e-13	1.98430796047814	0.252413995430297	5.22806137921599	1.19937625155441	0.0134814357230173	0.0091845979636474	0.0820878019106116	0.0820878019106116
ENST00000354618.10	3.88999719297667e-15	3.2670478191756e-13	-0.851131727502274	0.108308209815766	7.33918470073616	0.231404367244496	0.00375952045576271	0.0138364820144813	0.00868071889974431	0.0138364820144813
ENST00000255759.11	4.10225205657316e-15	3.44125859578697e-13	-0.656969633742222	0.0836715948380951	7.21513055735481	0.132120995144345	0.00157050220275335	0.00172732935540826	0.00893090147137218	0.00893090147137218
ENST00000242208.5	4.23422126329817e-15	3.54778981149486e-13	2.50150079521614	0.31875213534532	5.03136682588633	1.99917537708473	0.0124992086919879	0.139905176988814	0.121965751100268	0.139905176988814
ENST00000278070.7	4.49859256363086e-15	3.76487845254853e-13	-0.987251408776149	0.125921846200454	6.3793100633556	0.30125782834483	0.00812778529635892	0.00294499608574502	0.0156566817294373	0.0156566817294373
ENST00000259873.5	4.50744485018596e-15	3.76786456738171e-13	-0.753828316381278	0.0961522477973184	6.8995685726165	0.170622904628933	0.00358744147203151	-0.00340523465270173	0.0102804406626839	0.0102804406626839
ENST00000532097.6	4.52999975076217e-15	3.78228456941857e-13	-0.682296716310135	0.0870352134479833	7.03784431545599	0.141354651460418	0.00180992647189328	0.000310084445782355	0.00955276609801074	0.00955276609801074
ENST00000382751.4	4.54209223305568e-15	3.78580533638843e-13	0.631973034547276	0.0806192610143416	7.91399105475523	0.123009649097797	0.000394665271728185	0.00359617745243266	0.00935453259801961	0.00935453259801961
ENST00000261507.11	4.54483530790488e-15	3.78580533638843e-13	1.38174140249495	0.176267090770109	7.873030943717	0.610046895756883	0.00144487795031996	0.0451602529825167	0.00920238855716374	0.0451602529825167
ENST00000269228.10	4.57466446037025e-15	3.80372650902981e-13	0.964292964200054	0.123026589677158	7.1055944474431	0.297120926362828	0.00151726372151589	0.0211860489298718	0.00927635405907547	0.0211860489298718
ENST00000397901.8	4.5770186030904e-15	3.80372650902981e-13	-0.819586449955792	0.104565480502857	6.80474168432827	0.207286924664531	0.00548055267138568	0.00173237230260171	0.0109203568978044	0.0109203568978044
ENST00000370078.1	4.63044252584639e-15	3.84364463169908e-13	-1.36116874388584	0.173694597744064	5.70702547363581	0.564297996537643	0.0105755841976764	4.28047497011419e-06	0.0346791357305318	0.0346791357305318
ENST00000374865.5	4.78017589031327e-15	3.96332164747555e-13	-0.787221422504331	0.100506215599575	6.69929025618952	0.191742632095655	0.00336687768641742	0.00391732441450059	0.011785371374805	0.011785371374805
ENST00000368865.9	5.00467591476263e-15	4.14463892481109e-13	-0.692725928102824	0.08850698209191	7.15119509648577	0.152108067358924	0.00263246692300097	0.00755166297593534	0.00911776189552554	0.00911776189552554
ENST00000381246.6	5.37625400339681e-15	4.4471973951068e-13	-1.47311045625181	0.188430760829093	5.94891570284989	0.693623706847485	0.0217398043988923	0.0315194230410539	0.025370816891209	0.0315194230410539
ENST00000584049.5	5.45228083632854e-15	4.49964621242558e-13	1.74703961744742	0.223520565963349	5.47688637899115	0.975597959569544	0.0149904762699207	0.0599516888429428	0.0507828572116132	0.0599516888429428
ENST00000395980.6	5.45228083632854e-15	4.49964621242558e-13	1.74703961744742	0.223520565963349	5.47688637899115	0.975597959569544	0.0149904762699207	0.0599516888429428	0.0507828572116132	0.0599516888429428
ENST00000393164.6	5.46330040857867e-15	4.5035280038531e-13	0.654377793083347	0.0837254359251381	7.68257988343563	0.130879922742283	0.00179920317759746	0.00122183922001852	0.00871571975368414	0.00871571975368414
ENST00000371626.8	5.53192335867106e-15	4.55482982871456e-13	0.863971086480903	0.1105644344556	7.05922423690822	0.238603204482282	0.00392935702472824	0.0144073842250016	0.00946013381933321	0.0144073842250016
ENST00000325324.10	5.61467582035516e-15	4.61763373350178e-13	-0.868098655708613	0.111119250819978	6.69818731567365	0.236557717152904	0.0067258859475175	0.00637303197745053	0.0117953459066724	0.0117953459066724
ENST00000548058.6	5.65232218645439e-15	4.64323941455004e-13	1.34694742691884	0.172431926159678	5.65399603189078	0.553974303858133	0.00703951266062994	0.00507810308080702	0.0375596410780748	0.0375596410780748
ENST00000304895.9	5.67149662694171e-15	4.65362940722039e-13	0.99602012211015	0.127514295133379	6.20495830215332	0.298699767521518	0.00557763087968994	-0.00422395284591137	0.018812212315354	0.018812212315354
ENST00000314103.6	5.68442018468866e-15	4.65806442324336e-13	-1.63519632776217	0.209351758888985	5.54594467319238	0.836927814204069	0.0208435202919164	0.0226161110905907	0.0448987181329514	0.0448987181329514
ENST00000302450.11	5.68996706025604e-15	4.65806442324336e-13	-1.02605172473761	0.131365946746857	6.18856522542146	0.324023082504218	0.00672844258420781	0.0035071073571827	0.0191570753628391	0.0191570753628391
ENST00000309922.7	5.75524560982102e-15	4.70610129544355e-13	-1.11689691838323	0.143023232339157	6.18265956072894	0.383058967241196	0.0113999229950947	-0.00037323630383241	0.0192835444880161	0.0192835444880161
ENST00000285814.9	5.77101140214344e-15	4.7135875947129e-13	-0.885544033529677	0.113402553894981	6.6113028815932	0.24405598109904	0.00664354422525891	0.00435584390353648	0.0126466646195973	0.0126466646195973
ENST00000237623.11	5.79342006091404e-15	4.72647624740749e-13	0.899277637092363	0.115168480980754	8.80948500818928	0.253142285004096	0.000776823471552766	0.0123884320681574	0.0191188450455687	0.0191188450455687
ENST00000066544.8	6.26559698445742e-15	5.10585288434002e-13	-0.68649448468428	0.0880292380282082	7.27244428735156	0.142311905507089	0.00282641597588827	-0.0016645381552524	0.00879730414585214	0.00879730414585214
ENST00000473565.5	6.4355507499559e-15	5.2383619940052e-13	1.56494308406499	0.200759746853007	6.08566143728506	0.783079428056632	0.00959708526951088	0.0508596286652146	0.0215402732966143	0.0508596286652146
ENST00000366510.4	6.48672783456297e-15	5.27399819288116e-13	0.900672081817072	0.115558134800484	8.84328422176569	0.256453120880084	0.000174534126779757	0.0161880423615624	0.0198559896510705	0.0198559896510705
ENST00000317907.9	6.92543226533999e-15	5.62427132400687e-13	-0.955861160388499	0.122769255868889	6.3655515404051	0.279758268038175	0.00673394000978303	0.000337435810719215	0.0158744952701181	0.0158744952701181
ENST00000321990.5	7.13797321430369e-15	5.79028489274984e-13	-1.26939507352718	0.163119122471676	5.91518337826603	0.495241927092061	0.0134627270756104	0.00132823702881257	0.0264490450982839	0.0264490450982839
ENST00000261778.2	7.4983871113653e-15	6.07573857487263e-13	-1.00650344776497	0.129440832434881	6.11574656161359	0.309746695110285	0.00432960749798488	0.00296031500383375	0.0208027861541676	0.0208027861541676
ENST00000221855.8	7.51644146795278e-15	6.08345451113399e-13	-0.872234298937926	0.112177612527467	6.67365680517233	0.228738724113154	0.00685329010922547	-0.00622713705918434	0.0120224350193182	0.0120224350193182
ENST00000379751.5	7.86142770780589e-15	6.35545625031056e-13	-0.822125583073051	0.105810482508831	7.5336277176856	0.216202172153462	0.00124499116854027	0.0155487961445871	0.00857111790150452	0.0155487961445871
ENST00000328827.9	8.26274227722044e-15	6.6723281464884e-13	-0.64030374834806	0.0824763382171537	7.32746152879537	0.126059673105651	0.00150530506597842	0.00232345251037038	0.00869821448258706	0.00869821448258706
ENST00000559082.5	8.44007663825125e-15	6.8078192829623e-13	-0.840452475479258	0.108294681242274	6.96139170630447	0.217479811900024	0.00766494775700901	-0.000700319209183431	0.00992665922103959	0.00992665922103959
ENST00000282878.6	8.97421099873738e-15	7.23047617010136e-13	1.35937428455786	0.175335117566274	6.6917205182479	0.591260417797536	0.00187875703341608	0.0442348481445529	0.0118542340518129	0.0442348481445529
ENST00000336273.8	9.34739712238852e-15	7.52265016269516e-13	-0.635449126514992	0.0820163686983845	7.56559170454886	0.122976453497806	0.00150467667914931	0.000792543047358855	0.00858535042255471	0.00858535042255471
ENST00000261023.8	9.50353221021898e-15	7.6396827589341e-13	0.752232164165847	0.0971157401719511	7.83745965951761	0.181073729028666	0.00140993221866409	0.0127372682650548	0.00908439510946723	0.0127372682650548
ENST00000274031.7	9.57343555577035e-15	7.68721000978208e-13	-0.624123158074965	0.0805861179148903	7.76948637114434	0.121649997531268	0.000847009201984029	0.00514184404505062	0.00889417439890487	0.00889417439890487
ENST00000303400.9	9.64926086734833e-15	7.73938016743988e-13	-0.853871922528632	0.110265306924371	6.64764343832033	0.223622337927843	0.00596318497619128	0.00015326490258448	0.0122744718904974	0.0122744718904974
ENST00000202816.5	9.71331280253144e-15	7.78200063001912e-13	-0.7895495575091	0.101970068416205	6.67290813366026	0.191244960982507	0.00356731678566055	0.00171819553141753	0.0120295254935476	0.0120295254935476
ENST00000281455.7	9.79103935404211e-15	7.83546880023141e-13	1.01401188371693	0.130976440958006	6.81262060343266	0.32905182379898	0.00350906656777113	0.022223175561268	0.0108624400365835	0.022223175561268
ENST00000518291.5	9.81306531486923e-15	7.84429158308784e-13	0.890178197435611	0.114985510281467	6.93704631037664	0.253591168046542	0.00225457574753811	0.0175779256144958	0.0100602910271673	0.0175779256144958
ENST00000281821.7	1.00314256100056e-14	8.00986306490302e-13	1.86323446169918	0.240763510455754	6.72471501470577	1.11105327933941	0.00418021058728289	0.0827703913631837	0.0115609434273795	0.0827703913631837
ENST00000264716.9	1.0378422770019e-14	8.27766283214132e-13	1.7231432498685	0.222785717955343	7.14993523594908	0.950326969220069	0.00521781355661186	0.0692324006307048	0.00912185578085655	0.0692324006307048
ENST00000613488.2	1.05295021266906e-14	8.38877787308991e-13	1.1433431828139	0.14785834439557	8.67245908507396	0.418404598114986	0.000224905440638149	0.0325682295704602	0.0165076395032268	0.0325682295704602
ENST00000368716.9	1.0547979441049e-14	8.39411971054194e-13	0.62626654654308	0.0809917862609264	7.69057811955812	0.120904670901017	0.00111031629467108	0.00294185208697588	0.00872918786793229	0.00872918786793229
ENST00000245539.11	1.09300943897535e-14	8.68851115236324e-13	-0.955074484052871	0.123587204302842	6.78763136242887	0.291978737507527	0.0080348172662061	0.0148758783348825	0.0110492302969797	0.0148758783348825
ENST00000399878.8	1.09826566338056e-14	8.72057181087837e-13	1.23364451099949	0.159646951131789	7.31922440838923	0.480079531116811	0.0295194605915388	-0.000124589015212468	0.00871126291697497	0.00871126291697497
ENST00000383597.6	1.10880200790819e-14	8.76519050686096e-13	1.38425384870938	0.179165622701697	6.10019152121715	0.613367999729726	0.00380512736692894	0.0443453531702012	0.0211797032038275	0.0443453531702012
ENST00000415649.4	1.10880200790819e-14	8.76519050686096e-13	1.38425384870938	0.179165622701697	6.10019152121715	0.613367999729726	0.00380512736692894	0.0443453531702012	0.0211797032038275	0.0443453531702012
ENST00000415289.4	1.10880200790819e-14	8.76519050686096e-13	1.38425384870938	0.179165622701697	6.10019152121715	0.613367999729726	0.00380512736692894	0.0443453531702012	0.0211797032038275	0.0443453531702012
ENST00000427936.4	1.10880200790819e-14	8.76519050686096e-13	1.38425384870938	0.179165622701697	6.10019152121715	0.613367999729726	0.00380512736692894	0.0443453531702012	0.0211797032038275	0.0443453531702012
ENST00000586677.5	1.11005027904801e-14	8.76534054232991e-13	-0.968643941684491	0.125375063386438	6.20705666869208	0.28265523559426	0.00480964159253855	-0.00334225426048753	0.0187687181861915	0.0187687181861915
ENST00000381760.8	1.17488693739683e-14	9.26705068408664e-13	-0.970941497120136	0.125790214936712	6.72722457351736	0.290907917495292	0.0121954112131069	-0.00208328590520195	0.0115393560476294	0.0115393560476294
ENST00000307116.6	1.18987558277527e-14	9.37490481261964e-13	1.16667814368128	0.151180509559598	6.43066310990138	0.42750427369304	0.0193973801472821	0.00455625286516562	0.0148859395587675	0.0148859395587675
ENST00000412830.8	1.20367964926581e-14	9.47319798137412e-13	-0.883933569848382	0.11456373242684	6.80097858548461	0.23890941210082	0.00873893857823984	-0.00310413191655376	0.010948334603113	0.010948334603113
ENST00000374403.4	1.22686043871173e-14	9.64498971575535e-13	-1.30553640501666	0.169259668127197	6.78159209723346	0.545706193752584	0.00441231751376112	0.0385609353680321	0.0110957432982058	0.0385609353680321
ENST00000438607.2	1.26164477332053e-14	9.9075241097849e-13	-0.857331288177418	0.11120237954193	7.23551441030569	0.235344244365329	0.00207012917105965	0.0164788246526216	0.00887977766881583	0.0164788246526216
ENST00000489498.5	1.28541702023512e-14	1.00830995831513e-12	-1.11643169591718	0.144854439457942	6.36035294315681	0.381445243980135	0.0155161301132419	-0.00611697450626013	0.0159580828327701	0.0159580828327701
ENST00000533657.5	1.29084404360487e-14	1.011454326211e-12	-0.660768041121781	0.0857391141262723	7.52987681695221	0.133833759831079	0.00245674952570693	0.00110504870017411	0.00857004401102998	0.00857004401102998
ENST00000483871.6	1.35204632519886e-14	1.05824710397343e-12	-1.09891279492855	0.142700904991915	6.64231561724878	0.386719057199916	0.0077531641669456	0.0227921582613215	0.0123275523152246	0.0227921582613215
ENST00000451238.1	1.36991443797285e-14	1.07105678821509e-12	2.28911725064851	0.297321393245501	5.14381510034583	1.60910650452772	0.0353731802799677	0.0109882801734531	0.097226836042201	0.097226836042201
ENST00000217131.6	1.38482519265497e-14	1.08152875725158e-12	0.956423141844914	0.124247096897515	8.04150014339885	0.292948377181902	0.000568429012287361	0.0225875826189032	0.00994647628110486	0.0225875826189032
ENST00000377727.1	1.38862955032912e-14	1.08331336385851e-12	-1.77972873151601	0.23121168046555	6.66985605820507	1.01438091675552	0.00913080206455591	0.0710574597109994	0.0120585300250368	0.0710574597109994
ENST00000548470.1	1.39469625373113e-14	1.08685706749775e-12	-1.33324298390769	0.173219470599047	7.37765887651837	0.569267038235258	0.0210084568870584	0.023999020604863	0.00863211095344245	0.023999020604863
ENST00000325222.9	1.51786411418912e-14	1.18154784714128e-12	-0.839104957262516	0.109172925733215	7.09240495580442	0.213106005820821	0.00855181131266326	-0.00620572752508396	0.00932628025706185	0.00932628025706185
ENST00000379056.5	1.54112731107599e-14	1.19834832921442e-12	0.768072278077027	0.0999564432194213	8.39547857242253	0.188970055954423	0.00091432843523261	0.0140726073763835	0.0127249035976601	0.0140726073763835
ENST00000370966.9	1.57624523688832e-14	1.22432015654776e-12	1.66908478775872	0.217295240400638	6.38411648894199	0.892413874419198	0.0187831495182731	0.0520426827328835	0.015581742939102	0.0520426827328835
ENST00000373812.8	1.57806130052458e-14	1.22439698555609e-12	-0.669621521110608	0.0871785330719477	6.99523943932608	0.141001710601169	0.00164741308527239	0.00645735709075861	0.00975273185759261	0.00975273185759261
ENST00000369026.3	1.68896608897657e-14	1.30902215226506e-12	1.19573698071891	0.155850518812374	9.33053667059236	0.435598869569695	0.00019403126425128	0.0081344580508256	0.0362400450568781	0.0362400450568781
ENST00000389120.8	1.77833487974964e-14	1.37679033947523e-12	-0.675331010199778	0.0880975542443053	7.01256706190527	0.143220181570077	0.00197287054263354	0.00602536641841827	0.00966889805310893	0.00966889805310893
ENST00000648898.1	1.81960563992306e-14	1.40721432265807e-12	1.03006102336217	0.134424052642235	6.37855748290327	0.321158874727656	0.0114362697008704	-0.00787231823502327	0.0156684691922731	0.0156684691922731
ENST00000620438.1	1.88319412821319e-14	1.45323889738218e-12	-1.69754495085832	0.221659010861666	6.26996185752066	0.923456918570777	0.00423667179769331	0.0694624038465651	0.0175305998258002	0.0694624038465651
ENST00000647549.1	1.88319412821319e-14	1.45323889738218e-12	-1.69754495085832	0.221659010861666	6.26996185752066	0.923456918570777	0.00423667179769331	0.0694624038465651	0.0175305998258002	0.0694624038465651
ENST00000336023.9	1.97005195409977e-14	1.51862253551492e-12	-1.856473725915	0.242594875003559	9.97076394942104	1.06844212380277	0.000208547243926894	0.0429085968797586	0.0880698628230615	0.0880698628230615
ENST00000610322.5	1.98062315485662e-14	1.5251226072775e-12	-0.709788033465961	0.0927599558299249	6.91615625559512	0.158169419931613	0.00272580610853625	0.00606132413667738	0.0101808079998182	0.0101808079998182
ENST00000395748.8	1.99706684162601e-14	1.53463804805338e-12	2.86084548050289	0.37392680469945	4.79708886425127	2.4947111344656	0.0158500668652788	0.0333750274740494	0.193881816043833	0.193881816043833
ENST00000261167.7	1.99728501710077e-14	1.53463804805338e-12	-0.854790920207544	0.111725651198095	6.49215097328312	0.221572419222666	0.00467834275315129	-0.00171313770079059	0.0140455889503062	0.0140455889503062
ENST00000578527.1	2.07992355485011e-14	1.59641409208861e-12	1.94296821680414	0.254129331990423	5.19753932443947	1.15132944410595	0.00960804750265122	0.0138816983131439	0.0872645285641968	0.0872645285641968
ENST00000612199.4	2.20050608813357e-14	1.68714931299222e-12	0.841768013467129	0.110203092126309	6.50775596937847	0.220311370157735	0.00437131357569796	0.00530287843532192	0.0138457686956018	0.0138457686956018
ENST00000370768.6	2.30744189645966e-14	1.76723777642491e-12	-0.656760855786775	0.086051084222628	7.44943775953186	0.136021969112914	0.00253007995499214	0.00574682330098442	0.00857710368884259	0.00857710368884259
ENST00000337198.10	2.32429251764614e-14	1.77823340856481e-12	-0.667556259072767	0.0874762841550795	7.19782615801204	0.134732615663566	0.00250067473839415	-0.00119666479414697	0.00897747569597617	0.00897747569597617
ENST00000409276.5	2.42926286157367e-14	1.85655047247212e-12	-1.70913066582765	0.224131027686323	6.731378314072	0.936619950947815	0.0124761531957805	0.0628759231618105	0.0115038452695789	0.0628759231618105
ENST00000296325.9	2.53174438536196e-14	1.9327998035744e-12	0.654401616137899	0.0858765997489155	7.11581135573907	0.133868371258283	0.00182324301573396	0.00492166785565913	0.00923894256091918	0.00923894256091918
ENST00000651787.1	2.55040280161065e-14	1.94496172584006e-12	-2.02997622431659	0.266425292495463	5.59272416190884	1.24106512103731	0.0650119567770159	-0.0589818572143642	0.0414616979449236	0.0414616979449236
ENST00000257245.9	2.5742603332283e-14	1.96105832051828e-12	-1.38426252594504	0.181706927145702	5.8030832192811	0.588551468625968	0.0190576021286172	-0.00193679412205934	0.0304685089304829	0.0304685089304829
ENST00000474026.5	2.64574567019215e-14	2.01336445322712e-12	1.43058760945487	0.187875081313492	5.57247028113548	0.635372837442697	0.0100469551255495	0.0167012510556431	0.042898614142277	0.042898614142277
ENST00000332395.6	2.75446354486101e-14	2.09386213862227e-12	-1.39603592701044	0.183462873753536	6.0044589630943	0.625065244106251	0.00497027537700809	0.0455176636918507	0.0237149964615086	0.0455176636918507
ENST00000306024.4	2.99703118680206e-14	2.27582866606746e-12	-0.959814148180068	0.126317129719316	6.19119952908583	0.285755480929676	0.00483298011073009	0.00689517140887942	0.0191010457800598	0.0191010457800598
ENST00000222573.5	3.21836314939894e-14	2.44129963834832e-12	0.877672057843999	0.115647198177127	6.35170154373854	0.2471416016715	0.00310115988621606	0.0169602517831136	0.0160987742631386	0.0169602517831136
ENST00000367590.8	3.22790648235227e-14	2.44593670369443e-12	0.870391226181913	0.114693632076915	6.99629460319792	0.24305982107113	0.00272370572681295	0.017008238131679	0.00974752720432111	0.017008238131679
ENST00000319006.8	3.37115858276151e-14	2.55177379602151e-12	-0.642616174362869	0.0847420041076336	8.10538445508258	0.130229202790235	0.000456175164397323	0.00747199799110881	0.01031563572587	0.01031563572587
ENST00000330459.8	3.45331839224303e-14	2.61119209586953e-12	-1.38563422088723	0.182799327509777	8.39365163456506	0.616093371193759	0.00113307656081556	0.0489903146462247	0.0127053838453276	0.0489903146462247
ENST00000251047.6	3.57704312200972e-14	2.70188011410785e-12	1.10703343919255	0.146133082907796	8.85708667351012	0.39328276415131	0.000230296815177019	0.0318020200650282	0.020168598765853	0.0318020200650282
ENST00000424970.6	3.68429298318039e-14	2.77994525791211e-12	1.5034199194482	0.198558312330675	5.97012629672381	0.725391920332818	0.00571863544249784	0.0534194696509112	0.0247214188335401	0.0534194696509112
ENST00000373944.8	3.76886288662427e-14	2.84075052080187e-12	-1.43581246183205	0.189703184323674	6.06739622566595	0.637213899596093	0.0319754987606208	-0.00854215884758446	0.0220054484531919	0.0220054484531919
ENST00000379380.9	3.79343266054645e-14	2.85625050081947e-12	-1.04134395178122	0.137600353932425	6.08520418166502	0.346482757340227	0.00684903069890179	0.019605456259638	0.0215517554045913	0.0215517554045913
ENST00000419135.6	3.8057539431222e-14	2.86250505443445e-12	1.99345358048821	0.263424195051819	5.48595713380828	1.20078629865758	0.054137381969111	-0.0433509502326135	0.0499510778389372	0.0499510778389372
ENST00000382581.4	3.81604435862277e-14	2.86722051577701e-12	-0.610890911015002	0.0807296996672004	7.80076896189335	0.113259120159167	0.000799862298817533	0.000828648464864321	0.00897606431371704	0.00897606431371704
ENST00000372813.4	3.86359354738695e-14	2.89989130845136e-12	-0.72494389070351	0.0958222681499325	6.77702432242618	0.167085955045392	0.00264157782106915	0.00913699923504385	0.0111312827890272	0.0111312827890272
ENST00000355773.6	3.90996279739444e-14	2.93160869932085e-12	0.889629165844247	0.117614292257588	6.24526365363641	0.247969756014301	0.00274784016939935	0.0104243350782023	0.0180018424454805	0.0180018424454805
ENST00000376936.9	3.95420420457843e-14	2.96166572062248e-12	-0.762344708477325	0.100806022773387	6.76502273743441	0.175856355139949	0.00401663077783553	-0.00213473230666413	0.0112261505632473	0.0112261505632473
ENST00000284049.7	4.20583305653357e-14	3.14682812448132e-12	0.809307756437921	0.107129717179911	8.24539583235963	0.210265844952832	0.000664776795629671	0.016550387658942	0.0113158501042534	0.016550387658942
ENST00000258455.8	4.27734963919982e-14	3.19698258567614e-12	-0.784709070469322	0.103903729512547	6.55574960597307	0.187055933705225	0.00293058722574593	-2.37920730245989e-05	0.0132633902841789	0.0132633902841789
ENST00000256383.9	4.39021099625275e-14	3.27790162174666e-12	-0.648076689830786	0.0858507210126189	7.53274684700575	0.134845434328671	0.00183224883575659	0.0092232706118232	0.00857085446545015	0.0092232706118232
ENST00000265807.8	4.78054877667888e-14	3.5656093093338e-12	-1.0665254042707	0.141490730778875	6.06759449351009	0.359906016866057	0.00802911376673968	0.0152997430827918	0.0220003265777704	0.0220003265777704
ENST00000340413.7	4.83359345002152e-14	3.60140592853014e-12	-0.755241157687882	0.100213304577017	6.64962026003058	0.179673784967877	0.00280915490772702	0.00788712395246976	0.0122549047136419	0.0122549047136419
ENST00000615164.2	4.8554153964114e-14	3.61388872051898e-12	-1.03470288253187	0.137305919986993	7.56363356629078	0.343806515332095	0.00187483823255541	0.0264045352626563	0.00858421667932364	0.0264045352626563
ENST00000319211.5	4.87993432746521e-14	3.62835075375995e-12	1.5562078501403	0.206528069425967	5.40541982325526	0.760516650811141	0.00596432015791088	0.0365129160416507	0.0580164450333149	0.0580164450333149
ENST00000354185.9	4.93651061312796e-14	3.66659325790079e-12	-0.943649796597775	0.125259030016642	8.97778443771745	0.270285931039395	0.000321026640952393	0.00360828517615907	0.0232137102601125	0.0232137102601125
ENST00000258743.10	5.02535693636433e-14	3.72869980219066e-12	2.46124491815802	0.326803933613253	7.2122149611295	1.94547893737772	0.00762330734847772	0.152577909189165	0.00893854354380227	0.152577909189165
ENST00000341259.6	5.38529933718009e-14	3.99161521765373e-12	0.744280889219475	0.0989442850986092	7.49995293649563	0.17793417848161	0.000962213463049327	0.013722743867463	0.00856595453586945	0.013722743867463
ENST00000379893.5	5.53955456825737e-14	4.1016863856181e-12	1.18145734609655	0.157139407541695	6.99240265242277	0.448383790276721	0.00128567635170667	0.0357535137521256	0.00976678893735314	0.0357535137521256
ENST00000378988.5	5.69079038536424e-14	4.20929582612045e-12	-0.650846454489687	0.0866062343529493	7.01051242296855	0.130998045080544	0.00157230220465986	0.0033248389003476	0.00967865753853711	0.00967865753853711
ENST00000255305.10	5.86245565306466e-14	4.33177759467485e-12	-0.693755121218161	0.092363763829426	6.8587807081306	0.146775373168443	0.00225591020477927	0.000727243174616546	0.0105406870983277	0.0105406870983277
ENST00000309061.12	6.0701479990255e-14	4.48059868449807e-12	-1.46135482193012	0.194677040900511	5.77645493147529	0.654354196845582	0.0253179975636228	-0.00820946984854732	0.0315307278170459	0.0315307278170459
ENST00000304916.4	6.10600463340995e-14	4.50240490569455e-12	1.91134666075559	0.254649690936389	5.5449285143008	1.17378957538726	0.0199046651783429	0.0773650324626545	0.0449780874121259	0.0773650324626545
ENST00000369163.3	6.13064283457933e-14	4.51590244500873e-12	-1.97515769003973	0.263169761395164	7.19738761841569	1.25348435813227	0.00344603858814027	0.100441446381041	0.00897869418445099	0.100441446381041
ENST00000543341.7	6.16312998173748e-14	4.53514778346552e-12	-1.06172585747296	0.141477270088966	6.15304910691941	0.358262276111969	0.0100877963342911	0.0150168751456585	0.0199359305934483	0.0199359305934483
ENST00000256969.7	6.41868451731914e-14	4.71832866827757e-12	1.49895346467706	0.199880604317414	6.54009835473639	0.722001153958962	0.00727969194913457	0.0526486920243074	0.0134480930441121	0.0526486920243074
ENST00000222250.5	6.55498926965823e-14	4.81356287212884e-12	1.73913816605205	0.231993691423384	5.799471912985	0.928212018966248	0.0501216016397959	-0.0240821631640639	0.0306100076505762	0.0306100076505762
ENST00000556751.5	6.87972617404481e-14	5.04683122545361e-12	1.66694723144585	0.222552047053307	5.3690208799602	0.847378462705597	0.0120948067748328	0.00511086944779542	0.062199313696593	0.062199313696593
ENST00000250448.3	7.27878694620137e-14	5.3340865818288e-12	-1.00578651057314	0.134414169819602	6.074642579378	0.309412399062642	0.00528146268438915	0.00213159682483173	0.0218192908880501	0.0218192908880501
ENST00000344034.5	7.41250979629342e-14	5.42650511822286e-12	-0.770086605632312	0.102947941770073	7.96325851890012	0.190627948509922	0.000903469482482296	0.0149939485895593	0.0095614326793719	0.0149939485895593
ENST00000264265.4	7.61762216324086e-14	5.57094287925873e-12	0.924704174661774	0.123677091945718	6.45109109074093	0.274878570877654	0.00261694000783935	0.0203270946003849	0.0145971182088816	0.0203270946003849
ENST00000331173.5	7.80781897183732e-14	5.70418774557263e-12	-0.691494153908948	0.0925259116313111	6.77251716867989	0.145151190422308	0.00167491042060366	0.000452515773437856	0.0111666560642041	0.0111666560642041
ENST00000324501.10	7.83816687326093e-14	5.72049796039916e-12	0.993539337821999	0.13295037901514	6.10016664012546	0.312390105745604	0.00533339134486907	0.0149840849122193	0.0211803135755352	0.0211803135755352
ENST00000300935.8	7.96535201613655e-14	5.80737689323723e-12	-0.869217672592022	0.116347254186279	6.49117530673871	0.229822934041733	0.00624676734277446	-0.002295360670467	0.0140582579922555	0.0140582579922555
ENST00000376687.3	8.05068565454829e-14	5.8635964240236e-12	-1.55270553987875	0.207873061479399	5.53226090922878	0.728707417161065	0.0188318400495118	-0.0120330036869898	0.0459849744837152	0.0459849744837152
ENST00000381346.9	8.18605142715746e-14	5.95610419349016e-12	0.611924946676504	0.0819473449929992	7.80693122426818	0.119475200740511	0.00107972664133268	0.00784472164741465	0.00899332438576978	0.00899332438576978
ENST00000253003.7	8.2023088092906e-14	5.96184941220853e-12	-1.01175152806092	0.135495785665129	7.451416603824	0.329123275879691	0.00182541895117229	0.0257132429483436	0.00857623977701085	0.0257132429483436
ENST00000242784.5	8.29632224258942e-14	6.02404237459874e-12	-0.719187783181132	0.0963344214866016	6.77661207271047	0.164641909938488	0.00278597554877924	0.00905476157045886	0.0111345055959581	0.0111345055959581
ENST00000616182.1	8.59493565327248e-14	6.23451975402789e-12	-1.71063986117986	0.229281380301685	7.15208923685445	0.940970562020885	0.00375374153997842	0.0751011854895901	0.00911486621047275	0.0751011854895901
ENST00000366930.9	8.67344916457737e-14	6.2850774312096e-12	1.02157984084084	0.13694691716013	6.27673155790237	0.319948494290634	0.0107270093265187	-0.00215090566787658	0.0174046778529765	0.0174046778529765
ENST00000252445.7	8.75603365354804e-14	6.33847942774203e-12	-1.03240438414331	0.138421163037891	6.07498488874434	0.333645485963928	0.00693007792935975	0.0104297248761803	0.021810549635784	0.021810549635784
ENST00000264595.7	8.8540784290842e-14	6.40295343110973e-12	0.929394058974153	0.124634423864234	6.16124015332064	0.270621097888993	0.00354823785519778	0.0108131406848733	0.0197523715627567	0.0197523715627567
ENST00000377890.6	9.22884631000809e-14	6.66721030687758e-12	-1.64039269265222	0.220142765362629	6.7380367407954	0.86542186040185	0.0147405227621948	0.0579537329500638	0.0114474905381523	0.0579537329500638
ENST00000166345.8	9.36235443436763e-14	6.75681498571002e-12	-2.00810472547359	0.269558725858002	6.2555977461084	1.29693966456423	0.0181033348762381	0.0908895251530465	0.0178023834394985	0.0908895251530465
ENST00000382099.2	9.42090276148429e-14	6.79219464615648e-12	2.87927852676072	0.38654376349184	5.33815564756875	2.66637274771294	0.0126025899041997	0.211521531737454	0.0660329373171053	0.211521531737454
ENST00000333503.7	9.59319889988983e-14	6.90942883189641e-12	-1.21917469553617	0.16372703823129	6.56998916478332	0.478083933128298	0.00756817741097685	0.0326416371610085	0.0130996087346977	0.0326416371610085
ENST00000451315.7	9.61513812849087e-14	6.91824227158338e-12	-1.00593919358398	0.13509640146934	6.35795793455805	0.305363085007167	0.0113797245713874	-0.00914349125807421	0.0159968319635601	0.0159968319635601
ENST00000311337.11	9.63023356971568e-14	6.92211869410289e-12	-0.696322439443396	0.0935178513308025	7.07049520389473	0.150948255983079	0.00370505524217137	0.00315591235952761	0.00941332753412376	0.00941332753412376
ENST00000328735.10	9.84947884577625e-14	7.07258045940815e-12	1.23796441352009	0.166328118379773	5.90126621178125	0.482021544491313	0.0145868341104829	0.0132316380753527	0.0269107303351509	0.0269107303351509
ENST00000295304.5	9.90249272532877e-14	7.10349437914329e-12	-1.68277695085477	0.226112948904229	5.37978835139719	0.854583441074971	0.0157658153783671	-0.00943836390768198	0.0609247831148823	0.0609247831148823
ENST00000320785.10	1.00945938325589e-13	7.23401928278171e-12	-0.673810596442682	0.0905700979503853	7.66474645075244	0.146049747134823	0.000948768145436436	0.0113556458186771	0.00868781336777439	0.0113556458186771
ENST00000216014.9	1.03364067757765e-13	7.39987097128483e-12	1.46411649645366	0.196881662201284	5.50160544922183	0.651957172179431	0.00958440458435351	0.0014981424445374	0.0485591787823574	0.0485591787823574
ENST00000334351.8	1.05899704011182e-13	7.57379387644268e-12	-0.675454941203423	0.0908684556961858	7.07800174072568	0.142161686899931	0.00300269297980589	0.0036096490465645	0.00938292138110864	0.00938292138110864
ENST00000283243.13	1.06732035099428e-13	7.62567237548056e-12	1.53917191652633	0.207092504142379	5.89744525003	0.762179822913351	0.00687676718712306	0.0574541907208187	0.0270392512600781	0.0574541907208187
ENST00000350498.8	1.07718972654758e-13	7.68848210828318e-12	-0.706418701416973	0.0950627929101571	6.99504964347037	0.150772283605673	0.00380173247919731	-0.00247164611397131	0.00975366941462182	0.00975366941462182
ENST00000356708.12	1.07897266989125e-13	7.69350672539257e-12	-0.624617584024568	0.0840572874291187	7.71634767525719	0.120822829132723	0.00182182044032407	0.00290154362332278	0.00877662091458815	0.00877662091458815
ENST00000311893.13	1.14288801151104e-13	8.14110756970858e-12	-1.00414933567359	0.13527101926943	6.44324830634792	0.314025374938699	0.0127405296030511	0.00167273094518149	0.0147068433782346	0.0147068433782346
ENST00000439190.2	1.14849595439518e-13	8.14849308778051e-12	2.72618408964452	0.367281921402648	6.08500602503145	2.39149911893633	0.0016187343458253	0.200725280338006	0.0215567338795047	0.200725280338006
ENST00000435856.2	1.14849595439518e-13	8.14849308778051e-12	2.72618408964452	0.367281921402648	6.08500602503145	2.39149911893633	0.0016187343458253	0.200725280338006	0.0215567338795047	0.200725280338006
ENST00000450236.2	1.14849595439518e-13	8.14849308778051e-12	2.72618408964452	0.367281921402648	6.08500602503145	2.39149911893633	0.0016187343458253	0.200725280338006	0.0215567338795047	0.200725280338006
ENST00000416884.2	1.14849595439518e-13	8.14849308778051e-12	2.72618408964452	0.367281921402648	6.08500602503145	2.39149911893633	0.0016187343458253	0.200725280338006	0.0215567338795047	0.200725280338006
ENST00000578532.5	1.15224837038337e-13	8.1669898411348e-12	-1.50765209972774	0.203128462106668	5.77525239605561	0.695687125508603	0.0303120178164176	-0.0130836811107102	0.0315797403603123	0.0315797403603123
ENST00000367975.6	1.17749253236874e-13	8.3376293473705e-12	0.789642045079092	0.106430935470362	6.48788841930689	0.188614924547579	0.00289022414016656	-0.000947028214452193	0.0141010918974779	0.0141010918974779
ENST00000340611.9	1.20091186192667e-13	8.49502176615269e-12	-1.03367178389837	0.139371195958932	6.08833889947138	0.340086302890677	0.00766328916680346	0.0167655806361791	0.021473206227731	0.021473206227731
ENST00000371341.5	1.23878957657252e-13	8.75427670643482e-12	0.885538060082371	0.119464445124154	6.40114690429242	0.247741664944069	0.00608669355869513	0.00952376667597176	0.0153209369145378	0.0153209369145378
ENST00000355938.9	1.26131338980811e-13	8.90462276701757e-12	-1.11300690304615	0.150199781024074	7.13646501617726	0.398707278932127	0.00629871904217557	0.0275412422873439	0.00916664069708835	0.0275412422873439
ENST00000244741.9	1.26628645913831e-13	8.9308891871808e-12	1.11894023798455	0.151011116859081	7.56325767644832	0.402973405752307	0.00104015291262308	0.0331663832099173	0.00858400295769977	0.0331663832099173
ENST00000358506.6	1.27002770757358e-13	8.94842447241366e-12	1.0892949401397	0.147017978859867	7.14308828051579	0.381906183313832	0.0230592103033828	0.00936221885867783	0.00914438791750384	0.00936221885867783
ENST00000335681.10	1.34181547933883e-13	9.4448974273224e-12	1.43193351737023	0.193453099603935	6.30261474669998	0.660039001546129	0.00423678302803175	0.0518993695915234	0.016935742283557	0.0518993695915234
ENST00000268717.10	1.36126037114426e-13	9.57231849152567e-12	-1.13960499304181	0.153999488185437	6.86430258330754	0.403185333372073	0.0250696033998901	-0.00810026424698425	0.0105041601421749	0.0105041601421749
ENST00000261206.7	1.38864240318956e-13	9.7552470854215e-12	1.23328430289754	0.166718348208022	5.72466949584518	0.459293833476967	0.00787760757828089	-0.00413163014712622	0.0338149038655362	0.0338149038655362
ENST00000455976.6	1.40104022432852e-13	9.83265473971662e-12	-2.29168986079452	0.309845624024949	5.28575724285279	1.65993637199051	0.0708186185586657	0.0346609396538284	0.0731878475324494	0.0731878475324494
ENST00000280557.11	1.41201614771255e-13	9.89994094360825e-12	-0.844812692019473	0.114238065156372	7.06408213690068	0.229772948015961	0.0029295991395169	0.0166459041564903	0.0094397895850321	0.0166459041564903
ENST00000389805.9	1.49720387588501e-13	1.04868983463757e-11	-1.02659598551267	0.138965683168078	9.09781790234871	0.333985296115011	0.00209483648511511	0.020174539607127	0.0268723551624408	0.0268723551624408
ENST00000304979.8	1.50616978277234e-13	1.05393454554268e-11	-1.40625042531352	0.190378264602426	5.62825446770905	0.636749049419135	0.0152454897766232	0.0391132249868737	0.0391203356729236	0.0391203356729236
ENST00000278412.7	1.51547319813042e-13	1.05940491097541e-11	-1.16284182031442	0.157443054198328	7.58825852918918	0.435406308100005	0.00146089505912778	0.0357215779138186	0.00860096842564365	0.0357215779138186
ENST00000356413.5	1.5623477054195e-13	1.09110323983577e-11	0.617522338348884	0.0836553967285709	7.16026555044361	0.116702269638137	0.00140857452370846	0.0014690731390092	0.00908876357901344	0.00908876357901344
ENST00000407418.7	1.60434428159735e-13	1.11933624907062e-11	-0.71845578126758	0.0973753789906146	6.73171544850994	0.163691264207738	0.00272197158352834	0.00832509256234216	0.0115009750668204	0.0115009750668204
ENST00000624069.3	1.61142519376664e-13	1.12317753681659e-11	1.2810551210745	0.17364067173463	6.20953949123184	0.504345650139845	0.0265091807109477	-0.0114904517478428	0.0187174436097326	0.0187174436097326
ENST00000554746.1	1.71745083922399e-13	1.19590932265651e-11	-1.34533864110528	0.182564106661871	5.66227602431123	0.549793783269757	0.0129136598248934	-0.00439745295681795	0.037080819736977	0.037080819736977
ENST00000619400.2	1.7369429923394e-13	1.20830227439774e-11	1.52898351583796	0.207527320677982	6.82197440612172	0.753018284104607	0.0151985395580318	0.0494028436836413	0.0107948331821116	0.0494028436836413
ENST00000267890.11	1.77886395795717e-13	1.23625843721421e-11	1.12111479522101	0.152233455728032	5.82250517715607	0.394267541247063	0.00504156536539368	0.0164559671696431	0.0297209721989543	0.0297209721989543
ENST00000369405.7	1.81778817909515e-13	1.26207953575658e-11	-1.07080233509403	0.145458697167694	6.09124065452926	0.348343279773417	0.010336507842746	-0.00488902344203481	0.0214008410298386	0.0214008410298386
ENST00000331457.8	1.85525738266264e-13	1.28684117133635e-11	-0.795340286458102	0.108079684321554	6.91439635132892	0.203787313174631	0.00525460885116562	0.0122672183934045	0.0101912121171117	0.0122672183934045
ENST00000357266.8	1.93738991581101e-13	1.3425038926821e-11	-1.4071892170024	0.191374983140165	5.63053858731513	0.618169661723125	0.0159592236338134	0.0141847938521603	0.0389773526240346	0.0389773526240346
ENST00000612402.4	1.96111121527429e-13	1.35762207858173e-11	-0.624198441147709	0.0849085459414073	7.34285278743865	0.118550423062219	0.00213868848135084	-5.95448777876281e-05	0.00867550327947526	0.00867550327947526
ENST00000519934.5	2.09653722714664e-13	1.44996595969413e-11	-0.710578135855728	0.0967761594909069	6.96258320730175	0.15605271841944	0.00412813316615612	0.00159228217456817	0.00992030440255805	0.00992030440255805
ENST00000297258.11	2.13060947515418e-13	1.47210250015885e-11	-1.04234919055049	0.142002958306478	7.12157406857421	0.350145358713727	0.0047584185537947	0.0254888416978925	0.00921832340135827	0.0254888416978925
ENST00000504470.2	2.27384575749464e-13	1.56954789828072e-11	1.49896522193733	0.204452074639356	5.69701790927528	0.724229801962493	0.0260611646919981	0.0366398115445072	0.0351896775990548	0.0366398115445072
ENST00000473835.6	2.32479684018478e-13	1.60316551153323e-11	-0.749370407839153	0.102252151842564	6.82409291414874	0.170707765736353	0.00490356037764337	-0.00210235626158407	0.0107796934570086	0.0107796934570086
ENST00000319349.10	2.35636479524004e-13	1.62336459284827e-11	1.3915815597502	0.189929201251177	6.33942930432322	0.610797606209692	0.0378078596046808	-0.000498065881371322	0.0163017926271843	0.0163017926271843
ENST00000646241.2	2.37169994809737e-13	1.63235224999165e-11	0.644449397792868	0.0879677444550425	7.18185033989491	0.130275641323544	0.00258439462747415	0.00451702215860925	0.00902309146928734	0.00902309146928734
ENST00000440865.2	2.38736427046862e-13	1.64154890975404e-11	-1.12850465682186	0.154060152540716	7.23323994304078	0.385689428675145	0.0267165127392443	-0.0221757620710412	0.00888528316205869	0.00888528316205869
ENST00000370765.10	2.47110505739308e-13	1.69749205214216e-11	1.02808631778358	0.140440001468579	8.29593942892869	0.340756515859137	0.000573377766394481	0.0290117132523474	0.0117482654013086	0.0290117132523474
ENST00000488328.5	2.60716644152541e-13	1.78923383971634e-11	1.20095850744809	0.164216329982932	5.86775893651142	0.455340738809281	0.0123862041923671	0.0159267180897532	0.0280643003572279	0.0280643003572279
ENST00000377047.9	2.62681323913243e-13	1.80098356926057e-11	1.1375632058107	0.155569251981633	5.75733037033098	0.397616547356126	0.00397093813532	0.00778097835447175	0.0323317501078672	0.0323317501078672
ENST00000310396.10	2.67295796691642e-13	1.83086066160431e-11	0.966956888809898	0.13228004012147	6.08294356279115	0.28639770419438	0.00463836971876774	0.00273165121786215	0.0216086438030387	0.0216086438030387
ENST00000256689.10	2.84376720324191e-13	1.94598825969253e-11	0.78091029573552	0.10695064888964	8.66016631976715	0.196672396553221	0.000787566113265418	0.0163700958336071	0.0163004167840053	0.0163700958336071
ENST00000446587.2	2.86369778290799e-13	1.95774790711861e-11	-0.996292398518309	0.136466162671631	6.04555181156389	0.299409264431865	0.00535483028914946	-0.00331770350382957	0.0225796900423305	0.0225796900423305
ENST00000441448.7	2.95945780329114e-13	2.02127566289149e-11	-1.05976510184302	0.145248340049589	5.99446116809301	0.343192045939952	0.00764312807541309	0.000183652692897237	0.0240024923553283	0.0240024923553283
ENST00000258145.8	3.1444136567203e-13	2.14554326678263e-11	0.959140299808024	0.131604270029525	8.16433045231677	0.296768655082753	0.00330836856325904	0.0226711572717472	0.010703205847261	0.0226711572717472
ENST00000557644.5	3.19699093154049e-13	2.1793330916115e-11	1.59852867811759	0.219402452909515	6.60030935011771	0.824353104040564	0.0302214901966749	0.0419846643173928	0.0127640278141087	0.0419846643173928
ENST00000559519.5	3.24727752913141e-13	2.21149834706004e-11	-1.10291991629278	0.15142251903561	5.99949221416948	0.371224015597985	0.0105359134697556	-0.00266802213050254	0.0238572554368789	0.0238572554368789
ENST00000439274.6	3.32508934228017e-13	2.26232987082009e-11	0.950983931688284	0.130620134805781	6.80704614284399	0.274050444667636	0.0146891046244221	-0.0112649631633677	0.0109033248005985	0.0109033248005985
ENST00000543464.6	3.49320663692769e-13	2.37444810333167e-11	1.1907344492765	0.163700165171304	6.61217796774186	0.457511851500678	0.00918534170410929	0.0310112744115592	0.0126374192245204	0.0310112744115592
ENST00000407315.6	3.50316018375095e-13	2.37894603563979e-11	-0.686324298765185	0.0943596915020608	6.99294426989994	0.145447452676667	0.00359152926810179	0.00157739542441083	0.00976409780244433	0.00976409780244433
ENST00000288943.5	3.52304014872459e-13	2.39016988358381e-11	-1.24228201868307	0.170813803365091	5.70163843727166	0.483256079700911	0.00881393086355974	0.0165319385338437	0.0349521022665122	0.0349521022665122
ENST00000367993.7	3.63180088656358e-13	2.4592775917904e-11	-0.717943408089972	0.0987730089601286	7.23484087580006	0.165744618435392	0.00575275813537611	0.00813698845142214	0.00888140281318037	0.00888140281318037
ENST00000361093.9	3.6292228748491e-13	2.4592775917904e-11	-1.02618564421981	0.141178406048125	6.26218804311949	0.31883244134864	0.0122201069713348	-0.00857592143659294	0.0176769065300993	0.0176769065300993
ENST00000578186.2	3.66987342893842e-13	2.48270071135697e-11	-1.69768407385783	0.233608773034026	8.57652321994226	0.930127034995314	0.000804373648727625	0.0810552146089673	0.0149958309659871	0.0810552146089673
ENST00000254630.12	3.78650699613556e-13	2.55917625452559e-11	-0.623800079250198	0.0858876080975777	7.13184245971409	0.1182568375489	0.00188258293447065	1.60119244479041e-05	0.00918243890261398	0.00918243890261398
ENST00000615899.1	3.81892737268417e-13	2.57864391460106e-11	-0.66722344871217	0.0918809175599005	7.73728203641719	0.141763442084386	0.00384342232946887	0.00641570633425331	0.00881973218800498	0.00881973218800498
ENST00000355697.6	3.89724867878466e-13	2.62903897627305e-11	-0.996222117951906	0.137238022069916	6.14032137530046	0.2985145026929	0.00802546547591991	-0.00705427772101125	0.0202259465765742	0.0202259465765742
ENST00000310955.11	4.01066338135764e-13	2.70298999758341e-11	-1.55373871057447	0.214155162506126	6.7758171582759	0.779266114574915	0.00875603362142801	0.0600376168206097	0.0111407270968182	0.0600376168206097
ENST00000570985.1	4.0575331549923e-13	2.73199569484014e-11	-1.31612155292056	0.181443208539836	5.75739011572519	0.536155223616342	0.017053285129698	0.00357476611747582	0.0323291717581475	0.0323291717581475
ENST00000630460.3	4.08069571761149e-13	2.74241213429378e-11	-1.22612844509891	0.169054535732557	5.64472710942165	0.469389393113672	0.00476025008395301	0.0182048798528881	0.0381089039936726	0.0381089039936726
ENST00000371942.8	4.08069571761149e-13	2.74241213429378e-11	-1.22612844509891	0.169054535732557	5.64472710942165	0.469389393113672	0.00476025008395301	0.0182048798528881	0.0381089039936726	0.0381089039936726
ENST00000307720.4	4.13413198240216e-13	2.77570759767611e-11	-0.804426878863076	0.110938664098166	6.47412548043434	0.203918060627151	0.00417803852417397	0.00805606097074503	0.0142830422636545	0.0142830422636545
ENST00000354914.8	4.17847985245518e-13	2.8028440959498e-11	1.52048605885404	0.209732321356043	8.34671444756794	0.746348532496524	0.00134685195710457	0.0646346179749873	0.0122247933875582	0.0646346179749873
ENST00000216554.8	4.1855695989944e-13	2.8049610402885e-11	-1.06683895115316	0.147161952532413	6.46982060794669	0.346590387627553	0.0181441374521102	-0.0117106583042624	0.0143408229576182	0.0143408229576182
ENST00000348547.6	4.24699590196271e-13	2.84345348162957e-11	0.789652930745513	0.108956008558202	7.31789583456711	0.201311219471616	0.0015599825743915	0.0162471351270109	0.00871342606829846	0.0162471351270109
ENST00000372853.8	4.29256323726074e-13	2.87126575112232e-11	-0.9795009745025	0.135178141446531	6.42204308418663	0.309754403625329	0.00585991094366116	0.0215497839437462	0.0150107871724081	0.0215497839437462
ENST00000370992.8	4.42599773236289e-13	2.95774453897285e-11	-1.16602177533003	0.161011551808186	7.03415172677538	0.417195229639405	0.0293177991485871	-0.0176763048032532	0.00956928057493312	0.00956928057493312
ENST00000254928.10	4.45259998584145e-13	2.97273585571572e-11	-0.872571303277403	0.120503603294631	6.28849690293373	0.231086156277641	0.00459259384550543	-0.00125265323716283	0.0171890837649793	0.0171890837649793
ENST00000535090.5	4.45755474330753e-13	2.97325990099906e-11	-0.809311476738452	0.111769639990332	8.08437460548857	0.211486462822453	0.00185372929590155	0.016884949339451	0.0101885609299881	0.016884949339451
ENST00000322213.8	4.47077283706311e-13	2.97928959227989e-11	-0.61704124272722	0.0852209615782991	7.70315971748336	0.120606631940395	0.00214234483082009	0.00583848438479273	0.0087515736076748	0.0087515736076748
ENST00000588301.5	4.49403152654971e-13	2.9919927541466e-11	-0.613962851699725	0.0848040404527692	7.32875098573835	0.121715185312715	0.00205194776802747	0.00873564014764492	0.00869622836859435	0.00873564014764492
ENST00000380113.8	4.5612922345733e-13	3.033940125877e-11	-1.14896367195025	0.158745581707051	5.99483890535937	0.425645933413257	0.0138086916829409	0.0232046552856036	0.0239915478843241	0.0239915478843241
ENST00000552551.5	4.62600741479999e-13	3.07411773257128e-11	-0.861604471869213	0.11907429185107	7.10338547756261	0.235492518490441	0.0119834432958832	0.00399635508778489	0.00928458717386755	0.00928458717386755
ENST00000369158.1	4.75250576397727e-13	3.15078501852732e-11	-1.60381796865469	0.22176089844368	8.00367246667274	0.830683098268154	0.000710422303706871	0.0730564218141154	0.009751415030697	0.0730564218141154
ENST00000403683.1	4.75250576397727e-13	3.15078501852732e-11	-1.60381796865469	0.22176089844368	8.00367246667274	0.830683098268154	0.000710422303706871	0.0730564218141154	0.009751415030697	0.0730564218141154
ENST00000409320.7	4.75463463471249e-13	3.15078501852732e-11	0.625606639649556	0.0865037426793396	7.87888853920344	0.126394577269123	0.00181147626516108	0.00941286998113902	0.00922306698989015	0.00941286998113902
ENST00000506799.5	4.82943529833446e-13	3.19738212174968e-11	-1.17469132987443	0.162474276966708	6.3808724672708	0.436388569199161	0.0239645792943367	0.00405873702380587	0.0156322567194449	0.0156322567194449
ENST00000376747.8	4.83801541243039e-13	3.20009138189181e-11	0.723830829700397	0.100118055721717	6.58745475856703	0.161138998408671	0.00213129126344651	0.00281830548810505	0.0129041463587987	0.0129041463587987
ENST00000651894.1	4.88080508744969e-13	3.2254024648333e-11	-1.03504427004603	0.143187829032686	6.6512772437931	0.345998297546246	0.00388845636053269	0.0268656752141077	0.0122385564058716	0.0268656752141077
ENST00000309585.9	4.94848540716367e-13	3.26710003215184e-11	1.45127615916165	0.200821244305748	6.54921547239488	0.680255753642707	0.0113066024839489	0.0491871557628143	0.0133398983604417	0.0491871557628143
ENST00000339082.7	5.02412272314241e-13	3.31396897919469e-11	2.07744760795762	0.287550126984967	5.11102223333798	1.34778041650839	0.0201532249264768	0.0461515842806924	0.103874388367129	0.103874388367129
ENST00000547291.1	5.03501523259304e-13	3.31808434514615e-11	2.36516484320464	0.327387875738688	5.36204987926825	1.8068208060762	0.0397956837177501	0.120978548053285	0.0630415500243415	0.120978548053285
ENST00000615868.1	5.25511505215589e-13	3.45993281328646e-11	-1.55614910889977	0.215576901533287	6.25558876660836	0.782248095308493	0.00873102133511053	0.0609790793769284	0.01780255531666	0.0609790793769284
ENST00000394945.6	5.27482106279949e-13	3.46970333082892e-11	1.71750665746971	0.237946913996742	6.98946554921881	0.952891216192517	0.0338889368406832	0.0510391639801763	0.00978144237097393	0.0510391639801763
ENST00000373449.6	5.30133932293397e-13	3.48393271043764e-11	-0.893184680011475	0.123755343091333	7.16981422164266	0.257712123714544	0.00280540616748267	0.0201676712479978	0.00905913497180098	0.0201676712479978
ENST00000278505.5	5.53417432669709e-13	3.63359821538499e-11	-0.82617612314543	0.114563813229529	6.35217251787573	0.205990904607356	0.00359623715191917	-0.00207022631357904	0.0160910638006166	0.0160910638006166
ENST00000260045.8	5.75865117590904e-13	3.77750564348683e-11	-0.732780479888601	0.101689226914531	6.69780554408964	0.167162418347415	0.00371224513806247	0.00387806590654383	0.0117988031676501	0.0117988031676501
ENST00000559627.1	6.07034635734011e-13	3.97830860904209e-11	3.06904088932601	0.426321239495254	5.00894070197335	2.98085632278925	0.145035703758186	0.048905207095243	0.127588995108968	0.127588995108968
ENST00000304743.6	6.09154300580037e-13	3.98853427443149e-11	0.771263337576356	0.107143458752478	6.54656201794343	0.183701038770448	0.00384836780521858	0.00271025469930905	0.0133712133249474	0.0133712133249474
ENST00000253794.7	6.18962923193168e-13	4.04903965829042e-11	-0.653807032193109	0.0908539962677728	6.84984507426269	0.131914554341973	0.00178100158710343	0.00281332808592754	0.0106006713696333	0.0106006713696333
ENST00000532820.5	6.25753514511995e-13	4.08970931244393e-11	-0.70357558852517	0.0977901381861005	7.75432611814523	0.15533282262748	0.00548647096549865	0.00304757903065036	0.00885789572418629	0.00885789572418629
ENST00000244020.5	6.35529220184832e-13	4.14979629267942e-11	-1.1160661480607	0.155167922460023	7.48051734045365	0.402573595046785	0.00211575676852767	0.033999869472312	0.00856755944742167	0.033999869472312
ENST00000368884.7	6.37106287943179e-13	4.15628790077772e-11	-0.606563757324841	0.0843352027006874	7.92918275150025	0.115697851602947	0.0012531375564966	0.00539933005967698	0.00941550206535244	0.00941550206535244
ENST00000338702.3	6.42233060179268e-13	4.18590366755234e-11	0.947437811812799	0.131749572727885	6.04209436255192	0.282801645889354	0.00336451847490905	0.0135231361670492	0.0226724063960615	0.0226724063960615
ENST00000428670.7	6.56150450598835e-13	4.27270792050223e-11	0.809692809865067	0.112640768402283	8.4988941025633	0.1991424838817	0.00509548419880433	-0.00201829672687655	0.0139364298605808	0.0139364298605808
ENST00000433386.7	6.65265414613697e-13	4.32810995653422e-11	-1.10076366469079	0.153173369457514	5.82392264384164	0.367093269114597	0.00552582887865949	-0.00103948454921984	0.0296672927877926	0.0296672927877926
ENST00000380843.9	6.66309155573483e-13	4.33094877201565e-11	-0.739803421982374	0.102948129025236	6.8986940961927	0.168800636135585	0.00561168469943846	0.000148196778732146	0.0102857912052566	0.0102857912052566
ENST00000381815.9	6.69139840809199e-13	4.34538681321121e-11	-0.663225737857883	0.0922993186204801	7.09097142539397	0.14123954271143	0.00344692828282937	0.008151857847533	0.00933181804387799	0.00933181804387799
ENST00000638088.1	6.87623219948516e-13	4.46135451093803e-11	0.882152170967923	0.12283036169196	7.88612228384261	0.242151227565022	0.0133818498279763	-0.00251498515048257	0.00924909680209041	0.00924909680209041
ENST00000374492.8	6.89751481624342e-13	4.47109451324928e-11	0.61090418109563	0.0850669506298822	7.10334118870119	0.11834881172361	0.00156982636297103	0.00641471886149432	0.00928475277122918	0.00928475277122918
ENST00000524958.5	7.33724095556726e-13	4.75181316163277e-11	-0.876691204234421	0.122221013669486	6.29043047054585	0.233418515342692	0.00525292124953754	-0.001700077414422	0.0171540430240574	0.0171540430240574
ENST00000367350.5	7.35706320753467e-13	4.76032699591699e-11	-0.823363796020869	0.114792457575091	7.08933079141366	0.217944943809742	0.0104277796576429	0.00778042238032443	0.00933818281655087	0.00933818281655087
ENST00000359634.10	7.3669627948996e-13	4.76241083524498e-11	0.766198545634624	0.106825283238047	7.62797834604322	0.189812032766452	0.000959054658426175	0.0161584070499074	0.00863945666183992	0.0161584070499074
ENST00000339995.10	7.43067066264698e-13	4.79924403015743e-11	-0.794818723310846	0.110833789928563	8.51287589068174	0.204261995665559	0.00336306789134553	0.0150631255935477	0.0141172163262238	0.0150631255935477
ENST00000302754.6	7.49658936249777e-13	4.83743717559766e-11	0.93559083036905	0.1304858071056	7.39072222460533	0.283030915588396	0.000952264349340289	0.0245875544346595	0.00861865724671316	0.0245875544346595
ENST00000373237.4	7.57923441499564e-13	4.88634476244891e-11	-0.778610481037415	0.108614673030387	6.59294470844565	0.196026860991391	0.00325857432337869	0.0144371464728681	0.0128439204178385	0.0144371464728681
ENST00000290354.6	7.68157359410395e-13	4.9478493545979e-11	-1.88705350597271	0.263307820357611	5.22968487389484	1.12876654632511	0.0221747035084353	0.0534193789964939	0.0818218088837789	0.0818218088837789
ENST00000488633.1	7.95677859518266e-13	5.12048863674101e-11	-0.681316908039556	0.0951307789470738	6.7861590180161	0.143287989432115	0.00251427742023419	0.00252343592719197	0.0110605202343813	0.0110605202343813
ENST00000393868.7	8.30166366783226e-13	5.33761790956818e-11	-0.602911635008816	0.0842516608324085	7.22868721206424	0.11730092139745	0.0017510604348626	0.00856167645107383	0.0088964530946662	0.0088964530946662
ENST00000221566.7	8.73382179710161e-13	5.61041828306787e-11	-0.737232031525671	0.103122118200702	6.63862835874399	0.175150753672314	0.00358667356920142	0.0115351179058914	0.0123645833240978	0.0123645833240978
ENST00000405315.9	8.8801617537212e-13	5.69928941212724e-11	0.993307295199385	0.138985623501605	6.95794767988679	0.319178219057052	0.0012441608580253	0.0277313444521695	0.00994512431252945	0.0277313444521695
ENST00000261249.6	9.09224531994607e-13	5.83015701702729e-11	-0.959659270438534	0.134338461081351	6.12606839957344	0.288732250210948	0.00651247397458875	0.00904812053711465	0.0205577592139696	0.0205577592139696
ENST00000296490.8	9.12318724722057e-13	5.84474163051047e-11	-0.63492650284597	0.0888863637299182	7.22138960036587	0.130420441993416	0.0018269422096972	0.0100242362759938	0.00891477531465177	0.0100242362759938
ENST00000383657.10	9.18236412588485e-13	5.87737245630246e-11	-0.713491991516142	0.0998975424151431	6.78146033122934	0.156942798119185	0.00387251431848349	0.00140442509637147	0.0110967641523945	0.0110967641523945
ENST00000357500.4	9.40428191187772e-13	6.01401719681192e-11	-1.15743036359373	0.162128812134076	5.8118314873479	0.404010178438157	0.00929962465506824	-0.00665379407063568	0.0301290029309415	0.0301290029309415
ENST00000295901.8	9.44465014074578e-13	6.03442055229155e-11	-0.942757514859396	0.132069081691469	6.49419465660449	0.286074456338808	0.0121442443483654	0.0121519266411964	0.0140191191598763	0.0140191191598763
ENST00000334062.8	9.57965372492553e-13	6.109728347067e-11	1.04387634702957	0.146274614803592	5.81083790557213	0.330331253656108	0.00192706388010445	0.00235781773210557	0.0301673305238042	0.0301673305238042
ENST00000630618.2	9.57965372492553e-13	6.109728347067e-11	1.04387634702957	0.146274614803592	5.81083790557213	0.330331253656108	0.00192706388010445	0.00235781773210557	0.0301673305238042	0.0301673305238042
ENST00000318911.5	9.78135908413707e-13	6.23279739173646e-11	-0.606426155016971	0.0850104443100996	7.49070191471327	0.118997935216761	0.00100188858302563	0.00983827487967519	0.00856629996504532	0.00983827487967519
ENST00000438552.6	1.01047059722235e-12	6.43049991426563e-11	-1.21740212942244	0.17076583613693	6.53023555347705	0.479613548366537	0.0256299231673495	0.0181115330199679	0.0135670518073449	0.0181115330199679
ENST00000323833.12	1.01096578086668e-12	6.43049991426563e-11	-1.29583614821256	0.181769549655723	5.8295020832335	0.509303857248695	0.0201031092253103	-0.0131700337948245	0.0294571445477562	0.0294571445477562
ENST00000389501.9	1.02143980123586e-12	6.49133187052779e-11	-0.780819158914784	0.109548883582851	6.49455635313149	0.187546203650586	0.00398699287899053	0.00181630208609686	0.0140144439623829	0.0140144439623829
ENST00000239223.4	1.02931274063428e-12	6.53554012984745e-11	1.85682567753546	0.260551185288227	8.36896208427822	1.11580478321262	0.000426861037916151	0.101403519194734	0.0124476298482616	0.101403519194734
ENST00000283206.9	1.03120545421059e-12	6.54173253621281e-11	1.01342986018815	0.142210293884786	6.0624699181097	0.315202583433297	0.00820242486610536	0.000660773855153576	0.0221332266640906	0.0221332266640906
ENST00000361565.9	1.03286541918098e-12	6.54643874215825e-11	-0.578322813835978	0.0811560986854046	7.63718621493172	0.101492378181757	0.00122905602498419	0.000214937826026171	0.00865041250576851	0.00865041250576851
ENST00000371781.3	1.04083775266684e-12	6.59110969060006e-11	3.4438789870433	0.4833517139317	5.42486680493642	3.83844539845236	0.041679313957425	0.308764005083643	0.0559239667081448	0.308764005083643
ENST00000302274.7	1.07055437551933e-12	6.77327499485628e-11	-0.829118716373376	0.116430983039318	6.40227109835927	0.218621566228859	0.00503028359643049	0.0104574819994058	0.0153039771208225	0.0153039771208225
ENST00000550078.2	1.084771744187e-12	6.8571422382544e-11	1.23249304362602	0.173119994510841	7.62709834455203	0.49167636977528	0.0156577393986745	0.0292980593504758	0.0086384498181884	0.0292980593504758
ENST00000446864.1	1.10896282091486e-12	7.00385163706934e-11	2.99257852308629	0.420526960211042	4.67114412587674	2.88547139119334	0.0190706549028182	0.229446252774875	0.246193731493691	0.246193731493691
ENST00000272167.9	1.11213285067554e-12	7.01765670659901e-11	-0.615516319664196	0.086499159021566	7.49169764499477	0.114557829473321	0.00265693048982631	-0.0015322710630333	0.00856622627733094	0.00856622627733094
ENST00000381556.6	1.12465242621788e-12	7.0903816621609e-11	-1.25735164784953	0.176735302431564	6.5410266881398	0.51176239045567	0.0172214785736777	0.0296315721146869	0.0134369989500011	0.0296315721146869
ENST00000418458.6	1.17955902645091e-12	7.42997145071161e-11	-0.593104908775018	0.0834449001874008	7.5097235596408	0.10593481607967	0.00187816194226354	-0.00137467914755935	0.00856641510866439	0.00856641510866439
ENST00000316623.9	1.18387843269934e-12	7.45059733143811e-11	0.931794987304027	0.131105069947944	6.14527685138386	0.273493562385314	0.00567047727717658	0.0106057638176236	0.0201123317719064	0.0201123317719064
ENST00000496455.7	1.20828295384268e-12	7.59747863675471e-11	-0.792493557328913	0.111549356878083	6.3631048152187	0.193876088806225	0.00275114135497336	0.00407670524987011	0.0159137471748975	0.0159137471748975
ENST00000166534.8	1.2252319644492e-12	7.69726343551415e-11	3.03334232224972	0.42708114703905	5.60147745152079	2.91749356451961	0.232733404756866	-0.0363035655890988	0.04086405447742	0.04086405447742
ENST00000341023.1	1.23221359769195e-12	7.72750733243857e-11	-1.69525097603578	0.23871020451467	6.40640625078023	0.9305418356124	0.00972720813692256	0.0757466344722308	0.015241863618293	0.0757466344722308
ENST00000330137.12	1.23192020037496e-12	7.72750733243857e-11	-0.88683078683856	0.124875066100271	6.28360446603883	0.250815580850136	0.0061124358921556	0.0124812234887518	0.017278237308165	0.017278237308165
ENST00000476618.5	1.24253402391612e-12	7.7853819016973e-11	1.61453883478936	0.2273819380929	5.31967777151064	0.801180761264861	0.00909336844636637	0.0148567147435931	0.0684604502099591	0.0684604502099591
ENST00000374198.4	1.25075946604726e-12	7.83003976883529e-11	-0.983919873498552	0.138587154224536	6.67275751732822	0.291191500840694	0.0167786458764018	-0.0158261388750596	0.0120309530976813	0.0120309530976813
ENST00000261819.8	1.27377194354026e-12	7.9671083037013e-11	-0.755685409938681	0.106477653902593	7.41804775517735	0.177934552364691	0.00841075643679825	-0.000140230528755388	0.00859547973410241	0.00859547973410241
ENST00000359208.6	1.27998594949303e-12	7.99895864528053e-11	-1.06826455993957	0.150534981501931	6.85312143868743	0.369549687793806	0.00511054862858762	0.0288806223550926	0.0105785511710608	0.0288806223550926
ENST00000258770.8	1.2828089023082e-12	8.00958020754673e-11	-0.690227545895997	0.0972679006941276	7.31976549432655	0.147855576966724	0.00548118015799179	0.000683016632810813	0.0087103866001722	0.0087103866001722
ENST00000321394.12	1.31300104287914e-12	8.19092094150955e-11	-0.869210987441561	0.122546078699813	8.04837615718957	0.24467937189238	0.00485264599832796	0.0176736661087232	0.00998377496137978	0.0176736661087232
ENST00000406957.5	1.34767678147168e-12	8.39989031696299e-11	-0.847736543721833	0.119579302850067	7.53480055747724	0.232756225872561	0.00977286090949497	0.0116759535956671	0.00857147936599691	0.0116759535956671
ENST00000527614.5	1.4625152093058e-12	9.10770170168915e-11	-0.798131535872585	0.112762323783923	6.56963447269551	0.192150551668333	0.00596937278115179	-0.00466141390360947	0.0131036397165738	0.0131036397165738
ENST00000543772.2	1.48610358760905e-12	9.24652096080938e-11	-0.855685899230905	0.120931669294282	7.46247043922854	0.237208869808743	0.00351706594148257	0.01841963701597	0.00857205531131523	0.01841963701597
ENST00000315144.14	1.49875543670859e-12	9.31711051953524e-11	-1.01655282826904	0.143690410142418	6.21405289435132	0.326878830890874	0.0123456462140091	0.00873552265141577	0.0186247547363353	0.0186247547363353
ENST00000556142.5	1.50417786997365e-12	9.34267411503497e-11	1.84201588191425	0.260388589543797	5.70924461009898	1.0214155388379	0.0671353868870772	-0.0627494042988302	0.0345679394598347	0.0345679394598347
ENST00000278823.7	1.55124437476673e-12	9.62662566565422e-11	-0.902477579427411	0.127651962391933	6.97364927903075	0.262895348892084	0.0145804355837288	0.0086140825179424	0.00986209967003833	0.00986209967003833
ENST00000356530.5	1.55592126627131e-12	9.64725304088775e-11	-1.49542359170369	0.211534381931322	6.63727995640087	0.72458366927407	0.00525208286705991	0.06186810924154	0.0123781858840047	0.06186810924154
ENST00000233893.10	1.55833216928365e-12	9.65380686347535e-11	-1.00345273521107	0.141947209680265	8.55244538277427	0.326254029943989	0.000563290917828821	0.0296602245861908	0.0146524455895336	0.0296602245861908
ENST00000235382.7	1.64768170948204e-12	1.01984632476482e-10	1.44710456345488	0.20493008519673	9.1717724704892	0.678629093054071	0.000165635702005423	0.0628288740261032	0.0294922210331138	0.0628288740261032
ENST00000562684.5	1.68809294223808e-12	1.0439529848512e-10	-1.09091488000272	0.154562382677152	6.84565755017424	0.363563203166764	0.0252051381742772	-0.0170368624950811	0.0106291570339804	0.0106291570339804
ENST00000379341.9	1.69123058155427e-12	1.04498704841547e-10	0.612487300502148	0.0867812515217879	8.17267414814538	0.121207254719073	0.00053458721910614	0.0102967212010816	0.0107618912044256	0.0107618912044256
ENST00000297785.8	1.70329800426541e-12	1.05153212897092e-10	1.68758980135517	0.239142372376905	7.29134860692707	0.923014690410656	0.000857784124646898	0.0849258272744348	0.00876007673130291	0.0849258272744348
ENST00000360586.8	1.72732062651125e-12	1.06544005149445e-10	-1.51935045805788	0.215361195912868	5.78822593720687	0.720554003852754	0.0385149052242856	-0.00348208080860265	0.0310557618332454	0.0310557618332454
ENST00000375963.8	1.73200403303833e-12	1.06740549327368e-10	1.11122190892346	0.157519189252295	6.24003505085427	0.392106181221186	0.0191144117218768	0.00796301572779645	0.0181040307521735	0.0181040307521735
ENST00000613206.2	1.77626763779531e-12	1.09373909883728e-10	1.93624542863366	0.27460549361122	5.17665481336334	1.15537699570368	0.0221074153005781	0.0162214443647374	0.0910048503816147	0.0910048503816147
ENST00000333274.11	1.89225761665526e-12	1.16415476357193e-10	1.08100260134522	0.153503501000979	6.44311543477473	0.368806283207605	0.020636272517336	0.00215909744899511	0.0147087147120005	0.0147087147120005
ENST00000228740.7	1.95382242057514e-12	1.20099442997146e-10	0.571202038863607	0.0811627035535568	7.87300588233543	0.103957943039614	0.000678775821187944	0.00691673952760118	0.00920230085099586	0.00920230085099586
ENST00000378970.4	2.08795801247353e-12	1.28234072455997e-10	-1.33517297745039	0.189966110743526	7.00600142847233	0.578110611791347	0.00469521462233234	0.0494354702242002	0.00970025505760281	0.0494354702242002
ENST00000372925.6	2.15083370088029e-12	1.31981967476392e-10	1.54694900716995	0.220227013465163	6.44189257645603	0.776115294186969	0.0523857429129132	0.0203641632767644	0.0147259566334546	0.0203641632767644
ENST00000301455.7	2.18405891236562e-12	1.33905534554874e-10	3.34307496929377	0.476072495463508	6.23451338762033	3.62481910021979	0.00595011526193934	0.334017416143339	0.0182128833045749	0.334017416143339
ENST00000358739.4	2.21178693534788e-12	1.35489051235434e-10	-1.74670012076254	0.248802267212599	7.50703412703728	0.989571475365712	0.00315210504590885	0.0897017472092856	0.00856620375181766	0.0897017472092856
ENST00000228136.9	2.22025954392894e-12	1.35891318901553e-10	-0.69806923843022	0.09944146881838	6.79814593761251	0.149582524291842	0.00386337852608535	0.00037702872276304	0.0109695300550499	0.0109695300550499
ENST00000267973.7	2.27473577735679e-12	1.39106140539149e-10	-0.831768473907612	0.118544419640047	6.45294446561248	0.211753786962374	0.00650777174668499	-0.00125508586369155	0.0145713973950084	0.0145713973950084
ENST00000356401.8	2.30253950745955e-12	1.40685755818249e-10	-0.777146527333834	0.110786465987288	6.54415781990192	0.188191582751924	0.00501075168820722	0.00374495489655977	0.0133997098807217	0.0133997098807217
ENST00000395962.6	2.31608018315662e-12	1.41391936112842e-10	-1.1094542890274	0.158177233047174	6.79629428038311	0.378333593962258	0.0265466073098168	-0.0152129221474781	0.0109834482718733	0.0109834482718733
ENST00000424390.1	2.32457805042904e-12	1.41789318483997e-10	-1.64976529565275	0.235227686172429	5.84530620580874	0.882916136432501	0.016679089693128	0.0663190068199245	0.0288716854946399	0.0663190068199245
ENST00000276689.8	2.33562074976344e-12	1.42219557592769e-10	-0.683363100031915	0.0974448385260257	7.10468499861578	0.151490133812004	0.00134030235586392	0.0129029424771809	0.00927973745199413	0.0129029424771809
ENST00000416614.7	2.33375684216455e-12	1.42219557592769e-10	-1.24623882580231	0.177705831152657	6.62497174799756	0.500321748298349	0.0348651817502999	0.00812029952121512	0.012503861888185	0.012503861888185
ENST00000263341.6	2.42508476428025e-12	1.47541163850033e-10	3.19586595824827	0.456059676763101	4.58208488669715	3.10767370113846	0.0222172350988502	0.0322901826654299	0.289768408055046	0.289768408055046
ENST00000348502.10	2.46682217465071e-12	1.49952504979791e-10	0.670433063709892	0.0957054363888316	7.85207005604878	0.142556109604042	0.00460800101398309	0.00503195114778123	0.00913129481758195	0.00913129481758195
ENST00000370476.10	2.47653637919525e-12	1.50414778519709e-10	-0.914902531983589	0.130614120086218	6.20292061236814	0.260404221248761	0.00673548372587841	0.00487730169883043	0.018854588822967	0.018854588822967
ENST00000397977.8	2.54983599971595e-12	1.5473489882872e-10	-0.706476778727097	0.100917514811685	6.71844365154559	0.151293764668942	0.00366118705429268	-0.00171002079834487	0.0116153301393574	0.0116153301393574
ENST00000263733.5	2.56410315591137e-12	1.55468377065565e-10	-0.600171153630974	0.0857417359989178	8.11295641789298	0.110104296017508	0.00066463652437096	0.00188870337848932	0.0103628314137912	0.0103628314137912
ENST00000460450.1	2.63521235727734e-12	1.59644164760666e-10	-0.599465378128714	0.0856878376959594	7.18062328721601	0.110137929474293	0.00198690850092357	0.000925976001316225	0.00902669979259005	0.00902669979259005
ENST00000535033.5	2.63808311574666e-12	1.59682409579966e-10	1.55780975959584	0.222678851943651	6.13642604919379	0.787534419451152	0.017176341608155	0.0572024650462585	0.0203158857220797	0.0572024650462585
ENST00000490674.1	2.649223948856e-12	1.60220750168981e-10	1.51140668074576	0.216064077902453	5.41695796371453	0.722976422762292	0.0132621898558327	0.0338270306209339	0.0567633387839232	0.0567633387839232
ENST00000338961.11	2.65272167183782e-12	1.60296327193834e-10	-1.24484698551761	0.177962577650631	6.62759572028149	0.50289802005855	0.0070315877517399	0.0404744308143456	0.0124768394680819	0.0404744308143456
ENST00000357085.5	2.74598516136313e-12	1.65791469894866e-10	0.868308228760841	0.124218880928888	6.10054282808129	0.238532724493758	0.00197440789919975	0.0134568051678266	0.021171087669638	0.021171087669638
ENST00000210313.8	2.81483615806746e-12	1.69804634022709e-10	-0.740346619156025	0.105965563815586	6.55099608026711	0.171329214465469	0.00352408695534735	0.00509501244057986	0.0133189641167853	0.0133189641167853
ENST00000619997.4	2.85379178742882e-12	1.71992413698377e-10	-1.34916624096976	0.193159055780132	6.31852784073742	0.548054414604493	0.0393085769075527	-0.0368341383166179	0.0166570543372554	0.0166570543372554
ENST00000367627.8	2.85592698612811e-12	1.71992413698377e-10	-1.23585385901703	0.176938872406757	7.42773057616701	0.495769265736474	0.00227446436820064	0.0446865824846613	0.00858887270670175	0.0446865824846613
ENST00000466764.5	2.94181623627078e-12	1.77015413427048e-10	-1.04993363081941	0.150410033840563	6.51632218496761	0.339436756266567	0.0201964652663729	-0.00928575585527574	0.013738302153506	0.013738302153506
ENST00000510056.5	3.08193965172273e-12	1.85290577509644e-10	-0.776707157037163	0.11137285150525	7.38213706217619	0.195537623350115	0.0099785425876068	0.00821573367775527	0.00862732549100887	0.00862732549100887
ENST00000475035.5	3.11259052436816e-12	1.8697569903079e-10	-0.956278591340817	0.137149154791902	6.54714821227855	0.279825999828199	0.0148505529488408	-0.00799383225988385	0.0133642830413587	0.0133642830413587
ENST00000379663.7	3.14588694175141e-12	1.88816769776635e-10	-1.66349314831289	0.238628848614824	5.60933895315434	0.845891244350082	0.0450765505416386	-0.0254160405355105	0.0403390405452166	0.0403390405452166
ENST00000645149.1	3.15649256643496e-12	1.89293983143043e-10	1.50985950766131	0.216604743586965	8.49047273899726	0.740203857795823	0.00712342224050945	0.0632530001760529	0.013829580127385	0.0632530001760529
ENST00000262844.10	3.2029605154546e-12	1.91919240835273e-10	-0.820731967164678	0.117777110965469	6.37593011068012	0.204512416670013	0.00509743635775108	-0.00205727624248518	0.0157097354433074	0.0157097354433074
ENST00000391851.8	3.24640291954464e-12	1.9435895363158e-10	-1.48578836510324	0.213272410097329	6.86380143873135	0.71083182528226	0.0577202231307217	0.00298190876854655	0.0105074582323631	0.0105074582323631
ENST00000413382.6	3.41793886740067e-12	2.04456973994243e-10	-0.967387221051713	0.139004967354686	6.59104383797922	0.284476047681903	0.0161188631136767	-0.0114630668066049	0.0128647083102393	0.0128647083102393
ENST00000310323.12	3.51470171790176e-12	2.10068978452026e-10	1.0753797416924	0.154609940584945	6.13715644075945	0.369597128593184	0.0155573713204507	0.0127734436051253	0.0202989792710698	0.0202989792710698
ENST00000310078.12	3.57071485278352e-12	2.13238066886831e-10	0.594067520855388	0.0854379038721668	7.5943628620806	0.114634428302264	0.000939545716310645	0.0100099074107938	0.00860596069734622	0.0100099074107938
ENST00000336053.10	3.61921845033193e-12	2.15953767684074e-10	-0.674986564670839	0.0971021329843436	7.07135753987703	0.141648040075686	0.00473343288015907	0.00147404378214699	0.00940980346500464	0.00940980346500464
ENST00000253457.8	3.63161661514159e-12	2.16512367162254e-10	-1.26980217946997	0.182683720485804	5.99229629209573	0.523767282572646	0.0197434187751183	0.0303165938206849	0.0240653423660594	0.0303165938206849
ENST00000466490.6	3.63982829453989e-12	2.1682064888377e-10	-0.632723422471273	0.0910327365551826	6.94914132747821	0.122806156828833	0.00243744391323651	0.000943153618894625	0.00999299477385141	0.00999299477385141
ENST00000379834.7	3.6755975470578e-12	2.18768620613864e-10	-1.03873366186829	0.149476908020008	6.06039523694881	0.325668196821969	0.0113276812976999	-0.00885529288209883	0.0221873377491329	0.0221873377491329
ENST00000261868.10	3.7062565875077e-12	2.20409440963844e-10	-0.88355950381926	0.127168327637783	6.77740193367741	0.245134680044147	0.0131293423318272	0.000534983927356405	0.0111283329994588	0.0111283329994588
ENST00000413432.2	3.79037200974108e-12	2.25223904818815e-10	-0.824812954126243	0.118767241458035	6.27726300292822	0.217373773045447	0.00376363576102319	0.0128349270603635	0.0173948507043035	0.0173948507043035
ENST00000298912.9	3.87780285710924e-12	2.30227189777949e-10	2.08261450555039	0.300020898205793	5.65144281873629	1.40920000085092	0.00799537544219301	0.127023433598123	0.0377095343544237	0.127023433598123
ENST00000350028.5	4.01192450119423e-12	2.37991900693139e-10	-0.746918167801446	0.107675354012204	6.45365719497332	0.170864412169189	0.00282944536703068	0.00154353882250516	0.0145615274254496	0.0145615274254496
ENST00000231238.10	4.12361789351244e-12	2.44414339384049e-10	-0.751502728285846	0.108396924458853	6.65433680394554	0.173621914462233	0.00541634331302396	-0.00017258171813333	0.0122084965351835	0.0122084965351835
ENST00000302422.4	4.19022344551823e-12	2.47949952331313e-10	1.05895325150386	0.15279360221647	5.74410647125671	0.345862486635761	0.00210442144763709	0.00970544102058755	0.0329144058697901	0.0329144058697901
ENST00000639136.2	4.19022344551823e-12	2.47949952331313e-10	1.05895325150386	0.15279360221647	5.74410647125671	0.345862486635761	0.00210442144763709	0.00970544102058755	0.0329144058697901	0.0329144058697901
ENST00000406548.5	4.21334533565794e-12	2.49111422731139e-10	-0.780581962621454	0.112640786949131	7.46208185367376	0.198017996372411	0.00763634354225467	0.0113955767845246	0.00857218396914984	0.0113955767845246
ENST00000643958.1	4.31810078496545e-12	2.55093503207271e-10	1.19901925706897	0.173109604978808	7.07460031502873	0.467254476049773	0.00294837056393131	0.0420020324399471	0.00939662362567051	0.0420020324399471
ENST00000264447.9	4.33409501263514e-12	2.55826416209384e-10	-0.706891582474378	0.102065890888577	7.63221338905139	0.162162792983754	0.00698176890834549	0.00833583130642371	0.00864440021597291	0.00864440021597291
ENST00000360079.7	4.42485889732194e-12	2.6096785675322e-10	-1.04118134069151	0.150396674236236	8.10138621577516	0.329115554443062	0.0236377238542513	-0.018765249876985	0.0102910155777294	0.0102910155777294
ENST00000322536.8	4.67977007650137e-12	2.75773822756077e-10	-0.90148758144073	0.130367616714648	6.20985873610574	0.251296913461953	0.00678270779875888	0.00258348671923622	0.0187108654330271	0.0187108654330271
ENST00000246337.9	4.71588891268885e-12	2.77672785326479e-10	-0.853392186141868	0.123431811657135	6.6250774968424	0.220679008785408	0.0103503477576527	-0.00760592053888998	0.0125027704357909	0.0125027704357909
ENST00000343810.9	4.76683508630681e-12	2.80440931513218e-10	-0.80772434802527	0.116852318557614	6.71773479524948	0.201548942562457	0.00886017932213835	-0.0015809845163837	0.0116215172062968	0.0116215172062968
ENST00000450871.6	4.78913992829066e-12	2.8152088495205e-10	2.59458362577262	0.37539063198052	5.00598482901444	2.1278139427727	0.0830288102842547	0.0522895465088505	0.128348379583847	0.128348379583847
ENST00000342374.5	4.79447933798557e-12	2.81602598612622e-10	0.629651294597644	0.0911015546692031	7.74231352665059	0.128897617752322	0.00114374703291859	0.0113054928618001	0.00883071084855663	0.0113054928618001
ENST00000219313.9	4.87958290816082e-12	2.86365250768312e-10	-0.640255123473033	0.0926692418131519	7.14512083154588	0.132862806755117	0.00374373341060092	0.00861229135824606	0.00913764915673572	0.00913764915673572
ENST00000518297.5	4.93543243634961e-12	2.89206984713857e-10	-0.939331563554432	0.135988750121769	6.21814212374948	0.272338008280161	0.00919805647674022	0.000345534014856428	0.0185413537627811	0.0185413537627811
ENST00000262160.11	4.93611719394093e-12	2.89206984713857e-10	0.724684654614914	0.104914223184205	6.55248280226959	0.163984160909947	0.00320895737893014	0.00483330052062604	0.0133015339605875	0.0133015339605875
ENST00000559362.5	4.96692911796988e-12	2.90773328265784e-10	1.26462974968896	0.183106696595888	5.94255512492115	0.487584907806443	0.0247222945109997	-0.0149743111773311	0.0255697989963881	0.0255697989963881
ENST00000329138.9	5.04148992813365e-12	2.9489614260512e-10	-0.591540961620647	0.0856758997678595	7.17904622871898	0.10915395754381	0.00197918031104175	0.00324300064056669	0.00903135939050671	0.00903135939050671
ENST00000171111.10	5.24259276786484e-12	3.06157112792657e-10	-0.981808766522266	0.142314885949359	6.77576280601162	0.29016871552929	0.0192391373071833	-0.0180089131530595	0.0111411528369854	0.0111411528369854
ENST00000296543.10	5.24022329806623e-12	3.06157112792657e-10	-0.83721441790549	0.121354554145191	7.45491426855042	0.226309250012651	0.0135155936303118	0.0065229758046921	0.00857479808735537	0.00857479808735537
ENST00000328434.8	5.41316235216473e-12	3.1585935217574e-10	-0.887997546272746	0.128801744150219	6.13049208451131	0.237343641763107	0.00443086438832472	-0.00345367800434688	0.0204539695558831	0.0204539695558831
ENST00000379661.8	5.45175841434578e-12	3.17851334404343e-10	-0.998373437744377	0.144832702312627	6.00788115726429	0.303213950936624	0.00784714621634672	-0.00261077799313658	0.0236176212724203	0.0236176212724203
ENST00000242209.9	5.55927778622411e-12	3.23855182409252e-10	0.83908582550173	0.12177412760909	7.61832085954556	0.229014232553322	0.00179893360063521	0.0204444736317971	0.00862879043651324	0.0204444736317971
ENST00000652472.1	5.72200553837644e-12	3.33062761557872e-10	0.643159633919325	0.0933955613296507	8.0887299772184	0.130372703305772	0.00286965690651916	0.00497585421198091	0.0102144394076017	0.0102144394076017
ENST00000302278.8	5.76385726347231e-12	3.35009951269158e-10	0.986641111103161	0.143295346585788	9.18451297488428	0.305733892394811	0.000825608986980174	0.0162940007119537	0.0299747255427313	0.0299747255427313
ENST00000409682.8	5.76485484975958e-12	3.35009951269158e-10	-0.611469922650717	0.0888074772112879	7.91980113817281	0.121632761502302	0.000870369801734961	0.0109597822112152	0.00937755643773932	0.0109597822112152
ENST00000230122.3	5.77137041730614e-12	3.35115469247229e-10	-1.15077964277567	0.167138594788013	5.71301369057429	0.417013953093176	0.0075222265039043	0.0171350450274837	0.034380738297663	0.034380738297663
ENST00000339812.2	5.83143610542204e-12	3.38327681091141e-10	-1.79717835852838	0.26107707753721	5.2222141663952	1.02622616090953	0.0191883216808848	0.0524006098199909	0.0830535389421708	0.0830535389421708
ENST00000292475.7	5.90358437342178e-12	3.42235105823144e-10	-0.9824263739158	0.142753925472406	6.11950914747604	0.31260901004933	0.00985502277048061	0.0189706472291777	0.0207130020861912	0.0207130020861912
ENST00000398148.7	5.93655950359094e-12	3.43588018542247e-10	-1.037147792479	0.150722732685988	6.30663396011149	0.326261141007555	0.0172113409275597	-0.0127632434596401	0.0168646722949379	0.0168646722949379
ENST00000379370.7	5.93616521155687e-12	3.43588018542247e-10	0.615165869519917	0.0893984002186713	6.99523022916851	0.123119202860648	0.0016004251630468	0.0103876857794398	0.00975277734438936	0.0103876857794398
ENST00000262633.9	5.95984864077911e-12	3.4465616178598e-10	-0.953378574761178	0.138560263035884	6.43353282782003	0.292001816727198	0.0139536487526138	0.0101996071012627	0.0148447709862463	0.0148447709862463
ENST00000371361.3	6.11251248787033e-12	3.53198209428773e-10	-0.864215585080238	0.125667485286756	6.7740558649009	0.243011353478629	0.00388231208435573	0.01980616320309	0.0111545457738078	0.01980616320309
ENST00000393928.6	6.39737818356053e-12	3.69359234008583e-10	0.749789645045197	0.109131620371548	6.75031087131416	0.176240255613309	0.0065191411563928	0.00296198642886762	0.0113454246909868	0.0113454246909868
ENST00000262570.10	6.48213425689231e-12	3.73949919946157e-10	-0.910912478986856	0.132619236442498	7.17063089876978	0.270033897561702	0.00232761153181222	0.0240541812800746	0.0090566434845674	0.0240541812800746
ENST00000252674.9	6.64562172327027e-12	3.83071472397788e-10	-0.865388116775209	0.126056610671735	6.25003076262902	0.240954256157572	0.00592598386846164	0.0144306140826002	0.0179094197726064	0.0179094197726064
ENST00000643437.1	6.68003860064167e-12	3.84744323408848e-10	1.38919563695753	0.202378681690686	6.00549710351886	0.596405008329751	0.0377502943862519	-0.0159432281272551	0.0236854018180381	0.0236854018180381
ENST00000409080.6	6.77662048886123e-12	3.89992047891656e-10	0.767374893201943	0.111824930548209	7.53918786136163	0.187859356181426	0.0101842826252102	0.00381582758281244	0.00857294001295758	0.00857294001295758
ENST00000613280.4	6.92606801281067e-12	3.98271252891494e-10	-0.793233388529784	0.115645643243981	7.65775381601821	0.20481446036511	0.00669751273103567	0.0133633594709356	0.00867766764851704	0.0133633594709356
ENST00000345122.8	7.30576529932581e-12	4.19429561635164e-10	0.982595933074273	0.143412358251083	6.1719281572635	0.29390149946502	0.0113342259162339	-0.00601788947024661	0.0195164308324714	0.0195164308324714
ENST00000561424.5	7.30578250239642e-12	4.19429561635164e-10	1.16265938045924	0.169693081538256	8.04234496676034	0.440087940797296	0.00125677637159522	0.0419368365113286	0.00995102805138827	0.0419368365113286
ENST00000331491.1	7.31574355190859e-12	4.19663538395246e-10	-1.76324251800766	0.257357031589671	7.2270563197755	1.01218642324337	0.00322092749730824	0.0961280350656618	0.0089005030907853	0.0961280350656618
ENST00000404251.1	7.49574888255148e-12	4.29643792862903e-10	-0.761982772020736	0.111272956637056	6.97571928026827	0.185852751099684	0.0087211316212326	0.00586315293222189	0.00985137469689563	0.00985137469689563
ENST00000443816.5	7.64727521148501e-12	4.37976957172472e-10	1.41369327989432	0.206529156165182	9.16267181372636	0.650743757701068	0.00489440027978933	0.0590870382396638	0.0291533543214155	0.0590870382396638
ENST00000038176.8	7.73421318280549e-12	4.4260059132164e-10	-0.787420749425807	0.115063009816196	6.51603007181973	0.190917928224455	0.00611730317239971	1.83183733069728e-05	0.0137419411695432	0.0137419411695432
ENST00000361891.9	7.93402400299282e-12	4.53670928235285e-10	-0.741357380463933	0.108389793610923	8.59684329999439	0.178981246501325	0.000974321483280007	0.0166481995552476	0.0152964703926809	0.0166481995552476
ENST00000552844.5	8.23362107825839e-12	4.70424773528955e-10	1.23458870564081	0.180642733413313	5.69856528535816	0.479978289384923	0.0138379365477799	0.0145564481474309	0.0351097591547701	0.0351097591547701
ENST00000326153.9	8.27928109754841e-12	4.72654811352756e-10	-0.656096861013902	0.0960100165696356	6.73458753555936	0.134334998034861	0.0023502886419332	0.00414479976453248	0.0114765962806194	0.0114765962806194
ENST00000401959.6	8.39488240690327e-12	4.78870956113464e-10	-0.772218801054559	0.113035626546879	6.51404084873683	0.194229026453256	0.00503698177110528	0.0141285975321628	0.0137667700621916	0.0141285975321628
ENST00000223127.8	8.50665690296318e-12	4.8485904381206e-10	0.720910188952388	0.105554503594866	7.39491041262211	0.169283554035601	0.00126938908335069	0.0154432407603871	0.00861466953096468	0.0154432407603871
ENST00000631728.1	8.65337311002657e-12	4.9282756887966e-10	1.20927273314674	0.177123390666006	8.06565164310409	0.476349397564884	0.00096810995830683	0.0460909333232269	0.01008003982837	0.0460909333232269
ENST00000232766.6	9.55706594489964e-12	5.43860359245909e-10	-1.09115132746874	0.160156770704079	5.96481222408255	0.376226620203606	0.013593189567907	0.0102108783978067	0.0248820972356315	0.0248820972356315
ENST00000369702.5	9.61343668571404e-12	5.46631969248927e-10	-1.1862610366327	0.174138379681834	5.78588448529086	0.429450909974998	0.0143367116008987	-0.00522879176948238	0.0311495513164231	0.0311495513164231
ENST00000334463.4	1.0046045763954e-11	5.70775495739425e-10	-1.82638606594667	0.268355667464556	5.78677373446956	1.08712353567767	0.0459040956227723	0.0621180507677485	0.0311138913348625	0.0621180507677485
ENST00000288670.14	1.03063415838045e-11	5.85098232716241e-10	0.551311947936181	0.0810495642188786	7.44816699269291	0.0975613902008017	0.00127587092368162	0.00669654285087576	0.00857767686642356	0.00857767686642356
ENST00000496459.2	1.06902917597744e-11	6.06412540683337e-10	-1.33952868812988	0.197079697259083	6.47193690114621	0.584909620382962	0.0211028456038479	0.0371577650037497	0.0143123655929989	0.0371577650037497
ENST00000216252.4	1.08041343103175e-11	6.1238314218035e-10	-0.84742486342362	0.12470637153686	6.22351138538416	0.218717897556679	0.00489484534585447	-0.000795810580706911	0.0184326733069796	0.0184326733069796
ENST00000558535.1	1.09749638721866e-11	6.21571742607144e-10	-0.689351527274299	0.10147820278013	6.8129886073841	0.144837960961546	0.00458698180736124	-0.00174160366370587	0.0108597566518666	0.0108597566518666
ENST00000377745.3	1.10713485044991e-11	6.26532883940318e-10	-1.73475280926376	0.255417266030984	7.06659598191783	0.981095768518636	0.0040964325374524	0.0937605371426614	0.00942936332984754	0.0937605371426614
ENST00000332496.10	1.1287099610244e-11	6.38235805399554e-10	1.74329152560758	0.256779731218575	5.48381041285804	0.952813146025713	0.0487574876604275	0.00260944115100591	0.0501462578865981	0.0501462578865981
ENST00000399363.4	1.15152881426105e-11	6.50622904691521e-10	1.67329949053595	0.246575100301743	5.21017881985131	0.857658793933014	0.00611910246976828	0.0159801955610507	0.0850798176634539	0.0850798176634539
ENST00000273968.5	1.16376346554871e-11	6.57014965538282e-10	-0.720602816358512	0.106210914341441	6.52923348628022	0.165092323013841	0.00334188698000446	0.00829785968336486	0.0135792505078629	0.0135792505078629
ENST00000461988.6	1.17660169186281e-11	6.63737397441341e-10	-0.629837496484687	0.0928545357061182	6.93872053094398	0.125132539244985	0.00288207910718679	0.00477286795725852	0.0100508680946114	0.0100508680946114
ENST00000372686.5	1.20677915220301e-11	6.80222772084457e-10	-0.858368162957664	0.126614221719374	7.50820795010684	0.238827173249974	0.0154804536138588	0.00675504925636693	0.00856628809854555	0.00856628809854555
ENST00000260947.9	1.22107765965701e-11	6.87738715988809e-10	-1.28932162942826	0.190230087481359	5.7372668764081	0.537746072459964	0.0210560049204374	0.0277452366126914	0.033225224354311	0.033225224354311
ENST00000567109.6	1.22759059775067e-11	6.90861246898292e-10	1.65471141351606	0.244168406589136	6.53745147814267	0.892962811537626	0.00397988011769296	0.0854474360467234	0.0134798215180647	0.0854474360467234
ENST00000328848.5	1.23455977037305e-11	6.94235409043216e-10	-0.710337353122661	0.10482968990701	7.12964990977769	0.164560863235592	0.0015631523062141	0.0149207435227858	0.00919000936085674	0.0149207435227858
ENST00000602540.5	1.26494397129912e-11	7.10760952951241e-10	1.73893098617033	0.256759999325066	7.67011282089001	0.986275129103084	0.00181872604051054	0.0970698198396016	0.00869590336635371	0.0970698198396016
ENST00000304061.7	1.34909012123001e-11	7.57445055151059e-10	-0.94126258761087	0.139172651630315	5.99167613078628	0.285655651321899	0.00497015433490475	0.0198586877540028	0.0240833861078149	0.0240833861078149
ENST00000283179.14	1.35621625181668e-11	7.60846920688724e-10	-1.43175326256766	0.211719218566039	7.91287609947415	0.668765254474199	0.0210410393267256	0.0461965019385954	0.00935015577278706	0.0461965019385954
ENST00000381843.6	1.37179275579735e-11	7.6898042971206e-10	-0.942821447726835	0.139452979829907	6.82733948945079	0.272592375374378	0.0184140855168653	-0.0110157221590378	0.0107566148582954	0.0107566148582954
ENST00000218516.3	1.42716155241783e-11	7.99389845511396e-10	-0.660002464942899	0.0977040189728219	7.6292516394139	0.14213626650734	0.00101205185200549	0.0133070611331568	0.00864092589582586	0.0133070611331568
ENST00000310513.10	1.48491518732171e-11	8.31086283491263e-10	-1.18083380600873	0.174954747589145	6.58465866901772	0.436095299457378	0.0329787038708884	-0.0107477585790637	0.0129350416850835	0.0129350416850835
ENST00000262077.2	1.49660582393444e-11	8.369724052535e-10	-1.18364450272644	0.17540076038062	6.69308441109062	0.423137310062991	0.0343063837403184	-0.0307651119745182	0.0118417563728312	0.0118417563728312
ENST00000369764.1	1.51238561406506e-11	8.45134355997608e-10	1.36807069299707	0.20277607347214	5.49787477453582	0.564565450714767	0.0127910681363443	-0.00894078763193972	0.0488861358228237	0.0488861358228237
ENST00000577427.1	1.64772567211106e-11	9.2004253190452e-10	-0.739004945004656	0.109738196915781	6.4948635940706	0.177370206079183	0.0040532329089627	0.0128614089120159	0.0140104748845273	0.0140104748845273
ENST00000503362.2	1.65791326517085e-11	9.25006631140395e-10	-0.546447241119797	0.0811552321459507	7.44079363647924	0.0899831602542829	0.00129797092704577	-0.000795740856980967	0.00858128662994896	0.00858128662994896
ENST00000258962.5	1.69508480154092e-11	9.45006463558042e-10	-0.652042562531215	0.0968840580588454	7.08848429993431	0.138811675852822	0.00428686951038841	0.00979291154853618	0.00934147800225297	0.00979291154853618
ENST00000305366.8	1.79700814521508e-11	1.00104584989387e-09	1.41796254262112	0.210955110952393	9.30585608712167	0.656587802287288	0.000138248544017806	0.0666148397113869	0.0350796326484553	0.0666148397113869
ENST00000312734.8	1.80479628623283e-11	1.0045994878497e-09	1.2311963639228	0.183186441482915	5.64660582212048	0.472896824481947	0.0123394765622314	0.0103398715889283	0.0379964319525289	0.0379964319525289
ENST00000420115.6	1.81078843809344e-11	1.00714866450713e-09	-0.775896241326931	0.115451839475577	6.73542205314339	0.188369553487644	0.00852415372103543	0.00118217164904778	0.0114695371364061	0.0114695371364061
ENST00000260731.5	1.84352592191407e-11	1.02455785141201e-09	-1.37788290174977	0.205105963737704	7.42473255377858	0.620050534913231	0.00213339071214234	0.0609692938290162	0.00859082877806079	0.0609692938290162
ENST00000435634.3	1.86492621261245e-11	1.03564407059282e-09	-0.845846649821319	0.125940783138447	6.40353612464046	0.233670263533215	0.00397832968430104	0.0198132916019869	0.0152849303026461	0.0198132916019869
ENST00000528499.5	1.89690622752542e-11	1.05258367040835e-09	0.8850097482144	0.131820562101821	7.61824783215187	0.255824669041763	0.00349344446430349	0.0225715464249566	0.00862871299154142	0.0225715464249566
ENST00000302445.7	1.9046767260748e-11	1.05607363356172e-09	-0.751822892112474	0.111992572518315	7.76238470804079	0.184622101890433	0.00261941371859615	0.0161940907303088	0.00887690522628366	0.0161940907303088
ENST00000374869.8	1.90997608383374e-11	1.05736750529255e-09	-1.01119758067866	0.150638476743232	5.90663792808051	0.307762099234533	0.00730658588960423	-0.00604916703533081	0.0267313401236779	0.0267313401236779
ENST00000609199.1	1.90859942802913e-11	1.05736750529255e-09	-1.45170319696201	0.216257372767655	5.96229851267288	0.659384531179176	0.0451923065303607	-0.0112524570825333	0.0249585703841918	0.0249585703841918
ENST00000587309.5	1.9146867909192e-11	1.05915304064936e-09	-1.50264950544796	0.223862234202738	5.68954482816974	0.713706455845021	0.0395907144846319	0.00580902923801937	0.0355807353687301	0.0355807353687301
ENST00000476746.5	2.02274734722204e-11	1.11806183601799e-09	-1.04395336131525	0.155712332554663	5.95804270094723	0.33936252761883	0.0112807645998435	0.00423291219816819	0.0250887311645777	0.0250887311645777
ENST00000373699.6	2.03812698145913e-11	1.12569021135524e-09	-0.859487951932545	0.128219291869235	6.32642820603141	0.223207025171369	0.00813893154368161	-0.00614997739842042	0.0165213486674904	0.0165213486674904
ENST00000254940.10	2.09597214476026e-11	1.15674301710515e-09	-1.18208546547444	0.176452352470481	5.95880371207521	0.450048557494882	0.0216377565964149	0.0169256723899643	0.0250653924421353	0.0250653924421353
ENST00000328914.5	2.14298770350732e-11	1.18177567835179e-09	0.687787343509185	0.102717166439113	7.55420498489742	0.154576408504963	0.000881494549963658	0.014944729871957	0.00857923649444133	0.014944729871957
ENST00000361735.4	2.21310746451276e-11	1.21950088600941e-09	-0.813508001489686	0.121578344054643	6.36241585249906	0.203392917864945	0.0062471122447223	-0.000179190596444704	0.0159248283698813	0.0159248283698813
ENST00000238738.9	2.24495649680012e-11	1.23609558338097e-09	0.772371042294818	0.115466528802742	6.9108466888692	0.194966131221181	0.00195811592021627	0.0180406629904153	0.0102123166755575	0.0180406629904153
ENST00000611653.4	2.25624057183502e-11	1.24135013683738e-09	0.774917312572114	0.115859897210851	6.82937782705962	0.196257271335248	0.00465717092713375	0.0154781027454298	0.0107422008317619	0.0154781027454298
ENST00000255108.8	2.29708018075696e-11	1.26284506714491e-09	-1.13851117782037	0.170288624259995	5.9281757055289	0.391063154001911	0.0174703164773008	-0.0147192622331325	0.0260270068512417	0.0260270068512417
ENST00000397061.3	2.33404550118226e-11	1.28217858564176e-09	-0.847266515342346	0.126771105994406	6.19700955432188	0.216611796821634	0.00512806798839733	-0.00356102746899009	0.01897830198417	0.01897830198417
ENST00000367651.4	2.45634543781988e-11	1.34832374979453e-09	1.97955579785654	0.296520433965999	5.71574691960627	1.28110158835949	0.0403262328901884	0.0915603187488879	0.0342462853633769	0.0915603187488879
ENST00000309352.3	2.46590149220753e-11	1.35252800000282e-09	-1.11520096501583	0.167061761954322	6.50850148427047	0.384252763299	0.0280280946568056	-0.0140895876726476	0.0138363538041184	0.0138363538041184
ENST00000356634.7	2.51019217283181e-11	1.37576281853651e-09	-0.703813545297053	0.105475465091268	7.24413638515818	0.161956140446544	0.00444939397792633	0.0122382166264026	0.00885935891048898	0.0122382166264026
ENST00000274026.10	2.5122065318992e-11	1.37580932834517e-09	-1.13573775093419	0.170207835501672	6.69079869265089	0.421734920388515	0.024643003535184	0.0188130573640626	0.0118626849863338	0.0188130573640626
ENST00000254480.10	2.53558062842338e-11	1.38754444458251e-09	-0.749614756956071	0.112364225221964	6.67944315513703	0.182029349777519	0.00697062293887387	0.00984520784065878	0.0119679557257244	0.0119679557257244
ENST00000402521.7	2.60650157119658e-11	1.42416849067127e-09	-1.00919117326186	0.151365549799009	6.870672503247	0.314424531319325	0.0239047618863691	-0.0127991568083324	0.0104625326125654	0.0104625326125654
ENST00000341469.7	2.60636716483183e-11	1.42416849067127e-09	-1.29585270242989	0.194360829963089	5.60275911020741	0.505894452118175	0.0158864900447881	-0.0132312597951345	0.0407777082911231	0.0407777082911231
ENST00000392086.8	2.61052788942931e-11	1.42527626820726e-09	1.90945370546726	0.286402955178144	5.08421897787959	1.14133172397837	0.0133944381494227	0.0460151718275367	0.109645540952738	0.109645540952738
ENST00000400137.9	2.64921672148118e-11	1.44529264811396e-09	1.06512408553353	0.159811973790679	7.69321829052234	0.370994635635341	0.00152627928469958	0.0367835211656094	0.0087337635706539	0.0367835211656094
ENST00000601538.5	2.71263647250388e-11	1.47876017611175e-09	2.15864180805445	0.324053124373456	4.99005471429907	1.40578270341732	0.0250003179026889	-0.015172359436255	0.132515323221609	0.132515323221609
ENST00000579248.5	2.75823385137226e-11	1.50246834635789e-09	-1.58709378795163	0.238340569597149	5.77144013243938	0.783964446887167	0.0534732065713241	-0.0180926573703634	0.0317361341025161	0.0317361341025161
ENST00000298717.9	2.80974570778176e-11	1.52935960265397e-09	-0.898376380036277	0.134968110572973	6.56246806343428	0.263983705108091	0.010800532277786	0.0165240540296715	0.0131856147501475	0.0165240540296715
ENST00000246117.9	2.9193736933373e-11	1.58781862570345e-09	-1.2856957154067	0.193320798068824	6.52916411039618	0.540751558943704	0.0315064810502334	0.0245529153987173	0.0135800958290364	0.0245529153987173
ENST00000624145.3	2.95552635738768e-11	1.60625648923149e-09	1.00812079361889	0.151625159270605	6.51957043245747	0.31878324753504	0.0207873250512509	-0.00342359107999213	0.0136979583345035	0.0136979583345035
ENST00000007390.3	2.95907399637076e-11	1.60695972762544e-09	-0.838795361818463	0.12616132840571	6.25416354387237	0.216546929966079	0.00604515404779925	0.000796886281737843	0.0178298671298407	0.0178298671298407
ENST00000229238.5	2.97857231161342e-11	1.61631750462164e-09	-0.766929868910473	0.115368979287786	6.57215319872506	0.179531099124615	0.00688993358514252	-0.0030440936145104	0.0130750684877159	0.0130750684877159
ENST00000205402.10	3.15913255765619e-11	1.71299458472332e-09	-0.859165689666693	0.1294127758642	6.60608294356782	0.236336661781	0.0124193903893701	0.00618930597421382	0.0127021094459466	0.0127021094459466
ENST00000546939.5	3.34893554034821e-11	1.81453267301663e-09	0.838121710827663	0.126406872402422	7.78114123237796	0.229908837516882	0.00330563385481546	0.020662412231028	0.00892357088179824	0.020662412231028
ENST00000263245.10	3.39950389602493e-11	1.84053322552894e-09	0.959467160313514	0.144756692765539	6.65868500181487	0.301318569636524	0.00320551143265557	0.0282262387179694	0.0121660575627131	0.0282262387179694
ENST00000636009.1	3.46130256108282e-11	1.87256993790174e-09	1.94382021332352	0.29338573166525	6.23736375303439	1.23682133157124	0.0768301219729031	0.0522826593442283	0.0181565713690458	0.0522826593442283
ENST00000610722.4	3.47075852204339e-11	1.87626205955862e-09	-1.53924515996054	0.23233632062146	5.45592839479695	0.729437236978325	0.0281935198698696	-0.00487534707019539	0.0527767289500072	0.0527767289500072
ENST00000358689.9	3.48819127993704e-11	1.88425750776235e-09	0.692788378716144	0.104582356743143	6.46292370045326	0.152765136128412	0.00197193628428486	0.00900108224467553	0.0144342677286402	0.0144342677286402
ENST00000261015.4	3.54449947912095e-11	1.91322476047873e-09	-0.60838323944163	0.0918734916468337	6.92316180925582	0.115563577038547	0.00252132611485778	0.00313433292076674	0.0101397815862134	0.0101397815862134
ENST00000379715.10	3.69169004224958e-11	1.99116691961092e-09	-1.12185610830289	0.169568365410709	5.80862218771405	0.382571968748243	0.0128771303490349	-0.00662259231492162	0.0302530154730548	0.0302530154730548
ENST00000275428.9	3.74348041159163e-11	2.01757465811133e-09	-0.853415258068696	0.129033769895687	6.30965651062491	0.21937446638179	0.00816304027141733	-0.0070640583083511	0.0168115303888224	0.0168115303888224
ENST00000305414.8	3.75847264328563e-11	2.02412487429636e-09	-1.10592393855305	0.167227260677063	6.36702108957249	0.400478275415674	0.00644650507326314	0.0355009299970682	0.0158509953829557	0.0355009299970682
ENST00000263629.8	3.85033721853306e-11	2.07203354739835e-09	-0.751451593977956	0.113688777608944	7.10845980200122	0.178938460386353	0.0101219560315941	0.00179630766684281	0.0092657511997297	0.0092657511997297
ENST00000277010.9	3.94809082221054e-11	2.12303671181675e-09	-0.765650971256293	0.115902134624288	7.17751955373599	0.17966642948721	0.0111140634596201	-0.00636405527024616	0.00903589375607977	0.00903589375607977
ENST00000315183.11	3.96863065944862e-11	2.13247355343877e-09	-0.641496010985788	0.0971191992394803	6.77993371500979	0.125525728638365	0.00303959790011965	-0.000451361643667712	0.0111086103912572	0.0111086103912572
ENST00000264381.8	4.08238238984381e-11	2.19194423136614e-09	1.00976307203868	0.152969920768036	6.3157594132074	0.333966194487633	0.00304171102781405	0.0320579839618548	0.0167050220408288	0.0320579839618548
ENST00000428443.8	4.49007126554614e-11	2.40902965777654e-09	0.644011482684717	0.0977710808407383	6.70732860080323	0.129694187555985	0.00262549638184515	0.00396069187697362	0.0117132799913041	0.0117132799913041
ENST00000518315.5	4.74679068747669e-11	2.54485085097622e-09	1.25982369031126	0.19150131218183	5.95525997055139	0.520154022281676	0.0114429512523574	0.0435661775986867	0.0251743093546351	0.0435661775986867
ENST00000369393.8	4.82038450890613e-11	2.58236436531212e-09	-0.616239110288384	0.0937049067413744	7.35932371035235	0.12049836361605	0.00451731729010791	0.00369914683657338	0.0086535970310066	0.0086535970310066
ENST00000402868.8	4.88950238483915e-11	2.61742551087516e-09	-0.802550481769717	0.122074609225846	6.5543758549304	0.20032546168869	0.00907391100076145	-0.000199812310700332	0.0132794043257032	0.0132794043257032
ENST00000276893.10	4.92415231421225e-11	2.63399667376287e-09	1.13294975302642	0.172358640731599	6.50760962074016	0.420721544106598	0.00380145483300138	0.0407597967192651	0.0138476182863411	0.0407597967192651
ENST00000633063.1	5.02552805700977e-11	2.68620878993272e-09	-0.944334718011848	0.143730470312856	6.04064894890796	0.28067751879939	0.00827635491115044	0.00815752122214441	0.0227113172333817	0.0227113172333817
ENST00000368705.2	5.05831924192382e-11	2.70171082566394e-09	2.46052595244446	0.374554363390117	4.81252955768145	1.88891481685233	0.0222623750037716	0.0685606600668753	0.188174081698093	0.188174081698093
ENST00000360541.10	5.31395388074442e-11	2.83612400832785e-09	-0.737042232561515	0.112322095782515	8.30252967584824	0.17810887961495	0.00143363734075866	0.017490742460706	0.0118076715416194	0.017490742460706
ENST00000334163.4	5.47687419976865e-11	2.92089033612793e-09	-1.40821170539521	0.214752848352823	5.50243887445692	0.608819017653274	0.0206916281914108	-0.00331543382934945	0.0484865506220654	0.0484865506220654
ENST00000260952.9	5.54827514641011e-11	2.95675793004205e-09	-0.617061323642136	0.0941298392355606	6.84845413733412	0.11677878761666	0.00268053338281005	0.000506197212395927	0.0106101065689587	0.0106101065689587
ENST00000371477.4	5.58912381278645e-11	2.97630234762453e-09	-0.896460854477781	0.136773779540448	6.84201486746978	0.263541099207044	0.00236366186835259	0.0256969382863159	0.010654132390398	0.0256969382863159
ENST00000231572.8	5.64674461667476e-11	3.00474237423416e-09	-0.689584046494768	0.105234992398926	8.06508389335805	0.155947131504272	0.00096342746467809	0.015648177973125	0.0100768175667219	0.015648177973125
ENST00000200639.8	5.74583160818414e-11	3.05518849358659e-09	0.902100186178308	0.137720917808193	6.27550359434444	0.266895885213198	0.0073759223221747	0.0210746544807218	0.0174274168841222	0.0210746544807218
ENST00000336032.3	5.87625025484256e-11	3.12220676729727e-09	1.7111698183819	0.261372914820571	6.33572909741272	0.960409604924504	0.00338809337620322	0.0990856075264991	0.016363806956806	0.0990856075264991
ENST00000244534.6	5.89755774037146e-11	3.13119476633988e-09	-1.43276131606782	0.218865441449137	7.81485903046701	0.673323994398986	0.00161903863081075	0.0702340835602778	0.00901608150177385	0.0702340835602778
ENST00000642928.1	5.90361735824389e-11	3.13207985202546e-09	1.21568353413194	0.185709473910505	6.04909360712032	0.484751546987999	0.0066219728327074	0.0451100402174673	0.0224852344630802	0.0451100402174673
ENST00000231368.10	5.96237017388706e-11	3.16089846006575e-09	0.546675006197647	0.0835297021925856	7.17849175388926	0.0953418594814994	0.00143281318040974	0.00567442527101542	0.00903300354216333	0.00903300354216333
ENST00000275820.4	5.97504443337259e-11	3.16526425168796e-09	-0.972733790666793	0.148636947352239	5.93635116307634	0.287441353319978	0.0073736138921064	-0.00290105755650407	0.0257657992851818	0.0257657992851818
ENST00000469483.1	5.98178018814321e-11	3.16647998912668e-09	-1.43925078462219	0.219927949369728	6.2880150073953	0.666276845811644	0.0553546204543902	0.000700378921816999	0.0171978339165703	0.0171978339165703
ENST00000371443.6	6.12552748622571e-11	3.24016774390088e-09	-0.943788492743925	0.144296000670847	6.65024723142578	0.292206618682276	0.00274299559384329	0.0284890081205582	0.0122487131427879	0.0284890081205582
ENST00000343242.9	6.14695252389291e-11	3.24909045784774e-09	1.32664338484519	0.202846951053616	7.83737503472624	0.57737106382815	0.000851632274232961	0.0608686960533891	0.00908412975807544	0.0608686960533891
ENST00000361272.9	6.19421397314472e-11	3.27164617141564e-09	-0.610084222574725	0.0932996810240217	6.87633996331199	0.112111953814183	0.00263129454147235	-0.00206738676172017	0.0104259511773039	0.0104259511773039
ENST00000259154.9	6.36269579189825e-11	3.35814700773881e-09	-0.529384481516073	0.0810080796798978	7.72981458350626	0.0846313641733386	0.00103958333422345	-0.000343351593815466	0.00880388012591356	0.00880388012591356
ENST00000264057.6	6.49400426241396e-11	3.42238344365976e-09	0.922845072023122	0.141282769022666	7.46517523864381	0.279445893074463	0.00250458524595185	0.0274366459881162	0.0085711969894392	0.0274366459881162
ENST00000628356.2	6.49400426241396e-11	3.42238344365976e-09	0.922845072023122	0.141282769022666	7.46517523864381	0.279445893074463	0.00250458524595185	0.0274366459881162	0.0085711969894392	0.0274366459881162
ENST00000503258.5	6.5717681585149e-11	3.46080765712516e-09	0.864227936393711	0.132344908941403	6.13273541193499	0.234014632992408	0.00587114834747666	0.00656342062678446	0.0204016140365859	0.0204016140365859
ENST00000541790.3	6.70156835249307e-11	3.52655815355104e-09	-1.39341695025349	0.21347888889791	7.29318743253292	0.637171122382228	0.00222082216181929	0.0661390318458101	0.008756634197599	0.0661390318458101
ENST00000393399.6	6.82506910412254e-11	3.58889916961913e-09	0.943484656898332	0.144607498860235	6.68263093461234	0.292142583812704	0.0030084024193738	0.0283585906705454	0.0119381846989406	0.0283585906705454
ENST00000545606.6	7.01715937879772e-11	3.6871888897995e-09	-0.552667395785853	0.0847611681177796	7.47340633871999	0.0964941001251711	0.00220769816556373	0.00386945810413189	0.00856898526547202	0.00856898526547202
ENST00000382363.7	7.30032470612468e-11	3.83315429194046e-09	1.57340423393831	0.241528827438989	5.39962978463648	0.784421436325774	0.0288460208165232	0.0233304433250727	0.0586582409095564	0.0586582409095564
ENST00000383807.5	7.44055698159602e-11	3.90391078010098e-09	-1.32154154039392	0.20295510585627	6.18323272129138	0.54725245510932	0.0425149445071059	-0.0133763917404816	0.0192712179825889	0.0192712179825889
ENST00000309244.8	7.57931355013649e-11	3.97378951013921e-09	-0.613944171554037	0.0943263865470344	6.78751631724527	0.11920461424023	0.00229608948670778	0.00536188614414111	0.011050111311823	0.011050111311823
ENST00000396503.7	7.60528884770163e-11	3.98447844229623e-09	-0.542037420475642	0.0832852105263749	7.45008456411306	0.0892520434997092	0.00182782196518659	-0.000439479539007159	0.00857681747344731	0.00857681747344731
ENST00000264896.8	7.61396747546767e-11	3.9860964527955e-09	0.950977656324367	0.146123601113443	7.43443088381857	0.296930079011288	0.0146918151138251	0.017336345089716	0.00858479136197377	0.017336345089716
ENST00000323851.11	7.67068517591614e-11	4.01284325593195e-09	4.11101599749575	0.631791311898322	6.7629938984457	5.54912807364804	0.00848703427445805	0.590253358410847	0.0112424026212811	0.590253358410847
ENST00000262498.8	7.68264195611565e-11	4.01615177447852e-09	-0.760794329006716	0.116924998440734	6.38222184759139	0.184113015271172	0.00489597056920738	0.00819229437646635	0.0156112123213412	0.0156112123213412
ENST00000544088.5	7.69009820049768e-11	4.01710448416327e-09	1.72930187509496	0.265778991732753	6.53097322061558	0.981911659497856	0.0123928971370514	0.0935648115326667	0.0135580850971186	0.0935648115326667
ENST00000399054.6	7.88373285206528e-11	4.1152392919741e-09	-0.89269637580186	0.137278717954285	6.25605883844292	0.248378270696253	0.0104746086209278	0.00115817248572302	0.0177935609838305	0.0177935609838305
ENST00000329967.11	8.30282869674107e-11	4.33083319233669e-09	-0.93028122355082	0.143230160562182	6.52052669894233	0.284244801140964	0.00434816392473297	0.0264241544172697	0.0136861236899252	0.0264241544172697
ENST00000262150.6	8.65291253155085e-11	4.51014090021712e-09	-1.12290228069949	0.1730526765783	5.76784640503939	0.389448047228628	0.0130355273828159	0.000933457152927726	0.0318853159235547	0.0318853159235547
ENST00000357903.7	8.68586682911304e-11	4.52401057986177e-09	0.902489426042838	0.139096697656082	8.06429650151367	0.267563618794333	0.00385216662612013	0.0251696703221211	0.0100723553526561	0.0251696703221211
ENST00000379097.7	8.93523824253235e-11	4.65049801201114e-09	0.708346070784218	0.10924608766496	6.74257421702127	0.156244231490007	0.00649257585551983	0.000654905008698431	0.0114094856496305	0.0114094856496305
ENST00000424347.6	9.17203787395046e-11	4.77026249864452e-09	-1.59041970807188	0.245435000594368	5.57247365024486	0.831116461767138	0.0202028438468556	0.0701546654282805	0.0428983687274426	0.0701546654282805
ENST00000283290.9	9.28755662800531e-11	4.82682170410562e-09	-0.724775873375602	0.111880674361334	6.56580655929162	0.172222489237378	0.00562862760591348	0.0126619589555476	0.0131473003374069	0.0131473003374069
ENST00000394936.8	9.37668271432867e-11	4.86959201939178e-09	0.946815679027127	0.14618857794456	9.23107028854223	0.278957033352162	0.000235498602525002	0.0122883193183277	0.031821151879654	0.031821151879654
ENST00000523339.1	9.42647732767051e-11	4.89188893284001e-09	-0.778883416310969	0.120274642926085	7.43588332808232	0.19935700053847	0.00352085786777129	0.0181781267287247	0.0085839595057035	0.0181781267287247
ENST00000336097.7	9.60785312507928e-11	4.98238806713202e-09	-1.52865151834332	0.236158269052534	5.83377473043485	0.742880037487358	0.0543586481187292	-0.00204940045953697	0.0292974439441044	0.0292974439441044
ENST00000316694.8	1.00124507141795e-10	5.1884286753187e-09	-0.934557959935222	0.14451711972802	6.09990024100957	0.26905869619349	0.0101409465755352	-0.00134204401302779	0.0211868502661892	0.0211868502661892
ENST00000312584.4	1.01316609408339e-10	5.2444944051042e-09	2.33427151703099	0.361064363541883	6.04882011557432	1.79108802411054	0.00344835713966674	0.192102854790191	0.0224925093834596	0.192102854790191
ENST00000325418.5	1.01353546648625e-10	5.2444944051042e-09	-1.37509823402031	0.212701563717754	5.50089288174652	0.621558892211306	0.0156221438592633	0.0522407889527036	0.048621394385911	0.0522407889527036
ENST00000367569.3	1.01431611501786e-10	5.24472779298285e-09	-0.611351993401916	0.0945662379895062	6.73691420854067	0.119865324266974	0.00195721767200127	0.00771771522303047	0.0114569423792306	0.0114569423792306
ENST00000649542.1	1.02952643509084e-10	5.31951832809546e-09	1.26638289247631	0.195957131139871	6.29193518784601	0.488071335317494	0.0404719460315591	-0.0317798882684434	0.0171268498352935	0.0171268498352935
ENST00000366843.6	1.0608618228929e-10	5.47745774218361e-09	-0.666843760938103	0.103258338880682	7.19921435486242	0.146198921908699	0.00376181384071096	0.0122316129818856	0.00897363105548625	0.0122316129818856
ENST00000244745.3	1.0664748655913e-10	5.50245469002328e-09	1.50485938180583	0.233050848032251	6.70326174471826	0.744555765024973	0.00197350252554762	0.0794955441272792	0.0117496208535216	0.0794955441272792
ENST00000275418.12	1.07486786039448e-10	5.54174822252844e-09	0.832066178653603	0.128882060113529	7.22745119303738	0.227632940200693	0.00291692458458229	0.0219989535440788	0.00889952014346158	0.0219989535440788
ENST00000367589.3	1.07823815674367e-10	5.55510791390539e-09	0.706215135814802	0.109396521189904	7.42124763498718	0.16398306403432	0.00105661219531675	0.0168947860773629	0.00859320353115708	0.0168947860773629
ENST00000366955.8	1.0841296651151e-10	5.58142827735502e-09	-1.20932310393681	0.187354599461754	8.37744056294173	0.480860806041973	0.000729138194340617	0.0519234807148708	0.0125348858670725	0.0519234807148708
ENST00000403747.6	1.09914766450871e-10	5.64766981418172e-09	-1.02149398108564	0.158306246613807	6.12786522160832	0.319785803009311	0.0170757878236186	-0.00863726658480418	0.0205155137518086	0.0205155137518086
ENST00000262891.9	1.09835583891597e-10	5.64766981418172e-09	1.52082788237307	0.235686636332084	5.47249834299383	0.760533062995644	0.0211244924334199	0.0621977933848782	0.0511919268070132	0.0621977933848782
ENST00000578444.1	1.09937250393866e-10	5.64766981418172e-09	-1.20317195090616	0.18646272397178	5.64004572060729	0.447065298038905	0.01376081005334	0.00221228370253845	0.0383917110931244	0.0383917110931244
ENST00000436428.3	1.11623724021884e-10	5.73017855842797e-09	6.60668976940502	1.02424421993977	3.6175462142839	14.3533963792443	0.0655486063131189	1.50806572680693	1.11143807158456	1.50806572680693
ENST00000316939.3	1.12494358094311e-10	5.77071777665953e-09	-0.691222532818549	0.107180748231243	6.55652783769362	0.146695818982655	0.00397723411673469	0.000221818408051142	0.0132543350703791	0.0132543350703791
ENST00000599962.1	1.14060131178161e-10	5.84263189190203e-09	-1.51613475168418	0.235167788446569	5.28882357266015	0.699724655743173	0.0102101781265601	0.00244642207823861	0.0727456549577153	0.0727456549577153
ENST00000464664.3	1.14060131178161e-10	5.84263189190203e-09	-1.51613475168418	0.235167788446569	5.28882357266015	0.699724655743173	0.0102101781265601	0.00244642207823861	0.0727456549577153	0.0727456549577153
ENST00000348159.9	1.1584572405503e-10	5.92983740704945e-09	1.41800006735326	0.220026502256231	5.65555862553373	0.661311251338292	0.0284563487001391	0.0441611438425279	0.0374684287897418	0.0441611438425279
ENST00000436473.5	1.18252670446059e-10	6.04870044009022e-09	0.725400880351751	0.112612631577324	8.75760408466168	0.171656026912778	0.000960431591758349	0.0162821880935532	0.0180619755943967	0.0180619755943967
ENST00000368199.7	1.19681946127554e-10	6.1174204205585e-09	2.11189110871068	0.327946875300257	7.85410743404141	1.4670842001384	0.00204878073606172	0.159274948792741	0.0091380072840634	0.159274948792741
ENST00000374720.8	1.23510901496112e-10	6.30861126094468e-09	0.737509250619452	0.114609875200433	8.81914028980101	0.17876653576915	0.000377746604362192	0.0191104625760993	0.0193253886358261	0.0193253886358261
ENST00000254806.8	1.2416938255799e-10	6.33770483458479e-09	0.755797827653043	0.117466687253765	6.30665838004341	0.181643179085511	0.00383339201866706	0.00900919823132385	0.0168642419028936	0.0168642419028936
ENST00000433351.7	1.28897548369646e-10	6.57432817521406e-09	0.516501639057068	0.0803460093148712	7.60193241222748	0.0813582616096216	0.00107060606022614	0.00058699227106155	0.00861261575901191	0.00861261575901191
ENST00000258975.7	1.31116078577783e-10	6.6827025496142e-09	-0.93327721888348	0.145237453039369	6.34934452740615	0.2866146115045	0.00341409890879127	0.0282267777392531	0.0161374510223963	0.0282267777392531
ENST00000379270.4	1.31375579911678e-10	6.69114596430162e-09	2.08423856389523	0.3243662891863	7.15480093940232	1.42947130484101	0.00313082937567092	0.154689404965064	0.00910613402898363	0.154689404965064
ENST00000396184.7	1.3834760191721e-10	7.04121156824037e-09	1.10520471146613	0.172211934642253	6.77072217612964	0.402031576793949	0.00227470256811442	0.0422107230817269	0.0111808284752874	0.0422107230817269
ENST00000260324.12	1.38953661425685e-10	7.06701274914196e-09	0.973627811033768	0.151725486466553	6.63756274335924	0.312010082217737	0.0014875718001417	0.0330433630651266	0.0123753304597251	0.0330433630651266
ENST00000218056.9	1.39354174557633e-10	7.08233076454558e-09	0.753962215172638	0.117501880742693	6.4343386747321	0.175452859114142	0.00587679229025837	0.000267148386906834	0.0148332456768466	0.0148332456768466
ENST00000487273.7	1.39992549043872e-10	7.1097070634076e-09	0.664382140776312	0.103552432818175	8.45180960075114	0.145288816305831	0.000735155154063404	0.0153495043597804	0.0133581525020381	0.0153495043597804
ENST00000164133.7	1.45437155768604e-10	7.38096153375411e-09	2.73348742352828	0.426435345351892	4.65482103524817	2.34560651854486	0.0190125903148915	0.11101299739595	0.25375806533319	0.25375806533319
ENST00000395898.3	1.4901745639504e-10	7.55728357808814e-09	1.92291759640891	0.300156759591487	7.19067271591897	1.21739652116786	0.0104517056696278	0.124689414823065	0.00899758855916994	0.124689414823065
ENST00000265022.8	1.52468896595219e-10	7.72682459333725e-09	-1.09254081168747	0.170632606800632	5.69919481145149	0.371750399521101	0.00859588130952182	0.00847508364083778	0.0350773484458469	0.0350773484458469
ENST00000248450.8	1.56417140704738e-10	7.92128394943938e-09	-0.804630119118661	0.125743473715331	6.6691512922931	0.199435131645102	0.0116518815380167	-0.00514407770398048	0.0120652502349806	0.0120652502349806
ENST00000336431.10	1.56619610775231e-10	7.92590825175096e-09	1.93518972999303	0.302430875428819	5.023168683889	1.15631511729282	0.0132033543914591	0.0278308080731184	0.123993297227504	0.123993297227504
ENST00000264192.8	1.61807055159437e-10	8.18261720644574e-09	4.03377204730628	0.630887496274878	4.20661263980885	4.9275732435723	0.0580272833776062	-0.000304577523291653	0.53900126605637	0.53900126605637
ENST00000519716.6	1.62233811562707e-10	8.19838391188324e-09	1.4615759440499	0.228606880969215	5.30730792616585	0.669102134094894	0.00824865571780882	0.0270524218163042	0.0701430033219007	0.0701430033219007
ENST00000055077.8	1.63046637632202e-10	8.23362425618029e-09	-1.50739392319446	0.235801500289675	6.34008119309229	0.688431658161453	0.0671126154098511	-0.0586617075893779	0.0162909058984417	0.0162909058984417
ENST00000222308.8	1.65171612386351e-10	8.33502947600591e-09	1.05860659901881	0.165649033264537	6.09237570751024	0.34376926223087	0.0197867784349758	-0.0103181749537072	0.0213726248972379	0.0213726248972379
ENST00000381192.10	1.65410007808086e-10	8.34115643334354e-09	0.700590260448905	0.109631003890654	7.45721340262727	0.161670762327647	0.00225693853735645	0.0157714969837525	0.00857390974843242	0.0157714969837525
ENST00000274242.10	1.65624862983446e-10	8.3460885018881e-09	0.508917767697294	0.0796398435562115	7.57849046440364	0.0834235184297281	0.000920082514955464	0.00623533016795533	0.00859367450753129	0.00859367450753129
ENST00000458385.7	1.71127869915068e-10	8.6173034155537e-09	-0.606277178159983	0.0949497737864531	6.93478248548634	0.113197080837205	0.00345010163382769	0.000206743128566468	0.0100730876793202	0.0100730876793202
ENST00000380629.7	1.71400590320032e-10	8.62494544261084e-09	2.41057675934362	0.377537636861545	6.6287606466225	1.91430569450268	0.00360531605911425	0.210196684811386	0.0124648827730516	0.210196684811386
ENST00000375344.7	1.72524302998253e-10	8.67536875951161e-09	-0.532050486015164	0.0833412787575966	7.19743848521705	0.0882507637763295	0.00144010036422172	0.00271920948032671	0.00897855275320542	0.00897855275320542
ENST00000358171.7	1.74583890989035e-10	8.77274824741518e-09	-0.668325656000909	0.104717446544667	6.61299687350545	0.146763955839003	0.00381983518886058	0.0121379161840009	0.0126287802273922	0.0126287802273922
ENST00000567404.5	1.75566763257489e-10	8.80972025848838e-09	1.30879256753998	0.205097432177372	5.47097000644596	0.549718481233573	0.0117619967651127	0.0330343604588948	0.0513354382635148	0.0513354382635148
ENST00000638391.1	1.75566763257489e-10	8.80972025848838e-09	1.30879256753998	0.205097432177372	5.47097000644596	0.549718481233573	0.0117619967651127	0.0330343604588948	0.0513354382635148	0.0513354382635148
ENST00000376215.10	1.77598224872024e-10	8.90538946995415e-09	-2.02770558479244	0.317844143589571	5.08043540601611	1.23851893506847	0.0410519038790328	-0.0347494620178637	0.110485445542249	0.110485445542249
ENST00000300291.10	1.80559619125484e-10	9.04752149130253e-09	-0.52082222016579	0.0816716454374014	7.79198169762951	0.0839885377378068	0.00105328896631494	0.00221146382403568	0.00895209753636396	0.00895209753636396
ENST00000539854.1	1.81464542884942e-10	9.08648017266004e-09	-0.92449147258561	0.14498960930029	6.2996451889094	0.261160580680008	0.0145444301374027	-0.00860038536870726	0.0169885500701732	0.0169885500701732
ENST00000633965.1	1.82471384851286e-10	9.13048394767447e-09	1.20439874294092	0.188913075166863	5.64843926255251	0.459251024518082	0.0156449928849313	0.0144526632635413	0.03788723206857	0.03788723206857
ENST00000318663.5	1.83438290116723e-10	9.17242905924461e-09	1.92396136162179	0.301816687378388	5.0139071505237	1.12229074134695	0.0103172633452109	0.0044359179583985	0.126322705824884	0.126322705824884
ENST00000373062.8	1.90117479933566e-10	9.49974547244776e-09	-0.790420366512224	0.12410200032945	6.85600475480722	0.20591087452212	0.00235684003831753	0.0207451196903387	0.0105592056269297	0.0207451196903387
ENST00000368575.3	1.91158130068753e-10	9.54505553671033e-09	0.586987284288212	0.0921735801919459	6.77803965457042	0.11071750807971	0.00162059718663574	0.00756851094448142	0.0111233561414659	0.0111233561414659
ENST00000251810.7	1.93290104780945e-10	9.64475691483591e-09	0.588016597511569	0.092359892036092	6.78509216090058	0.109665378989855	0.00172680359093847	0.00569360054047368	0.0110687208944394	0.0110687208944394
ENST00000301585.10	1.9916321059189e-10	9.9308626349959e-09	-0.755532930740819	0.11875742547285	6.31928721061122	0.177656932408916	0.00451105450683898	0.00349885746662728	0.0166439346505703	0.0166439346505703
ENST00000421017.6	2.00263429471386e-10	9.97874463663713e-09	-0.695437602786178	0.109325960267811	8.27201035461526	0.149421510917895	0.00638975249093215	-0.000975411106932985	0.0115384958917865	0.0115384958917865
ENST00000326840.11	2.00713881206614e-10	9.99420571617065e-09	0.540486405674909	0.0849715352670394	7.24266182485212	0.0917108471524741	0.00196744224357892	0.00312403367724538	0.00886280046487767	0.00886280046487767
ENST00000341657.9	2.06086064769729e-10	1.02545434489468e-08	-0.738343767333798	0.116151401725766	6.64456608394347	0.179734833375632	0.00315287392680829	0.0170838482574822	0.0123050698311639	0.0170838482574822
ENST00000264436.9	2.08690351179717e-10	1.03768875875304e-08	-0.80078256584656	0.126012126018149	6.22524556135105	0.201566067781484	0.00542081287734332	0.0060670026880871	0.0183977709780776	0.0183977709780776
ENST00000485310.1	2.15191963700959e-10	1.06927162228106e-08	0.871979311276876	0.137317676238477	6.05036492412006	0.243642804622311	0.00583275792291782	0.013590278119385	0.0224514583883849	0.0224514583883849
ENST00000621681.4	2.16164183730894e-10	1.07335452345039e-08	1.75205647207269	0.275940721360117	5.45015130740337	0.988155600490815	0.0608705022723745	0.0231857928417188	0.0533444202847382	0.0533444202847382
ENST00000291386.4	2.1722729180436e-10	1.07788272893654e-08	-0.636098545721489	0.100194464928106	6.81453749496517	0.133433124923373	0.00204065690959904	0.0130177392937451	0.0108484837908428	0.0130177392937451
ENST00000546591.6	2.17870036755518e-10	1.07881979866774e-08	-0.770768488923605	0.121415568815933	6.48911093351181	0.181550053929301	0.00802747784557991	-0.00387143425304377	0.0140851326807648	0.0140851326807648
ENST00000379485.1	2.17748466366301e-10	1.07881979866774e-08	-0.704138149194265	0.110918101218427	6.41871683709048	0.149899198124837	0.00339479590460722	-0.00194974818008276	0.0150594418622445	0.0150594418622445
ENST00000265748.7	2.17865984113908e-10	1.07881979866774e-08	-1.01549768306635	0.1599665463749	7.82322264208116	0.340077818444875	0.00306475589045522	0.0353191880482142	0.00904076622033376	0.0353191880482142
ENST00000548044.5	2.1829665270293e-10	1.08018213215335e-08	0.577278092164341	0.0909402403899797	7.71385958398828	0.104064074860786	0.00363342002184525	0.00147792516929803	0.00877177096143568	0.00877177096143568
ENST00000237281.5	2.23890351122152e-10	1.10709275980679e-08	-0.871692696445914	0.137404502442754	6.50431560384871	0.250610443860992	0.00362205095800829	0.0246979449793028	0.0138893703604386	0.0246979449793028
ENST00000261590.13	2.25969536867393e-10	1.1165995742753e-08	0.500505833947529	0.0789122011506908	7.51285313512917	0.0753777710349943	0.000773961294566306	-0.000491531181640776	0.00856674194110434	0.00856674194110434
ENST00000486121.5	2.26422187739176e-10	1.11806147330708e-08	-1.41691170486605	0.223408094941213	5.56529620650002	0.627539473659112	0.031440664107635	0.00011913569634471	0.0434261012202583	0.0434261012202583
ENST00000639083.1	2.28744268271196e-10	1.12874611105947e-08	-0.948937361444035	0.149658468452695	6.41886008841628	0.297021823398837	0.014227483854441	0.0193690019149683	0.0150573409231429	0.0193690019149683
ENST00000263208.5	2.29137279431516e-10	1.1299034974125e-08	-1.08426831241772	0.171008867205721	5.82964588406876	0.357978661810954	0.0144142966193331	-0.00780513434808042	0.029451752375143	0.029451752375143
ENST00000236980.10	2.32125994703524e-10	1.14385016768072e-08	-1.02742054177828	0.162093984568466	6.13668167607357	0.331397901829364	0.0191017232828872	-0.000701709621673575	0.0203099664670361	0.0203099664670361
ENST00000331334.5	2.33983959968033e-10	1.15220941170999e-08	-1.09830830746823	0.173311394010675	5.75716745546848	0.362724900149113	0.0127164756872169	-0.0116657773459726	0.0323387832536682	0.0323387832536682
ENST00000264954.5	2.3567442942689e-10	1.1597328858423e-08	-0.769319176416703	0.121418665923506	6.47651557700667	0.183943752612874	0.00786259692228053	0.000122595642884809	0.0142511417296855	0.0142511417296855
ENST00000338560.12	2.37379038144744e-10	1.16731551281882e-08	0.7837550429253	0.123718717890423	6.65254703895038	0.202649175580992	0.00281515209105073	0.0201443296436243	0.0122260608709898	0.0201443296436243
ENST00000263867.9	2.40307940952798e-10	1.18090402630588e-08	1.28720267575199	0.203250514921869	5.6170280232917	0.4979095306066	0.0221300300815812	-0.0210771399969881	0.0398361276424261	0.0398361276424261
ENST00000279396.11	2.40749341243571e-10	1.18225833526388e-08	1.02746140954837	0.162244375208588	5.85127158250884	0.325572405421673	0.0108304414655212	0.000256209769898281	0.0286544144647163	0.0286544144647163
ENST00000541166.1	2.42095411671569e-10	1.18805032579694e-08	-1.13316700240553	0.178960436857785	6.5154975422119	0.408361043853402	0.034291677108274	-0.00536566804429749	0.0137485798322197	0.0137485798322197
ENST00000301019.9	2.45345328777805e-10	1.20317079251531e-08	-1.14124238464375	0.180294355571159	5.80620887066253	0.429737519733187	0.0111866328590681	0.0375724491171614	0.0303466778076848	0.0375724491171614
ENST00000295414.7	2.47676711765527e-10	1.21376908974083e-08	-0.919163265752452	0.145243613247767	6.09261267203257	0.268359729155267	0.0102768201628518	0.00834992536546472	0.0213667406210487	0.0213667406210487
ENST00000266970.9	2.4975414775469e-10	1.22310918622943e-08	-0.896200721163794	0.141643992199062	6.42786886343294	0.265028344415656	0.00685879675106819	0.0232357340380637	0.0149262144060381	0.0232357340380637
ENST00000366554.3	2.55512009350144e-10	1.25044806552524e-08	-1.0157938454207	0.160634963323989	6.29905335731445	0.332846628012754	0.0217062821055501	0.00741307676242776	0.0169991050575988	0.0169991050575988
ENST00000640306.1	2.62174779768946e-10	1.28217493118278e-08	-1.14730800679917	0.181546442697241	6.93481579845378	0.431566384972772	0.0393657673732655	0.00647384041814306	0.0100728989107686	0.0100728989107686
ENST00000303383.8	2.67081226648498e-10	1.30527483104486e-08	-1.42157335779789	0.225047398418218	6.66751237168347	0.667036841321999	0.00827910930842683	0.0676903879937851	0.0120809109267522	0.0676903879937851
ENST00000377104.4	2.68763364845606e-10	1.31259609362679e-08	1.39475131790064	0.220835175018523	5.80825586979877	0.642121181066227	0.00562350936744689	0.0675287524207459	0.030267209920398	0.0675287524207459
ENST00000420892.1	2.69741476173355e-10	1.31647133587029e-08	1.82401561313025	0.288827572456189	5.22745405215243	1.06314200465443	0.0429445045772154	0.0383456423872221	0.0821875453391869	0.0821875453391869
ENST00000375571.6	2.71035774678016e-10	1.3218833705637e-08	-0.502632588763578	0.0795997408885394	7.56986384682469	0.0818264431881055	0.000916235359942026	0.00662699889249945	0.0085879427643419	0.0085879427643419
ENST00000378460.6	2.71469527152751e-10	1.32219010683741e-08	-0.747189535361207	0.118333797515392	6.271073120543	0.174493346507388	0.0034944965738994	0.00526261090285072	0.0175098348777211	0.0175098348777211
ENST00000643285.1	2.71469527152751e-10	1.32219010683741e-08	-0.747189535361207	0.118333797515392	6.271073120543	0.174493346507388	0.0034944965738994	0.00526261090285072	0.0175098348777211	0.0175098348777211
ENST00000509479.6	2.74195349699908e-10	1.33455462218445e-08	0.9129161303734	0.144615622122621	5.88828063536803	0.262725221997683	0.0040198660184629	0.0118557135676623	0.0273506512244062	0.0273506512244062
ENST00000377673.10	2.79168575267971e-10	1.35783329405917e-08	-1.25538792577447	0.198954454936328	5.54494415949087	0.511986987275252	0.0143974488614726	0.034586718664975	0.0449768638470444	0.0449768638470444
ENST00000395245.9	2.83233152242429e-10	1.37666371421228e-08	-0.69781922499817	0.110629940337969	6.84476073508476	0.147298010719675	0.0077231866275975	-0.00620754976939551	0.0106352889211763	0.0106352889211763
ENST00000366871.7	2.84401580641538e-10	1.3814012470071e-08	0.633296167549253	0.100410815934994	8.27028305903264	0.13241800909785	0.00235830703255317	0.0127651909025438	0.0115237089756445	0.0127651909025438
ENST00000264233.6	2.91042852800174e-10	1.41269704397982e-08	-0.982543984626632	0.155873354286637	5.94187042060215	0.318773607609674	0.00751306775581099	0.0289316861090404	0.0255913373978295	0.0289316861090404
ENST00000456935.7	2.91507656918211e-10	1.41399061012899e-08	0.862026692903107	0.136759538695066	5.99605804127345	0.230078830645023	0.00409848794155968	0.00484129313566752	0.0239562691945713	0.0239562691945713
ENST00000271526.9	2.97496689703011e-10	1.44206009262974e-08	-0.89630941476873	0.142269583550322	6.02492933307318	0.247698241010463	0.00722068699525894	0.00113815164167207	0.0231402646101143	0.0231402646101143
ENST00000245206.10	3.03626824094431e-10	1.47077493649655e-08	-0.541550972466362	0.086002579934539	8.128628667636	0.0968589692402544	0.000571198126876135	0.010523467506219	0.0104629081219573	0.010523467506219
ENST00000348367.9	3.03956538916138e-10	1.47137250854557e-08	-0.706393887553636	0.112183937841847	6.35741049912612	0.152062095707912	0.00287214352763334	8.33544673300877e-05	0.0160057103369218	0.0160057103369218
ENST00000606162.6	3.04973339566172e-10	1.47529301251196e-08	1.25872496391477	0.199917271766091	5.46182260623591	0.478255971154797	0.00774471740984709	-0.00407045400968984	0.0522056559157484	0.0522056559157484
ENST00000380502.8	3.09563505215389e-10	1.4964824526019e-08	-0.663905598729133	0.10548377641441	6.61141558596194	0.141050498214318	0.00404476754237354	0.0069793637165658	0.0126454730875943	0.0126454730875943
ENST00000330877.6	3.19170732226287e-10	1.54188007389317e-08	3.86665523022092	0.614811828225525	4.42251648073314	4.51380948792478	0.184471338835919	-0.148842979952994	0.3825190373531	0.3825190373531
ENST00000552361.1	3.21819810259341e-10	1.55362489849235e-08	-0.554924872165424	0.088253022663209	8.21384946774472	0.0989412745443222	0.000616896268898226	0.00758159175607526	0.0110659977448911	0.0110659977448911
ENST00000282903.10	3.25948195851535e-10	1.57249053836251e-08	1.51523659709754	0.241053035031479	5.89093358649848	0.690950227094063	0.0598997989932083	-0.0571902445695295	0.0272600495536229	0.0272600495536229
ENST00000374736.8	3.36202908127522e-10	1.62086627188133e-08	1.5648497993906	0.249136579559272	5.20258484309123	0.746697056233097	0.00671817382985166	0.00837006096671775	0.0863853790818884	0.0863853790818884
ENST00000260810.9	3.44810352931172e-10	1.66124036523002e-08	-1.07590916241162	0.171400592313447	6.68748216819756	0.382527953382865	0.0126556325115908	0.0314116120565101	0.0118932068912044	0.0314116120565101
ENST00000361427.6	3.45101493342959e-10	1.6615203836142e-08	-1.15262931092998	0.183626541375527	6.3398033984492	0.408364726935065	0.0342825163136602	-0.0220344808004248	0.016295543732647	0.016295543732647
ENST00000258091.10	3.46041328684907e-10	1.66492111339734e-08	-0.725318628633087	0.115559032368827	8.8357465616905	0.162309447461683	0.000342691328482067	0.00526145060780411	0.0196881436145474	0.0196881436145474
ENST00000313146.10	3.57300318875929e-10	1.71793269973899e-08	-1.21220774025463	0.193284488070741	6.31000146126751	0.485664953654491	0.0240630190456792	0.0319753209474732	0.0168054820927595	0.0319753209474732
ENST00000433307.2	3.65313753128857e-10	1.75527842675876e-08	1.37523400336613	0.219399570917808	5.68647482407698	0.614549915220448	0.0364604103765417	0.0225012721436088	0.0357438472018354	0.0357438472018354
ENST00000563468.5	3.76494129841712e-10	1.80778029860158e-08	-0.962264616536407	0.153631136283488	7.03051297027764	0.280669010800119	0.0258180848358003	-0.0222142684248855	0.00958570421783333	0.00958570421783333
ENST00000007516.8	3.92587811056345e-10	1.88378743469459e-08	-0.671993055414515	0.107399519372181	7.3192738617623	0.149313988071251	0.00144432410413474	0.0158576610379286	0.0087111827125486	0.0158576610379286
ENST00000476756.1	3.96100088982694e-10	1.89936252487035e-08	1.27725621306515	0.204179459882003	5.8241403184755	0.539442132349303	0.0144045298505184	0.0481293479060411	0.0296590599239765	0.0481293479060411
ENST00000370339.8	4.03812178761357e-10	1.93504190822579e-08	-0.59739661342058	0.095544521944932	6.70866994838562	0.113438806354542	0.00199178035513304	0.00597570994065386	0.0117013531553954	0.0117013531553954
ENST00000380554.5	4.09498253304995e-10	1.96097135350298e-08	-0.709739927685527	0.113551782617521	8.79938947944066	0.166211715001428	0.000434751460521999	0.018430855434617	0.018906259542903	0.018906259542903
ENST00000331483.9	4.15227285656092e-10	1.98707156888738e-08	0.848769805666344	0.135842434541136	9.10373947450431	0.223631192810328	0.000608540570971359	0.00877663181285648	0.0270712099621229	0.0270712099621229
ENST00000354105.10	4.18689951194238e-10	2.00229834204922e-08	-1.15535396740229	0.184948491092246	6.2681470557987	0.408968641175158	0.0337443253279746	-0.023099570106108	0.0175645912079731	0.0175645912079731
ENST00000549183.1	4.218468163691e-10	2.01604325699613e-08	-1.36063783286582	0.217851166975524	6.8626818645667	0.612351550810858	0.00513885748057543	0.0660498389483212	0.0105148384903451	0.0660498389483212
ENST00000248098.8	4.36801363000155e-10	2.08611415856417e-08	-0.904256014930383	0.144906429174932	6.88203593754019	0.249451628147886	0.0211071948872147	-0.0159222624040226	0.0103896149371296	0.0103896149371296
ENST00000496055.5	4.44115469105802e-10	2.11962579712986e-08	-1.09973531947126	0.176305258714222	6.38941740342487	0.400125584968109	0.0153834693323081	0.0312418470431252	0.0154997784773885	0.0312418470431252
ENST00000327428.10	4.4554968494916e-10	2.12362799034859e-08	-1.15940858967152	0.185886879083608	6.23173038118338	0.444733201519763	0.00869554912982585	0.0431353485933399	0.0182681138612133	0.0431353485933399
ENST00000529945.2	4.45521421533658e-10	2.12362799034859e-08	1.20429358784098	0.193082940934191	5.53448655915483	0.455106096285572	0.0101158222260142	0.0148956559878642	0.0458057108936804	0.0458057108936804
ENST00000586602.5	4.50769973577727e-10	2.14707429498906e-08	-0.505842548787871	0.0811249686575205	7.54506552239046	0.0829444142760418	0.00129672553238271	0.00643003575109139	0.00857516527714283	0.00857516527714283
ENST00000397622.7	4.5275007754845e-10	2.15506619022127e-08	-0.678131465050822	0.108767932527332	6.61566626583394	0.146352999039951	0.00514498903382006	0.00534790330662937	0.0126007056855854	0.0126007056855854
ENST00000375856.5	4.58441449030578e-10	2.18070107282697e-08	0.91294091236638	0.146475813339717	7.34230601765688	0.275784529513945	0.000806583628413684	0.0313761622118836	0.00867627292344367	0.0313761622118836
ENST00000429687.7	4.69242833065821e-10	2.23059273126169e-08	-0.793495289827518	0.127386045783108	6.32786697781089	0.194127206430329	0.0078439850544648	-0.00129801763347516	0.0164968219359192	0.0164968219359192
ENST00000558518.5	4.88268115449917e-10	2.31948499027588e-08	1.25501283714654	0.201678810330731	6.81312326685316	0.521326377464489	0.00726326795998913	0.0537482458446391	0.0108587752353737	0.0537482458446391
ENST00000244763.9	5.27480049396663e-10	2.50409037564445e-08	0.62256541031442	0.100240727367322	6.82516394664187	0.128334151143744	0.00359543387084148	0.0114768712638533	0.0107720635169642	0.0114768712638533
ENST00000458198.3	5.28612504777556e-10	2.50779680909241e-08	-0.832972883303039	0.134126209157481	6.04234987706574	0.214470905586061	0.00431922286613197	0.00357797499712781	0.0226655371083026	0.0226655371083026
ENST00000262027.10	5.30126183054554e-10	2.51330567530066e-08	-0.522092389810111	0.0840739732744777	7.50002054808812	0.0870260311934896	0.00203669466381428	0.0045281705164358	0.0085659548094221	0.0085659548094221
ENST00000615724.1	5.36258857362762e-10	2.54069113391325e-08	-1.29630163029537	0.208807801121065	6.33276984264253	0.531367697069444	0.048987373592965	-0.0149269710210696	0.0164136731205563	0.0164136731205563
ENST00000355426.8	5.49456859265482e-10	2.59976588540584e-08	1.12594729996327	0.181478940374138	8.37742130927513	0.419848723647557	0.00128937306033365	0.048112535638646	0.0125346862391406	0.048112535638646
ENST00000616986.4	5.49228448953209e-10	2.59976588540584e-08	0.544804541658298	0.087810067851278	7.40929053590383	0.0933213088459119	0.0029637340685777	0.0023834062594963	0.00860217795549136	0.00860217795549136
ENST00000300093.9	5.50014908134597e-10	2.60068057093033e-08	-1.60610086747078	0.258876223246974	6.40265847507783	0.854288277702258	0.0243602876672687	0.0761650607766566	0.0152981403726716	0.0761650607766566
ENST00000463004.5	5.58989109471644e-10	2.64136245604812e-08	0.595570535331401	0.0960352823364513	7.32202471000375	0.117478609310611	0.00229450946278115	0.0115396537173817	0.0087067568463102	0.0115396537173817
ENST00000351698.5	5.72797170220522e-10	2.70481651823868e-08	-0.845928892326874	0.136489900302036	6.48198784723346	0.237034098723362	0.00201767085927581	0.0259265684674137	0.0141785840079125	0.0259265684674137
ENST00000394817.7	5.83850946143932e-10	2.75518913724996e-08	0.703319117900639	0.113535075572562	6.57834248323818	0.162058061960291	0.0063299336162782	0.0107459757323847	0.0130053864616229	0.0130053864616229
ENST00000497322.1	5.9661552823196e-10	2.81356307043993e-08	-0.825927818426065	0.133400874826063	6.05738724133876	0.221689516262407	0.00442758349660937	0.0168755263626359	0.022266106609929	0.022266106609929
ENST00000393800.6	6.03129348207071e-10	2.84240152310357e-08	-0.607996073237919	0.0982284815758284	7.20819660149508	0.115880813074129	0.0055240398602817	0.000704767080107268	0.00894921202875758	0.00894921202875758
ENST00000541679.7	6.06025149465219e-10	2.85416230234267e-08	-0.791577385496477	0.127903673927917	7.84145865674136	0.207609646933941	0.00111628326017329	0.0234227414462151	0.00909701692014009	0.0234227414462151
ENST00000416726.5	6.31587655569301e-10	2.97258918763785e-08	2.70787659233041	0.438001968208717	5.53867947698196	2.42999356077293	0.0218169460558929	0.265951640176172	0.0454707355468475	0.265951640176172
ENST00000452790.6	6.42516860443811e-10	3.02203312777609e-08	2.7658466150254	0.447574735340491	5.30847587884579	2.53536002181237	0.108863828569308	0.191620887003358	0.0699821328297916	0.191620887003358
ENST00000380155.4	6.48899849796515e-10	3.0500431700653e-08	0.488710580087792	0.0791040871655252	7.66357193625797	0.0742811364907268	0.000700106943612447	0.0025870520111406	0.00868607796582407	0.00868607796582407
ENST00000615550.5	6.53428447996071e-10	3.0693058007847e-08	-1.14531024243507	0.18541614355078	5.58454134405927	0.403997320511104	0.0095356744202859	0.003560144433589	0.0420330450135792	0.0420330450135792
ENST00000590954.5	6.82591201845867e-10	3.20417926638695e-08	-0.840869179922699	0.136281918350674	6.43763560652989	0.234405606846369	0.00800986011106427	0.0198492817929453	0.0147862530819535	0.0198492817929453
ENST00000424703.6	6.83575467432003e-10	3.20668849537971e-08	1.71294470407624	0.277631784084635	5.68982041424119	0.972749156807667	0.0104832951129924	0.105135816188034	0.0355661636937368	0.105135816188034
ENST00000266742.8	6.89512601658138e-10	3.23241331680683e-08	1.04590690462648	0.169556772876747	6.98345202913924	0.362675775017655	0.0107576530185354	0.0323665958240299	0.00981176056850278	0.0323665958240299
ENST00000504727.1	6.92762433415415e-10	3.24551462235563e-08	6.84447899469259	1.1097237247175	3.44699083463125	14.6751004206453	0.544915497438976	0.231375262572089	1.30231462036233	1.30231462036233
ENST00000622306.4	7.1378322688446e-10	3.34179902887522e-08	0.843861339532674	0.136923735161319	8.03928159951796	0.236128319207996	0.00188226791802938	0.0262398959577612	0.0099345642699881	0.0262398959577612
ENST00000300403.11	7.4841867502871e-10	3.50165650946504e-08	-1.17450964298378	0.190806594932759	7.37168014594057	0.457530458442364	0.00153949248556321	0.0530712425191877	0.00863878248995633	0.0530712425191877
ENST00000337386.10	7.71365317505627e-10	3.60665131799484e-08	0.744858528727235	0.121101214289634	6.34354434268893	0.181334226890803	0.00576499205477782	0.0128474561270882	0.016233264098858	0.016233264098858
ENST00000620540.4	7.76756709675268e-10	3.62947971341319e-08	6.67759173948596	1.08585684415191	2.64564868918304	13.383997340797	0.0186956446588531	-0.0100357583818029	1.74993198432845	1.74993198432845
ENST00000399793.6	7.87448342852871e-10	3.67702793967132e-08	0.969442024978356	0.157698563637467	5.88363474964277	0.307952747543784	0.00979303539373432	0.0227162091131953	0.0275102200662458	0.0275102200662458
ENST00000287916.8	7.89212503345751e-10	3.682853948859e-08	0.783462294234326	0.127452712146574	6.57470555313072	0.193358412668935	0.0113200483608283	0.000198030042746867	0.0130462423894477	0.0130462423894477
ENST00000393196.7	8.16544992287366e-10	3.80790870700185e-08	-1.53674983091101	0.250216626450702	7.66388536349745	0.783610045024352	0.0290099330367812	0.0649026071917737	0.00868653983333455	0.0649026071917737
ENST00000264993.7	8.26389027627449e-10	3.8512969428724e-08	-0.839412117418355	0.136717100760332	6.94378867270049	0.233813689629002	0.00705766399816969	0.0209796844622967	0.0100225545257402	0.0209796844622967
ENST00000369443.10	8.31233759582506e-10	3.87134500282632e-08	0.787951161561048	0.128354943164956	6.08417137645793	0.191503742383579	0.00313476647606765	0.00341977412637852	0.0215777206762509	0.0215777206762509
ENST00000645323.1	8.47507823967608e-10	3.94456252481634e-08	2.21226843361991	0.360553039191388	7.63839680163012	1.62423767960151	0.0284073780568471	0.166590363048373	0.00865191010204552	0.166590363048373
ENST00000262193.7	8.52835893435531e-10	3.96677172508331e-08	-0.593826704522455	0.0967969301937002	7.47304968652771	0.117032621335108	0.00128050288484099	0.0127739656575451	0.00856906861382293	0.0127739656575451
ENST00000308162.10	8.55906589860333e-10	3.97845915797922e-08	-0.843968454075378	0.137584188956811	8.3892308616125	0.236400116303398	0.001024335419495	0.0273697781568604	0.0126584076167218	0.0273697781568604
ENST00000222219.8	8.68392450559998e-10	4.03386679444495e-08	0.808270347525752	0.131814153440097	6.07448165249459	0.204094319986641	0.00423905460026918	0.00589098737450687	0.0218234019704251	0.0218234019704251
ENST00000372397.6	8.89504675174289e-10	4.12924748428564e-08	2.23803698275962	0.365210635512576	5.88148905601098	1.66269743080973	0.0212354971282464	0.178832715309002	0.0275843077924697	0.178832715309002
ENST00000374199.8	9.180526322223e-10	4.25899966740266e-08	-1.1079206526569	0.180942835906579	6.26258385418128	0.382796086086826	0.0314410520215292	-0.013254009131883	0.0176694127773436	0.0176694127773436
ENST00000405876.9	9.2285390412308e-10	4.27848990764578e-08	-1.03941817722499	0.169778219999441	6.05624706571456	0.334577451292061	0.0209409042904999	-0.00786539535506534	0.022296061688768	0.022296061688768
ENST00000381886.8	9.25668508490975e-10	4.2887503138038e-08	-0.669616272215607	0.109383566720511	7.10197756769912	0.142664231086061	0.00865728546208972	0.00152827138951378	0.00928986154066092	0.00928986154066092
ENST00000356260.10	9.39363786096635e-10	4.34937632492432e-08	-0.955732350057002	0.156181076016849	6.23138021715803	0.30329833169058	0.0140282589480163	0.0225605338106548	0.0182750805943471	0.0225605338106548
ENST00000352645.5	9.59618562660924e-10	4.44027527527414e-08	-0.573057303615399	0.0936982720562094	6.74385464974949	0.104116778149392	0.00177023007569091	0.00522774015094267	0.0113988192037882	0.0113988192037882
ENST00000370654.6	9.80624547530755e-10	4.53453000889319e-08	-0.788697179874679	0.129029531770473	6.21393504306905	0.195844997929173	0.00634576364375475	0.00519426818936067	0.0186271664596066	0.0186271664596066
ENST00000643939.1	9.86572575979396e-10	4.55907783263998e-08	-1.74095898585028	0.284862923656278	5.88991103116466	0.945565588650769	0.0944254011858581	-0.0490702367772034	0.0272949267251456	0.0272949267251456
ENST00000400245.3	9.97740767333457e-10	4.60770127421923e-08	1.46772487787083	0.240225833445974	5.66200031331416	0.705390557223002	0.049466090727978	0.0244409868804184	0.037096585854241	0.037096585854241
ENST00000340834.10	1.00565303702749e-09	4.64123522020764e-08	1.08929076832919	0.178323469358138	6.03324045027861	0.394125425058864	0.0111167140736513	0.036582175512233	0.022912152897013	0.036582175512233
ENST00000292114.8	1.01844551901152e-09	4.69723410657163e-08	-1.06586325494679	0.17454591013117	5.75145215860486	0.360826314631694	0.0131116156535284	0.0118970982939314	0.0325877964617492	0.0325877964617492
ENST00000612899.5	1.03746890869498e-09	4.78187996545489e-08	1.79947265277009	0.294824593215138	6.8970342854875	1.07573639733759	0.118358096087872	0.0120242150588348	0.0102959740746338	0.0120242150588348
ENST00000409854.5	1.04599107749628e-09	4.81804572285494e-08	2.1826514018079	0.357680982118373	5.41370103713983	1.58271296450719	0.0569427632934076	0.134960764160338	0.0571136034934997	0.134960764160338
ENST00000260372.8	1.05135789828717e-09	4.83963999867451e-08	-0.72960312106326	0.119579397416968	6.37046392304483	0.162946945250917	0.00565268695039692	-0.00158927323621935	0.015796161479511	0.015796161479511
ENST00000367409.9	1.05787864334833e-09	4.86337709769886e-08	-1.07271254506855	0.175842310181146	7.87644796780983	0.382318282964041	0.00253960816833762	0.0438411689064258	0.00921440797575209	0.0438411689064258
ENST00000216962.9	1.05776742125808e-09	4.86337709769886e-08	0.893554194083926	0.146473723685403	9.23635609885387	0.240790232956911	0.000142514921835868	0.00143061461243619	0.0320393126735659	0.0320393126735659
ENST00000285667.4	1.05896842313412e-09	4.86525028628579e-08	0.568337369684057	0.0931661073468742	7.12629092611401	0.107318118003622	0.00123225193982962	0.0117876333974243	0.00920170379835124	0.0117876333974243
ENST00000358359.7	1.08593044063888e-09	4.98591011843623e-08	-0.768223444483943	0.126015966380069	6.76712871694102	0.196106206735675	0.00994703425801922	0.0138730014160349	0.0112093465772287	0.0138730014160349
ENST00000268613.14	1.09333472118129e-09	5.01667560869439e-08	1.52318398745197	0.24990090031013	6.53226450135578	0.770967389860003	0.0132347924466181	0.0804408975171024	0.0135424160661861	0.0804408975171024
ENST00000315091.7	1.10109452857231e-09	5.04578690651156e-08	-0.912008492803628	0.149656285469779	6.14486773896209	0.252037099170908	0.0134738280021837	-0.0103372631432767	0.0201216776687343	0.0201216776687343
ENST00000375400.7	1.10059005846857e-09	5.04578690651156e-08	0.598041122207109	0.0981345424279784	6.59956946373333	0.109728392319492	0.0016735747226855	0.0013669717326526	0.0127720079036375	0.0127720079036375
ENST00000622254.1	1.13140589777518e-09	5.18135941778813e-08	-0.764468125369644	0.125535140533612	6.53467049660428	0.181233228604052	0.010125294800986	-0.00273807706073683	0.0135133124622046	0.0135133124622046
ENST00000358675.6	1.13483491870806e-09	5.19372715298841e-08	-0.591485787388624	0.0971370253371892	6.98058372578907	0.111945568349649	0.00432703062599789	0.00440914105503596	0.00982637191103872	0.00982637191103872
ENST00000552692.5	1.14113000318792e-09	5.21918753991734e-08	1.0057876254901	0.165199966393907	6.57237723847564	0.312178065767209	0.0278640102407385	-0.0169947083776059	0.0130725331040833	0.0130725331040833
ENST00000355621.7	1.15800507250234e-09	5.29297395446839e-08	0.48610107808419	0.0798726327099527	7.51759580598134	0.0718774288309941	0.00100205310499954	0.000234386140762284	0.00856740307902898	0.00856740307902898
ENST00000295119.9	1.16293389250017e-09	5.31209726270547e-08	-1.4665895623135	0.241006393157312	5.47519508343301	0.674297807427035	0.0361861162360243	0.000104288940181024	0.0509400060780208	0.0509400060780208
ENST00000248594.11	1.17859003185719e-09	5.38016540534861e-08	1.00773107161462	0.165659970775078	6.41003783680006	0.337588444909904	0.00787435568604994	0.0332904831897495	0.0151876629762595	0.0332904831897495
ENST00000372586.3	1.20200325821684e-09	5.48353424976925e-08	-0.794229294663196	0.130630327776544	6.13992403384372	0.201743560488079	0.00536132849980777	0.0102680574223427	0.0202350953027032	0.0202350953027032
ENST00000250124.11	1.20380292101667e-09	5.48823295909031e-08	-0.764666433299491	0.125772958680041	6.65207361050471	0.192664064136373	0.0114975393248289	0.0100645080150269	0.0122307163778681	0.0122307163778681
ENST00000396394.6	1.22503538060661e-09	5.58146471429863e-08	-0.599659225326678	0.0986779524696505	7.47557147543924	0.114564457323186	0.00603750390703335	0.00232137280217749	0.00856850354837055	0.00856850354837055
ENST00000379542.9	1.23749948190826e-09	5.63465281340908e-08	-0.674758875923155	0.111065788490831	6.52460599665646	0.139104144055201	0.00486755972275439	-0.00172470739265754	0.0136358543368805	0.0136358543368805
ENST00000233468.5	1.24312127699131e-09	5.65663813239235e-08	-0.566730860468914	0.0932954702221125	6.85253467182893	0.106211474811079	0.00247356521733459	0.00984682771857604	0.010582501928613	0.010582501928613
ENST00000518611.5	1.25650627984732e-09	5.70661934893207e-08	2.49188128393663	0.410330646021094	5.18213967173733	2.0564350739917	0.162550298464124	0.0794414190628794	0.0900065601320079	0.0900065601320079
ENST00000374612.5	1.2564672628248e-09	5.70661934893207e-08	-1.20272351929189	0.198048725979482	6.4352279594747	0.470043766851104	0.0440144018575332	0.00108635775964478	0.0148205449356109	0.0148205449356109
ENST00000634263.1	1.2564672628248e-09	5.70661934893207e-08	-1.20272351929189	0.198048725979482	6.4352279594747	0.470043766851104	0.0440144018575332	0.00108635775964478	0.0148205449356109	0.0148205449356109
ENST00000528157.5	1.26567598424591e-09	5.74460600768114e-08	0.820448657499757	0.135126803087951	7.30903622644607	0.223851903373271	0.00153641415700457	0.0258524652121504	0.00872826801308991	0.0258524652121504
ENST00000648844.1	1.27210688722521e-09	5.77012146862e-08	-0.615555042143006	0.101394686430278	8.03666326168257	0.120774811034438	0.00550074149241618	0.0033772685852539	0.00992058216202546	0.00992058216202546
ENST00000514825.1	1.27604149416059e-09	5.78428879209323e-08	-0.69455577045395	0.11441709165645	6.4793154272292	0.146349339804335	0.0054229715878538	-0.00338919118401399	0.0142139347068269	0.0142139347068269
ENST00000535589.3	1.28814704105158e-09	5.83545340629873e-08	-0.846254281072924	0.139441859011144	7.48226492501138	0.238176730923655	0.00374660619465628	0.0254194418720692	0.00856727783132587	0.0254194418720692
ENST00000553542.5	1.33669590317723e-09	6.05154061461264e-08	1.01713928667769	0.167763844397824	7.89951382869426	0.344145347535527	0.00240441955679696	0.0398126416739091	0.00929873390051434	0.0398126416739091
ENST00000613823.1	1.36021377476873e-09	6.15410425102219e-08	0.748011002784697	0.12343174707744	6.67427003908321	0.186138613509998	0.0105916279842571	0.0122614662956267	0.0120166343615562	0.0122614662956267
ENST00000358776.6	1.37062929770372e-09	6.19729558931301e-08	-0.949777210570081	0.156757590724501	5.89440167381657	0.28511440531019	0.00971723935335617	0.00839698614002507	0.0271421740212692	0.0271421740212692
ENST00000369466.9	1.41042897664301e-09	6.37320834921123e-08	-0.761254281032838	0.125738102504743	6.26225619172194	0.176879308892665	0.00603948967671912	-0.00225588370744598	0.0176756159555208	0.0176756159555208
ENST00000550050.5	1.44025660681952e-09	6.50386682030771e-08	0.962349057917185	0.159041913314611	6.62640935681107	0.291252166325245	0.0254524537987936	-0.00868063687002322	0.0124890414873649	0.0124890414873649
ENST00000380266.4	1.44910667218696e-09	6.53969000972271e-08	-0.736724984379063	0.121774175779018	6.70358088519036	0.180623850646489	0.00257379656318901	0.0196696282667996	0.0117467592664583	0.0196696282667996
ENST00000295190.9	1.45558326238583e-09	6.56476337388738e-08	-0.612165629167697	0.101197625060135	6.66611611929769	0.124713178441658	0.00225568037885331	0.0131057585978641	0.0120942892321789	0.0131057585978641
ENST00000377038.8	1.46268731702037e-09	6.59263315125288e-08	-0.610364137333947	0.100912905846704	6.6349301897951	0.115954821111212	0.00287315392012479	0.00236622991511029	0.0124019679295137	0.0124019679295137
ENST00000278671.10	1.46829308495452e-09	6.61371889637378e-08	-0.718251545818403	0.118762282713387	6.29940687876382	0.158076036717158	0.00416392071157244	-2.58559665715832e-05	0.0169927989813692	0.0169927989813692
ENST00000357481.6	1.50670072975465e-09	6.78243616378949e-08	-6.35351833610563	1.05127244789563	2.48361198749287	12.1126590336533	0.0187448886216538	-0.0156193142664281	1.63901575093506	1.63901575093506
ENST00000321331.11	1.50878193139585e-09	6.78751967421134e-08	-0.566086316312241	0.0936698119154836	6.90371399344224	0.100332366554116	0.00290583961134186	0.00233947451281776	0.0102552108850813	0.0102552108850813
ENST00000320560.13	1.51256546589088e-09	6.80025018788672e-08	0.539119912463242	0.0892136670677902	7.44340554634342	0.0955576488144553	0.00335866510023212	0.00709454091244675	0.00857995248729165	0.00857995248729165
ENST00000239891.4	1.51445227736704e-09	6.80444267078636e-08	-0.933095733616093	0.154413999492917	5.85924193321277	0.261802987107364	0.00739827635803862	-0.00664491050854088	0.0283672485010591	0.0283672485010591
ENST00000263398.10	1.52561389990077e-09	6.85027541048643e-08	1.07876106444997	0.178554526031136	6.47623723593249	0.387375692771416	0.0032833029407388	0.0445392752085668	0.0142548501561952	0.0445392752085668
ENST00000298746.5	1.52717469938722e-09	6.85296820422318e-08	-0.593761359887368	0.0982809598286589	6.86586620470891	0.1173567422264	0.00240638403924961	0.0120823365580141	0.0104938914703341	0.0120823365580141
ENST00000336111.9	1.53871863321837e-09	6.90042725930833e-08	-0.901783977349974	0.149295706023177	6.21547563955081	0.252374306235239	0.0148381363379584	-0.004325631720836	0.0185956754174799	0.0185956754174799
ENST00000314940.6	1.5753904724709e-09	7.06044263036237e-08	-0.665242805861212	0.110204263243791	7.05003719434222	0.147338372789557	0.0023032317811737	0.0159142376744865	0.00949931741934611	0.0159142376744865
ENST00000341181.11	1.5774345207112e-09	7.0651627553261e-08	0.665364010643777	0.11022816469447	6.45753398870755	0.147072435125032	0.00371732609450948	0.0141072428142903	0.0145080463433572	0.0145080463433572
ENST00000344548.7	1.58744427209294e-09	7.10553210152635e-08	-0.489943420637939	0.0811806809061387	7.74753109540394	0.0763504065218956	0.00104310494783621	0.00437819491963155	0.00884234948074026	0.00884234948074026
ENST00000274853.8	1.62093260910599e-09	7.25087696108491e-08	1.15167253332129	0.190931893900484	5.86219003492823	0.441650872932117	0.0208513448374046	0.033831137325234	0.0282619300602928	0.033831137325234
ENST00000287936.9	1.62326838568458e-09	7.25677297635442e-08	1.02162117755543	0.169377652419699	7.75753531850102	0.347539496095974	0.00364369601807379	0.039389487690739	0.00886539138811155	0.039389487690739
ENST00000373212.6	1.62691897629629e-09	7.26853575725757e-08	0.670204098339991	0.111121843095259	6.65215397038555	0.149569736844981	0.00198464898229328	0.0165374470370379	0.0122299258736809	0.0165374470370379
ENST00000301608.8	1.63209711985248e-09	7.28710413487546e-08	1.17813258383999	0.19535453596045	5.74967883168454	0.446140772355539	0.0245791272847218	0.0125981937451459	0.0326659647957623	0.0326659647957623
ENST00000272462.2	1.66722559673843e-09	7.43928998434523e-08	-0.635685379261447	0.105467705506651	6.71411214730506	0.124404962452614	0.00503189233592816	-0.00106165229769905	0.0116532630213282	0.0116532630213282
ENST00000607357.2	1.72723934809294e-09	7.70225606481669e-08	-0.771926969096465	0.128193452157912	6.16352414428406	0.185837095558273	0.00494872820777854	0.00389592413314314	0.0197016135564658	0.0197016135564658
ENST00000237858.11	1.74131719658207e-09	7.75129296697166e-08	1.22161693351913	0.202917467619803	7.8807918318879	0.497114978076486	0.000729092684985142	0.0610341553128654	0.00922986281411555	0.0610341553128654
ENST00000425134.2	1.74149715767539e-09	7.75129296697166e-08	3.66644669987175	0.609019182850058	4.7015442664949	4.31455543228986	0.323758872002396	0.028373642234759	0.232597675616632	0.232597675616632
ENST00000453092.3	1.74086104143727e-09	7.75129296697166e-08	0.914614675521526	0.151921589698349	6.27141737944591	0.262056580587981	0.0171168444801194	-0.00324112049989766	0.017503409644591	0.017503409644591
ENST00000443213.5	1.7481055716862e-09	7.77585275630149e-08	-0.891015753219274	0.148018230131452	6.11438431828991	0.252178220009776	0.0120286698622118	0.00547820296816754	0.0208354248146596	0.0208354248146596
ENST00000336233.10	1.75825708943942e-09	7.8161323881165e-08	0.667351816888532	0.110879767164449	7.53802246762404	0.148360721571059	0.00125191948532228	0.0171895646643415	0.00857253532093238	0.0171895646643415
ENST00000373210.4	1.76106459198292e-09	7.82373518172896e-08	0.941701299458991	0.156469345964972	5.75187394131971	0.272145534162943	0.00415471677899251	0.00347669939865308	0.0325692675610665	0.0325692675610665
ENST00000369660.9	1.76899048706591e-09	7.8540534053392e-08	-0.48938142200097	0.0813234970390004	7.56286953423573	0.0774404512420711	0.00133648316315159	0.00565376481455309	0.00858378359282686	0.00858378359282686
ENST00000524782.6	1.77677569643092e-09	7.88370966137589e-08	-0.754143458269627	0.12533543054205	6.23101606410759	0.180434967709739	0.0052811254189632	0.00698795084913392	0.0182823298047782	0.0182823298047782
ENST00000272542.8	1.7969049335522e-09	7.96806650385611e-08	0.699537649978561	0.116295443208813	8.85085617198624	0.157204836254043	0.000260308796141159	0.0127383901198385	0.0200266363705603	0.0200266363705603
ENST00000442196.7	1.82862583482392e-09	8.10368778907923e-08	1.68495400173043	0.28024921730626	5.37961730557599	0.863634640272542	0.0568646539832258	-0.041972599122814	0.0609447817179311	0.0609447817179311
ENST00000368858.9	1.84704271059914e-09	8.18021946810937e-08	-0.783317091798071	0.130320069166862	7.30837535075622	0.204455684404082	0.00448623873453398	0.0209887419069495	0.0087294042448578	0.0209887419069495
ENST00000360384.9	1.85742922994174e-09	8.22111320991718e-08	-0.590010129837303	0.0981745354783115	8.42391638836702	0.113443182878681	0.00142047451267832	0.0098415215941862	0.013036884611895	0.013036884611895
ENST00000528020.1	1.920732102603e-09	8.49602244689854e-08	0.963830175888238	0.160521381148787	5.74885418340621	0.281817358858042	0.00594820864568978	-0.00203973805541943	0.0327024620631815	0.0327024620631815
ENST00000554332.1	1.93288774962342e-09	8.54449027273082e-08	-1.0913522645171	0.181790580997156	5.6663454559357	0.395318896607359	0.0127221930313344	0.0347827657528895	0.036849529977591	0.036849529977591
ENST00000378251.3	1.95085703324291e-09	8.61858177808877e-08	-0.749172663728738	0.124823689426603	6.3287263634516	0.186597914007006	0.00688923078168812	0.0158857816976656	0.0164821993814153	0.0164821993814153
ENST00000390015.7	1.96539919813656e-09	8.67745042872629e-08	1.25584393238256	0.20928495835304	6.10943433486513	0.525703427302026	0.0142855318903863	0.0514147587988645	0.0209546192833337	0.0514147587988645
ENST00000422840.6	1.96734408390765e-09	8.68066228706379e-08	0.599894862446582	0.099974469834447	6.85348499476707	0.115781945380993	0.00441623626104519	0.00535850321901939	0.0105761056669729	0.0105761056669729
ENST00000259457.8	2.01121686598258e-09	8.86875741570945e-08	-0.488135132783917	0.0813979314946356	7.80868562827004	0.075851384873191	0.000940128002177161	0.00452063764257277	0.00899830687523092	0.00899830687523092
ENST00000491720.5	2.03328420370197e-09	8.96052514590639e-08	0.880366671674573	0.146847080918525	6.02902595255835	0.240136317593733	0.00931864445132857	0.000209698817575692	0.0230274533101092	0.0230274533101092
ENST00000420358.2	2.06820424744391e-09	9.10878540208404e-08	-1.31104168519514	0.218785619487653	5.98991854697563	0.573089666849304	0.023430640815654	0.0483700801262404	0.0241346190039059	0.0483700801262404
ENST00000400331.9	2.07081635991948e-09	9.11465985973447e-08	0.982558715810689	0.163974251509009	6.09338157979594	0.321891555194193	0.00335017410179961	0.0369811586351102	0.0213476623841293	0.0369811586351102
ENST00000281938.6	2.07642344046169e-09	9.13370123372487e-08	-0.928734358352661	0.155003149166958	6.66243386673232	0.287595424017427	0.00223301605495961	0.0338059483225518	0.0121297322555884	0.0338059483225518
ENST00000492622.6	2.11324322567337e-09	9.28993187197374e-08	1.34961904246299	0.225355129273876	6.17379767613811	0.589802340210882	0.0567018291564467	-0.00250073880986561	0.0194755722786215	0.0194755722786215
ENST00000372371.8	2.12945667063915e-09	9.35543921400209e-08	-0.549001404239221	0.0916895583302538	6.81703604199577	0.0921642082204549	0.00178009128700125	0.000399215792329036	0.0108303713731943	0.0108303713731943
ENST00000504087.6	2.17362017993244e-09	9.54358456341764e-08	0.645141421539741	0.107806195756874	6.49543524286549	0.138296693849964	0.0034301682254404	0.013362903917146	0.0140030955399139	0.0140030955399139
ENST00000537776.5	2.23453982983063e-09	9.80502326315345e-08	-0.696640861141684	0.116499623433613	6.56443775700073	0.148968540919874	0.00719526058627966	-0.00297526796602117	0.0131629828039809	0.0131629828039809
ENST00000300151.5	2.25087707286411e-09	9.87063584277381e-08	-0.824825379959312	0.137963369991774	6.09458624221103	0.217220509442334	0.00723301838830854	0.00916627813022544	0.0213178188009221	0.0213178188009221
ENST00000550657.1	2.25226138077172e-09	9.87063586321738e-08	-0.67047536430254	0.112148089672555	6.42710194404192	0.137850316867739	0.0039284899219514	-0.00019204913851073	0.0149373011038537	0.0149373011038537
ENST00000477931.5	2.2736241459081e-09	9.95813858107072e-08	0.81663695918024	0.13663118967249	7.86436303006253	0.222470475319329	0.00691680492873181	0.021085318058248	0.00917244126461627	0.021085318058248
ENST00000376834.8	2.29009896901872e-09	1.00241385443162e-07	-0.544541121195546	0.091124889340712	6.89957941811036	0.0900369737165395	0.00217524382018903	-0.000825913926852668	0.0102803743658465	0.0102803743658465
ENST00000610533.4	2.33439434645188e-09	1.02117579435218e-07	-0.55258502822223	0.0925193365685686	7.29048444244864	0.100512686582613	0.0040780359884708	0.00705649220903536	0.00876170547016131	0.00876170547016131
ENST00000372398.6	2.39420711777606e-09	1.04669861634521e-07	-0.618510293542344	0.103628818468241	7.28834668384022	0.127653213385898	0.00155242708293572	0.0145559709427498	0.00876576460416627	0.0145559709427498
ENST00000349394.6	2.44475304738958e-09	1.06814136820506e-07	2.43580854570778	0.408342878102952	4.71927733158192	1.92878937493829	0.0251582242464146	0.160892267672808	0.224957634899689	0.224957634899689
ENST00000591899.8	2.45301384292809e-09	1.07109429918031e-07	-0.899043212941228	0.150730974533348	6.05023606560452	0.26817012519579	0.011624861235873	0.0204832832329831	0.0224548787897861	0.0224548787897861
ENST00000244061.6	2.48553741069446e-09	1.08463133128615e-07	-0.65585012912931	0.109997600518972	6.69435134002397	0.143099815303281	0.00631901469813504	0.0112534824763669	0.0118301934817621	0.0118301934817621
ENST00000274137.9	2.51244995135668e-09	1.09570477878616e-07	-0.613962568316434	0.103002715007749	6.68650787480133	0.11429403993298	0.0040121306864482	-0.0025008440053651	0.0119022082620032	0.0119022082620032
ENST00000341162.8	2.51652883704491e-09	1.09681278848808e-07	-0.895309976212473	0.150210231220547	5.92898486623523	0.250280653361722	0.0078436655211275	0.00441466861643354	0.0260010048238678	0.0260010048238678
ENST00000222547.8	2.55533181951011e-09	1.11304447195082e-07	0.903256702788871	0.151607100393197	5.82674660157904	0.245971223302146	0.00491636796238823	-0.00340459050959016	0.0295607013720611	0.0295607013720611
ENST00000258111.5	2.67072471563141e-09	1.16188746261978e-07	3.04203427210557	0.511210038684082	4.45275988102054	2.87177099544805	0.0285516396093426	0.090922412451382	0.363451915867728	0.363451915867728
ENST00000588560.5	2.66993488607232e-09	1.16188746261978e-07	1.29711729094303	0.217977158423591	5.65585918546093	0.543631024602735	0.0338201324954227	0.0147761733342228	0.037450929896212	0.037450929896212
ENST00000220531.7	2.68917205926855e-09	1.16919953972003e-07	0.559412467358038	0.0940263645145297	6.94357442458127	0.104122540759212	0.00323769080875656	0.00956211940190505	0.0100237450269723	0.0100237450269723
ENST00000428849.7	2.74397786749153e-09	1.1923010229349e-07	-1.15482255805262	0.194211059852153	6.06315461539482	0.445346065098833	0.00828916688658461	0.0482877367667603	0.0221154075016905	0.0482877367667603
ENST00000557913.5	2.75947734559537e-09	1.1983055581628e-07	0.75559735188099	0.12709150188423	6.48429196750239	0.190660907272297	0.00399542201441663	0.0202329527623672	0.0141482324349535	0.0202329527623672
ENST00000543796.6	2.83600442433893e-09	1.23078794566685e-07	-0.863493856998089	0.145349279122894	7.58248708657075	0.249038187851884	0.00415808566972012	0.0275315337425971	0.00859655556471987	0.0275315337425971
ENST00000632555.1	2.98281540957699e-09	1.29371453749682e-07	-1.15493408533969	0.194677803337682	5.89612862331269	0.445641158978693	0.0286848839158535	0.0281642867527241	0.0270837148366577	0.0281642867527241
ENST00000230340.9	3.06127903884992e-09	1.32693884854805e-07	-1.05450925698767	0.177877834950718	5.91474222333462	0.340430001805011	0.0209972598623047	-0.012455922508295	0.0264635263878275	0.0264635263878275
ENST00000360403.6	3.09671426651572e-09	1.34148307448139e-07	-1.13002369014251	0.190676646894338	5.85268374331993	0.395866796334542	0.0259331002124322	-0.0099571824004913	0.0286032752938699	0.0286032752938699
ENST00000494484.1	3.13958560579109e-09	1.35922897410642e-07	-0.855788958419081	0.144458211691399	6.08894309337146	0.221393965589682	0.00984415120786674	-0.00774222222776826	0.0214581111797487	0.0214581111797487
ENST00000457903.6	3.21414313021168e-09	1.39066299609596e-07	1.78780365278202	0.301980108624295	6.65415200750982	1.06830295347591	0.00835436636405464	0.128433612643057	0.0122103074872226	0.128433612643057
ENST00000257347.9	3.24089630963331e-09	1.40138793488231e-07	-1.22638373060899	0.207197694865896	5.72022473667433	0.502722178120012	0.0294273978090631	0.0349689293275486	0.0340283591569161	0.0349689293275486
ENST00000476590.1	3.27290603026924e-09	1.41437146413526e-07	1.69735767312527	0.286847164218157	6.31845612089685	0.963044475899163	0.0184268364088481	0.104995107021149	0.0166582942833607	0.104995107021149
ENST00000360568.7	3.32776580408631e-09	1.43720783097862e-07	1.71805835567653	0.290479794705399	5.69282906166846	0.986771567411496	0.0463434001456204	0.0802243665525153	0.035407832778646	0.0802243665525153
ENST00000515037.5	3.35466726646466e-09	1.44536051102595e-07	1.07341918634886	0.1815284537039	5.72375068724178	0.36930710612742	0.0155700731793969	0.0139780283716828	0.0338587960767964	0.0338587960767964
ENST00000526390.5	3.35168161158593e-09	1.44536051102595e-07	-1.20137031393793	0.203161534520752	8.45853454440843	0.482516720293991	0.0185502340382651	0.0433616796249751	0.0134379364763737	0.0433616796249751
ENST00000267425.8	3.35475098977328e-09	1.44536051102595e-07	-0.737737241817942	0.124760573974943	6.10717593876529	0.17378524424166	0.00233848875746482	0.0107969773076811	0.0210093124703712	0.0210093124703712
ENST00000644840.2	3.35475098977328e-09	1.44536051102595e-07	-0.737737241817942	0.124760573974943	6.10717593876529	0.17378524424166	0.00233848875746482	0.0107969773076811	0.0210093124703712	0.0210093124703712
ENST00000261596.8	3.38942667640146e-09	1.45941835588243e-07	0.716660730292968	0.12123098781968	6.3645477300994	0.171717123592498	0.00245416257112131	0.0195912660404819	0.0158905799911549	0.0195912660404819
ENST00000251496.7	3.49832885053516e-09	1.50540036426409e-07	-1.09910939410636	0.186090371706072	6.6648613033772	0.4039679897939	0.0234527522571428	0.0284916874054132	0.0121063410016312	0.0284916874054132
ENST00000367334.9	3.50053582197383e-09	1.5054415334742e-07	0.946441956305576	0.160245045830509	7.32361908710231	0.299539882652524	0.001917101771041	0.036600610298792	0.00870422355653915	0.036600610298792
ENST00000373627.9	3.57180209809899e-09	1.53516441713593e-07	1.33487047663051	0.226138318134716	7.90460400148793	0.59593000352849	0.00439573278362613	0.0723120756095709	0.0093180982056174	0.0723120756095709
ENST00000397333.4	3.5970702987755e-09	1.54509337701138e-07	-0.91655517394039	0.155302766748316	5.95014941949814	0.260318529358746	0.0108459733962053	-0.000475331776608552	0.0253324506433174	0.0253324506433174
ENST00000337138.9	3.68102537720136e-09	1.58020369353381e-07	0.518225529603258	0.0878657463324846	7.92184270995305	0.086804845611569	0.00219485113751013	0.00560206855223444	0.00938573293033668	0.00938573293033668
ENST00000425428.6	3.70598516803272e-09	1.58996129014082e-07	1.43615637692392	0.243548059252917	5.45280481135046	0.643039798532856	0.0358907994351516	-0.00554547838629714	0.0530826863136417	0.0530826863136417
ENST00000367287.5	3.7820539751014e-09	1.62088027383102e-07	-0.880524989810286	0.149407289566247	7.76736157808754	0.259384323114759	0.00160537149692251	0.0318784357663761	0.00888895661489738	0.0318784357663761
ENST00000309851.9	3.78259953951365e-09	1.62088027383102e-07	-0.832444389283954	0.141249554666876	6.28821822293537	0.231830822407409	0.0109599772358333	0.0189671778045528	0.0171941431420785	0.0189671778045528
ENST00000377791.3	3.79541307933657e-09	1.62539419945354e-07	-1.07247609660321	0.181995496950839	6.83015990372161	0.370798539070301	0.0389468554968371	-0.00677554832842774	0.010736685868737	0.010736685868737
ENST00000262713.7	3.80227898301343e-09	1.62735714648733e-07	-1.29367071583635	0.219542584070352	6.11677894354995	0.5599139117681	0.0353621029777161	0.0369363163527156	0.0207780977398306	0.0369363163527156
ENST00000265036.10	3.84651788044766e-09	1.64530360496365e-07	-1.10177439155852	0.187037451504547	6.16088408745231	0.406151652886623	0.0176492879783654	0.0348252244196082	0.0197603012075949	0.0348252244196082
ENST00000357849.9	3.88749557501458e-09	1.66183443933357e-07	-0.592961367410181	0.100691180994893	6.62230404167021	0.107754951799238	0.00267660773304652	0.000165888300644364	0.0125314631621729	0.0125314631621729
ENST00000226218.9	3.8906296665496e-09	1.66217769768516e-07	1.2271587782063	0.208389396676731	5.41116659062367	0.454271137311959	0.00775116757990816	-0.00463174603825606	0.05738804339103	0.05738804339103
ENST00000366600.8	3.91564968972883e-09	1.67086466473025e-07	-0.64542142126383	0.109621663801619	6.33276020933342	0.129912912758221	0.00161152791821493	0.00456630889472901	0.016413835843738	0.016413835843738
ENST00000635453.2	3.91564968972883e-09	1.67086466473025e-07	-0.64542142126383	0.109621663801619	6.33276020933342	0.129912912758221	0.00161152791821493	0.00456630889472901	0.016413835843738	0.016413835843738
ENST00000454808.2	4.021760468696e-09	1.71511727547787e-07	-1.31375426419348	0.22330243013054	5.73784537610704	0.524752388442738	0.041597280470191	-0.0328881449242232	0.0331986824831159	0.0331986824831159
ENST00000395407.6	4.05004078737198e-09	1.72614529768543e-07	1.75236426343384	0.297912885947116	5.64261478945217	0.96873587526543	0.0948920716457943	-0.0355149194740177	0.0382360597742147	0.0382360597742147
ENST00000205061.9	4.15183067955068e-09	1.76847153389893e-07	0.751463943927602	0.127842868814712	6.3695887097419	0.189021976635099	0.00404877838477314	0.0204669202753904	0.0158100716395292	0.0204669202753904
ENST00000307145.4	4.20106356390696e-09	1.78837394842282e-07	0.605303254926292	0.103011480659401	7.11126438635213	0.12265124730448	0.00141333025974013	0.0145037174617231	0.00925545690016692	0.0145037174617231
ENST00000394597.6	4.25069587010948e-09	1.80842254368906e-07	-0.800261207619681	0.136234846821862	6.30426053111236	0.197809490111717	0.0109333156699175	-0.00382820318811095	0.0169065845629468	0.0169065845629468
ENST00000234296.7	4.25981275750234e-09	1.8112205656586e-07	-0.590853752688927	0.100591824825033	6.62526756266835	0.111431940813688	0.00267726358785002	0.00569710352929	0.0125008092445951	0.0125008092445951
ENST00000261714.11	4.28373067153252e-09	1.82030471873036e-07	-0.599421700675078	0.102066624882922	6.54642126440657	0.111976899582883	0.00225351545189017	0.00297771831163819	0.0133728784205964	0.0133728784205964
ENST00000371579.7	4.3118082706632e-09	1.8311445916103e-07	0.962742417661777	0.163961345634967	6.74454731664697	0.310321876264488	0.00384912526858925	0.0364758590250544	0.0113930596930696	0.0364758590250544
ENST00000308987.6	4.40143045460775e-09	1.86809284009137e-07	-0.763664727554151	0.130132698709242	7.38307021067853	0.195276567961127	0.00183428415788642	0.0235674947521393	0.00862635111152503	0.0235674947521393
ENST00000510187.5	4.41672342275182e-09	1.87346845292026e-07	-7.62430316207515	1.29935084780927	3.11920853280735	17.5438996981889	0.900821435805821	-0.769696328280633	1.63164750274817	1.63164750274817
ENST00000339556.8	4.43102854981989e-09	1.87618800306626e-07	1.31538155627502	0.224190766873142	5.59769894675391	0.547195610827927	0.0342719146862212	0.000886859378004222	0.0411203352405301	0.0411203352405301
ENST00000322349.12	4.43023066570635e-09	1.87618800306626e-07	-0.663454434969661	0.1130771528844	6.42406322608332	0.147395267189603	0.00336382564591832	0.0158158381107446	0.0149813681995121	0.0158158381107446
ENST00000261208.8	4.42848248584006e-09	1.87618800306626e-07	6.79195189270533	1.15758667536494	2.70283474469014	13.8952666844884	0.235974764679259	-0.165870351377577	1.77403560179442	1.77403560179442
ENST00000309784.9	4.46408399012588e-09	1.88906258060496e-07	-0.925883756703695	0.157838777213849	5.82073604493633	0.26053117617939	0.00758148415742332	-0.00339028803108956	0.0297881352311213	0.0297881352311213
ENST00000228251.9	4.59100638722758e-09	1.94161992547376e-07	1.28694637616954	0.219564590110201	7.48911303957711	0.554719623617085	0.00357511414808616	0.0687377996973049	0.00856643578743965	0.0687377996973049
ENST00000534180.1	4.61805847769807e-09	1.95190303315817e-07	0.625154284572498	0.106674679389891	8.06432446909196	0.126368193111307	0.00699671711901029	0.00440681945036573	0.0100725137153938	0.0100725137153938
ENST00000357997.10	4.64991732395209e-09	1.96420441271967e-07	-0.628120971843567	0.107201791971473	6.72241497316825	0.122772862627479	0.00565751952646174	-0.000142424468252626	0.0115808167763807	0.0115808167763807
ENST00000463215.1	4.79198214191916e-09	2.0230165461658e-07	1.28624095878579	0.219711031822062	5.44727590885594	0.541515711694378	0.0187794660537212	0.0377092470424284	0.0536299402027513	0.0536299402027513
ENST00000259477.6	5.16613441744422e-09	2.17968076036357e-07	-0.686716744134412	0.117553650912746	6.31453641521235	0.157461165551374	0.00400200987971667	0.0159819895565392	0.0167262813846571	0.0167262813846571
ENST00000427716.6	5.17142590344398e-09	2.18062301962844e-07	1.83271398211728	0.313737083093649	4.97665643396369	1.02096480112684	0.0115279024966631	0.00511289631882765	0.136118533465504	0.136118533465504
ENST00000367943.4	5.2412953565657e-09	2.20877851125627e-07	-0.858269516252074	0.146980963895902	5.95165410581474	0.231088115582458	0.00711934765300518	0.00550583587722933	0.0252857579686477	0.0252857579686477
ENST00000395002.6	5.26513342907198e-09	2.21751372726845e-07	2.29334333410302	0.392792078609794	5.21335838977574	1.66132323597942	0.146888999282614	-0.0425188223363778	0.0845394262452892	0.0845394262452892
ENST00000380874.3	5.3527068470496e-09	2.25306616896119e-07	1.40381662281626	0.240551787122472	7.08324053993988	0.622355281965078	0.0774356816175883	-0.0385044955969638	0.00936206181413403	0.00936206181413403
ENST00000304658.9	5.37597594121896e-09	2.261525595945e-07	-0.831256720836503	0.142458117056524	7.26144039623874	0.231649498919104	0.00924764942664793	0.0211938232462874	0.00882052257883505	0.0211938232462874
ENST00000299565.9	5.65655109103144e-09	2.37815282426242e-07	-1.12946536786861	0.193846146473363	5.64842312274198	0.413368116831419	0.0184763018124919	0.0198493377713135	0.0378881909413669	0.0378881909413669
ENST00000327237.7	5.72740768435961e-09	2.40652373320906e-07	0.618535264539961	0.106194908048251	6.80206044350691	0.123655682678609	0.00597576747678197	0.0051241333166585	0.0109402702662827	0.0109402702662827
ENST00000251453.8	5.75975816114865e-09	2.41869137763571e-07	1.10362945745871	0.189510233561143	8.31163488461702	0.408496348160461	0.000424637792562408	0.0534465551440358	0.0118909292546804	0.0534465551440358
ENST00000334678.8	5.7691606775769e-09	2.42121384905205e-07	-0.995751886674139	0.170993988026177	6.58047981894938	0.332543278673847	0.00473350582043527	0.0391249100912091	0.0129814961920966	0.0391249100912091
ENST00000329819.4	5.99812696291779e-09	2.51582614684641e-07	-1.14178640236291	0.196290821186837	5.576842160405	0.391915021520348	0.0152131674215556	-0.0141979612539311	0.0425819623017486	0.0425819623017486
ENST00000494062.2	6.05101633914239e-09	2.53502743270393e-07	-0.635096277604847	0.109210483870107	7.1087347469926	0.135316500292831	0.00397152587897804	0.0139188688017362	0.00926473834984056	0.0139188688017362
ENST00000279036.12	6.04942305293237e-09	2.53502743270393e-07	0.804351072735481	0.138314311661142	6.94364558965542	0.217051213035571	0.00521767301784138	0.023478600197602	0.010023349525077	0.023478600197602
ENST00000216484.6	6.08304767488338e-09	2.54695027251841e-07	0.6037998918505	0.103844561388247	6.48899488828048	0.118766936379754	0.00208889322209637	0.00965441122809238	0.0140866461727798	0.0140866461727798
ENST00000647500.1	6.11007254893979e-09	2.55676416097185e-07	6.66178206235572	1.14587315066319	2.63786413515303	13.3391236992306	0.223681502356404	-0.192029470689767	1.74585641375979	1.74585641375979
ENST00000337004.8	6.29941347954308e-09	2.63444796918088e-07	-0.997344048221579	0.171701022426938	7.13561638280027	0.333786034479848	0.00353617336945888	0.0406856882842251	0.00916952451032297	0.0406856882842251
ENST00000368309.4	6.38017624188543e-09	2.66665935962133e-07	-0.539672315924594	0.0929431898412193	6.86915037747324	0.0880280824547375	0.00248522448238684	-0.00166744962974503	0.0104724303244046	0.0104724303244046
ENST00000375499.7	6.41803645763576e-09	2.6809119600191e-07	-0.511231822157098	0.0880601564397323	7.1782133818451	0.0862643128578232	0.0025980565892118	0.0072230934882929	0.0090338301390734	0.0090338301390734
ENST00000265990.11	6.48806524973341e-09	2.70857731011119e-07	0.66414198681065	0.114434918337067	7.63142922028458	0.148039794235213	0.00983011605354581	0.00981290974867111	0.0086434726007362	0.00981290974867111
ENST00000361813.5	6.81226548044477e-09	2.84225733070587e-07	-0.572180518775631	0.0987286115745465	7.38645897068745	0.10991397031203	0.00149783390553336	0.0131231742096232	0.00862287869167818	0.0131231742096232
ENST00000369472.1	6.81859419071487e-09	2.84323415306862e-07	1.90716093289653	0.32908567791495	4.98599048116138	1.18730099095553	0.0288473495933049	0.0913053301135742	0.133598725519808	0.133598725519808
ENST00000375992.4	6.84458879854449e-09	2.852405375169e-07	-0.853702994682135	0.147324949997567	5.9539782567921	0.239408531936837	0.00734310937511092	0.0186142543724691	0.0252138519625675	0.0252138519625675
ENST00000563197.6	6.90085302577145e-09	2.87373457665046e-07	-0.934334646777397	0.161277934224316	5.93337651043064	0.270138231330906	0.0131554043824522	-0.00285057728206039	0.0258604537190419	0.0258604537190419
ENST00000488117.5	6.90383054218871e-09	2.87373457665046e-07	1.95400798581977	0.337290618292213	4.92710484931688	1.20336256132063	0.0203940140819788	0.0520039843260228	0.150253427699936	0.150253427699936
ENST00000392132.7	6.99591189591285e-09	2.91036465476178e-07	-0.754908234763525	0.130358362164158	9.04403804611775	0.173850515721773	0.000341955146940613	0.00326377341260865	0.0251479987322421	0.0251479987322421
ENST00000358015.8	7.09916014919544e-09	2.95159484127249e-07	-0.64495112863178	0.111418197378709	8.30080708973791	0.139685405145567	0.00144345152563289	0.0171775705350486	0.0117920747462323	0.0171775705350486
ENST00000310455.4	7.17701614643216e-09	2.98222587007691e-07	1.71319558210062	0.296055947860545	5.97160221688995	0.985690679875052	0.0291689904571204	0.102304695938289	0.0246770293617113	0.102304695938289
ENST00000544619.1	7.21383534264517e-09	2.99577935510758e-07	-0.565627209601196	0.0977601108907713	7.26892518716684	0.107448689210021	0.00319117408988663	0.0111443848321772	0.00880460507535843	0.0111443848321772
ENST00000524463.5	7.24022023678721e-09	3.00498640141953e-07	0.553011426895482	0.0955898019977512	6.69788983819049	0.102711383778256	0.00189618276351354	0.0118099326054404	0.0117980396069607	0.0118099326054404
ENST00000618519.4	7.3152531007975e-09	3.0325977156934e-07	-0.867282762198982	0.149957540223932	5.97232157555863	0.240282718667908	0.00907546451491249	0.00921066271716146	0.0246554312901057	0.0246554312901057
ENST00000614623.4	7.3152531007975e-09	3.0325977156934e-07	-0.867282762198982	0.149957540223932	5.97232157555863	0.240282718667908	0.00907546451491249	0.00921066271716146	0.0246554312901057	0.0246554312901057
ENST00000361256.10	7.32147904683636e-09	3.03341511885892e-07	-1.1962629195932	0.206844975660625	5.50006693871164	0.474640131005318	0.015483618870676	0.041174680088351	0.0486936470633909	0.0486936470633909
ENST00000265806.11	7.47920246596938e-09	3.09696313956725e-07	-1.15059427269122	0.199071838523801	5.60814783963807	0.408134363125687	0.0190265160842424	-0.0053087548083261	0.0404178792556271	0.0404178792556271
ENST00000371205.5	7.53874578631831e-09	3.11799727115801e-07	-0.600859191322121	0.103982581952168	6.58475594949903	0.116189713784465	0.00328460175822979	0.00656562754874989	0.0129339642659291	0.0129339642659291
ENST00000563961.5	7.53558711487629e-09	3.11799727115801e-07	-0.628382338202205	0.108744313951538	6.83936182005686	0.120934623582078	0.00706555098494735	-0.00397140761902548	0.0106724377402388	0.0106724377402388
ENST00000460006.6	7.60640774386594e-09	3.14415824793401e-07	0.561118159071189	0.0971304160659317	6.86379232938694	0.105777257802001	0.00177778893751648	0.012373687650195	0.0105075182132756	0.012373687650195
ENST00000618052.1	7.74354797884119e-09	3.19899157058686e-07	-1.53240055898443	0.265399106104804	7.43585260037987	0.788999464578214	0.00280362763564341	0.102851400646201	0.00858397690937285	0.102851400646201
ENST00000491222.5	7.93456128747215e-09	3.27600438935677e-07	-0.573659012958285	0.0994236851041926	6.59044182640369	0.110361161878654	0.00195629748800361	0.0125884061797115	0.0128713062515429	0.0128713062515429
ENST00000295770.3	8.08175896644701e-09	3.33484804018251e-07	0.567210968027341	0.0983589615603052	8.30259546110114	0.10812786705822	0.000411901095119702	0.0140998268837127	0.0118082681509512	0.0140998268837127
ENST00000630477.1	8.10374691843107e-09	3.34198710394337e-07	-0.764881936835995	0.132647241204028	6.19014759876973	0.196627661908242	0.00614515450173384	0.0202477813968254	0.0191233912302455	0.0202477813968254
ENST00000251074.5	8.15384513721896e-09	3.36070389401307e-07	-0.822732359706473	0.142705489295674	6.09694693471251	0.210667051096183	0.00928778378548578	0.000212829194176369	0.0212595012271908	0.0212595012271908
ENST00000519678.5	8.20580175654064e-09	3.38016457798021e-07	1.1428450113701	0.198266867651086	5.87412195646631	0.430708155708438	0.031124048562916	0.0174756260675632	0.0278405776493438	0.0278405776493438
ENST00000507412.1	8.4555058853286e-09	3.48101265385376e-07	2.01401731885269	0.349709391798698	5.41534070974248	1.36363571864623	0.0085866308219176	0.174858357246406	0.0569369279397039	0.174858357246406
ENST00000315264.7	8.50803268699786e-09	3.5006160572054e-07	-0.559321723042051	0.0971369883926966	7.18610968779974	0.105174950376822	0.00465553961129769	0.00949785215970662	0.00901068248714084	0.00949785215970662
ENST00000455250.1	8.69240871874512e-09	3.57441471327222e-07	0.694442258085166	0.120679161658703	6.41508403193322	0.159536415725047	0.00673230219903852	0.0118444487768619	0.0151128878889324	0.0151128878889324
ENST00000429205.6	8.90981628037146e-09	3.66170340089687e-07	-0.83163912372264	0.144625962609718	6.52349945958546	0.22369059935938	0.0177255478097797	0.00252883934963578	0.0136494557814017	0.0136494557814017
ENST00000263384.12	8.91549579024236e-09	3.66192691144839e-07	-0.676085065505005	0.117576581717319	6.35039769468011	0.137291169828083	0.00461622788203624	-0.00441139652152202	0.0161201509704577	0.0161201509704577
ENST00000447750.7	9.05652908691195e-09	3.71771301101422e-07	0.494549541185328	0.0860458228296419	7.30102311188169	0.0822584349577022	0.000995794489591666	0.0101100309500535	0.00874231804184382	0.0101100309500535
ENST00000229195.7	9.20787647503842e-09	3.77766642218722e-07	1.75306175134191	0.305161063304562	5.81955847524702	1.02168525249188	0.109851969116532	0.0147950324915811	0.0298329427192244	0.0298329427192244
ENST00000254803.4	9.30229864581389e-09	3.81420990592935e-07	-0.756461350326507	0.131719235545522	6.09903821259838	0.178901073463228	0.00481691456942092	0.00422176180793933	0.021208020949624	0.021208020949624
ENST00000465139.6	9.31056506663562e-09	3.81540535351371e-07	-1.28729929805276	0.224157544404781	6.52412024920193	0.511333962584634	0.0617280851270983	-0.043987937933974	0.0136418219432739	0.0136418219432739
ENST00000489264.2	9.37176255938693e-09	3.8382777572345e-07	1.64661920705933	0.286781336255413	5.31707776657828	0.912098685706337	0.00753946613497953	0.115825836101681	0.0688102310326256	0.115825836101681
ENST00000502949.5	9.56530031047966e-09	3.913047466084e-07	1.08425403930053	0.188951640666071	6.78396128901106	0.395525313534334	0.0379469602417075	0.0156071235238926	0.0110774319960584	0.0156071235238926
ENST00000253023.7	9.56318169186669e-09	3.913047466084e-07	-0.577164710241927	0.100581138590006	6.74083829119891	0.112075609352669	0.00217339801396644	0.0130014501461267	0.0114239873508547	0.0130014501461267
ENST00000379568.4	9.66385574878917e-09	3.94883421382042e-07	-1.42071601532722	0.247661417665358	5.20555415939381	0.606550862399551	0.00613188733133889	-0.00485605790961931	0.0858723793686837	0.0858723793686837
ENST00000644756.2	9.66385574878917e-09	3.94883421382042e-07	-1.42071601532722	0.247661417665358	5.20555415939381	0.606550862399551	0.00613188733133889	-0.00485605790961931	0.0858723793686837	0.0858723793686837
ENST00000634374.1	9.69133375653611e-09	3.95779417053866e-07	1.01307116349313	0.17661494840266	6.70224723138172	0.345325362689527	0.0165244052648803	0.0302648547340309	0.0117587286334194	0.0302648547340309
ENST00000612128.1	9.70252051965565e-09	3.96009458004308e-07	1.12942959931453	0.196907143743555	6.08016057539848	0.429210273851028	0.0136921729770766	0.044466461908791	0.0216789574899502	0.044466461908791
ENST00000396914.4	9.72425649186563e-09	3.96669556576652e-07	-1.04605991339534	0.182384354944761	5.60367274187058	0.360278700114472	0.00917974326920742	0.0308281284691322	0.0407163361237176	0.0407163361237176
ENST00000583313.6	9.87703769827489e-09	4.0267140997015e-07	-0.572342758141849	0.0998360425653958	6.67476339640186	0.101983023576262	0.00293888080910482	0.00169881136219098	0.0120119722835745	0.0120119722835745
ENST00000470472.5	9.92378823212211e-09	4.04346169201848e-07	-0.969928541951665	0.169212158469771	6.25004702088902	0.316587718436543	0.0152454609582924	0.027703670902706	0.0179091057761831	0.027703670902706
ENST00000433563.5	1.01104737744568e-08	4.11717431190102e-07	5.4984190665759	0.959774570474572	2.056062352728	9.08919296748625	0.0401501781255731	-0.0158885556497764	1.3416006610689	1.3416006610689
ENST00000225740.11	1.03798363510234e-08	4.22445120532748e-07	-1.38421755850582	0.24180996094483	8.17289427345478	0.644983943437311	0.00871347894143291	0.0789946068767776	0.0107634526418461	0.0789946068767776
ENST00000646319.1	1.04126805111901e-08	4.23540086234967e-07	-0.596233807917596	0.104166273880252	8.52477178028579	0.111431465438184	0.00200150486815119	0.00397729429061148	0.0142744140529924	0.0142744140529924
ENST00000368759.5	1.06308549362928e-08	4.32167890751094e-07	-0.938053787905504	0.163985553261206	5.8266102467155	0.278467721562879	0.0107710551170374	0.00733425596011318	0.0295658374005382	0.0295658374005382
ENST00000298875.8	1.06374362425521e-08	4.32189033526459e-07	-0.462974988963364	0.0809363026644631	7.59298247829422	0.0651592894040578	0.00122122509211601	-0.000151803489153666	0.00860480254137436	0.00860480254137436
ENST00000379887.9	1.06677709038843e-08	4.33174679117633e-07	0.55552119821176	0.0971232491496831	6.68032400289163	0.0997887311304383	0.00218967606259623	0.00681981222696544	0.0119597122254909	0.0119597122254909
ENST00000258960.7	1.08209593300649e-08	4.3914495393907e-07	-0.495706059507647	0.0867023399441484	7.34203381251618	0.0764294665858494	0.00259928652396282	0.000790860171124385	0.00867665710372318	0.00867665710372318
ENST00000315579.10	1.13751272025759e-08	4.61372053499702e-07	-0.957873740554833	0.167787916895481	7.57012568987559	0.309039972920702	0.00662798964765026	0.035601187936537	0.00858810695229451	0.035601187936537
ENST00000334270.3	1.1447832241362e-08	4.64056981317839e-07	-0.93165935864732	0.163227032871959	5.75250156662298	0.26555698643058	0.00742285543005764	-0.000972557600006951	0.0325417409602179	0.0325417409602179
ENST00000357430.8	1.14602116608694e-08	4.64294847878768e-07	0.464157692461445	0.0813232055624868	7.57979389634111	0.0692874854706516	0.00132559723483281	0.00449287330180641	0.00859459840960492	0.00859459840960492
ENST00000542058.5	1.15767744443424e-08	4.6875089436649e-07	1.20146231295701	0.210566961897837	5.95953019620582	0.486259641368267	0.0244755446430951	0.0420321235212328	0.0250431385433018	0.0420321235212328
ENST00000372994.2	1.16023717814429e-08	4.69520725030651e-07	0.73102156931526	0.128126482106859	6.08902727955297	0.173280035700305	0.00316858408966551	0.0130342599841612	0.0214560090359533	0.0214560090359533
ENST00000421427.5	1.16132590278648e-08	4.69694737222275e-07	3.7476683072983	0.656873916418795	4.62900295262742	4.35774912297504	0.381119439436207	-0.200814688790451	0.266105573670842	0.266105573670842
ENST00000382172.4	1.16674221851139e-08	4.71617840979232e-07	-0.884306728433646	0.155018716420415	5.80615310414649	0.240420429529685	0.00569735736975725	0.00157878330996762	0.0303488462911924	0.0303488462911924
ENST00000425673.6	1.16986404654342e-08	4.72344201442422e-07	1.36022065400394	0.238465320051928	5.31001896582724	0.576487373905827	0.015528326233375	0.0112558058068239	0.0697702370678278	0.0697702370678278
ENST00000612750.5	1.16950660363814e-08	4.72344201442422e-07	-0.723673523020753	0.126868727344074	6.73618308073066	0.176425819149866	0.00724478040911891	0.0168987305577385	0.0114631091965585	0.0168987305577385
ENST00000246151.9	1.18138883521218e-08	4.76727501448609e-07	-1.05061379975395	0.184240946229628	6.45694351812656	0.371870478391135	0.0163254865949544	0.0345916028064285	0.0145161696497551	0.0345916028064285
ENST00000373703.5	1.18730020436446e-08	4.78841933099565e-07	-0.679072032268956	0.119103270093202	6.28728691703346	0.145158138254306	0.00406731605151288	0.00445329738766165	0.0172110673688285	0.0172110673688285
ENST00000259241.7	1.19093123986923e-08	4.80034828307721e-07	-0.739841089436768	0.129773474816871	6.15214436858508	0.166218233706314	0.00530537941003234	-0.00279440138425766	0.0199563527390353	0.0199563527390353
ENST00000395326.8	1.19446591818144e-08	4.81187558361634e-07	-0.637553150278853	0.111841340883223	6.55904031017988	0.129025998681217	0.00553754484968893	0.00331719621539934	0.013225183446147	0.013225183446147
ENST00000305188.12	1.20318003992701e-08	4.84424334087835e-07	-1.54302927037495	0.270741325819918	5.34121818276966	0.789689537995971	0.0443109571584285	0.0499487168738481	0.0656403411016618	0.0656403411016618
ENST00000270792.10	1.20522422202961e-08	4.84973521036114e-07	1.15526302496852	0.202713800531147	6.56346957207203	0.449701258968764	0.00242957970186231	0.0592097476868099	0.0131740977322694	0.0592097476868099
ENST00000438527.7	1.20996675306984e-08	4.86607272199052e-07	-0.922524984982057	0.16189432040413	5.90844524263322	0.267068108846242	0.0126433347163863	0.00204717087286394	0.0266713217522864	0.0266713217522864
ENST00000252816.10	1.21358652176741e-08	4.87787899369241e-07	-0.551434714616779	0.0967801752027068	6.89724429819458	0.0950646401876514	0.00375491978395727	0.0010457887689245	0.0102946836844427	0.0102946836844427
ENST00000501493.6	1.22043347309595e-08	4.90263596426105e-07	-5.35208285449391	0.939481583858874	1.98289424668701	8.61115117355185	0.0328643856211637	-0.0107219991942361	1.2910740839938	1.2910740839938
ENST00000323963.10	1.23123472831074e-08	4.94324105109621e-07	6.88902438292309	1.20958882804072	3.95888783423997	15.9933232440578	0.81451681316852	1.38014088621286	0.758953876327282	1.38014088621286
ENST00000453929.6	1.23995497543932e-08	4.97545017269135e-07	-0.82733579479048	0.14529601166584	5.915358814633	0.227796932708384	0.0052231074868744	0.0228413643955071	0.0264432890221256	0.0264432890221256
ENST00000347136.10	1.2428085435847e-08	4.98409563508232e-07	1.18599530349043	0.208297840271271	6.33274777691094	0.434640995422366	0.0486679395399727	-0.0328360177250284	0.0164140458525409	0.0164140458525409
ENST00000506572.5	1.25299190247919e-08	5.02210987152198e-07	-1.479761720938	0.259955991859077	7.25157891347546	0.738000966470142	0.00954259967849596	0.0918230768766591	0.00884230563279889	0.0918230768766591
ENST00000248378.6	1.31249856715027e-08	5.25766279955521e-07	-0.983328485423182	0.172986302630103	5.7274842546307	0.303354113428589	0.0112051991464503	0.00538685129754383	0.0336811922	0.0336811922
ENST00000256190.12	1.35163005159947e-08	5.41137727115377e-07	0.800655737350147	0.140975250547865	6.46513804511476	0.216163708445953	0.00454744485357456	0.0252635870469752	0.0144041483158111	0.0252635870469752
ENST00000465784.7	1.37288091499112e-08	5.49337265782981e-07	1.1140794332134	0.196253478387882	5.66037664263654	0.388719809276442	0.0205834610368475	-0.000123568257202718	0.0371896806321666	0.0371896806321666
ENST00000216037.10	1.386420375589e-08	5.54443737863143e-07	1.26768049055853	0.223377556843538	7.32160346122418	0.541981187324482	0.0126432709577507	0.0622030283943315	0.00870743007498107	0.0622030283943315
ENST00000445323.7	1.39324874248619e-08	5.56862154339884e-07	-0.679771894747026	0.119800134508824	6.30993789292686	0.142771232668189	0.00472151190966642	0.000458843092584425	0.016806596432832	0.016806596432832
ENST00000431877.7	1.42936601685349e-08	5.70977672076868e-07	1.05474109197065	0.186026828825052	7.32179416913866	0.344027256769846	0.0432018464759771	-0.0303473146729593	0.00870712508808084	0.00870712508808084
ENST00000431138.5	1.45204119160511e-08	5.79710778982142e-07	-0.809578799268871	0.142855016045816	6.21414213663448	0.197110267126005	0.0119884046399687	-0.0113822578170714	0.0186229287742069	0.0186229287742069
ENST00000374987.4	1.47216061196224e-08	5.8741432722639e-07	-0.711816660081712	0.125656612557656	6.18442412514615	0.153910280815806	0.00443874493114075	-0.0020570030000887	0.0192456314880567	0.0192456314880567
ENST00000374279.4	1.4789536221497e-08	5.89771431977893e-07	0.696354216670242	0.122944169968931	7.06927912408942	0.163611081237547	0.00112491904846623	0.0215479843455577	0.00941831097378294	0.0215479843455577
ENST00000592540.5	1.47972216398582e-08	5.89771431977893e-07	-1.45440153191866	0.256784546829327	5.99058832384543	0.713711109002618	0.0330265923518723	0.065880862883642	0.0241150785874313	0.065880862883642
ENST00000409180.1	1.49980677203666e-08	5.97442581415094e-07	-0.911499954465836	0.160997293373247	5.7904344532146	0.253493512601752	0.00791258393387603	-0.00260775580339271	0.0309676087763909	0.0309676087763909
ENST00000397261.7	1.52551842937851e-08	6.07345427629285e-07	-0.631643308429329	0.111624015801092	6.5575224104526	0.130264044995561	0.00544710114166593	0.00776797919645523	0.0132427802136778	0.0132427802136778
ENST00000378549.5	1.52945524417822e-08	6.08572972828593e-07	1.06155195009687	0.187612146217407	5.60802494924639	0.375093473571588	0.0123714485381527	0.033910689893407	0.0404260275742997	0.0404260275742997
ENST00000264380.9	1.54397303446804e-08	6.14006989680476e-07	0.561173095233018	0.0992067113874108	7.28528694812315	0.106284938745188	0.00143073010327862	0.0133322272731789	0.00877164873907767	0.0133322272731789
ENST00000358227.5	1.56519613285737e-08	6.22100028189864e-07	-0.837100449602075	0.148047760087007	5.90210307256694	0.235278817527856	0.00599452482857054	0.025327561059752	0.0268826840715992	0.0268826840715992
ENST00000309366.9	1.59658244997503e-08	6.34221253554426e-07	0.727529515164266	0.128746962892702	6.07986447613159	0.163976697512581	0.00317721385323929	0.00330645974930484	0.0216864568279027	0.0216864568279027
ENST00000555062.2	1.60217789283271e-08	6.36089601729083e-07	1.29904847269584	0.229910047383183	6.3606088396976	0.569688436189307	0.00833175467274546	0.0709561901588607	0.0159539516291965	0.0709561901588607
ENST00000395226.6	1.6213496462046e-08	6.43342877979815e-07	-0.711923653724754	0.126044306175729	7.23428283199178	0.157055717992852	0.01494799807768	-0.00869158386141546	0.00888275260130153	0.00888275260130153
ENST00000369046.8	1.62427088265408e-08	6.44143554042082e-07	-0.785254701043639	0.139035004684572	6.02915666096717	0.192091140862033	0.00597223291907747	0.00290733859178866	0.0230238658723811	0.0230238658723811
ENST00000617569.1	1.65541055522556e-08	6.56127816730423e-07	-2.28445928969996	0.404714047563392	6.1787239492234	1.76217842624311	0.0457862368008253	0.19990395364189	0.0193684898877032	0.19990395364189
ENST00000409226.5	1.67926671450262e-08	6.65213521171637e-07	0.899466513635688	0.159418729922394	9.10611630552853	0.273209200485665	0.000293455946684	0.0378280412284198	0.027151544547237	0.0378280412284198
ENST00000368608.3	1.70141606161032e-08	6.73613386213562e-07	-0.584688913114188	0.103669948507152	6.65105038091517	0.112262122608136	0.00388039548331123	0.00824933585736574	0.0122407918519019	0.0122407918519019
ENST00000563310.1	1.70473491507706e-08	6.74552821224498e-07	0.575674523829428	0.102077699759984	6.63096377316185	0.109644453459623	0.0031874479436419	0.00959268486104721	0.0124423372387923	0.0124423372387923
ENST00000311502.12	1.72507563207906e-08	6.82222922183947e-07	-0.553717010736077	0.0982198071099411	7.31865904697387	0.103557315004006	0.00225027466014768	0.0122204211029234	0.00871218143408607	0.0122204211029234
ENST00000377777.5	1.74269290665974e-08	6.88808065501474e-07	-1.0480375142764	0.185961446229245	7.38047328720793	0.371012780779604	0.0017053511450846	0.0501671380804241	0.00862908228195068	0.0501671380804241
ENST00000409409.5	1.77104508512407e-08	6.99626585870841e-07	-0.773115851747808	0.137247693812249	7.47840719261876	0.201916751415258	0.0100180091471577	0.0182373850380133	0.00856793565762632	0.0182373850380133
ENST00000248564.5	1.80266572740276e-08	7.11723571576557e-07	0.610287639275626	0.108400274778378	7.45979051555283	0.125836044282219	0.000592396266692488	0.0170335330913493	0.00857296993297801	0.0170335330913493
ENST00000567159.5	1.80813610275353e-08	7.1348830476335e-07	0.900639435495893	0.159987881011073	6.73972700452705	0.274060764315605	0.00701328923188442	0.0313808938737355	0.0114332956191066	0.0313808938737355
ENST00000371756.3	1.8138308761111e-08	7.15339584016737e-07	-0.701336057441855	0.124596012922717	6.50957152324097	0.160232832044257	0.00946338830016398	0.00637555220462566	0.0138228613541928	0.0138228613541928
ENST00000617612.2	1.8219202782334e-08	7.18132689437004e-07	3.98709954846845	0.708425675114939	4.03415395099953	5.081380071964	0.0646421481750577	0.325721888255943	0.688158257568028	0.688158257568028
ENST00000222673.6	1.83119446506602e-08	7.2138944827109e-07	0.906033840635028	0.161008662011572	7.40049667285537	0.277377743204066	0.00216166368502947	0.0367240201791054	0.00860959627002818	0.0367240201791054
ENST00000205135.8	1.86598216823543e-08	7.34687976387958e-07	2.01602310356577	0.35846857611975	5.04939628285982	1.22584228275241	0.0751309908378669	-0.0669590701889724	0.117618589260114	0.117618589260114
ENST00000415807.7	1.88346116648506e-08	7.40805957225592e-07	0.698144307595293	0.124172415174324	7.124107533607	0.16182469449104	0.0139188149135094	0.00558500036489875	0.00920936812182765	0.00920936812182765
ENST00000261875.10	1.8835986767222e-08	7.40805957225592e-07	-0.482153961906342	0.0857564196159794	8.13764979860539	0.0726242713750812	0.000509250854249658	0.00309392224635853	0.0105219944037782	0.0105219944037782
ENST00000396981.6	1.88871812506332e-08	7.42409907329191e-07	-0.640328540918256	0.113899015757246	6.66008382887313	0.138573775042914	0.0036861550210421	0.0157733236646621	0.0121524748461222	0.0157733236646621
ENST00000551295.7	1.89218347102405e-08	7.43362260153713e-07	0.916130867616338	0.162966780617516	6.66754127061853	0.258265460500091	0.0277566229937213	-0.0196607098434067	0.012080634383535	0.012080634383535
ENST00000265342.12	1.91500784402093e-08	7.5191475391007e-07	1.56798636009128	0.279025503830778	5.85302462280551	0.831000645775312	0.0107883470562168	0.105994500625813	0.0285909477133162	0.105994500625813
ENST00000330579.6	1.95483129054951e-08	7.67128730552242e-07	-1.52894198859321	0.272249840691252	5.28250515271756	0.731741237536109	0.0375198412466604	0.000532853992214255	0.0736601223879576	0.0736601223879576
ENST00000484546.1	1.98631164792088e-08	7.79053716960124e-07	-1.84701590061628	0.3290492841093	5.02806447516442	1.13355099479455	0.0396315272176452	0.0980068148520303	0.122778619841619	0.122778619841619
ENST00000370192.7	2.0169150463267e-08	7.9062182772556e-07	1.23419178343026	0.219977201663037	5.33407417651287	0.478547283572191	0.00602453035829531	0.0209485647494087	0.0665604235189552	0.0665604235189552
ENST00000297185.9	2.01855388989806e-08	7.9082948662248e-07	-0.77862750333082	0.138782798982165	9.13904955604795	0.189500359171733	0.000595212126946617	0.00893244098402463	0.0282957858130396	0.0282957858130396
ENST00000577640.1	2.03736907837632e-08	7.97762574214966e-07	-0.517154045060867	0.0922040810284823	8.27485231625007	0.087529080897474	0.00118946056240398	0.00792877568838239	0.0115629282750564	0.0115629282750564
ENST00000225603.9	2.04572952354105e-08	8.00596585875803e-07	-0.557237833326566	0.0993632311843169	7.03384608560945	0.105001862920811	0.00192487905247628	0.0128846985146057	0.00957065436366823	0.0128846985146057
ENST00000492112.2	2.11374457029502e-08	8.26760520243096e-07	-5.68097339670461	1.01402056923895	2.14733951779236	9.70570006160402	0.14008414951444	-0.110506097783956	1.40227242274509	1.40227242274509
ENST00000323959.9	2.16999442589921e-08	8.48296505177176e-07	-1.3308955495676	0.237750284188923	6.12939294603853	0.568827357415401	0.0643081066550604	-0.0175050213328702	0.0204796897928101	0.0204796897928101
ENST00000345523.9	2.17406185850397e-08	8.49420858952149e-07	-1.10480620127685	0.197373285549117	6.93375132338134	0.412926479332077	0.0114070532088277	0.0470272675638523	0.0100789376023216	0.0470272675638523
ENST00000409600.6	2.21995835437278e-08	8.66877932640726e-07	0.845550696053865	0.151155234513649	8.77925506874953	0.241904279784205	0.000364125514002486	0.0339077318673117	0.0184923851654064	0.0339077318673117
ENST00000259963.4	2.22607567666385e-08	8.68790914334093e-07	0.681447918114461	0.121829730940577	6.18564981882884	0.149647496608643	0.00304436566198957	0.0098757806853633	0.0192193593495906	0.0192193593495906
ENST00000264554.10	2.26566764596499e-08	8.83759112844023e-07	5.08771461790654	0.910083055993719	1.85071012839332	7.78805280689265	0.0315049358791525	-0.00325393973578307	1.21087181733115	1.21087181733115
ENST00000395284.7	2.33253115417042e-08	9.09342818026066e-07	-1.08925199348172	0.195020070262455	7.55304629932254	0.401580364957375	0.00316948062288082	0.0538797610848787	0.00857867916164538	0.0538797610848787
ENST00000215565.3	2.33723710107665e-08	9.10679531449014e-07	-0.623053136344192	0.11155865451637	6.44290534615334	0.131392963289503	0.00237099299602705	0.0162970071002272	0.0147116743987148	0.0162970071002272
ENST00000392531.3	2.33879900372041e-08	9.10790410493063e-07	-0.571533584275882	0.10233612419111	6.553334463686	0.11056241016392	0.00234534896195176	0.0133636745097355	0.013291569203446	0.0133636745097355
ENST00000308696.11	2.35291992672289e-08	9.15789314710968e-07	-0.860504671823995	0.154106802235113	7.77000684745138	0.239672537549657	0.0267279005894427	-0.00481283748896736	0.00889545915325568	0.00889545915325568
ENST00000367439.7	2.3558671165476e-08	9.16436164093345e-07	-0.972041646604969	0.174088616118657	5.72102377807791	0.294219774914359	0.0114704930028073	0.00197986461470539	0.0339897763903563	0.0339897763903563
ENST00000321037.5	2.35822998949749e-08	9.16855131794596e-07	0.993058060735547	0.177858119397821	5.58514842852538	0.298670970562664	0.00546003351035084	-0.00193293730396315	0.0419902324432435	0.0419902324432435
ENST00000264167.9	2.36211239045981e-08	9.17864097489626e-07	-0.494826722310368	0.0886287131084619	7.17730787954044	0.0782398007704508	0.00274604889638438	0.00323364514952102	0.00903652428450869	0.00903652428450869
ENST00000330560.8	2.36655769364508e-08	9.19090576185559e-07	-0.877953592848621	0.157260005023883	6.28903870905581	0.247136705083375	0.0199168098536906	-4.68701978966757e-05	0.0171792539164771	0.0171792539164771
ENST00000369721.8	2.43320490770698e-08	9.44459677404131e-07	-0.695825717530463	0.124744993943127	7.36677386121179	0.163925604969679	0.00313349449860487	0.0202084757722014	0.00864449903984248	0.0202084757722014
ENST00000519278.5	2.52701926037629e-08	9.80340486081995e-07	4.59828679597279	0.825337916213142	4.05257646633316	7.16069164853216	0.243532269859357	0.77824174404922	0.671311811480293	0.77824174404922
ENST00000447944.7	2.56439146578181e-08	9.94297819880945e-07	-1.12043212076367	0.201196638930069	6.17940830401118	0.380876601039085	0.0413664507161409	-0.0360337508818996	0.0193536805589938	0.0193536805589938
ENST00000514764.5	2.64306795946631e-08	1.02424629229231e-06	-0.788564572749872	0.141737086301166	8.48260898020718	0.210657507578629	0.00228287193759953	0.0278512305121166	0.0137311702051597	0.0278512305121166
ENST00000590720.5	2.65161598561326e-08	1.02700068570433e-06	-1.24225751924171	0.223306744521348	5.88152356938868	0.478447349039433	0.047215739090489	-0.0278579568334084	0.0275831141325947	0.0275831141325947
ENST00000368299.7	2.66025218218079e-08	1.02978621931715e-06	-0.71796269079283	0.129073286559078	7.41994038552716	0.162041770316795	0.0163957475953528	-0.00714494421328856	0.00859412235938997	0.00859412235938997
ENST00000301634.12	2.6678032939053e-08	1.03214892061109e-06	-1.50174875428585	0.270004115259682	6.33195992073035	0.764057463008327	0.00566810875368144	0.103685224632064	0.0164273630210294	0.103685224632064
ENST00000303596.2	2.68982548100319e-08	1.04010475107078e-06	-0.552958008104336	0.099443700775328	6.64337598369811	0.101070240819863	0.0025166265355372	0.00916021496677502	0.0123169479003023	0.0123169479003023
ENST00000409599.5	2.72338325443503e-08	1.05251013319369e-06	1.33310992035894	0.239839187137117	6.59772342695772	0.602182020751738	0.0364032997280366	0.0498809538018528	0.0127919634351496	0.0498809538018528
ENST00000340385.6	2.72645100867156e-08	1.05312493349034e-06	-0.615013662026296	0.110650735165916	8.54176111378908	0.128164843575008	0.000804988908264432	0.017560388880872	0.0145044209239001	0.017560388880872
ENST00000497048.5	2.78057582890822e-08	1.07344980457213e-06	0.962889929838671	0.173346267913593	6.5324390086436	0.314205819414902	0.0159493062248669	0.0291240866744899	0.0135403011553483	0.0291240866744899
ENST00000541428.5	2.79688809806162e-08	1.07916292718715e-06	0.488962365366571	0.0880426665197165	7.76673982617021	0.0771390986720053	0.00273982866478527	0.0040274716458936	0.00888743802706775	0.00888743802706775
ENST00000261366.10	2.81136558021266e-08	1.08416231114918e-06	-1.17100857928547	0.210886306540976	7.08558282993789	0.464745968971844	0.0168570675221309	0.0498524839076107	0.00935283095251999	0.0498524839076107
ENST00000216416.9	2.85602628056812e-08	1.10078971843043e-06	0.490192217379208	0.0883222697559738	7.04103073541332	0.0801007296494356	0.00216259684805703	0.00785516147155837	0.00953863815421348	0.00953863815421348
ENST00000378643.7	2.96485584768273e-08	1.14190648603947e-06	-1.2920580840595	0.233076253156702	5.57084405175771	0.503433590474915	0.0384694849462833	-0.0352077815714573	0.0430173247320674	0.0430173247320674
ENST00000219240.9	2.96590767999706e-08	1.14190648603947e-06	-1.25620297374026	0.226610834947993	5.44847796689355	0.496795783064157	0.0235183678420119	0.00570914427548528	0.0535103379317279	0.0535103379317279
ENST00000379221.4	2.97608752662251e-08	1.14520747435667e-06	-0.910188636754259	0.164209867237582	5.77067176863606	0.266305953130008	0.00867943422856012	0.0135367492552341	0.0317678865187164	0.0317678865187164
ENST00000264710.5	2.98740048859656e-08	1.14894069276639e-06	-0.499846520231827	0.0901896193791556	8.26781895734041	0.0802375175756642	0.000698554945293531	0.00590588810383725	0.0115026962203419	0.0115026962203419
ENST00000209728.9	3.01011907567141e-08	1.15643066040773e-06	-1.86125052433038	0.335914433401607	4.94472402606322	1.0455052671217	0.0241789941149656	-0.0163924780828777	0.145078765736318	0.145078765736318
ENST00000647931.2	3.01011907567141e-08	1.15643066040773e-06	-1.86125052433038	0.335914433401607	4.94472402606322	1.0455052671217	0.0241789941149656	-0.0163924780828777	0.145078765736318	0.145078765736318
ENST00000370978.9	3.03868412648854e-08	1.1667761602323e-06	-0.768740473260448	0.13878203134997	6.12079065952538	0.196391318890613	0.00820813395257886	0.0156702964499268	0.0206825443858573	0.0206825443858573
ENST00000366542.6	3.04720271113204e-08	1.1694173418437e-06	1.00285308912135	0.181062809820547	7.13983229436458	0.341054784828206	0.018933387461761	0.0302422241884064	0.00915527107132547	0.0302422241884064
ENST00000524896.5	3.04902717007433e-08	1.1694880760354e-06	-0.488978707031407	0.0882856477731418	7.17551738129336	0.077434536287963	0.00264965773257022	0.00448094665359395	0.00904187567151466	0.00904187567151466
ENST00000487862.5	3.05594572869337e-08	1.17151158192878e-06	1.07516775728478	0.194136647277333	6.2984501454745	0.363798997126187	0.0395236832942574	-0.0182695767508187	0.0170098734298682	0.0170098734298682
ENST00000252108.7	3.06829432293424e-08	1.17561342505375e-06	-0.458541175584168	0.0828066159834152	7.30593238401107	0.0680432857476874	0.00155176394198831	0.00465483960282965	0.00873363953394887	0.00873363953394887
ENST00000556724.1	3.1500648705716e-08	1.2062955184277e-06	-1.11813092728074	0.2020882379505	5.56686518323737	0.395438251459676	0.0179495858624258	0.00751693950903843	0.0433098980144814	0.0433098980144814
ENST00000422453.6	3.20168820040613e-08	1.22540620204916e-06	0.574499947571636	0.103887237020925	7.27453012493396	0.100533159981842	0.00739580516791837	-0.00549817635054593	0.00879303185584431	0.00879303185584431
ENST00000374586.8	3.28299115671148e-08	1.25584979312315e-06	0.81314141507358	0.147158047625231	7.92833908015239	0.224346277449403	0.000626176383788846	0.0318570600875157	0.00941205066848439	0.0318570600875157
ENST00000345519.10	3.30683310565227e-08	1.26429183788434e-06	-0.484022900267687	0.0876160577888835	7.37510395983309	0.0794953386940201	0.00172630881533157	0.00978855155836589	0.00863492236715188	0.00978855155836589
ENST00000237889.9	3.34161846655176e-08	1.27690655487142e-06	-0.562367194734796	0.10183153068938	6.67774841686962	0.0974270834165491	0.00357063791294511	-0.000383106784964832	0.0119838530508681	0.0119838530508681
ENST00000476531.1	3.41142970984457e-08	1.30288475645826e-06	1.94713916132207	0.352813393927496	5.440695529758	1.28677802318777	0.0316543900766202	0.155061546325338	0.0542908434730567	0.155061546325338
ENST00000371666.8	3.43441918417028e-08	1.31096266331947e-06	0.656338524231773	0.118951213883509	6.99296956507647	0.146213347058455	0.00352661710915175	0.0176974698173888	0.00976397220219274	0.0176974698173888
ENST00000488174.5	3.50292752733102e-08	1.33568312518081e-06	0.668360227698037	0.121206254267755	7.43021538034079	0.151640765478916	0.00130166747926869	0.0207347666311608	0.00858731236283575	0.0207347666311608
ENST00000343818.11	3.50209106100985e-08	1.33568312518081e-06	-0.528910545099218	0.0959165058031533	6.84031102801397	0.0845987602803235	0.00313408686231809	-0.00229052328084541	0.0106658772659114	0.0106658772659114
ENST00000542629.5	3.54234432947018e-08	1.34999102121081e-06	1.06589900446721	0.193368422728406	5.55251941965096	0.372403693055663	0.0116968746778095	0.0277549837451999	0.0443901456848977	0.0443901456848977
ENST00000559404.5	3.55839085515836e-08	1.3553819526507e-06	2.04975264336023	0.371906370468283	4.82378390256796	1.27536323396074	0.0233650445996373	-0.00471821425956186	0.1841064779927	0.1841064779927
ENST00000359864.7	3.58605488711732e-08	1.36518984341171e-06	-1.1931302658102	0.216534667559624	5.42489400681155	0.443175770988148	0.0144097864875228	0.00572499055054779	0.0559211068952127	0.0559211068952127
ENST00000264832.8	3.59074655202012e-08	1.36624648956907e-06	2.267826789482	0.411592635774209	4.74180188497105	1.74620170151594	0.0215548371557008	0.232557909579641	0.215556538030401	0.232557909579641
ENST00000484038.1	3.5957266493136e-08	1.36741169601417e-06	1.92235028867533	0.348906830835863	4.92044835251837	1.12047544909899	0.0303518689270136	-0.0155440446920697	0.152252095978875	0.152252095978875
ENST00000377386.8	3.64545072793138e-08	1.38558218925597e-06	0.499949674552721	0.0907807743925114	7.41683903994878	0.0848742819247764	0.00291512420057015	0.00944659929838594	0.00859636339034613	0.00944659929838594
ENST00000296585.10	3.69305700454132e-08	1.40292880475127e-06	0.967399953801304	0.175733238329975	5.65983474674217	0.291069854983176	0.00910241144052495	0.00378640580790822	0.0372208451403847	0.0372208451403847
ENST00000216605.12	3.71416349174159e-08	1.41019549315837e-06	-0.973584544563872	0.176888965540727	7.07060570219882	0.316385953968479	0.0375216836808583	0.00251068424962695	0.00941287551424455	0.00941287551424455
ENST00000221418.9	3.73859977045221e-08	1.41796339378896e-06	0.877803141851442	0.159520093689018	5.68594968348987	0.23803413105287	0.00239809750834045	0.00619268286614845	0.0357718929274894	0.0357718929274894
ENST00000634245.2	3.73859977045221e-08	1.41796339378896e-06	0.877803141851442	0.159520093689018	5.68594968348987	0.23803413105287	0.00239809750834045	0.00619268286614845	0.0357718929274894	0.0357718929274894
ENST00000409017.1	3.7690425103304e-08	1.4287496393227e-06	-0.777524349563078	0.141333493607613	6.57798236895947	0.205333421947446	0.00633453482094613	0.0236281998020536	0.0130094203874596	0.0236281998020536
ENST00000230461.11	3.86173231620513e-08	1.46310818849464e-06	0.442775270054809	0.0805476368547151	7.5567996094134	0.063903295217167	0.0011513547847534	0.0052090368221639	0.00858052791956519	0.00858052791956519
ENST00000292035.10	3.91383030046634e-08	1.48205924452709e-06	-1.00276177920082	0.182496301372052	5.70619898981873	0.306535871703932	0.01523661508136	-0.00914097013618992	0.034720734940358	0.034720734940358
ENST00000334815.4	3.92348462152861e-08	1.48492647268299e-06	-2.05482822216309	0.37399533530451	4.83723792700838	1.28622185695369	0.0304637885236276	-0.00605610080573626	0.179344977720672	0.179344977720672
ENST00000342456.11	3.92979080594541e-08	1.48652415717311e-06	-0.834428869890241	0.151880630668903	6.12172902690384	0.221418845686066	0.0139413075022543	0.00173042251546425	0.0206602814563214	0.0206602814563214
ENST00000594806.5	4.00999681930702e-08	1.51605945495158e-06	-1.0585481302086	0.192799436023979	6.414154410944	0.380763190227832	0.0221793547381551	0.0335780790585912	0.0151266162502687	0.0335780790585912
ENST00000240316.5	4.05027154607564e-08	1.53047462809421e-06	-0.742311831843913	0.135244990360543	6.13068388008613	0.187208400398144	0.00698732505666613	0.0203881045552151	0.020449486069769	0.020449486069769
ENST00000304786.11	4.07128214620781e-08	1.53759905801484e-06	-0.944547503986854	0.172119845843774	7.94294582156897	0.303201285786279	0.00622590370087228	0.0382119582990545	0.00947290211825854	0.0382119582990545
ENST00000478382.1	4.08978922959805e-08	1.54377094350058e-06	-1.42311495933335	0.259364515163434	5.22829958408673	0.612106915005713	0.0188562113198216	-0.0131936378670692	0.0820487162691228	0.0820487162691228
ENST00000380455.9	4.21167983277944e-08	1.58893978199209e-06	-0.505935317855449	0.0922946939504829	6.87808365874233	0.0770748448913765	0.00236268372286799	-0.00200808230370719	0.010414782074252	0.010414782074252
ENST00000376630.5	4.50919124999508e-08	1.70028224690455e-06	1.50798144186217	0.275699686160218	5.91989287956536	0.705550172030149	0.0877204032669343	-0.0585356991045136	0.0262950721563295	0.0262950721563295
ENST00000311772.10	4.54929885055735e-08	1.71449897061386e-06	-0.731412979958794	0.13376041173396	6.21397333074458	0.1690094061964	0.00821138873494973	0.00243851379097449	0.0186263828859081	0.0186263828859081
ENST00000480753.1	4.61985696283995e-08	1.74017052761933e-06	0.869689933675309	0.159127852144465	6.27410501727127	0.257294182214583	0.00369586377296008	0.0342866462192061	0.0174533702815273	0.0342866462192061
ENST00000297071.9	4.65856364771164e-08	1.75382377157566e-06	-1.52486525767808	0.279081377372671	5.77946541083227	0.74476834519776	0.0854211953110541	-0.0264160340914626	0.031408427483287	0.031408427483287
ENST00000539826.6	4.81510872341226e-08	1.81180217632817e-06	0.665023175104813	0.121843609514263	6.83748688411407	0.138274201071085	0.0115833646878141	-0.00458654713389019	0.0106854330813822	0.0106854330813822
ENST00000361383.11	4.82311680754092e-08	1.81385823230431e-06	-0.680533282252163	0.124692068714552	6.32815148165383	0.154028056197839	0.00683018919914589	0.0120328004533148	0.0164919788013261	0.0164919788013261
ENST00000361464.8	4.9852000232989e-08	1.87382552694415e-06	0.520828210307694	0.0955325998260886	7.66425112247726	0.0923303805511327	0.00154217472707876	0.0121475417172186	0.00868707995504965	0.0121475417172186
ENST00000367577.6	5.02594905490789e-08	1.88814684621261e-06	0.520781488020728	0.0955493994117538	6.73896092330074	0.0868482081357378	0.00225480793146956	0.00460044288879625	0.0114397236604507	0.0114397236604507
ENST00000272645.9	5.04079767485465e-08	1.89272794843516e-06	-0.639150327755345	0.117278187556155	6.37466014597543	0.133678369705955	0.00490151412271207	0.00900401995857072	0.0157297457919728	0.0157297457919728
ENST00000260803.8	5.11876953424423e-08	1.920993383525e-06	-1.02179562334718	0.187584056065721	5.56841252515369	0.315078829817065	0.00958590751298112	-0.00726223120094671	0.0431957596221201	0.0431957596221201
ENST00000443387.2	5.21480058003974e-08	1.95600284355157e-06	-0.440327090864533	0.0808855844963317	7.45531918246574	0.0608654757085082	0.00123907844625825	0.00213478608341937	0.00857463822271157	0.00857463822271157
[truncated: 186,852 more rows]
