# Supplementary material for: B4GALT1 Is a New Candidate to Maintain the Stemness of Lung Cancer Stem Cells
Source: J Clin Med. 2019 Nov 9;8(11):1928. doi: 10.3390/jcm8111928 (PMC6912435; doi:10.3390/jcm8111928)
Supplement: Supplementary file 1 [file jcm-08-01928-s001.zip › supplementary/Table S1_2_Significant_diff_transcript_RNA_seq.txt]

target_id	X	pval	qval	b	se_b	mean_obs	var_obs	tech_var	sigma_sq	smooth_sigma_sq	final_sigma_sq	ENSAMBLE_gene	GENE_NAME
ENST00000000412.8	2397	1.81861092362967e-06	5.40985537332041e-05	-0.640447578342806	0.134192543007451	7.49123603982294	0.144661096500117	0.00134240668155124	0.0256690512166588	0.00856625934274561	0.0256690512166588	ENSG00000003056.8	M6PR
ENST00000001008.6	160	1.3278803760277e-35	5.91769889576744e-33	-1.1352641819938	0.0911556234469397	7.64682630529077	0.396618646098616	0.00091880222319217	0.0115452193058082	0.00866270735390178	0.0115452193058082	ENSG00000004478.8	FKBP4
ENST00000005178.6	760	2.85783043154919e-16	2.68124659330504e-14	1.75267480002665	0.214284916082519	5.79212516819407	0.976662316707128	0.00747379326512786	0.0614032446256108	0.0309003275266142	0.0614032446256108	ENSG00000004799.8	PDK4
ENST00000007264.7	690	2.16713819097779e-17	2.23950176187652e-15	-1.15948553152807	0.136659831351754	6.20253501332029	0.422281953165859	0.00915124081871348	0.0145486889550106	0.0188626234389214	0.0188626234389214	ENSG00000007376.8	RPUSD1
ENST00000007390.3	1313	2.95907399637076e-11	1.60695972762544e-09	-0.838795361818463	0.12616132840571	6.25416354387237	0.216546929966079	0.00604515404779925	0.000796886281737843	0.0178298671298407	0.0178298671298407	ENSG00000007520.4	TSR3
ENST00000007516.8	1486	3.92587811056345e-10	1.88378743469459e-08	-0.671993055414515	0.107399519372181	7.3192738617623	0.149313988071251	0.00144432410413474	0.0158576610379286	0.0087111827125486	0.0158576610379286	ENSG00000004779.10	NDUFAB1
ENST00000012443.8	483	9.52279861719094e-22	1.40582532629437e-19	-1.10922380445916	0.115761780093602	6.52298984322034	0.372854223239459	0.00644545604270322	-0.00176922013544357	0.013655728552956	0.013655728552956	ENSG00000011485.14	PPP5C
ENST00000013807.9	1948	7.00694704940776e-08	2.56480160375242e-06	0.971095106121242	0.180132887691158	5.6614801756344	0.294459375411642	0.011545423484806	0.00289415635501092	0.0371263623571273	0.0371263623571273	ENSG00000012061.15	ERCC1
ENST00000014914.5	2403	1.90731197507836e-06	5.65954944115637e-05	1.71327169989207	0.359703954098295	7.64695778344574	1.03585429680805	0.000938456796984368	0.193141945093938	0.00866288088288375	0.193141945093938	ENSG00000013588.8	GPRC5A
ENST00000016171.5	2760	1.0867494699438e-05	0.000280759363061133	-0.497642458871303	0.113122373663413	6.4829951498436	0.080342656514833	0.00502970653372602	0.0025306077830121	0.0141653006011413	0.0141653006011413	ENSG00000014919.12	COX15
ENST00000022615.9	804	1.12057523865757e-15	9.9379971165721e-14	-0.864889511330134	0.107937477130216	7.51229054258048	0.238390758805745	0.00196578095897008	0.0155099674948838	0.00856667677296482	0.0155099674948838	ENSG00000078668.14	VDAC3
ENST00000037869.7	738	1.1885841528488e-16	1.14838488393944e-14	-1.54226364992333	0.186168229530105	6.68771674005459	0.755163481386094	0.00820209859809527	0.0437858159314655	0.0118910420872901	0.0437858159314655	ENSG00000035141.8	FAM136A
ENST00000038176.8	1246	7.73421318280549e-12	4.4260059132164e-10	-0.787420749425807	0.115063009816196	6.51603007181973	0.190917928224455	0.00611730317239971	1.83183733069728e-05	0.0137419411695432	0.0137419411695432	ENSG00000035681.9	NSMAF
ENST00000040877.2	562	1.21625112146601e-19	1.54312402072976e-17	0.723793078398006	0.0798215693499457	7.39204003760616	0.161434708124791	0.000939838914164877	0.00439988861549966	0.0086173854860674	0.0086173854860674	ENSG00000059588.10	TARBP1
ENST00000052569.10	2782	1.19507905037496e-05	0.000306304516922847	-0.620954111218473	0.141819442731819	6.50998047454024	0.139810507675853	0.00364743892568428	0.0265216925794613	0.0138177112189147	0.0265216925794613	ENSG00000047932.14	GOPC
ENST00000053468.4	2926	2.24182883634799e-05	0.000546313613625964	-0.452174777125571	0.106661722974436	6.47303230872618	0.0630244306645617	0.00276740923048827	-0.000660131800495729	0.0142976754913248	0.0142976754913248	ENSG00000048544.6	MRPS10
ENST00000053867.8	41	2.22052652999309e-63	3.86176643157627e-60	1.41078454684706	0.0839472860235125	7.07937552721326	0.604995071806547	0.00119329755370407	0.00868315309605856	0.00937742269236605	0.00937742269236605	ENSG00000030582.18	GRN
ENST00000055077.8	1412	1.63046637632202e-10	8.23362425618029e-09	-1.50739392319446	0.235801500289675	6.34008119309229	0.688431658161453	0.0671126154098511	-0.0586617075893779	0.0162909058984417	0.0162909058984417	ENSG00000049541.11	RFC2
ENST00000064778.8	2481	2.97083477203971e-06	8.5381863194486e-05	0.989724122708602	0.2118041904742	6.17832034168654	0.347699369844311	0.003810592476543	0.0634809301771037	0.0193772314774619	0.0634809301771037	ENSG00000054965.10	FAM168A
ENST00000066544.8	875	6.26559698445742e-15	5.10585288434002e-13	-0.68649448468428	0.0880292380282082	7.27244428735156	0.142311905507089	0.00282641597588827	-0.0016645381552524	0.00879730414585214	0.00879730414585214	ENSG00000004897.12	CDC27
ENST00000075120.12	2058	1.77631430146826e-07	6.15443707249236e-06	2.82369886934952	0.540799478250819	8.31080805643485	2.74293948224136	0.000710657838403861	0.437985455676133	0.0118833118315884	0.437985455676133	ENSG00000059804.16	SLC2A3
ENST00000081029.8	435	4.81167909384215e-23	7.88717163465105e-21	-0.851439780407167	0.0861301580173499	7.23854215737169	0.225085975784632	0.0022550801685214	0.00724625218984211	0.00887252601161909	0.00887252601161909	ENSG00000061794.13	MRPS35
ENST00000157812.6	809	1.24375194939066e-15	1.0948702345599e-13	-1.01196067349085	0.126494395286167	6.27984232015744	0.318513610712811	0.00665397278051709	0.00746388885097507	0.0173472752777026	0.0173472752777026	ENSG00000013275.7	PSMC4
ENST00000160827.8	454	2.21477858352427e-22	3.47847075153336e-20	-1.33616031696595	0.137303726148185	6.94931431089412	0.558220093647373	0.00397163552888484	0.0243068342923787	0.00999204534243369	0.0243068342923787	ENSG00000079616.12	KIF22
ENST00000163416.7	2629	6.16576597080772e-06	0.000167228519126084	0.385556752518796	0.0852883949699092	7.06132656025405	0.0533251352037043	0.00136109876448066	0.0095500667103342	0.0094512978249703	0.0095500667103342	ENSG00000066455.13	GOLGA5
ENST00000164133.7	1405	1.45437155768604e-10	7.38096153375411e-09	2.73348742352828	0.426435345351892	4.65482103524817	2.34560651854486	0.0190125903148915	0.11101299739595	0.25375806533319	0.25375806533319	ENSG00000068971.14	PPP2R5B
ENST00000166345.8	988	9.36235443436763e-14	6.75681498571002e-12	-2.00810472547359	0.269558725858002	6.2555977461084	1.29693966456423	0.0181033348762381	0.0908895251530465	0.0178023834394985	0.0908895251530465	ENSG00000071539.14	TRIP13
ENST00000166534.8	1135	1.2252319644492e-12	7.69726343551415e-11	3.03334232224972	0.42708114703905	5.60147745152079	2.91749356451961	0.232733404756866	-0.0363035655890988	0.04086405447742	0.04086405447742	ENSG00000072682.18	P4HA2
ENST00000168216.10	262	1.37804614740212e-29	3.7503894081817e-27	-0.956513277105682	0.0846794297520941	7.23145913858711	0.277500946631425	0.00186628024661126	0.00191578456287775	0.00888962848809849	0.00888962848809849	ENSG00000072506.12	HSD17B10
ENST00000171111.10	1220	5.24259276786484e-12	3.06157112792657e-10	-0.981808766522266	0.142314885949359	6.77576280601162	0.29016871552929	0.0192391373071833	-0.0180089131530595	0.0111411528369854	0.0111411528369854	ENSG00000079999.14	KEAP1
ENST00000173527.6	2017	1.24745051055588e-07	4.40783320541281e-06	-0.694659061291103	0.131404867840596	6.07542901695827	0.154993253410451	0.00410164356654141	0.00868321890883346	0.0217992153717653	0.0217992153717653	ENSG00000066583.12	ISOC1
ENST00000185150.9	341	6.23614176221442e-26	1.30399370150421e-23	0.997063912415781	0.0946815346879441	7.52818645527108	0.308998445245596	0.00201811280495291	0.0114287767113436	0.00856960094900405	0.0114287767113436	ENSG00000068912.14	ERLEC1
ENST00000187830.2	2598	5.4669725609069e-06	0.000150045039061934	-1.22864274062961	0.270267754574557	5.76034960643378	0.461864002973368	0.077364932416015	-0.0661210477374936	0.0322020563281441	0.0322020563281441	ENSG00000073008.15	PVR
ENST00000189444.11	646	4.32759643883337e-18	4.776701803012e-16	1.49123827122474	0.172003139902672	6.65733607222503	0.70263957063326	0.0175092979409235	0.0268683222636438	0.012179188009968	0.0268683222636438	ENSG00000077150.19	NFKB2
ENST00000194530.8	2893	1.96043506063445e-05	0.000483189981208015	-0.502882663115455	0.117789048075686	6.40132256099015	0.0773776707553891	0.00549310491857607	-0.00360513129762411	0.0153182848512883	0.0153182848512883	ENSG00000082146.13	STRADB
ENST00000198767.10	777	5.18299831698768e-16	4.75635150572059e-14	-0.944868921173296	0.116547912842269	6.32896277825267	0.270579465209953	0.00389694364011478	-0.000464091452368651	0.016478180341719	0.016478180341719	ENSG00000085721.12	RRN3
ENST00000199320.9	2162	4.24526716345766e-07	1.40011345894165e-05	-0.601678655764484	0.11896483832768	6.62961208804557	0.125588320750764	0.00341885743823268	0.017810091699264	0.0124561592039286	0.017810091699264	ENSG00000086189.10	DIMT1
ENST00000199448.9	828	2.02510163622555e-15	1.74381182471583e-13	-0.628371503510185	0.0791419974916579	7.59879831127292	0.119358995730945	0.000785385789801618	0.000344328965011899	0.00860979786065275	0.00860979786065275	ENSG00000086289.12	EPDR1
ENST00000200457.9	34	5.81771876975001e-68	1.22699084646958e-64	-1.62794011980657	0.0934523607612356	6.90911241790818	0.799025177175109	0.00287732937780046	0.00208325446264516	0.0102226862199717	0.0102226862199717	ENSG00000087077.14	TRIP6
ENST00000200639.8	1341	5.74583160818414e-11	3.05518849358659e-09	0.902100186178308	0.137720917808193	6.27550359434444	0.266895885213198	0.0073759223221747	0.0210746544807218	0.0174274168841222	0.0210746544807218	ENSG00000005893.15	LAMP2
ENST00000202816.5	890	9.71331280253144e-15	7.78200063001912e-13	-0.7895495575091	0.101970068416205	6.67290813366026	0.191244960982507	0.00356731678566055	0.00171819553141753	0.0120295254935476	0.0120295254935476	ENSG00000089048.14	ESF1
ENST00000205061.9	1674	4.15183067955068e-09	1.76847153389893e-07	0.751463943927602	0.127842868814712	6.3695887097419	0.189021976635099	0.00404877838477314	0.0204669202753904	0.0158100716395292	0.0204669202753904	ENSG00000090863.11	GLG1
ENST00000205135.8	1811	1.86598216823543e-08	7.34687976387958e-07	2.01602310356577	0.35846857611975	5.04939628285982	1.22584228275241	0.0751309908378669	-0.0669590701889724	0.117618589260114	0.117618589260114	ENSG00000090924.15	PLEKHG2
ENST00000205402.10	1315	3.15913255765619e-11	1.71299458472332e-09	-0.859165689666693	0.1294127758642	6.60608294356782	0.236336661781	0.0124193903893701	0.00618930597421382	0.0127021094459466	0.0127021094459466	ENSG00000091140.14	DLD
ENST00000206380.8	2078	2.07162599074955e-07	7.10852837557294e-06	0.778535094454931	0.149926082333501	6.21445098040378	0.208808464186031	0.00513228116868655	0.0285844640771209	0.0186166116210704	0.0285844640771209	ENSG00000091947.10	TMEM101
ENST00000209728.9	1855	3.01011907567141e-08	1.15643066040773e-06	-1.86125052433038	0.335914433401607	4.94472402606322	1.0455052671217	0.0241789941149656	-0.0163924780828777	0.145078765736318	0.145078765736318	ENSG00000094804.11	CDC6
ENST00000209873.9	2411	1.99147531371563e-06	5.88967879590124e-05	-0.613935522345897	0.129133025553175	6.34627832051329	0.116309440927922	0.00882501893366322	-0.00478202737305864	0.0161879884991122	0.0161879884991122	ENSG00000094914.13	AAAS
ENST00000209875.9	2842	1.53352281078854e-05	0.000384751268474545	-0.606991315318019	0.140383200156364	8.23974014616576	0.13418046852482	0.000443852678938654	0.029117311650274	0.0112699498837103	0.029117311650274	ENSG00000094916.16	CBX5
ENST00000210060.12	2485	3.02068496353068e-06	8.66748171587893e-05	0.669872151444438	0.143459750912052	6.0181214730576	0.138905178452088	0.00754169658435295	-0.00218348574954267	0.0233293536132689	0.0233293536132689	ENSG00000095059.16	DHPS
ENST00000210313.8	1182	2.81483615806746e-12	1.69804634022709e-10	-0.740346619156025	0.105965563815586	6.55099608026711	0.171329214465469	0.00352408695534735	0.00509501244057986	0.0133189641167853	0.0133189641167853	ENSG00000095261.14	PSMD5
ENST00000215565.3	1830	2.33723710107665e-08	9.10679531449014e-07	-0.623053136344192	0.11155865451637	6.44290534615334	0.131392963289503	0.00237099299602705	0.0162970071002272	0.0147116743987148	0.0162970071002272	ENSG00000099795.7	NDUFB7
ENST00000215570.8	2053	1.72043528651259e-07	5.9753491314902e-06	-0.992883583154886	0.189943527296021	5.61981906140256	0.327330363655033	0.014461678989467	0.025019596942393	0.0396561363530146	0.0396561363530146	ENSG00000099800.8	TIMM13
ENST00000215727.10	108	3.10200755852706e-42	2.04801432364087e-39	2.02668741824685	0.148816931255422	5.84760420788547	1.25440280222872	0.00443196979999528	0.0232733237558726	0.0287877487424261	0.0287877487424261	ENSG00000099937.11	SERPIND1
ENST00000215793.13	2661	7.28730149162664e-06	0.000195270103554658	-0.450582708314819	0.100461690878709	6.70804603633928	0.0700726509388427	0.0034319298675329	0.00802459241890238	0.0117068971337811	0.0117068971337811	ENSG00000099995.19	SF3A1
ENST00000215829.8	720	5.60099277444233e-17	5.54684984428939e-15	-1.13201934657928	0.135193360924748	6.52916871849593	0.406373034114692	0.00511767535978168	0.0222981918974123	0.0135800396778345	0.0222981918974123	ENSG00000100028.12	SNRPD3
ENST00000216014.9	996	1.03364067757765e-13	7.39987097128483e-12	1.46411649645366	0.196881662201284	5.50160544922183	0.651957172179431	0.00958440458435351	0.0014981424445374	0.0485591787823574	0.0485591787823574	ENSG00000100196.11	KDELR3
ENST00000216034.6	464	3.54278953746955e-22	5.44429019783898e-20	-1.2655593305115	0.1306919833442	6.23714759154591	0.485603427385937	0.00745975893424365	-0.00107063184358999	0.0181608328314172	0.0181608328314172	ENSG00000100216.6	TOMM22
ENST00000216037.10	1783	1.386420375589e-08	5.54443737863143e-07	1.26768049055853	0.223377556843538	7.32160346122418	0.541981187324482	0.0126432709577507	0.0622030283943315	0.00870743007498107	0.0622030283943315	ENSG00000100219.16	XBP1
ENST00000216117.9	33	5.85068001514161e-68	1.22699084646958e-64	-1.86136794888498	0.106854333901336	6.60361782575481	1.05310861074908	0.00293323810750467	0.0141935349027425	0.0127284699419328	0.0141935349027425	ENSG00000100292.17	HMOX1
ENST00000216129.7	87	3.01575451289246e-46	2.47167080215269e-43	-1.23433198533018	0.0864520048752055	7.18276940029006	0.466041373979071	0.00196796207573218	0.00924296164468166	0.00902039865971163	0.00924296164468166	ENSG00000100304.13	TTLL12
ENST00000216225.8	2821	1.40865448706463e-05	0.000356053525507466	-0.579108251552727	0.133358020561617	6.03565638193335	0.105635487460541	0.00383014040763904	0.00245183128686614	0.0228464020645299	0.0228464020645299	ENSG00000100387.8	RBX1
ENST00000216237.10	536	2.01432224714438e-20	2.67465984190657e-18	-1.38586646117221	0.149636099631466	6.04559948410314	0.602940038855827	0.0110080283041013	0.0224323271899421	0.0225784151652757	0.0225784151652757	ENSG00000100395.15	L3MBTL2
ENST00000216252.4	1258	1.08041343103175e-11	6.1238314218035e-10	-0.84742486342362	0.12470637153686	6.22351138538416	0.218717897556679	0.00489484534585447	-0.000795810580706911	0.0184326733069796	0.0184326733069796	ENSG00000100410.8	PHF5A
ENST00000216277.12	2602	5.55256811790567e-06	0.000152159998877458	-0.384422997676317	0.0846234524507606	7.87319247798403	0.0467739564419914	0.00153873902956739	0.00151081609450536	0.00920295402746183	0.00920295402746183	ENSG00000090060.17	PAPOLA
ENST00000216286.10	2462	2.66325194831669e-06	7.7132622633133e-05	0.382548901952976	0.08147631646914	7.43301919324349	0.0486967668871427	0.00137196729369378	0.00462011792069868	0.00858561792437541	0.00858561792437541	ENSG00000087303.18	NID2
ENST00000216297.7	93	1.8933970996587e-45	1.45168587950606e-42	-1.30482247587722	0.0922198968529262	8.33565078627	0.511721447811232	0.000639545384574705	0.000551629296581093	0.0121172186787718	0.0121172186787718	ENSG00000092201.10	SUPT16H
ENST00000216373.10	2624	6.05193107895095e-06	0.000164451925373087	0.807572498306599	0.178486144188332	5.86367771723117	0.219203448808077	0.0195769883589129	0.00986232014324787	0.0282089671419142	0.0282089671419142	ENSG00000100485.12	SOS2
ENST00000216392.8	2328	1.22029293903132e-06	3.73761888851757e-05	1.24609155045587	0.256803575416585	8.23754589952848	0.544960937251342	0.000909188628608838	0.0980129258915039	0.0112522733103231	0.0980129258915039	ENSG00000100504.17	PYGL
ENST00000216410.8	547	4.15375885996072e-20	5.41461831354002e-18	-0.791524834680623	0.0861852131142351	7.21509191519038	0.194641175326165	0.00221083422460165	0.00614879846453536	0.00893100221471753	0.00893100221471753	ENSG00000100522.10	GNPNAT1
ENST00000216416.9	1850	2.85602628056812e-08	1.10078971843043e-06	0.490192217379208	0.0883222697559738	7.04103073541332	0.0801007296494356	0.00216259684805703	0.00785516147155837	0.00953863815421348	0.00953863815421348	ENSG00000100528.12	CNIH1
ENST00000216455.9	95	8.15281456094404e-45	6.11924515214267e-42	-1.17646091914089	0.0837578147679307	7.48651650371212	0.416212468565985	0.00195635128297225	-0.000713375925179721	0.00856670601907624	0.00856670601907624	ENSG00000100567.13	PSMA3
ENST00000216479.8	83	1.54763084667643e-46	1.32954542037851e-43	-1.28464852649993	0.0896845374847944	7.62223855727393	0.497958969221114	0.00343195867824836	0.000146064108730741	0.00863301571754388	0.00863301571754388	ENSG00000100591.8	AHSA1
ENST00000216484.6	1703	6.08304767488338e-09	2.54695027251841e-07	0.6037998918505	0.103844561388247	6.48899488828048	0.118766936379754	0.00208889322209637	0.00965441122809238	0.0140866461727798	0.0140866461727798	ENSG00000100596.6	SPTLC2
ENST00000216554.8	1064	4.1855695989944e-13	2.8049610402885e-11	-1.06683895115316	0.147161952532413	6.46982060794669	0.346590387627553	0.0181441374521102	-0.0117106583042624	0.0143408229576182	0.0143408229576182	ENSG00000100664.11	EIF5
ENST00000216605.12	1878	3.71416349174159e-08	1.41019549315837e-06	-0.973584544563872	0.176888965540727	7.07060570219882	0.316385953968479	0.0375216836808583	0.00251068424962695	0.00941287551424455	0.00941287551424455	ENSG00000100714.16	MTHFD1
ENST00000216639.8	803	1.07551441609699e-15	9.55024656604982e-14	-1.10829747659365	0.138227567223644	6.27714343485837	0.383334113984922	0.011263229564284	0.00728317668292336	0.0173970609465665	0.0173970609465665	ENSG00000100749.8	VRK1
ENST00000216714.8	410	1.2013037610493e-23	2.0892137409234e-21	-0.891677024866404	0.088958357647739	7.49429647880487	0.246056856690836	0.00330430864888745	0.00610879346168252	0.00856607544418712	0.00856607544418712	ENSG00000100823.12	APEX1
ENST00000216797.9	244	2.82000145229589e-30	8.24087637518468e-28	0.905330550677066	0.0791771622303321	7.42440267818554	0.25094819235571	0.000812485614610687	0.00551397758406064	0.0085910489136618	0.0085910489136618	ENSG00000100906.10	NFKBIA
ENST00000216802.10	2311	1.11608153364337e-06	3.44208813472782e-05	-0.617465858561973	0.126790160578757	6.19321174177125	0.121415739790967	0.00505521099752737	0.00374043130755379	0.019058406231853	0.019058406231853	ENSG00000100911.16	PSME2
ENST00000216832.9	342	6.81085431613924e-26	1.42000338057893e-23	-0.962676146321996	0.0914881774660271	7.49743953745089	0.288067712748476	0.00205240744330486	0.010502722480778	0.00856597317660498	0.010502722480778	ENSG00000100941.9	PNN
ENST00000216962.9	1551	1.05776742125808e-09	4.86337709769886e-08	0.893554194083926	0.146473723685403	9.23635609885387	0.240790232956911	0.000142514921835868	0.00143061461243619	0.0320393126735659	0.0320393126735659	ENSG00000100994.12	PYGB
ENST00000216968.5	295	5.73293071981767e-28	1.38569793913857e-25	0.98353449382815	0.0897110305959692	8.29160481849482	0.297510559445539	0.00036252340344588	0.00877313819730375	0.0117095801124405	0.0117095801124405	ENSG00000101000.6	PROCR
ENST00000217026.5	26	2.45324488212586e-71	6.72792973365778e-68	-2.00056728675161	0.112019144812566	6.63983302363368	1.20977829715133	0.00646997495194169	0.00490184567946302	0.0123524582548663	0.0123524582548663	ENSG00000101057.16	MYBL2
ENST00000217131.6	913	1.38482519265497e-14	1.08152875725158e-12	0.956423141844914	0.124247096897515	8.04150014339885	0.292948377181902	0.000568429012287361	0.0225875826189032	0.00994647628110486	0.0225875826189032	ENSG00000101160.14	CTSZ
ENST00000217159.6	2217	5.97406357026322e-07	1.92140112230063e-05	2.02577622150863	0.405800165419123	7.75604571844644	1.42873931899396	0.0483224650705288	0.198688196310752	0.00886189990293001	0.198688196310752	ENSG00000101187.16	SLCO4A1
ENST00000217233.8	121	9.50648058773837e-41	5.60206687461237e-38	1.06322774172646	0.0795449714749036	7.77035134443187	0.34462865401314	0.000594792776278693	0.00627106319886593	0.00889631095413614	0.00889631095413614	ENSG00000101255.11	TRIB3
ENST00000217456.3	2475	2.84390941140889e-06	8.19321683519595e-05	0.412185113614701	0.0880402071877192	7.87648283006622	0.060270264063657	0.000742342383546851	0.0108842747389379	0.00921453122897412	0.0108842747389379	ENSG00000101474.12	APMAP
ENST00000217958.8	2320	1.17327512775227e-06	3.60600041850206e-05	-0.461427968409973	0.0949421071369589	6.81536956765903	0.0729140486682298	0.00267856349213678	0.0086205835815427	0.0108424420692719	0.0108424420692719	ENSG00000101843.19	PSMD10
ENST00000218056.9	1403	1.39354174557633e-10	7.08233076454558e-09	0.753962215172638	0.117501880742693	6.4343386747321	0.175452859114142	0.00587679229025837	0.000267148386906834	0.0148332456768466	0.0148332456768466	ENSG00000101940.18	WDR13
ENST00000218364.5	750	1.98596702947452e-16	1.88809857426201e-14	-0.710445534118335	0.0863981384187302	7.09886206670518	0.15780311647092	0.00189534993096796	0.00608372430192515	0.00930160755236515	0.00930160755236515	ENSG00000102241.12	HTATSF1
ENST00000218388.9	15	4.73085609954716e-88	2.24885975548074e-84	2.03827067870758	0.102464548463623	8.22143421500388	1.25896298833394	0.00037965198215259	0.0153688235556287	0.0111247075313008	0.0153688235556287	ENSG00000102265.12	TIMP1
ENST00000218516.3	1273	1.42716155241783e-11	7.99389845511396e-10	-0.660002464942899	0.0977040189728219	7.6292516394139	0.14213626650734	0.00101205185200549	0.0133070611331568	0.00864092589582586	0.0133070611331568	ENSG00000102393.10	GLA
ENST00000219240.9	1852	2.96590767999706e-08	1.14190648603947e-06	-1.25620297374026	0.226610834947993	5.44847796689355	0.496795783064157	0.0235183678420119	0.00570914427548528	0.0535103379317279	0.0535103379317279	ENSG00000102967.12	DHODH
ENST00000219313.9	1215	4.87958290816082e-12	2.86365250768312e-10	-0.640255123473033	0.0926692418131519	7.14512083154588	0.132862806755117	0.00374373341060092	0.00861229135824606	0.00913764915673572	0.00913764915673572	ENSG00000103035.11	PSMD7
ENST00000219473.11	2936	2.29498940088481e-05	0.000557363502182188	-0.755507422314659	0.17843524839201	6.51881805510556	0.174877678900124	0.034051423605164	-0.0295011244197117	0.0137072831979137	0.0137072831979137	ENSG00000103194.15	USP10
ENST00000219548.9	2042	1.53391968132968e-07	5.3562492143747e-06	-0.736808471013758	0.140386165701389	6.53165491944751	0.166261616244459	0.0160126045496928	-0.0117681053532307	0.013549808730814	0.013549808730814	ENSG00000103266.11	STUB1
ENST00000219837.12	505	3.0911998114063e-21	4.36465170995078e-19	-1.34077025602888	0.141736446594945	6.19858099844585	0.546612204460398	0.011188531633179	-0.0020476058520879	0.0189452988068635	0.0189452988068635	ENSG00000103550.14	KNOP1
ENST00000220244.7	213	2.77159879727199e-32	9.27821974838882e-30	5.26962786320483	0.445492305927887	4.69498473374025	8.40286419913699	0.0622173684502057	0.0279961992217796	0.235477723511214	0.235477723511214	ENSG00000103888.17	CEMIP
ENST00000220531.7	1640	2.68917205926855e-09	1.16919953972003e-07	0.559412467358038	0.0940263645145297	6.94357442458127	0.104122540759212	0.00323769080875656	0.00956211940190505	0.0100237450269723	0.0100237450269723	ENSG00000104164.10	BLOC1S6
ENST00000220809.8	73	5.13067290204991e-50	5.0114726110653e-47	3.21800603022793	0.216403477322378	6.6754541206507	3.16286540117166	0.0116344134489719	0.0586112840468538	0.0120054521108928	0.0586112840468538	ENSG00000104368.17	PLAT
ENST00000220822.11	2817	1.3749015584665e-05	0.000348015551029092	-1.79669463918377	0.413239250927905	4.73010400755327	0.985517049292086	0.0357531546114059	-0.0143987029231842	0.220396863149779	0.220396863149779	ENSG00000104381.12	GDAP1
ENST00000221130.11	438	5.69858872839307e-23	9.27699019838674e-21	-0.910658667327898	0.0922789309486265	8.29694892378738	0.249098878194953	0.00101578266787218	-0.000629388066464076	0.0117573189776599	0.0117573189776599	ENSG00000104687.14	GSR
ENST00000221418.9	1879	3.73859977045221e-08	1.41796339378896e-06	0.877803141851442	0.159520093689018	5.68594968348987	0.23803413105287	0.00239809750834045	0.00619268286614845	0.0357718929274894	0.0357718929274894	ENSG00000104823.9	ECH1
ENST00000221566.7	1110	8.73382179710161e-13	5.61041828306787e-11	-0.737232031525671	0.103122118200702	6.63862835874399	0.175150753672314	0.00358667356920142	0.0115351179058914	0.0123645833240978	0.0123645833240978	ENSG00000104969.10	SGTA
ENST00000221770.7	2636	6.40096761040521e-06	0.000173146659519094	-4.09624507858417	0.907716341618215	1.35497535873214	5.05331038365316	0.162320466306048	-0.137891390673982	1.07360296895509	1.07360296895509	ENSG00000105171.10	POP4
ENST00000221855.8	881	7.51644146795278e-15	6.08345451113399e-13	-0.872234298937926	0.112177612527467	6.67365680517233	0.228738724113154	0.00685329010922547	-0.00622713705918434	0.0120224350193182	0.0120224350193182	ENSG00000105254.12	TBCB
ENST00000221859.9	2163	4.2978067699616e-07	1.4167860098259e-05	-0.975617097129886	0.192990079281555	5.5976370106541	0.30865177754079	0.0147431984628967	0.0141357533835367	0.0411245575887545	0.0411245575887545	ENSG00000105258.9	POLR2I
ENST00000222005.7	193	9.83069556502115e-34	3.63195811693403e-31	-1.11465720813499	0.0920756707876308	7.36312754853262	0.378725445311928	0.00406800482776935	0.00341604244440347	0.0086488888987189	0.0086488888987189	ENSG00000105401.9	CDC37
ENST00000222008.11	645	4.32188225161104e-18	4.776701803012e-16	1.32023831205755	0.152276935856019	5.8057811170999	0.534002697875862	0.00441908196315715	0.0094483401474545	0.0303633158273899	0.0303633158273899	ENSG00000105404.11	RABAC1
ENST00000222120.8	153	8.08688199462731e-37	3.76880414212357e-34	1.36964930713257	0.108055079862107	6.42639330046922	0.570855555976137	0.00256629251821357	0.0075259432536839	0.014947557907796	0.014947557907796	ENSG00000105514.8	RAB3D
ENST00000222219.8	1535	8.68392450559998e-10	4.03386679444495e-08	0.808270347525752	0.131814153440097	6.07448165249459	0.204094319986641	0.00423905460026918	0.00589098737450687	0.0218234019704251	0.0218234019704251	ENSG00000105612.9	DNASE2
ENST00000222250.5	971	6.55498926965823e-14	4.81356287212884e-12	1.73913816605205	0.231993691423384	5.799471912985	0.928212018966248	0.0501216016397959	-0.0240821631640639	0.0306100076505762	0.0306100076505762	ENSG00000105643.10	ARRDC2
ENST00000222308.8	1413	1.65171612386351e-10	8.33502947600591e-09	1.05860659901881	0.165649033264537	6.09237570751024	0.34376926223087	0.0197867784349758	-0.0103181749537072	0.0213726248972379	0.0213726248972379	ENSG00000105701.16	FKBP8
ENST00000222388.6	499	2.51556361817914e-21	3.59458413287867e-19	-1.04322582853274	0.110031861955215	6.76363561457237	0.334865112462527	0.00692326058478765	0.00353808149918683	0.0112372553832098	0.0112372553832098	ENSG00000285292.1	ABCF2
ENST00000222399.11	697	3.03079470758337e-17	3.10054212094009e-15	1.5003000052007	0.177647598445479	8.78340625069442	0.7131404347617	0.000431833647579615	0.0469061702025898	0.0185766278128167	0.0469061702025898	ENSG00000091136.14	LAMB1
ENST00000222543.11	7	2.35688369715819e-115	2.40078907345954e-111	2.54547118665445	0.111501097282535	6.90450446389559	1.9524823014611	0.00839831698517383	0.00242072405819126	0.0102504250576401	0.0102504250576401	ENSG00000105825.13	TFPI2
ENST00000222547.8	1637	2.55533181951011e-09	1.11304447195082e-07	0.903256702788871	0.151607100393197	5.82674660157904	0.245971223302146	0.00491636796238823	-0.00340459050959016	0.0295607013720611	0.0295607013720611	ENSG00000105829.13	BET1
ENST00000222567.6	606	7.39533958813597e-19	8.70160551142652e-17	-0.779177817725481	0.0878562838799421	7.05368048383521	0.184294310994677	0.00209442288691302	0.000604188993142184	0.00948366703887644	0.00948366703887644	ENSG00000105849.6	TWISTNB
ENST00000222573.5	940	3.21836314939894e-14	2.44129963834832e-12	0.877672057843999	0.115647198177127	6.35170154373854	0.2471416016715	0.00310115988621606	0.0169602517831136	0.0160987742631386	0.0169602517831136	ENSG00000105855.10	ITGB8
ENST00000222673.6	1810	1.83119446506602e-08	7.2138944827109e-07	0.906033840635028	0.161008662011572	7.40049667285537	0.277377743204066	0.00216166368502947	0.0367240201791054	0.00860959627002818	0.0367240201791054	ENSG00000105953.15	OGDH
ENST00000222803.9	494	1.89448223757712e-21	2.72944635336219e-19	1.27169442750754	0.133712466676719	6.86848886541444	0.506616843579845	0.0019625390458182	0.0248559965713407	0.0104767415011187	0.0248559965713407	ENSG00000106080.10	FKBP14
ENST00000223029.8	323	1.15614910673202e-26	2.55226179276843e-24	-1.53783800190976	0.143882092875644	6.12784723293463	0.717569537607372	0.0105371488851448	-0.000429871920099592	0.0205159360902685	0.0205159360902685	ENSG00000106305.10	AIMP2
ENST00000223073.6	2049	1.69168927056981e-07	5.88697958754073e-06	-0.54531053739648	0.104258453831852	6.58371654353612	0.0975315659417196	0.00335925228381491	0.00704386181997044	0.0129454855092978	0.0129454855092978	ENSG00000106344.8	RBM28
ENST00000223095.4	349	9.65274097161393e-26	1.97214625283656e-23	2.93312367086609	0.279624462686398	5.73949180096676	2.67479214873768	0.0059210680309036	0.111363692168081	0.0331233997334259	0.111363692168081	ENSG00000106366.8	SERPINE1
ENST00000223127.8	1251	8.50665690296318e-12	4.8485904381206e-10	0.720910188952388	0.105554503594866	7.39491041262211	0.169283554035601	0.00126938908335069	0.0154432407603871	0.00861466953096468	0.0154432407603871	ENSG00000106397.12	PLOD3
ENST00000223273.7	2647	6.73483966882582e-06	0.000181420856723066	-1.24183757169242	0.275847383091343	5.11235043848323	0.485026483460004	0.0105412385320082	0.0174316578679008	0.103596429605505	0.103596429605505	ENSG00000241127.8	YAE1
ENST00000223321.9	1939	6.65382250247437e-08	2.44684971488619e-06	-0.851773844856688	0.157727818074592	7.04095257907308	0.247509282348069	0.00471959934519411	0.0325974975466633	0.00953898332580513	0.0325974975466633	ENSG00000106588.11	PSMA2
ENST00000223324.3	509	3.92789383606965e-21	5.5050842086763e-19	-0.994101111611899	0.105368491045941	6.50089955789818	0.29907471190501	0.00272086271856043	0.000533644622198381	0.0139329156393873	0.0139329156393873	ENSG00000106591.4	MRPL32
ENST00000223500.9	2016	1.24520533460432e-07	4.40417267751122e-06	0.485477269882855	0.0918293617813188	6.78072306831596	0.077647202108637	0.00154646668768617	0.00712946860826842	0.0111024808400603	0.0111024808400603	ENSG00000086065.14	CHMP5
ENST00000224652.10	2579	4.98119268182035e-06	0.000137682360075787	6.09758968378038	1.33555692373801	2.35564766133025	11.1779184544567	1.13917717514105	-1.10950408897449	1.53639126967576	1.53639126967576	ENSG00000107669.17	ATE1
ENST00000225296.8	2281	9.28247016597229e-07	2.90169773219855e-05	-0.674600013355622	0.137497530122318	6.13949491469112	0.153180302194344	0.00811337398582843	0.0127050619998252	0.0202449821987781	0.0202449821987781	ENSG00000005100.13	DHX33
ENST00000225298.12	778	5.27234259885061e-16	4.8321223222165e-14	-0.721558781040078	0.0890258169957696	6.95322945698194	0.16316015064412	0.00191773954043909	0.00678979582869586	0.00997065459720729	0.00997065459720729	ENSG00000011260.14	UTP18
ENST00000225519.3	2212	5.81034719451441e-07	1.87297014628235e-05	-0.671451279887249	0.134359678507461	6.07235584793702	0.146087030981668	0.00520097821187603	0.00834025254187497	0.0218778066010664	0.0218778066010664	ENSG00000197417.7	SHPK
ENST00000225603.9	1822	2.04572952354105e-08	8.00596585875803e-07	-0.557237833326566	0.0993632311843169	7.03384608560945	0.105001862920811	0.00192487905247628	0.0128846985146057	0.00957065436366823	0.0128846985146057	ENSG00000108468.15	CBX1
ENST00000225655.5	2325	1.19268101771027e-06	3.65618775953624e-05	-0.848602184685738	0.174722762882074	8.80951911755742	0.252671352998996	0.000719999897965257	0.0450720659057528	0.01911956912164	0.0450720659057528	ENSG00000108518.7	PFN1
ENST00000225665.12	2811	1.34151604540043e-05	0.000340289790470409	-0.40025183748559	0.091943829486793	6.95566050397975	0.0533497270852623	0.00272303525511395	0.00388854857249292	0.00995746641593076	0.00995746641593076	ENSG00000108528.14	SLC25A11
ENST00000225696.8	2381	1.68387423700705e-06	5.04271182677659e-05	-0.843540213516044	0.17617517287804	6.3603624326601	0.216761161033073	0.0305986077049538	-0.0264821908456225	0.015957929602957	0.015957929602957	ENSG00000108559.12	NUP88
ENST00000225698.8	355	1.21787382334413e-25	2.44617676337268e-23	-0.997744235793518	0.0953180788621137	8.06667440119587	0.299358001812875	0.00354244963933158	-0.0026550323954349	0.0100858545976146	0.0100858545976146	ENSG00000108561.8	C1QBP
ENST00000225719.9	185	2.34649634878639e-34	9.04403111642512e-32	1.26432965983695	0.103439665373966	7.96027164553782	0.492398563870237	0.000843084140656673	0.0152065624183605	0.00954812681369363	0.0152065624183605	ENSG00000108582.12	CPD
ENST00000225740.11	1752	1.03798363510234e-08	4.22445120532748e-07	-1.38421755850582	0.24180996094483	8.17289427345478	0.644983943437311	0.00871347894143291	0.0789946068767776	0.0107634526418461	0.0789946068767776	ENSG00000108602.18	ALDH3A1
ENST00000225916.10	2004	1.09296836436089e-07	3.89007506943068e-06	-1.26186770298278	0.237615401953889	5.78398244232679	0.545446325044162	0.0465302436654665	0.0381613752030961	0.0312259908134771	0.0381613752030961	ENSG00000108773.11	KAT2A
ENST00000225969.9	753	2.57696201284425e-16	2.44020849088774e-14	-0.973350845939447	0.11882250266403	6.34823040917664	0.294759386084573	0.00502239597367661	0.00814738564790041	0.0161557847353386	0.0161557847353386	ENSG00000108826.16	MRPL27
ENST00000225972.8	2867	1.71584522091507e-05	0.000426740940467834	-0.861920299089853	0.200494054002058	8.54915780668198	0.271109419423159	0.000575188228794938	0.0597216103064755	0.0146066170088932	0.0597216103064755	ENSG00000108829.10	LRRC59
ENST00000226218.9	1669	3.8906296665496e-09	1.66217769768516e-07	1.2271587782063	0.208389396676731	5.41116659062367	0.454271137311959	0.00775116757990816	-0.00463174603825606	0.05738804339103	0.05738804339103	ENSG00000109072.14	VTN
ENST00000226253.9	696	2.81047791903881e-17	2.87928617153941e-15	2.66041216520451	0.314685890622468	6.91878078448488	2.24217051833867	0.00423546703031836	0.144305347604965	0.0101653653882265	0.144305347604965	ENSG00000109107.14	ALDOC
ENST00000227507.2	126	3.21512804347814e-40	1.81945626993782e-37	-1.21496097478941	0.0915196674354846	6.90608126712495	0.44449483900511	0.00232287186502326	-0.000253136956595337	0.0102409024262293	0.0102409024262293	ENSG00000110092.3	CCND1
ENST00000227520.10	691	2.21669753840942e-17	2.28740088681252e-15	-1.69211365568295	0.199498534626555	5.55036314807755	0.8694004235382	0.0151435035561536	-0.00211120803916558	0.0445559944210604	0.0445559944210604	ENSG00000110104.13	CCDC86
ENST00000227524.9	230	3.96554423796262e-31	1.22938767975516e-28	-1.47937269402702	0.127496014334685	6.22184584594157	0.659757933185584	0.00591656471639587	-0.00192298617169967	0.0184662857904495	0.0184662857904495	ENSG00000110107.9	PRPF19
ENST00000227525.8	448	1.34976261433955e-22	2.14829181814436e-20	-1.3042263770839	0.133333828099612	6.15225732696906	0.522421381430598	0.00671306318721117	0.00843624759551397	0.019953801386334	0.019953801386334	ENSG00000110108.10	TMEM109
ENST00000228136.9	1165	2.22025954392894e-12	1.35891318901553e-10	-0.69806923843022	0.09944146881838	6.79814593761251	0.149582524291842	0.00386337852608535	0.00037702872276304	0.0109695300550499	0.0109695300550499	ENSG00000110696.10	C11orf58
ENST00000228251.9	1686	4.59100638722758e-09	1.94161992547376e-07	1.28694637616954	0.219564590110201	7.48911303957711	0.554719623617085	0.00357511414808616	0.0687377996973049	0.00856643578743965	0.0687377996973049	ENSG00000060138.13	YBX3
ENST00000228425.11	2993	2.8723829094155e-05	0.000684304680831818	0.657557256688713	0.1571841865911	6.26077585117835	0.139055700895907	0.0193566207004293	-0.00768007426454061	0.0177036820710292	0.0177036820710292	ENSG00000110841.14	PPFIBP1
ENST00000228437.10	2005	1.10461139597811e-07	3.92782932096895e-06	-0.67794240754218	0.127706069584229	6.19144637710253	0.140174502750512	0.00536745271940467	-0.00250153976029638	0.0190958075935731	0.0190958075935731	ENSG00000110851.12	PRDM4
ENST00000228740.7	1160	1.95382242057514e-12	1.20099442997146e-10	0.571202038863607	0.0811627035535568	7.87300588233543	0.103957943039614	0.000678775821187944	0.00691673952760118	0.00920230085099586	0.00920230085099586	ENSG00000111144.10	LTA4H
ENST00000228827.8	1986	9.41736836239535e-08	3.38114820600321e-06	-0.9327606342037	0.174752105772263	5.92806722737012	0.297658678382234	0.00844915517000951	0.0373582925377509	0.026030495251317	0.0373582925377509	ENSG00000111231.9	GPN3
ENST00000228843.13	2273	8.91002584727849e-07	2.79507471629716e-05	-5.00366944271827	1.01818560348762	1.80868754079919	7.60413922617698	0.363649920096478	-0.247241346872446	1.1914029646277	1.1914029646277	ENSG00000111247.14	RAD51AP1
ENST00000229195.7	1738	9.20787647503842e-09	3.77766642218722e-07	1.75306175134191	0.305161063304562	5.81955847524702	1.02168525249188	0.109851969116532	0.0147950324915811	0.0298329427192244	0.0298329427192244	ENSG00000111596.12	CNOT2
ENST00000229201.4	425	2.95774556056378e-23	4.96233151648094e-21	-1.46254100644062	0.147224005490096	6.35676526202069	0.667717748007155	0.0133412913550643	0.0191710703337575	0.0160161850872436	0.0191710703337575	ENSG00000111602.12	TIMELESS
ENST00000229214.9	1940	6.76381380433115e-08	2.48601535826819e-06	-0.525233545054858	0.0973135026177574	6.7837648597728	0.0878838358722652	0.00312592966828976	0.00327751135295743	0.0110789470193147	0.0110789470193147	ENSG00000111615.14	KRR1
ENST00000229238.5	1314	2.97857231161342e-11	1.61631750462164e-09	-0.766929868910473	0.115368979287786	6.57215319872506	0.179531099124615	0.00688993358514252	-0.0030440936145104	0.0130750684877159	0.0130750684877159	ENSG00000111639.8	MRPL51
ENST00000229268.12	3017	3.20271397599074e-05	0.000756931777739621	-0.787942204322212	0.189475137837795	6.29824819001292	0.188786942449761	0.0368377607515149	-0.0336739266963668	0.017013481036462	0.017013481036462	ENSG00000111667.13	USP5
ENST00000229277.6	821	1.7961073836785e-15	1.55992254428516e-13	3.31887388018302	0.417223368013834	5.76231661649396	3.5133675563485	0.0209218509857227	0.240191157239488	0.0321182220754771	0.240191157239488	ENSG00000111674.9	ENO2
ENST00000229340.10	802	1.03210984944208e-15	9.17910914706988e-14	-0.845675422823995	0.105406660152917	6.66685538896892	0.226942638726276	0.0045786443260928	0.0109120587935497	0.0120872016807961	0.0120872016807961	ENSG00000111737.12	RAB35
ENST00000229390.8	2973	2.69640060854516e-05	0.000646700803873879	-0.502154523774568	0.119626123928645	7.48508305433847	0.0928202411556086	0.00145927888534169	0.0200063354039457	0.00856688086413371	0.0200063354039457	ENSG00000111786.9	SRSF9
ENST00000229595.6	837	2.52142872466623e-15	2.14800422680527e-13	-0.880158772050706	0.111235607740199	6.34199425542125	0.238075329937514	0.002301016657463	0.00478834675775288	0.016259023986534	0.016259023986534	ENSG00000111875.8	ASF1A
ENST00000230122.3	1228	5.77137041730614e-12	3.35115469247229e-10	-1.15077964277567	0.167138594788013	5.71301369057429	0.417013953093176	0.0075222265039043	0.0171350450274837	0.034380738297663	0.034380738297663	ENSG00000112365.4	ZBTB24
ENST00000230340.9	1645	3.06127903884992e-09	1.32693884854805e-07	-1.05450925698767	0.177877834950718	5.91474222333462	0.340430001805011	0.0209972598623047	-0.012455922508295	0.0264635263878275	0.0264635263878275	ENSG00000112578.10	BYSL
ENST00000230461.11	1882	3.86173231620513e-08	1.46310818849464e-06	0.442775270054809	0.0805476368547151	7.5567996094134	0.063903295217167	0.0011513547847534	0.0052090368221639	0.00858052791956519	0.00858052791956519	ENSG00000112697.16	TMEM30A
ENST00000230640.10	2695	8.35340451006021e-06	0.000221013415653185	-0.484866103837615	0.108813907327765	7.28378247210665	0.0823030731465169	0.00898612551972025	0.0057320389194253	0.00877457412218298	0.00877457412218298	ENSG00000039123.16	MTREX
ENST00000230671.7	2972	2.68174061742313e-05	0.000643401187701006	1.83382298876709	0.436735333428142	4.60923038963737	1.05648213729754	0.0102231782187023	0.0492894606042317	0.275883448978183	0.275883448978183	ENSG00000011083.9	SLC6A7
ENST00000231238.10	1203	4.12361789351244e-12	2.44414339384049e-10	-0.751502728285846	0.108396924458853	6.65433680394554	0.173621914462233	0.00541634331302396	-0.00017258171813333	0.0122084965351835	0.0122084965351835	ENSG00000113312.11	TTC1
ENST00000231368.10	1345	5.96237017388706e-11	3.16089846006575e-09	0.546675006197647	0.0835297021925856	7.17849175388926	0.0953418594814994	0.00143281318040974	0.00567442527101542	0.00903300354216333	0.00903300354216333	ENSG00000113441.16	LNPEP
ENST00000231498.8	216	6.83489581539488e-32	2.25627505194869e-29	-1.15890097713849	0.0986067045048463	7.00292794241482	0.404114941530491	0.00486981857467293	-0.00337044471626601	0.00971510468528619	0.00971510468528619	ENSG00000113569.16	NUP155
ENST00000231572.8	1340	5.64674461667476e-11	3.00474237423416e-09	-0.689584046494768	0.105234992398926	8.06508389335805	0.155947131504272	0.00096342746467809	0.015648177973125	0.0100768175667219	0.015648177973125	ENSG00000113643.9	RARS
ENST00000232375.8	2091	2.1742280557872e-07	7.41421125250361e-06	1.95810718715503	0.377736662689024	5.60985513162543	1.32147711052378	0.00762821037148871	0.206399269137673	0.0403049532081741	0.206399269137673	ENSG00000114268.12	PFKFB4
ENST00000232564.8	2194	5.12965085485858e-07	1.66721526102611e-05	-0.576670791565701	0.114842657567119	6.8425709439381	0.115591363749997	0.00307231381480135	0.0167109401808163	0.0106503079316343	0.0167109401808163	ENSG00000114450.10	GNB4
ENST00000232766.6	1253	9.55706594489964e-12	5.43860359245909e-10	-1.09115132746874	0.160156770704079	5.96481222408255	0.376226620203606	0.013593189567907	0.0102108783978067	0.0248820972356315	0.0248820972356315	ENSG00000114648.12	KLHL18
ENST00000232888.7	204	5.85720472955377e-33	2.04726532370638e-30	-1.76505307461902	0.147597517025134	6.11056566762873	0.940486114264407	0.0117502460308076	-0.00442223678356177	0.0209272945171695	0.0209272945171695	ENSG00000114767.7	RRP9
ENST00000233055.9	2358	1.4039906523438e-06	4.2455534128381e-05	0.761574265510252	0.157857635229217	6.97802722803892	0.203901448166437	0.0016405389972825	0.0357380105029583	0.00983947702939718	0.0357380105029583	ENSG00000085449.15	WDFY1
ENST00000233084.8	799	1.00658879578278e-15	8.97172593681195e-14	-0.692068885736764	0.086227800825031	7.87395545371655	0.149368945290484	0.0019472218790476	0.00515420625721177	0.00920562857363423	0.00920562857363423	ENSG00000079785.15	DDX1
ENST00000233146.6	2434	2.33712156863931e-06	6.84659475473531e-05	-1.3303370591532	0.281740806450851	6.18921232976389	0.620593211378696	0.0999235329333847	0.012144222181346	0.0191432900959792	0.0191432900959792	ENSG00000095002.14	MSH2
ENST00000233156.9	30	5.65119516125413e-69	1.34317606592688e-65	1.38695764223214	0.0790158368029431	7.61788477725776	0.582445775002232	0.000736925009218976	0.0059509807387693	0.00862832868928503	0.00862832868928503	ENSG00000003436.16	TFPI
ENST00000233336.7	2198	5.220389963527e-07	1.69351540472852e-05	-0.541688619376403	0.107948451678264	6.49108472759434	0.0908019465787585	0.00341986710861188	4.76059791186148e-05	0.01405943522099	0.01405943522099	ENSG00000114999.8	TTL
ENST00000233468.5	1567	1.24312127699131e-09	5.65663813239235e-08	-0.566730860468914	0.0932954702221125	6.85253467182893	0.106211474811079	0.00247356521733459	0.00984682771857604	0.010582501928613	0.010582501928613	ENSG00000115128.7	SF3B6
ENST00000233615.7	2896	1.98343973569063e-05	0.000488353545972669	0.770686801296617	0.180626322908843	5.73244976597101	0.217338485940927	0.0146680977679479	0.0342707050234066	0.0334480604585798	0.0342707050234066	ENSG00000239779.7	WBP1
ENST00000233893.10	1151	1.55833216928365e-12	9.65380686347535e-11	-1.00345273521107	0.141947209680265	8.55244538277427	0.326254029943989	0.000563290917828821	0.0296602245861908	0.0146524455895336	0.0296602245861908	ENSG00000115541.11	HSPE1
ENST00000234170.10	236	6.81087861679696e-31	2.05780885123767e-28	-0.964233409791687	0.0834334310110254	7.79467196362848	0.279489915656337	0.00148235144093635	-0.000774732579952975	0.00895935467447095	0.00895935467447095	ENSG00000115816.15	CEBPZ
ENST00000234256.4	2052	1.70401567895456e-07	5.92120535926783e-06	-0.890198385639977	0.170241585599966	5.87174907894902	0.272514586699915	0.00569983787492122	0.0377734583264645	0.0279237483835361	0.0377734583264645	ENSG00000115902.11	SLC1A4
ENST00000234296.7	1677	4.25981275750234e-09	1.8112205656586e-07	-0.590853752688927	0.100591824825033	6.62526756266835	0.111431940813688	0.00267726358785002	0.00569710352929	0.0125008092445951	0.0125008092445951	ENSG00000115942.9	ORC2
ENST00000234454.6	772	4.58464410356018e-16	4.23450081813802e-14	-0.818113552274122	0.100727766015083	6.63691648857588	0.204562220056994	0.00283726618859979	0.00187433972717533	0.0123818580809842	0.0123818580809842	ENSG00000116096.6	SPR
ENST00000235090.10	227	3.42745084466151e-31	1.0766121366861e-28	-1.78307706936024	0.153505044335656	6.19140615697921	0.976442248099972	0.0162490370194232	0.0120423348761742	0.0190966609353143	0.0190966609353143	ENSG00000116455.14	WDR77
ENST00000235329.9	411	1.22022069329039e-23	2.11694930205299e-21	-0.847699301788647	0.0845839377386173	7.22562648274523	0.224151011461172	0.00182758882564425	0.00888838565596094	0.00890407495941119	0.00890407495941119	ENSG00000116688.16	MFN2
ENST00000235382.7	1152	1.64768170948204e-12	1.01984632476482e-10	1.44710456345488	0.20493008519673	9.1717724704892	0.678629093054071	0.000165635702005423	0.0628288740261032	0.0294922210331138	0.0628288740261032	ENSG00000116741.8	RGS2
ENST00000236051.2	630	2.32936682455504e-18	2.63639955647734e-16	-1.61967150782864	0.185315320128471	7.11345667431404	0.828210859430753	0.00371449192978012	0.0477981598816962	0.0092474675779726	0.0477981598816962	ENSG00000117395.12	EBNA1BP2
ENST00000236671.7	319	6.44924397581534e-27	1.44155765658789e-24	1.12548309447414	0.104772170049133	8.6266671343455	0.388920948687828	0.000709462017701406	0.0104246503619256	0.0157563494075052	0.0157563494075052	ENSG00000117984.14	CTSD
ENST00000236980.10	1447	2.32125994703524e-10	1.14385016768072e-08	-1.02742054177828	0.162093984568466	6.13668167607357	0.331397901829364	0.0191017232828872	-0.000701709621673575	0.0203099664670361	0.0203099664670361	ENSG00000118246.14	FASTKD2
ENST00000237281.5	1442	2.23890351122152e-10	1.10709275980679e-08	-0.871692696445914	0.137404502442754	6.50431560384871	0.250610443860992	0.00362205095800829	0.0246979449793028	0.0138893703604386	0.0246979449793028	ENSG00000118496.5	FBXO30
ENST00000237289.8	189	6.87843996049268e-34	2.59502795207921e-31	1.92730057326344	0.158819683152034	7.54626940463897	1.14461468001829	0.0179021657939514	0.0199333718408175	0.00857565900822084	0.0199333718408175	ENSG00000118503.15	TNFAIP3
ENST00000237530.11	2061	1.83398501755753e-07	6.34500085841445e-06	0.557458664713003	0.106886573484851	8.67904094094014	0.105727565213826	0.000516803302948252	0.0151075921404825	0.0166203060840504	0.0166203060840504	ENSG00000118705.17	RPN2
ENST00000237623.11	874	5.79342006091404e-15	4.72647624740749e-13	0.899277637092363	0.115168480980754	8.80948500818928	0.253142285004096	0.000776823471552766	0.0123884320681574	0.0191188450455687	0.0191188450455687	ENSG00000118785.14	SPP1
ENST00000237654.9	1934	6.53383549898775e-08	2.40893798562473e-06	0.757460360194358	0.140178540707529	7.60600017758799	0.195703887109601	0.000821258990125085	0.0286537759222133	0.00861640481365702	0.0286537759222133	ENSG00000118816.10	CCNI
ENST00000237853.9	2898	1.99298260634694e-05	0.000490185329948018	1.04226562549645	0.244337765724503	8.21257134211023	0.397536422738543	0.000377901652131943	0.0891735139867311	0.0110561881904844	0.0891735139867311	ENSG00000118985.16	ELL2
ENST00000237858.11	1600	1.74131719658207e-09	7.75129296697166e-08	1.22161693351913	0.202917467619803	7.8807918318879	0.497114978076486	0.000729092684985142	0.0610341553128654	0.00922986281411555	0.0610341553128654	ENSG00000173221.14	GLRX
ENST00000237889.9	1866	3.34161846655176e-08	1.27690655487142e-06	-0.562367194734796	0.10183153068938	6.67774841686962	0.0974270834165491	0.00357063791294511	-0.000383106784964832	0.0119838530508681	0.0119838530508681	ENSG00000119013.9	NDUFB3
ENST00000238081.8	2953	2.46236736163748e-05	0.000594570410952247	-0.446755751649566	0.105910924542808	8.66511260167338	0.0606809490673718	0.000442386263217744	0.000562286959009165	0.0163832996430508	0.0163832996430508	ENSG00000134308.14	YWHAQ
ENST00000238112.8	501	2.68519100516572e-21	3.82165388088496e-19	-0.930088080317386	0.0981694374403279	6.80453236793945	0.268298460654569	0.00353394993544344	0.00744018695208878	0.0109219077355822	0.0109219077355822	ENSG00000119203.14	CPSF3
ENST00000238647.5	529	1.0118152192381e-20	1.36382745543579e-18	1.08248252989291	0.115962040980405	6.26668944352991	0.355933141821691	0.00257882784118078	0.00292443911467786	0.0175919645813308	0.0175919645813308	ENSG00000119669.5	IRF2BPL
ENST00000238738.9	1295	2.24495649680012e-11	1.23609558338097e-09	0.772371042294818	0.115466528802742	6.9108466888692	0.194966131221181	0.00195811592021627	0.0180406629904153	0.0102123166755575	0.0180406629904153	ENSG00000119729.12	RHOQ
ENST00000238788.14	2193	5.12996505482342e-07	1.66721526102611e-05	0.57735845607479	0.114979873705583	6.87632906164162	0.115867281669143	0.00231957771003853	0.0175109793259893	0.0104260211338591	0.0175109793259893	ENSG00000119777.20	TMEM214
ENST00000238823.13	2819	1.3890437395497e-05	0.00035134577795265	-0.439252405409401	0.101080133143902	6.85838030429429	0.0701434346770502	0.00238968505949996	0.0129361049150835	0.0105433517679421	0.0129361049150835	ENSG00000119812.19	FAM98A
ENST00000238994.6	2829	1.46021969666518e-05	0.000368043496822249	1.54805605881021	0.357138885788762	8.16407436432363	0.872001088856627	0.000363773743721474	0.190958501869937	0.0107014200049958	0.190958501869937	ENSG00000119938.9	PPP1R3C
ENST00000239223.4	1123	1.02931274063428e-12	6.53554012984745e-11	1.85682567753546	0.260551185288227	8.36896208427822	1.11580478321262	0.000426861037916151	0.101403519194734	0.0124476298482616	0.101403519194734	ENSG00000120129.6	DUSP1
ENST00000239231.7	3061	3.8278488105381e-05	0.000891532714067774	0.426685190640756	0.103623919105908	8.40506900119718	0.0675035755066841	0.000380707611576576	0.0157261673047252	0.0128283983606919	0.0157261673047252	ENSG00000120137.7	PANK3
ENST00000239891.4	1587	1.51445227736704e-09	6.80444267078636e-08	-0.933095733616093	0.154413999492917	5.85924193321277	0.261802987107364	0.00739827635803862	-0.00664491050854088	0.0283672485010591	0.0283672485010591	ENSG00000120697.9	ALG5
ENST00000239938.5	794	8.33227109137723e-16	7.48267327329423e-14	-1.7469114045045	0.217028631362017	5.53075762614587	0.972031548753413	0.0199510154914588	0.0507011247548468	0.0461066291835089	0.0507011247548468	ENSG00000120738.8	EGR1
ENST00000240100.7	561	1.20691715238328e-19	1.53401106298641e-17	1.55869682249467	0.171880764170055	8.69616643934133	0.764312331846509	0.000249912182176956	0.0440645834553459	0.0169191579787028	0.0440645834553459	ENSG00000120875.9	DUSP4
ENST00000240101.2	2921	2.2060863980827e-05	0.000538339440550612	1.69902897808553	0.400436548194328	5.75472077375592	1.05842915546806	0.0108665048293732	0.229657638865309	0.0324448406631439	0.229657638865309	ENSG00000120875.9	DUSP4
ENST00000240316.5	1887	4.05027154607564e-08	1.53047462809421e-06	-0.742311831843913	0.135244990360543	6.13068388008613	0.187208400398144	0.00698732505666613	0.0203881045552151	0.020449486069769	0.020449486069769	ENSG00000121058.5	COIL
ENST00000240922.8	2006	1.10556959598125e-07	3.92782932096895e-06	-0.928183080976282	0.174849871302709	5.84956229673198	0.260542952862774	0.0171422521600684	-0.0145349980105842	0.0287164640817922	0.0287164640817922	ENSG00000121579.13	NAA50
ENST00000242057.9	2618	6.00529711052354e-06	0.000163560161710344	0.410994185308141	0.0908033088771742	7.36348616618664	0.057475434795876	0.0037194095508573	0.00478130131007351	0.00864845180370795	0.00864845180370795	ENSG00000106546.14	AHR
ENST00000242208.5	851	4.23422126329817e-15	3.54778981149486e-13	2.50150079521614	0.31875213534532	5.03136682588633	1.99917537708473	0.0124992086919879	0.139905176988814	0.121965751100268	0.139905176988814	ENSG00000122641.11	INHBA
ENST00000242209.9	1224	5.55927778622411e-12	3.23855182409252e-10	0.83908582550173	0.12177412760909	7.61832085954556	0.229014232553322	0.00179893360063521	0.0204444736317971	0.00862879043651324	0.0204444736317971	ENSG00000122642.11	FKBP9
ENST00000242465.4	2316	1.16427287853559e-06	3.5845126654189e-05	1.18401276040236	0.243542700957156	9.97725254484651	0.438167000857127	7.94222241365765e-05	0.0219219975489194	0.0888901485601237	0.0888901485601237	ENSG00000122862.5	SRGN
ENST00000242576.6	572	1.83450187978964e-19	2.28684129434476e-17	-1.96547704576297	0.217836049477303	6.03926018338305	1.20046457148163	0.0484300299907122	0.0034881778284014	0.0227487866871049	0.0227487866871049	ENSG00000076248.10	UNG
ENST00000242577.11	241	1.58300716179535e-30	4.6835992806911e-28	-1.01912538754988	0.088741125004952	7.42448728503109	0.321034951385182	0.0022834286496485	0.00952905225106829	0.00859099236027345	0.00952905225106829	ENSG00000088986.11	DYNLL1
ENST00000242607.12	131	1.58767310412535e-39	8.64178954324837e-37	1.45920874194665	0.110922198967814	6.53059255556999	0.650268451132658	0.00489289047429951	0.00945886622645569	0.0135627108614835	0.0135627108614835	ENSG00000122986.13	HVCN1
ENST00000242776.8	401	7.94512188872333e-24	1.41145902283538e-21	-1.71248223859324	0.170154147879682	6.44614586050696	0.893650007337896	0.0287625133532788	-0.0114232857424038	0.0146661377077121	0.0146661377077121	ENSG00000123136.14	DDX39A
ENST00000242784.5	982	8.29632224258942e-14	6.02404237459874e-12	-0.719187783181132	0.0963344214866016	6.77661207271047	0.164641909938488	0.00278597554877924	0.00905476157045886	0.0111345055959581	0.0111345055959581	ENSG00000123144.11	TRIR
ENST00000243077.7	226	3.2996972450615e-31	1.04106908124719e-28	3.16608862381185	0.272492313347301	5.57253045487166	3.09633762514929	0.0079959154132723	0.103382175836773	0.0428942312526039	0.103382175836773	ENSG00000123384.13	LRP1
ENST00000243326.9	2897	1.99054098310343e-05	0.00048993280724614	-0.421238190269036	0.0987443059710018	7.36094505784586	0.0649330094363731	0.0024148648950127	0.0122107920475295	0.00865157416654914	0.0122107920475295	ENSG00000080345.17	RIF1
ENST00000243347.5	2698	8.44092783886906e-06	0.000223080770430956	4.21681530832024	0.946815095841441	1.70682563916486	5.44591032983038	0.188755321503539	-0.0494416633970255	1.15593291706632	1.15593291706632	ENSG00000123610.5	TNFAIP6
ENST00000243349.13	365	2.8528905162192e-25	5.57321932516421e-23	2.94660970439251	0.28369288091377	5.09033438557306	2.62012914262489	0.0124211400290972	0.0067995069944686	0.108301335992635	0.108301335992635	ENSG00000123612.16	ACVR1C
ENST00000243563.8	2114	2.73117090938798e-07	9.21208186012303e-06	-0.64093279340337	0.124668123541777	6.87164930572709	0.141889022930867	0.00326932686979697	0.0200438846713447	0.0104561971942887	0.0200438846713447	ENSG00000077312.9	SNRPA
ENST00000243997.8	2985	2.79608972635272e-05	0.000667821453800105	0.452453939887367	0.107997941348798	8.38363180067937	0.0754106367185749	0.00048848728976264	0.0170068457136051	0.0125994300854521	0.0170068457136051	ENSG00000124172.10	ATP5F1E
ENST00000244020.5	1092	6.35529220184832e-13	4.14979629267942e-11	-1.1160661480607	0.155167922460023	7.48051734045365	0.402573595046785	0.00211575676852767	0.033999869472312	0.00856755944742167	0.033999869472312	ENSG00000124193.15	SRSF6
ENST00000244040.4	2297	9.88480119148725e-07	3.06846262149677e-05	0.483089034504966	0.098712121728536	6.94679437319867	0.0817054041490614	0.00124889582505826	0.0133672286391657	0.0100059124158748	0.0133672286391657	ENSG00000124209.4	RAB22A
ENST00000244061.6	1634	2.48553741069446e-09	1.08463133128615e-07	-0.65585012912931	0.109997600518972	6.69435134002397	0.143099815303281	0.00631901469813504	0.0112534824763669	0.0118301934817621	0.0118301934817621	ENSG00000124226.11	RNF114
ENST00000244230.7	591	4.59411586503222e-19	5.54278913096882e-17	-1.03082126898778	0.115541610926074	6.42276834840361	0.329277204028881	0.00502458184560785	0.00809973996640549	0.0150002139374806	0.0150002139374806	ENSG00000124383.9	MPHOSPH10
ENST00000244496.6	360	2.02941140290397e-25	4.01958751868514e-23	-1.21402892343022	0.116519963497452	6.33086106582194	0.450298517296245	0.0039193872527402	0.0062539242706417	0.016445965587431	0.016445965587431	ENSG00000124541.7	RRP36
ENST00000244520.10	329	2.46013714231571e-26	5.331842516586e-24	-1.21532855714475	0.114460269007215	6.60685554198471	0.445721364477306	0.00695785865871057	-0.00368996624140798	0.0126938711130956	0.0126938711130956	ENSG00000124562.10	SNRPC
ENST00000244534.6	1343	5.89755774037146e-11	3.13119476633988e-09	-1.43276131606782	0.218865441449137	7.81485903046701	0.673323994398986	0.00161903863081075	0.0702340835602778	0.00901608150177385	0.0702340835602778	ENSG00000124575.6	HIST1H1D
ENST00000244571.5	2177	4.80684820459483e-07	1.57472645286188e-05	-0.692761295534191	0.137620120430228	6.00014005421691	0.162263602393686	0.00457030952524174	0.0182898637455376	0.0238386367956041	0.0238386367956041	ENSG00000124608.5	AARS2
ENST00000244709.9	2310	1.1089066425638e-06	3.42292117928005e-05	4.22958755700177	0.868274416988565	1.42164659794094	5.48976536013373	0.0480130468781697	0.105664564909913	1.08283764791708	1.08283764791708	ENSG00000124731.13	TREM1
ENST00000244741.9	1011	1.26628645913831e-13	8.9308891871808e-12	1.11894023798455	0.151011116859081	7.56325767644832	0.402973405752307	0.00104015291262308	0.0331663832099173	0.00858400295769977	0.0331663832099173	ENSG00000124762.13	CDKN1A
ENST00000244745.3	1382	1.0664748655913e-10	5.50245469002328e-09	1.50485938180583	0.233050848032251	6.70326174471826	0.744555765024973	0.00197350252554762	0.0794955441272792	0.0117496208535216	0.0794955441272792	ENSG00000124766.6	SOX4
ENST00000244763.9	1502	5.27480049396663e-10	2.50409037564445e-08	0.62256541031442	0.100240727367322	6.82516394664187	0.128334151143744	0.00359543387084148	0.0114768712638533	0.0107720635169642	0.0114768712638533	ENSG00000124783.14	SSR1
ENST00000245157.10	2545	4.20900418522464e-06	0.000117924885824463	0.572846231313947	0.124510524287092	6.33654094029997	0.110797129529115	0.00690413733101895	0.00853497280640255	0.0163501686563508	0.0163501686563508	ENSG00000125124.12	BBS2
ENST00000245206.10	1472	3.03626824094431e-10	1.47077493649655e-08	-0.541550972466362	0.086002579934539	8.128628667636	0.0968589692402544	0.000571198126876135	0.010523467506219	0.0104629081219573	0.010523467506219	ENSG00000125166.13	GOT2
ENST00000245539.11	897	1.09300943897535e-14	8.68851115236324e-13	-0.955074484052871	0.123587204302842	6.78763136242887	0.291978737507527	0.0080348172662061	0.0148758783348825	0.0110492302969797	0.0148758783348825	ENSG00000125445.11	MRPS7
ENST00000246024.7	2301	1.01517553369192e-06	3.14585294456187e-05	1.22828231189963	0.251250618104075	9.00864550546782	0.528355479034863	0.000183959384344591	0.0945063502621747	0.0240897542916263	0.0945063502621747	ENSG00000125827.9	TMX4
ENST00000246117.9	1311	2.9193736933373e-11	1.58781862570345e-09	-1.2856957154067	0.193320798068824	6.52916411039618	0.540751558943704	0.0315064810502334	0.0245529153987173	0.0135800958290364	0.0245529153987173	ENSG00000125912.11	NCLN
ENST00000246151.9	1767	1.18138883521218e-08	4.76727501448609e-07	-1.05061379975395	0.184240946229628	6.45694351812656	0.371870478391135	0.0163254865949544	0.0345916028064285	0.0145161696497551	0.0345916028064285	ENSG00000057757.10	PITHD1
ENST00000246337.9	1211	4.71588891268885e-12	2.77672785326479e-10	-0.853392186141868	0.123431811657135	6.6250774968424	0.220679008785408	0.0103503477576527	-0.00760592053888998	0.0125027704357909	0.0125027704357909	ENSG00000126088.14	UROD
ENST00000246792.4	2055	1.73460601328454e-07	6.01870302536452e-06	1.20531747600288	0.230650134388564	5.28060978000854	0.466055706881387	0.00586228331508123	0.0319110185524223	0.0739369434251125	0.0739369434251125	ENSG00000126458.4	RRAS
ENST00000246802.10	321	8.88350666244142e-27	1.97330080703652e-24	0.899025291412631	0.0839222613635969	7.26890688252367	0.2482956042724	0.0017597755718147	0.0055173017938467	0.0088046433567551	0.0088046433567551	ENSG00000105373.19	NOP53
ENST00000246868.7	2036	1.51166764884944e-07	5.29410363622594e-06	-0.548509246193227	0.104455416189141	7.18816332379026	0.103351838713334	0.00169692652772661	0.0146694744291434	0.00900476389732761	0.0146694744291434	ENSG00000126524.10	SBDS
ENST00000246957.10	3066	3.87932863258127e-05	0.000902190635412835	-0.479043540571132	0.116426671283315	8.22132984402181	0.085111017872213	0.000930201977244418	0.0194025527019251	0.0111238938515397	0.0194025527019251	ENSG00000126602.11	TRAP1
ENST00000247194.9	1990	9.62504839123367e-08	3.44876608285691e-06	-1.22730574789994	0.230105555646107	5.44513580661162	0.459043248398344	0.0255791149088932	-0.0166298289715486	0.053843735199912	0.053843735199912	ENSG00000126790.12	L3HYPDH
ENST00000247829.8	29	4.97949510095289e-69	1.22433765061498e-65	1.66127071200941	0.0946049009988075	7.01463923848988	0.838686218325666	0.00113562024734983	0.0122895106921414	0.00965910432702396	0.0122895106921414	ENSG00000127324.9	TSPAN8
ENST00000248098.8	1493	4.36801363000155e-10	2.08611415856417e-08	-0.904256014930383	0.144906429174932	6.88203593754019	0.249451628147886	0.0211071948872147	-0.0159222624040226	0.0103896149371296	0.0103896149371296	ENSG00000206053.13	JPT2
ENST00000248378.6	1780	1.31249856715027e-08	5.25766279955521e-07	-0.983328485423182	0.172986302630103	5.7274842546307	0.303354113428589	0.0112051991464503	0.00538685129754383	0.0336811922	0.0336811922	ENSG00000127774.7	EMC6
ENST00000248450.8	1408	1.56417140704738e-10	7.92128394943938e-09	-0.804630119118661	0.125743473715331	6.6691512922931	0.199435131645102	0.0116518815380167	-0.00514407770398048	0.0120652502349806	0.0120652502349806	ENSG00000127837.9	AAMP
ENST00000248484.8	684	1.6973738621098e-17	1.76943780502744e-15	2.26357618916164	0.265901694913195	5.37823414975711	1.58221101676387	0.0449487749984874	0.0113985594040272	0.0611067920380772	0.0611067920380772	ENSG00000127863.15	TNFRSF19
ENST00000248564.5	1806	1.80266572740276e-08	7.11723571576557e-07	0.610287639275626	0.108400274778378	7.45979051555283	0.125836044282219	0.000592396266692488	0.0170335330913493	0.00857296993297801	0.0170335330913493	ENSG00000127920.5	GNG11
ENST00000248594.11	1562	1.17859003185719e-09	5.38016540534861e-08	1.00773107161462	0.165659970775078	6.41003783680006	0.337588444909904	0.00787435568604994	0.0332904831897495	0.0151876629762595	0.0332904831897495	ENSG00000127947.16	PTPN12
ENST00000249014.5	2990	2.83537191231736e-05	0.000676165079718652	-0.985687218981132	0.235455405548706	5.33014613848117	0.301387247602713	0.0160861551473482	-0.00369433076748804	0.06707271685581	0.06707271685581	ENSG00000128283.7	CDC42EP1
ENST00000249075.4	600	6.43594939370211e-19	7.64848225947559e-17	1.02017826907507	0.114830117614806	7.63039893389111	0.328052257301616	0.000642648516948917	0.0191362853501962	0.00864226231562131	0.0191362853501962	ENSG00000128342.5	LIF
ENST00000249806.11	544	3.26155014975511e-20	4.27502889481872e-18	-1.65790853644152	0.180011978158263	6.00635663697018	0.831505456545339	0.0249455331120428	-0.0163114806324906	0.0236609353086334	0.0236609353086334	ENSG00000128973.13	CLN6
ENST00000249837.7	37	6.83431323760696e-65	1.31706451647115e-61	2.232798342863	0.131257985363938	7.31954332324834	1.51629092243369	0.0066080626200129	0.0192349254626866	0.00871074609105564	0.0192349254626866	ENSG00000129003.17	VPS13C
ENST00000250092.11	17	1.02966647451344e-79	4.31878460580627e-76	1.92381975078517	0.101760360147087	6.62712285316106	1.1154223289102	0.00305105639322926	0.00332094217785914	0.012481699952668	0.012481699952668	ENSG00000129226.14	CD68
ENST00000250124.11	1564	1.20380292101667e-09	5.48823295909031e-08	-0.764666433299491	0.125772958680041	6.65207361050471	0.192664064136373	0.0114975393248289	0.0100645080150269	0.0122307163778681	0.0122307163778681	ENSG00000129255.16	MPDU1
ENST00000250448.3	973	7.27878694620137e-14	5.3340865818288e-12	-1.00578651057314	0.134414169819602	6.074642579378	0.309412399062642	0.00528146268438915	0.00213159682483173	0.0218192908880501	0.0218192908880501	ENSG00000129514.6	FOXA1
ENST00000250495.10	2392	1.79530348753861e-06	5.34944922170718e-05	-0.436217035069918	0.0913505611632993	6.78000063701691	0.0600381771546878	0.00140929717390747	0.00228143613750638	0.0111080903633671	0.0111080903633671	ENSG00000129559.13	NEDD8
ENST00000250930.7	2673	7.63722569438337e-06	0.000203727924022563	1.57464497373193	0.351867382707288	5.07121210680196	0.780497712966732	0.073156407342823	-0.0273493136216198	0.112559575177093	0.112559575177093	ENSG00000129925.11	TMEM8A
ENST00000251047.6	944	3.57704312200972e-14	2.70188011410785e-12	1.10703343919255	0.146133082907796	8.85708667351012	0.39328276415131	0.000230296815177019	0.0318020200650282	0.020168598765853	0.0318020200650282	ENSG00000074695.6	LMAN1
ENST00000251074.5	1730	8.15384513721896e-09	3.36070389401307e-07	-0.822732359706473	0.142705489295674	6.09694693471251	0.210667051096183	0.00928778378548578	0.000212829194176369	0.0212595012271908	0.0212595012271908	ENSG00000075188.9	NUP37
ENST00000251413.8	286	2.91421325053057e-28	7.26556159495916e-26	-1.06454772220168	0.0965627790281302	6.78798970327973	0.341054214047846	0.00294006806389881	-0.00159549532088335	0.0110464873765544	0.0110464873765544	ENSG00000131462.8	TUBG1
ENST00000251453.8	1698	5.75975816114865e-09	2.41869137763571e-07	1.10362945745871	0.189510233561143	8.31163488461702	0.408496348160461	0.000424637792562408	0.0534465551440358	0.0118909292546804	0.0534465551440358	ENSG00000105193.9	RPS16
ENST00000251496.7	1657	3.49832885053516e-09	1.50540036426409e-07	-1.09910939410636	0.186090371706072	6.6648613033772	0.4039679897939	0.0234527522571428	0.0284916874054132	0.0121063410016312	0.0284916874054132	ENSG00000109805.10	NCAPG
ENST00000251654.9	2433	2.3224934057545e-06	6.80653801084745e-05	0.525391984790104	0.111238240627553	6.76915033811479	0.095524687220827	0.00736764047459062	0.00852444192081135	0.0111932787922794	0.0111932787922794	ENSG00000114054.14	PCCB
ENST00000251775.9	2949	2.43447230046123e-05	0.000588632122455368	-0.756506130981281	0.179233286076325	5.92748673264006	0.193073335473218	0.0221376836142495	0.00459091339767412	0.0260491726423271	0.0260491726423271	ENSG00000114520.11	SNX4
ENST00000251810.7	1429	1.93290104780945e-10	9.64475691483591e-09	0.588016597511569	0.092359892036092	6.78509216090058	0.109665378989855	0.00172680359093847	0.00569360054047368	0.0110687208944394	0.0110687208944394	ENSG00000048392.11	RRM2B
ENST00000251900.9	2834	1.49958317656765e-05	0.000377298090409244	-0.636501289527777	0.147040450298993	5.95714638541788	0.133032074219891	0.00731508591614999	0.00704979751976833	0.0251162551200459	0.0251162551200459	ENSG00000102098.18	SCML2
ENST00000252032.9	480	7.93501500863141e-22	1.1787464795322e-19	1.80597189957052	0.188107004292258	5.53298659449522	1.01957109328522	0.00714995422509119	0.0442384741170521	0.04592641337062	0.04592641337062	ENSG00000088854.12	C20orf194
ENST00000252108.7	1861	3.06829432293424e-08	1.17561342505375e-06	-0.458541175584168	0.0828066159834152	7.30593238401107	0.0680432857476874	0.00155176394198831	0.00465483960282965	0.00873363953394887	0.00873363953394887	ENSG00000110344.9	UBE4A
ENST00000252444.9	2043	1.5577522900024e-07	5.43680711142101e-06	0.91587703918293	0.174599127197527	7.16608224129419	0.288231051532513	0.00358226113109153	0.042145021696116	0.00907060562886515	0.042145021696116	ENSG00000130164.13	LDLR
ENST00000252445.7	985	8.75603365354804e-14	6.33847942774203e-12	-1.03240438414331	0.138421163037891	6.07498488874434	0.333645485963928	0.00693007792935975	0.0104297248761803	0.021810549635784	0.021810549635784	ENSG00000130165.10	ELOF1
ENST00000252542.9	2347	1.35697378285329e-06	4.12261008149002e-05	-0.724748638929174	0.150013514481858	5.98401823919529	0.175293217946404	0.00944843344282839	0.012695367879043	0.0243076483479696	0.0243076483479696	ENSG00000130254.12	SAFB2
ENST00000252674.9	1237	6.64562172327027e-12	3.83071472397788e-10	-0.865388116775209	0.126056610671735	6.25003076262902	0.240954256157572	0.00592598386846164	0.0144306140826002	0.0179094197726064	0.0179094197726064	ENSG00000130382.9	MLLT1
ENST00000252744.6	814	1.5325837474796e-15	1.34249817604773e-13	1.07117515936828	0.134328580961502	6.00276557649481	0.358287720712982	0.00330287729899172	0.0142756903243658	0.0237633741957045	0.0237633741957045	ENSG00000130449.6	ZSWIM6
ENST00000252809.3	2694	8.3189702649036e-06	0.000220184059305377	1.65381357560952	0.37107593654821	6.67168407969749	0.985766623683262	0.00142879351495941	0.205117232512737	0.0120411388072914	0.205117232512737	ENSG00000130513.6	GDF15
ENST00000252816.10	1774	1.21358652176741e-08	4.87787899369241e-07	-0.551434714616779	0.0967801752027068	6.89724429819458	0.0950646401876514	0.00375491978395727	0.0010457887689245	0.0102946836844427	0.0102946836844427	ENSG00000130520.10	LSM4
ENST00000252999.7	5	4.22416278859276e-131	6.02399406955637e-127	2.03586962951602	0.0835640791487883	8.02621795750975	1.25164937979695	0.000608809435273237	0.00966598466628036	0.0098656235507042	0.0098656235507042	ENSG00000130702.15	LAMA5
ENST00000253003.7	981	8.2023088092906e-14	5.96184941220853e-12	-1.01175152806092	0.135495785665129	7.451416603824	0.329123275879691	0.00182541895117229	0.0257132429483436	0.00857623977701085	0.0257132429483436	ENSG00000130706.13	ADRM1
ENST00000253023.7	1743	9.56318169186669e-09	3.913047466084e-07	-0.577164710241927	0.100581138590006	6.74083829119891	0.112075609352669	0.00217339801396644	0.0130014501461267	0.0114239873508547	0.0130014501461267	ENSG00000130725.7	UBE2M
ENST00000253048.10	2586	5.06795700926781e-06	0.000139739213684776	-0.806028513192353	0.17668489863065	5.6793359952109	0.22413921090776	0.0106975875797366	0.0258456895253109	0.036128742526448	0.036128742526448	ENSG00000130749.10	AC008755.1
ENST00000253237.9	206	7.72582407520815e-33	2.67418524203224e-30	-1.55692338600417	0.130444346507964	6.1697532557407	0.73995939727146	0.00595947417389736	0.00998586120792232	0.0195641171299374	0.0195641171299374	ENSG00000105447.12	GRWD1
ENST00000253457.8	1196	3.63161661514159e-12	2.16512367162254e-10	-1.26980217946997	0.182683720485804	5.99229629209573	0.523767282572646	0.0197434187751183	0.0303165938206849	0.0240653423660594	0.0303165938206849	ENSG00000131148.9	EMC8
ENST00000253462.8	773	4.70903067537553e-16	4.34376097382894e-14	-2.31644208846767	0.285319076475141	5.36724966555388	1.70513709145261	0.0596984336171336	0.0595089497394607	0.0624120294838073	0.0624120294838073	ENSG00000131153.9	GINS2
ENST00000253686.7	2260	8.23017749944614e-07	2.59665741778986e-05	-0.760170850413418	0.154198229920661	5.90169685804906	0.177843894206974	0.00876934793716185	-0.0031618758602907	0.0268962932288359	0.0268962932288359	ENSG00000131368.8	MRPS25
ENST00000253692.11	2975	2.69851324838631e-05	0.000646787042481003	0.448193531214714	0.106775740541845	6.50955281818206	0.0630434455104034	0.00327849115035392	0.000196775204131468	0.0138230970020352	0.0138230970020352	ENSG00000131374.14	TBC1D5
ENST00000253778.13	627	2.10144067171187e-18	2.38981061651903e-16	1.60932131351475	0.18388650155976	5.5401941368059	0.79633144699796	0.00537076397209842	0.0188253859755411	0.0453506042117331	0.0453506042117331	ENSG00000131459.13	GFPT2
ENST00000253794.7	1090	6.18962923193168e-13	4.04903965829042e-11	-0.653807032193109	0.0908539962677728	6.84984507426269	0.131914554341973	0.00178100158710343	0.00281332808592754	0.0106006713696333	0.0106006713696333	ENSG00000131475.7	VPS25
ENST00000253861.5	2827	1.45126233853601e-05	0.000366044604835415	0.414105086831063	0.0955048517229565	6.82926188876085	0.0623903189249579	0.00254396740092016	0.0111377976530157	0.0107430191220983	0.0111377976530157	ENSG00000131558.15	EXOC4
ENST00000254322.3	602	6.6394190551215e-19	7.8640720316675e-17	-0.808283983630696	0.0910149944671908	7.09249590826228	0.198646748205617	0.00309966418295783	0.000212646751349856	0.00932592964383632	0.00932592964383632	ENSG00000132002.8	DNAJB1
ENST00000254351.9	70	1.00798817622316e-51	1.02676555596309e-48	-1.93091084095113	0.127610991648782	6.50466668440429	1.12434902093739	0.0105419385037474	-0.00326191572048613	0.013884909280631	0.013884909280631	ENSG00000115884.11	SDC1
ENST00000254480.10	1303	2.53558062842338e-11	1.38754444458251e-09	-0.749614756956071	0.112364225221964	6.67944315513703	0.182029349777519	0.00697062293887387	0.00984520784065878	0.0119679557257244	0.0119679557257244	ENSG00000173473.11	SMARCC1
ENST00000254624.10	2876	1.78430530047605e-05	0.000442378668793964	-0.640478905647112	0.149285282670707	6.1751097611386	0.124529439133029	0.0139821742375353	-0.0121503360383447	0.0194469691955742	0.0194469691955742	ENSG00000132294.15	EFR3A
ENST00000254630.12	1055	3.78650699613556e-13	2.55917625452559e-11	-0.623800079250198	0.0858876080975777	7.13184245971409	0.1182568375489	0.00188258293447065	1.60119244479041e-05	0.00918243890261398	0.00918243890261398	ENSG00000132300.19	PTCD3
ENST00000254719.9	650	4.67610456445871e-18	5.12961476714098e-16	-0.818209989309319	0.0944705262101819	6.79484858708929	0.205227841048531	0.00239267071743808	0.00309178561614249	0.0109943497662049	0.0109943497662049	ENSG00000132383.11	RPA1
ENST00000254803.4	1739	9.30229864581389e-09	3.81420990592935e-07	-0.756461350326507	0.131719235545522	6.09903821259838	0.178901073463228	0.00481691456942092	0.00422176180793933	0.021208020949624	0.021208020949624	ENSG00000132467.4	UTP3
ENST00000254806.8	1397	1.2416938255799e-10	6.33770483458479e-09	0.755797827653043	0.117466687253765	6.30665838004341	0.181643179085511	0.00383339201866706	0.00900919823132385	0.0168642419028936	0.0168642419028936	ENSG00000132471.12	WBP2
ENST00000254878.8	2718	9.10629202003412e-06	0.000238894424649195	-0.874926358352239	0.197172094136142	5.56847835775414	0.240766391125105	0.0151243383590275	-0.00122739915496183	0.0431909137000202	0.0431909137000202	ENSG00000132541.11	RIDA
ENST00000254928.10	1068	4.45259998584145e-13	2.97273585571572e-11	-0.872571303277403	0.120503603294631	6.28849690293373	0.231086156277641	0.00459259384550543	-0.00125265323716283	0.0171890837649793	0.0171890837649793	ENSG00000132591.12	ERAL1
ENST00000254940.10	1292	2.09597214476026e-11	1.15674301710515e-09	-1.18208546547444	0.176452352470481	5.95880371207521	0.450048557494882	0.0216377565964149	0.0169256723899643	0.0250653924421353	0.0250653924421353	ENSG00000132603.15	NIP7
ENST00000254958.10	2094	2.35264148929921e-07	8.01111503118392e-06	1.29686489618721	0.25088949650162	5.89453852551494	0.580092215034605	0.00858445736080192	0.0858338518214528	0.0271375356879145	0.0858338518214528	ENSG00000101384.12	JAG1
ENST00000254998.3	2470	2.77814244231584e-06	8.01994610149348e-05	-0.729326892934419	0.155620426777249	5.81030181235171	0.172537695708735	0.00613854085993037	0.0100644349919747	0.0301880349855692	0.0301880349855692	ENSG00000132661.4	NXT1
ENST00000255108.8	1297	2.29708018075696e-11	1.26284506714491e-09	-1.13851117782037	0.170288624259995	5.9281757055289	0.391063154001911	0.0174703164773008	-0.0147192622331325	0.0260270068512417	0.0260270068512417	ENSG00000132768.14	DPH2
ENST00000255305.10	965	5.86245565306466e-14	4.33177759467485e-12	-0.693755121218161	0.092363763829426	6.8587807081306	0.146775373168443	0.00225591020477927	0.000727243174616546	0.0105406870983277	0.0105406870983277	ENSG00000132953.16	XPO4
ENST00000255759.11	850	4.10225205657316e-15	3.44125859578697e-13	-0.656969633742222	0.0836715948380951	7.21513055735481	0.132120995144345	0.00157050220275335	0.00172732935540826	0.00893090147137218	0.00893090147137218	ENSG00000133393.13	FOPNL
ENST00000256015.5	264	1.68011024578713e-29	4.53782503657596e-27	2.05395112686591	0.182115741142069	7.02663485390521	1.30541394127219	0.000990329896750422	0.0487588848608372	0.00960337262516414	0.0487588848608372	ENSG00000133639.5	BTG1
ENST00000256190.12	1781	1.35163005159947e-08	5.41137727115377e-07	0.800655737350147	0.140975250547865	6.46513804511476	0.216163708445953	0.00454744485357456	0.0252635870469752	0.0144041483158111	0.0252635870469752	ENSG00000133812.15	SBF2
ENST00000256383.9	955	4.39021099625275e-14	3.27790162174666e-12	-0.648076689830786	0.0858507210126189	7.53274684700575	0.134845434328671	0.00183224883575659	0.0092232706118232	0.00857085446545015	0.0092232706118232	ENSG00000134001.13	EIF2S1
ENST00000256442.10	722	5.85717798967717e-17	5.78449057307397e-15	-1.36862296329629	0.163553087055335	6.86765693811458	0.59403817944097	0.0152301008101901	0.0248943176178047	0.0104821716151558	0.0248943176178047	ENSG00000134057.15	CCNB1
ENST00000256495.3	6	1.12043597865069e-127	1.33152611702848e-123	2.0817681076433	0.0866040065913733	7.01105583753491	1.30571812183441	0.00157430932117819	0.00541392272154196	0.00967607161533975	0.00967607161533975	ENSG00000134107.4	BHLHE40
ENST00000256497.9	765	3.46624658628025e-16	3.23081368089055e-14	0.8349204673768	0.102370276150374	6.52614710186729	0.212939327411317	0.00210255630605672	0.00266203289132968	0.0136169538525992	0.0136169538525992	ENSG00000134109.11	EDEM1
ENST00000256689.10	1042	2.84376720324191e-13	1.94598825969253e-11	0.78091029573552	0.10695064888964	8.66016631976715	0.196672396553221	0.000787566113265418	0.0163700958336071	0.0163004167840053	0.0163700958336071	ENSG00000134294.14	SLC38A2
ENST00000256759.8	743	1.53862481380675e-16	1.47658282266052e-14	2.45471573563838	0.297416261371126	6.32163602618105	1.91383652187078	0.0121615194389679	0.120523129352999	0.0166034564026082	0.120523129352999	ENSG00000134363.12	FST
ENST00000256969.7	970	6.41868451731914e-14	4.71832866827757e-12	1.49895346467706	0.199880604317414	6.54009835473639	0.722001153958962	0.00727969194913457	0.0526486920243074	0.0134480930441121	0.0526486920243074	ENSG00000134548.11	SPX
ENST00000257245.9	936	2.5742603332283e-14	1.96105832051828e-12	-1.38426252594504	0.181706927145702	5.8030832192811	0.588551468625968	0.0190576021286172	-0.00193679412205934	0.0304685089304829	0.0304685089304829	ENSG00000134809.9	TIMM10
ENST00000257347.9	1649	3.24089630963331e-09	1.40138793488231e-07	-1.22638373060899	0.207197694865896	5.72022473667433	0.502722178120012	0.0294273978090631	0.0349689293275486	0.0340283591569161	0.0349689293275486	ENSG00000134905.17	CARS2
ENST00000257497.11	2617	5.97070228500778e-06	0.000162680533332134	-0.557269357745254	0.123087508437778	8.62145719912479	0.111345382804646	0.000518789571145257	0.0222070125289849	0.0156743806786331	0.0222070125289849	ENSG00000135046.14	ANXA1
ENST00000257770.8	22	2.34026707851273e-75	7.58501835301236e-72	2.51181395324293	0.136744376917657	6.14376096003493	1.90670791077749	0.00790154513964697	0.00952984244250761	0.0201469917882503	0.0201469917882503	ENSG00000135318.12	NT5E
ENST00000257857.8	1923	6.14894531128862e-08	2.28000206175831e-06	0.815027153193297	0.150529129115924	6.87326035643138	0.225765730181071	0.023542752155573	0.00956343790487636	0.0104457759130247	0.0104457759130247	ENSG00000135404.11	CD63
ENST00000257904.11	766	3.63848281924407e-16	3.38692400709372e-14	-0.932837275330522	0.114458206725945	7.36430676601891	0.276776431978123	0.00357824249939396	0.0160727791309848	0.00864745602084401	0.0160727791309848	ENSG00000135446.17	CDK4
ENST00000257966.12	2342	1.31166242109602e-06	3.99345761203376e-05	0.645074738134204	0.133335590732942	6.78164879772903	0.146170481040997	0.00972422569755312	0.0169433439366008	0.011095304091731	0.0169433439366008	ENSG00000135506.16	OS9
ENST00000258091.10	1482	3.46041328684907e-10	1.66492111339734e-08	-0.725318628633087	0.115559032368827	8.8357465616905	0.162309447461683	0.000342691328482067	0.00526145060780411	0.0196881436145474	0.0196881436145474	ENSG00000135624.16	CCT7
ENST00000258111.5	1638	2.67072471563141e-09	1.16188746261978e-07	3.04203427210557	0.511210038684082	4.45275988102054	2.87177099544805	0.0285516396093426	0.090922412451382	0.363451915867728	0.363451915867728	ENSG00000135643.5	KCNMB4
ENST00000258145.8	1045	3.1444136567203e-13	2.14554326678263e-11	0.959140299808024	0.131604270029525	8.16433045231677	0.296768655082753	0.00330836856325904	0.0226711572717472	0.010703205847261	0.0226711572717472	ENSG00000135677.11	GNS
ENST00000258243.7	235	6.62570073277938e-31	2.01037857468128e-28	-1.05172116291297	0.0909849550055837	6.85024102260848	0.339438401563169	0.00181940269869245	0.00768457256064413	0.0105979903573597	0.0105979903573597	ENSG00000135763.10	URB2
ENST00000258341.5	2726	9.38134797894837e-06	0.000245387981031157	0.707189393829781	0.159601761806237	9.36683877708069	0.170330661135045	0.000180209136122565	0.0251893027531838	0.0380288744213596	0.0380288744213596	ENSG00000135862.6	LAMC1
ENST00000258383.4	2806	1.31586260999295e-05	0.0003343772898893	-0.517652290026899	0.118797056460075	6.50688325397184	0.0973244567593218	0.00206515859202808	0.0191039523433394	0.0138568050775626	0.0191039523433394	ENSG00000135900.4	MRPL44
ENST00000258390.11	792	8.22922202973639e-16	7.40879353040813e-14	-0.897759226922505	0.111512578706313	6.83708674731626	0.256713555109025	0.00563629341781605	0.0130162893967813	0.0106882127769416	0.0130162893967813	ENSG00000135905.19	DOCK10
ENST00000258436.10	2117	2.78184156372372e-07	9.36969441944998e-06	0.873463780892122	0.170012065837266	5.67517552598576	0.240072588582742	0.00699945010526083	0.00698916942428007	0.0363567036901216	0.0363567036901216	ENSG00000135953.11	MFSD9
ENST00000258439.7	2458	2.59348365774618e-06	7.52342387029837e-05	0.701986140853882	0.149338442629673	5.91023251440998	0.154466983034249	0.00684082033743126	0.00144870522378277	0.026612135333153	0.026612135333153	ENSG00000135956.8	TMEM127
ENST00000258455.8	954	4.27734963919982e-14	3.19698258567614e-12	-0.784709070469322	0.103903729512547	6.55574960597307	0.187055933705225	0.00293058722574593	-2.37920730245989e-05	0.0132633902841789	0.0132633902841789	ENSG00000135972.9	MRPS9
ENST00000258484.11	2059	1.8079372518335e-07	6.26095958255153e-06	-0.818489287082884	0.156856603727427	5.80949786068618	0.213749522305024	0.0066868744708901	0.00927826100934796	0.0302191167284643	0.0302191167284643	ENSG00000135999.12	EPC2
ENST00000258662.3	2539	4.00982463017335e-06	0.00011260989973607	-0.663954034098991	0.143997483496244	5.98928874825165	0.13527533731626	0.00694990104606355	-0.00316883917436027	0.0241530118338132	0.0241530118338132	ENSG00000136159.4	NUDT15
ENST00000258743.10	961	5.02535693636433e-14	3.72869980219066e-12	2.46124491815802	0.326803933613253	7.2122149611295	1.94547893737772	0.00762330734847772	0.152577909189165	0.00893854354380227	0.152577909189165	ENSG00000136244.12	IL6
ENST00000258770.8	1142	1.2828089023082e-12	8.00958020754673e-11	-0.690227545895997	0.0972679006941276	7.31976549432655	0.147855576966724	0.00548118015799179	0.000683016632810813	0.0087103866001722	0.0087103866001722	ENSG00000136270.14	TBRG4
ENST00000258821.8	2880	1.80204470114505e-05	0.000446156233925162	-0.848658488804318	0.197909945205221	5.5257934195731	0.222761024253919	0.0122408531570333	-0.00387253432199418	0.0465116664596668	0.0465116664596668	ENSG00000136319.12	TTC5
ENST00000258960.7	1757	1.08209593300649e-08	4.3914495393907e-07	-0.495706059507647	0.0867023399441484	7.34203381251618	0.0764294665858494	0.00259928652396282	0.000790860171124385	0.00867665710372318	0.00867665710372318	ENSG00000136448.12	NMT1
ENST00000258962.5	1279	1.69508480154092e-11	9.45006463558042e-10	-0.652042562531215	0.0968840580588454	7.08848429993431	0.138811675852822	0.00428686951038841	0.00979291154853618	0.00934147800225297	0.00979291154853618	ENSG00000136450.13	SRSF1
ENST00000258975.7	1399	1.31116078577783e-10	6.6827025496142e-09	-0.93327721888348	0.145237453039369	6.34934452740615	0.2866146115045	0.00341409890879127	0.0282267777392531	0.0161374510223963	0.0282267777392531	ENSG00000136463.8	TACO1
ENST00000259008.6	1941	6.77377117308274e-08	2.48839247668981e-06	-1.14199943545908	0.211596161100907	5.48552782992577	0.405804733390097	0.017169375402804	0.00102552486399979	0.0499900276861574	0.0499900276861574	ENSG00000136492.8	BRIP1
ENST00000259154.9	1351	6.36269579189825e-11	3.35814700773881e-09	-0.529384481516073	0.0810080796798978	7.72981458350626	0.0846313641733386	0.00103958333422345	-0.000343351593815466	0.00880388012591356	0.00880388012591356	ENSG00000136636.13	KCTD3
ENST00000259241.7	1769	1.19093123986923e-08	4.80034828307721e-07	-0.739841089436768	0.129773474816871	6.15214436858508	0.166218233706314	0.00530537941003234	-0.00279440138425766	0.0199563527390353	0.0199563527390353	ENSG00000136720.7	HS6ST1
ENST00000259457.8	1617	2.01121686598258e-09	8.86875741570945e-08	-0.488135132783917	0.0813979314946356	7.80868562827004	0.075851384873191	0.000940128002177161	0.00452063764257277	0.00899830687523092	0.00899830687523092	ENSG00000136930.13	PSMB7
ENST00000259477.6	1690	5.16613441744422e-09	2.17968076036357e-07	-0.686716744134412	0.117553650912746	6.31453641521235	0.157461165551374	0.00400200987971667	0.0159819895565392	0.0167262813846571	0.0167262813846571	ENSG00000136950.13	ARPC5L
ENST00000259873.5	853	4.50744485018596e-15	3.76786456738171e-13	-0.753828316381278	0.0961522477973184	6.8995685726165	0.170622904628933	0.00358744147203151	-0.00340523465270173	0.0102804406626839	0.0102804406626839	ENSG00000204568.12	MRPS18B
ENST00000259963.4	1827	2.22607567666385e-08	8.68790914334093e-07	0.681447918114461	0.121829730940577	6.18564981882884	0.149647496608643	0.00304436566198957	0.0098757806853633	0.0192193593495906	0.0192193593495906	ENSG00000137414.6	FAM8A1
ENST00000260045.8	1087	5.75865117590904e-13	3.77750564348683e-11	-0.732780479888601	0.101689226914531	6.69780554408964	0.167162418347415	0.00371224513806247	0.00387806590654383	0.0117988031676501	0.0117988031676501	ENSG00000137492.8	THAP12
ENST00000260102.8	308	1.60204890547969e-27	3.70884724533519e-25	-1.46660808738454	0.134922575707797	6.1610826265399	0.650851850023235	0.00755027299848087	-0.000587691212586647	0.0197558791549585	0.0197558791549585	ENSG00000137547.8	MRPL15
ENST00000260126.9	2415	2.01208662754228e-06	5.94077949856209e-05	1.56239176648297	0.328771855295159	5.72468815770454	0.862029528993195	0.00718484473777362	0.154951554513558	0.0338140136270605	0.154951554513558	ENSG00000137571.11	SLCO5A1
ENST00000260129.5	2505	3.40197289271904e-06	9.68360379810133e-05	-1.03807708640146	0.223486216845315	5.75246597645913	0.383216518137321	0.0407117536385234	0.0342073800412232	0.0325433004481226	0.0342073800412232	ENSG00000137574.10	TGS1
ENST00000260324.12	1402	1.38953661425685e-10	7.06701274914196e-09	0.973627811033768	0.151725486466553	6.63756274335924	0.312010082217737	0.0014875718001417	0.0330433630651266	0.0123753304597251	0.0330433630651266	ENSG00000137767.14	SQOR
ENST00000260372.8	1549	1.05135789828717e-09	4.83963999867451e-08	-0.72960312106326	0.119579397416968	6.37046392304483	0.162946945250917	0.00565268695039692	-0.00158927323621935	0.015796161479511	0.015796161479511	ENSG00000137814.11	HAUS2
ENST00000260408.8	2839	1.518381835193e-05	0.000381355048878484	0.446253368102132	0.103156006295796	6.6309880477929	0.0672543437492305	0.00351965313765371	0.0058700008454479	0.0124420893146936	0.0124420893146936	ENSG00000137845.15	ADAM10
ENST00000260526.11	539	2.07964606105705e-20	2.75115181331377e-18	1.09982034646579	0.118794564268654	6.62794585747611	0.379816016549775	0.00292361298547368	0.0182446097641955	0.0124732431074016	0.0182446097641955	ENSG00000137962.13	ARHGAP29
ENST00000260585.12	2353	1.37234197212771e-06	4.15866859246045e-05	-0.471582777155038	0.0976568091493989	8.40558146900601	0.0730475769741453	0.00147130111226626	0.00644180171444461	0.0128339774475969	0.0128339774475969	ENSG00000138018.18	SELENOI
ENST00000260731.5	1283	1.84352592191407e-11	1.02455785141201e-09	-1.37788290174977	0.205105963737704	7.42473255377858	0.620050534913231	0.00213339071214234	0.0609692938290162	0.00859082877806079	0.0609692938290162	ENSG00000138160.6	KIF11
ENST00000260753.8	651	4.70835364125508e-18	5.15705757351847e-16	-0.834378819071832	0.0963460939205536	7.07243652058248	0.210683215420248	0.00451844929914407	-0.00223493516722195	0.00940540542147813	0.00940540542147813	ENSG00000138182.14	KIF20B
ENST00000260803.8	1900	5.11876953424423e-08	1.920993383525e-06	-1.02179562334718	0.187584056065721	5.56841252515369	0.315078829817065	0.00958590751298112	-0.00726223120094671	0.0431957596221201	0.0431957596221201	ENSG00000138231.12	DBR1
ENST00000260810.9	1480	3.44810352931172e-10	1.66124036523002e-08	-1.07590916241162	0.171400592313447	6.68748216819756	0.382527953382865	0.0126556325115908	0.0314116120565101	0.0118932068912044	0.0314116120565101	ENSG00000163781.13	TOPBP1
ENST00000260947.9	1266	1.22107765965701e-11	6.87738715988809e-10	-1.28932162942826	0.190230087481359	5.7372668764081	0.537746072459964	0.0210560049204374	0.0277452366126914	0.033225224354311	0.033225224354311	ENSG00000138376.11	BARD1
ENST00000260952.9	1338	5.54827514641011e-11	2.95675793004205e-09	-0.617061323642136	0.0941298392355606	6.84845413733412	0.11677878761666	0.00268053338281005	0.000506197212395927	0.0106101065689587	0.0106101065689587	ENSG00000138381.10	ASNSD1
ENST00000260956.9	181	1.42094273839317e-34	5.59772933803239e-32	-1.00281614080503	0.0817719417755727	7.68538635126052	0.30213752569576	0.00130959750969786	-0.000752769987159396	0.00872037818292363	0.00872037818292363	ENSG00000138385.16	SSB
ENST00000261015.4	1321	3.54449947912095e-11	1.91322476047873e-09	-0.60838323944163	0.0918734916468337	6.92316180925582	0.115563577038547	0.00252132611485778	0.00313433292076674	0.0101397815862134	0.0101397815862134	ENSG00000138442.9	WDR12
ENST00000261023.8	887	9.50353221021898e-15	7.6396827589341e-13	0.752232164165847	0.0971157401719511	7.83745965951761	0.181073729028666	0.00140993221866409	0.0127372682650548	0.00908439510946723	0.0127372682650548	ENSG00000138448.12	ITGAV
ENST00000261167.7	928	1.99728501710077e-14	1.53463804805338e-12	-0.854790920207544	0.111725651198095	6.49215097328312	0.221572419222666	0.00467834275315129	-0.00171313770079059	0.0140455889503062	0.0140455889503062	ENSG00000084463.8	WBP11
ENST00000261200.8	555	6.63522536189339e-20	8.52465061629634e-18	0.834697164578503	0.0913890634101627	7.00513731406029	0.210604473712204	0.00282352235597712	-0.000837688923994181	0.00970441901050298	0.00970441901050298	ENSG00000069431.11	ABCC9
ENST00000261205.9	2188	4.99085706288643e-07	1.62645371120683e-05	0.920788375208795	0.183180808781932	5.71819869715726	0.264899680593037	0.0162062105606883	-0.00302582178926216	0.034126602498316	0.034126602498316	ENSG00000067715.14	SYT1
ENST00000261206.7	1015	1.38864240318956e-13	9.7552470854215e-12	1.23328430289754	0.166718348208022	5.72466949584518	0.459293833476967	0.00787760757828089	-0.00413163014712622	0.0338149038655362	0.0338149038655362	ENSG00000111058.8	ACSS3
ENST00000261208.8	1684	4.42848248584006e-09	1.87618800306626e-07	6.79195189270533	1.15758667536494	2.70283474469014	13.8952666844884	0.235974764679259	-0.165870351377577	1.77403560179442	1.77403560179442	ENSG00000084110.11	HAL
ENST00000261249.6	1112	9.09224531994607e-13	5.83015701702729e-11	-0.959659270438534	0.134338461081351	6.12606839957344	0.288732250210948	0.00651247397458875	0.00904812053711465	0.0205577592139696	0.0205577592139696	ENSG00000126814.6	TRMT5
ENST00000261313.3	406	8.96788570975059e-24	1.57499044987206e-21	-1.0588734271255	0.105335638970612	7.59173171185136	0.349678596606566	0.00210328868188808	0.0145401065741326	0.0086037678984802	0.0145401065741326	ENSG00000089220.5	PEBP1
ENST00000261326.6	2259	8.22471656718736e-07	2.59608317886997e-05	-0.628065056531327	0.127397640453898	6.15271594824673	0.121827425534822	0.00440179081553499	-4.21521103947308e-05	0.0199434473742959	0.0199434473742959	ENSG00000075643.6	MOCOS
ENST00000261349.9	671	1.01984847722462e-17	1.08213208065513e-15	1.20581316140676	0.140674051542936	6.03537257293683	0.438197833894397	0.0068296700589141	-0.00432689527407893	0.0228541131073428	0.0228541131073428	ENSG00000070018.9	LRP6
ENST00000261366.10	1849	2.81136558021266e-08	1.08416231114918e-06	-1.17100857928547	0.210886306540976	7.08558282993789	0.464745968971844	0.0168570675221309	0.0498524839076107	0.00935283095251999	0.0498524839076107	ENSG00000113368.12	LMNB1
ENST00000261381.6	2899	1.99362932913897e-05	0.000490185329948018	1.25568598727926	0.294374783888121	6.35684755695286	0.57701200566186	0.00126526012797489	0.128719509955792	0.016014848499556	0.128719509955792	ENSG00000103489.11	XYLT1
ENST00000261396.6	2815	1.36729527377719e-05	0.000346336135706602	-0.629683958884286	0.144786605913313	7.46406940651361	0.144106359925132	0.00245916578561523	0.0289855760922303	0.00857154004168232	0.0289855760922303	ENSG00000069248.12	NUP133
ENST00000261416.12	817	1.59038721585733e-15	1.38801676914922e-13	0.988977868398964	0.124091975224625	8.02642939522924	0.311901749233068	0.000542236358108102	0.0225559911146152	0.00986672309679786	0.0225559911146152	ENSG00000049860.14	HEXB
ENST00000261489.6	784	6.24926044439543e-16	5.68363860621393e-14	0.697854526769781	0.0863215783344421	8.1602465093005	0.149247918371808	0.00050228762213345	0.00343225764272304	0.0106748347070904	0.0106748347070904	ENSG00000102804.15	TSC22D1
ENST00000261507.11	856	4.54483530790488e-15	3.78580533638843e-13	1.38174140249495	0.176267090770109	7.873030943717	0.610046895756883	0.00144487795031996	0.0451602529825167	0.00920238855716374	0.0451602529825167	ENSG00000052802.13	MSMO1
ENST00000261530.11	1967	8.39957193551437e-08	3.04485550223649e-06	1.03840545220746	0.193792817845684	6.58646769923582	0.368552552450539	0.00952475561139963	0.0468087287614559	0.0129150357169792	0.0468087287614559	ENSG00000089916.17	GPATCH2L
ENST00000261537.6	2033	1.46186010494887e-07	5.12722444285659e-06	0.432474965924964	0.0822618063065007	7.42768402650923	0.0602905926468944	0.00156160470100556	0.00366366255068766	0.0085889024642068	0.0085889024642068	ENSG00000101752.11	MIB1
ENST00000261558.8	2515	3.57864119693041e-06	0.000101459813879096	-0.621476603661297	0.134098927414604	6.07769883857948	0.131880199343734	0.00523237046338886	0.0147804403793858	0.0217414130372319	0.0217414130372319	ENSG00000053770.12	AP5M1
ENST00000261590.13	1443	2.25969536867393e-10	1.1165995742753e-08	0.500505833947529	0.0789122011506908	7.51285313512917	0.0753777710349943	0.000773961294566306	-0.000491531181640776	0.00856674194110434	0.00856674194110434	ENSG00000046604.13	DSG2
ENST00000261593.8	2154	3.76796709012422e-07	1.24731255986173e-05	-0.815427591592002	0.160507085504497	5.86442796848391	0.20135571934577	0.0104614827584521	-0.00811264249981428	0.0281823039872696	0.0281823039872696	ENSG00000134758.14	RNF138
ENST00000261596.8	1656	3.38942667640146e-09	1.45941835588243e-07	0.716660730292968	0.12123098781968	6.3645477300994	0.171717123592498	0.00245416257112131	0.0195912660404819	0.0158905799911549	0.0195912660404819	ENSG00000101577.9	LPIN2
ENST00000261597.9	2612	5.86550875020809e-06	0.000160120304718544	-1.44013738917691	0.317828322013069	5.49553697387002	0.743416520639956	0.0160391290051022	0.135483134405363	0.0490925695761413	0.135483134405363	ENSG00000080986.13	NDC80
ENST00000261609.12	2696	8.40486963065179e-06	0.000222292590557862	-0.416427966104068	0.0934826281317617	6.96277572524927	0.0557675025274078	0.00318922341883024	0.00149056063284084	0.00991927922480162	0.00991927922480162	ENSG00000128731.17	HERC2
ENST00000261623.8	169	4.03970291030987e-35	1.70441997820553e-32	1.06212029562634	0.08589698168817	7.05110564069845	0.347283806470182	0.00110847068296173	0.00995896651174499	0.00949471251080802	0.00995896651174499	ENSG00000051523.11	CYBA
ENST00000261636.13	2521	3.65642453833676e-06	0.000103418363856233	0.431896235354673	0.0932818586746626	6.91611942040614	0.058019346223675	0.00287123237915867	-0.000297433892142655	0.0101810253575409	0.0101810253575409	ENSG00000120805.14	ARL1
ENST00000261637.5	86	2.4048544206389e-46	1.99390394894461e-43	-1.4768756405618	0.103325525601111	7.60014448824936	0.667159894394338	0.00131269190433419	0.0147015544567845	0.00861099740603278	0.0147015544567845	ENSG00000120800.5	UTP20
ENST00000261654.10	421	2.2972416688978e-23	3.89079619855317e-21	2.70059724583608	0.271163949511505	6.9269713376554	2.27620351028285	0.0057938305364907	0.104501000735526	0.010117731547059	0.104501000735526	ENSG00000111452.13	ADGRD1
ENST00000261667.8	2956	2.49158149974355e-05	0.000601013962306206	-0.43916339478277	0.104176740900875	6.51847432119396	0.0666272445926412	0.00256764265899019	0.00839223033788899	0.0137115473581018	0.0137115473581018	ENSG00000102753.10	KPNA3
ENST00000261714.11	1678	4.28373067153252e-09	1.82030471873036e-07	-0.599421700675078	0.102066624882922	6.54642126440657	0.111976899582883	0.00225351545189017	0.00297771831163819	0.0133728784205964	0.0133728784205964	ENSG00000108578.15	BLMH
ENST00000261716.7	2686	7.98529059401267e-06	0.00021202497119495	0.497326395212361	0.111368876604101	7.80446539442836	0.0890836950237479	0.000948071377624535	0.0176564686364646	0.00898637283866799	0.0176564686364646	ENSG00000160551.11	TAOK1
ENST00000261735.4	2420	2.1692756330464e-06	6.39165412143555e-05	0.787756279755682	0.166299295124633	7.55796605589802	0.219354533559094	0.00173238251730436	0.0397508008211201	0.00858112805142751	0.0397508008211201	ENSG00000089248.7	ERP29
ENST00000261741.10	2025	1.31556162793844e-07	4.63233611449493e-06	-0.874864348451661	0.165798733064168	5.94672129352481	0.244754816943877	0.0157945875525424	0.00312857305539795	0.0254392422759827	0.0254392422759827	ENSG00000122965.11	RBM19
ENST00000261778.2	880	7.4983871113653e-15	6.07573857487263e-13	-1.00650344776497	0.129440832434881	6.11574656161359	0.309746695110285	0.00432960749798488	0.00296031500383375	0.0208027861541676	0.0208027861541676	ENSG00000103047.8	TANGO6
ENST00000261811.6	2029	1.39008347811994e-07	4.88509178530629e-06	0.692180709741789	0.13142952788247	6.08574078419873	0.15605820933969	0.00437229953072292	0.0110326615418971	0.0215382816683907	0.0215382816683907	ENSG00000120306.11	CYSTM1
ENST00000261819.8	1140	1.27377194354026e-12	7.9671083037013e-11	-0.755685409938681	0.106477653902593	7.41804775517735	0.177934552364691	0.00841075643679825	-0.000140230528755388	0.00859547973410241	0.00859547973410241	ENSG00000089053.13	ANAPC5
ENST00000261847.7	3092	4.29575899022729e-05	0.000990636478134432	5.90293460745641	1.44291869579265	3.69652136121004	12.9518083291735	1.28156558200349	1.84145596199844	1.02506401340455	1.84145596199844	ENSG00000138593.9	SECISBP2L
ENST00000261858.7	272	3.83515845434119e-29	1.00537550892774e-26	1.26235630324247	0.112655833211336	8.02286551093367	0.491823823992773	0.00918874426776391	0.00801224709720641	0.00984826086704676	0.00984826086704676	ENSG00000138604.10	GLCE
ENST00000261868.10	1199	3.7062565875077e-12	2.20409440963844e-10	-0.88355950381926	0.127168327637783	6.77740193367741	0.245134680044147	0.0131293423318272	0.000534983927356405	0.0111283329994588	0.0111283329994588	ENSG00000104131.13	EIF3J
ENST00000261875.10	1813	1.8835986767222e-08	7.40805957225592e-07	-0.482153961906342	0.0857564196159794	8.13764979860539	0.0726242713750812	0.000509250854249658	0.00309392224635853	0.0105219944037782	0.0105219944037782	ENSG00000074696.13	HACD3
ENST00000261942.7	2852	1.60763338562539e-05	0.000401930893859161	-0.34894215976618	0.0808972531090394	7.38061625826457	0.0422423115792101	0.00118761800465307	0.00595503489600215	0.00862893033622889	0.00862893033622889	ENSG00000113194.13	FAF2
ENST00000262027.10	1504	5.30126183054554e-10	2.51330567530066e-08	-0.522092389810111	0.0840739732744777	7.50002054808812	0.0870260311934896	0.00203669466381428	0.0045281705164358	0.0085659548094221	0.0085659548094221	ENSG00000166986.15	MARS
ENST00000262033.11	624	1.76241233089511e-18	2.01389501349591e-16	-0.900498032530588	0.102661354095687	8.52164983611578	0.25298250113854	0.00157617537591876	0.0105656860754603	0.0142328550612214	0.0142328550612214	ENSG00000110958.16	PTGES3
ENST00000262055.9	2254	7.67061417894517e-07	2.42655489536604e-05	0.999274736000826	0.202136397375944	5.73009692921146	0.306415179027445	0.0277305940888245	-0.0191678695580884	0.0335580906273641	0.0335580906273641	ENSG00000050426.16	LETMD1
ENST00000262067.5	495	1.89481087304258e-21	2.72944635336219e-19	0.768965678221347	0.0808531440109275	7.30475098865316	0.178778940624614	0.00107013880979622	0.000662956615064937	0.00873570753488146	0.00873570753488146	ENSG00000106537.8	TSPAN13
ENST00000262077.2	1275	1.49660582393444e-11	8.369724052535e-10	-1.18364450272644	0.17540076038062	6.69308441109062	0.423137310062991	0.0343063837403184	-0.0307651119745182	0.0118417563728312	0.0118417563728312	ENSG00000124789.11	NUP153
ENST00000262094.10	678	1.41966764442298e-17	1.49303807843563e-15	0.704620343836643	0.082570936528041	7.41132715387093	0.157128500155483	0.00081341285897044	0.00941352647970621	0.00860055886015231	0.00941352647970621	ENSG00000041353.10	RAB27B
ENST00000262133.11	2561	4.6125434262297e-06	0.000128423583156533	0.507584320776435	0.110785622473566	6.59560644222541	0.0920206977856493	0.00314639799977505	0.0152637832205081	0.0128149271333085	0.0152637832205081	ENSG00000103479.16	RBL2
ENST00000262150.6	1368	8.65291253155085e-11	4.51014090021712e-09	-1.12290228069949	0.1730526765783	5.76784640503939	0.389448047228628	0.0130355273828159	0.000933457152927726	0.0318853159235547	0.0318853159235547	ENSG00000071991.8	CDH19
ENST00000262160.11	1217	4.93611719394093e-12	2.89206984713857e-10	0.724684654614914	0.104914223184205	6.55248280226959	0.163984160909947	0.00320895737893014	0.00483330052062604	0.0133015339605875	0.0133015339605875	ENSG00000175387.16	SMAD2
ENST00000262188.12	2490	3.07699974493001e-06	8.81134095632487e-05	-1.30334841688788	0.279352085516599	5.54084940643329	0.511377151198388	0.0717576048326074	-0.0695550767611707	0.0452987766911028	0.0452987766911028	ENSG00000082014.16	SMARCD3
ENST00000262193.7	1533	8.52835893435531e-10	3.96677172508331e-08	-0.593826704522455	0.0967969301937002	7.47304968652771	0.117032621335108	0.00128050288484099	0.0127739656575451	0.00856906861382293	0.0127739656575451	ENSG00000008018.9	PSMB1
ENST00000262293.8	2622	6.03366881668433e-06	0.000164082654959901	-0.764484001181615	0.168939047407942	5.82357558540633	0.209579218505718	0.0119897224509694	0.0308208801576848	0.029680424950605	0.0308208801576848	ENSG00000068489.12	PRR11
ENST00000262375.11	2506	3.44016471967123e-06	9.78840802759129e-05	-1.30700124127453	0.281522257346662	6.36377290043222	0.526353275765013	0.102979158363365	-0.0856321554170346	0.0159030137089757	0.0159030137089757	ENSG00000103423.14	DNAJA3
ENST00000262460.5	364	2.58835329687557e-25	5.07032811759384e-23	-1.81020663846618	0.174126998872016	6.14329834513383	1.01943867626751	0.0105839842399329	0.0348963333643296	0.0201575858753624	0.0348963333643296	ENSG00000101003.10	GINS1
ENST00000262461.7	811	1.41573428539156e-15	1.24472894556794e-13	1.14015160106573	0.142803116522205	7.97234261860786	0.414454978129972	0.00121861054048751	0.029370484592194	0.0096025160191687	0.029370484592194	ENSG00000064651.14	SLC12A2
ENST00000262498.8	1364	7.68264195611565e-11	4.01615177447852e-09	-0.760794329006716	0.116924998440734	6.38222184759139	0.184113015271172	0.00489597056920738	0.00819229437646635	0.0156112123213412	0.0156112123213412	ENSG00000070761.8	CFAP20
ENST00000262507.11	2929	2.24916115766545e-05	0.000547539048092103	-0.368579409677866	0.0869577800908398	7.21148551625007	0.0432794978866763	0.00240201482005869	0.000753314573855227	0.00894046845743159	0.00894046845743159	ENSG00000088682.14	COQ9
ENST00000262570.10	1236	6.48213425689231e-12	3.73949919946157e-10	-0.910912478986856	0.132619236442498	7.17063089876978	0.270033897561702	0.00232761153181222	0.0240541812800746	0.0090566434845674	0.0240541812800746	ENSG00000106554.13	CHCHD3
ENST00000262633.9	1233	5.95984864077911e-12	3.4465616178598e-10	-0.953378574761178	0.138560263035884	6.43353282782003	0.292001816727198	0.0139536487526138	0.0101996071012627	0.0148447709862463	0.0148447709862463	ENSG00000126254.12	RBM42
ENST00000262713.7	1666	3.80227898301343e-09	1.62735714648733e-07	-1.29367071583635	0.219542584070352	6.11677894354995	0.5599139117681	0.0353621029777161	0.0369363163527156	0.0207780977398306	0.0369363163527156	ENSG00000129474.16	AJUBA
ENST00000262715.10	2350	1.36277680640236e-06	4.13319597633831e-05	1.03958956287744	0.215219324676821	5.66378488297987	0.379485158916681	0.0324842828926859	0.0365922435367724	0.0369947536788342	0.0369947536788342	ENSG00000129566.13	TEP1
ENST00000262768.11	2199	5.30766333455284e-07	1.72104423104573e-05	1.46399332221069	0.291932002439393	5.57565646802935	0.673602094746584	0.0851689567881371	-0.0468950061589665	0.0426674842842735	0.0426674842842735	ENSG00000035862.12	TIMP2
ENST00000262776.8	1951	7.22228632410067e-08	2.6395587086298e-06	0.690068522474974	0.128133307490192	8.73197186708455	0.162560143099291	0.000437910442756644	0.0241893062898076	0.0175713920302023	0.0241893062898076	ENSG00000108679.13	LGALS3BP
ENST00000262844.10	1190	3.2029605154546e-12	1.91919240835273e-10	-0.820731967164678	0.117777110965469	6.37593011068012	0.204512416670013	0.00509743635775108	-0.00205727624248518	0.0157097354433074	0.0157097354433074	ENSG00000101935.10	AMMECR1
ENST00000262891.9	1387	1.09835583891597e-10	5.64766981418172e-09	1.52082788237307	0.235686636332084	5.47249834299383	0.760533062995644	0.0211244924334199	0.0621977933848782	0.0511919268070132	0.0621977933848782	ENSG00000007047.15	MARK4
ENST00000262947.7	614	1.12960809129982e-18	1.31181718798114e-16	0.868701053292382	0.0984757041163111	7.38856346979072	0.238029413158833	0.000766155807578755	0.0137800406442261	0.00862077436111889	0.0137800406442261	ENSG00000074842.7	MYDGF
ENST00000262982.3	287	3.09548004216374e-28	7.69059612984122e-26	-1.05627842016067	0.0958599121837996	8.45711481098546	0.337345455777289	0.000362667690706764	0.00292261419448831	0.0134210164551219	0.0134210164551219	ENSG00000124207.17	CSE1L
ENST00000263063.8	2657	7.16928862750856e-06	0.000192397047909624	-0.66964000703205	0.14918684203565	6.20109837107552	0.147334782172821	0.0144924687293089	0.00151935685501107	0.0188926020255462	0.0188926020255462	ENSG00000107951.14	MTPAP
ENST00000263083.10	2394	1.8028416619779e-06	5.36966674459784e-05	-0.856042712751295	0.179300182262923	5.82727767052965	0.230154084170972	0.0186821248751775	-0.0057929419319356	0.0295407081640989	0.0295407081640989	ENSG00000108963.17	DPH1
ENST00000263208.5	1446	2.29137279431516e-10	1.1299034974125e-08	-1.08426831241772	0.171008867205721	5.82964588406876	0.357978661810954	0.0144142966193331	-0.00780513434808042	0.029451752375143	0.029451752375143	ENSG00000100084.14	HIRA
ENST00000263238.6	576	2.25943704028104e-19	2.7969947694479e-17	-0.731299536158286	0.0812564960813783	7.52349265204466	0.162239893123421	0.00133542338513899	0.00091481367464176	0.00856850384799559	0.00856850384799559	ENSG00000115091.11	ACTR3
ENST00000263239.7	147	1.1758301862956e-37	5.7034962995661e-35	-1.08253337930521	0.08440286635507	7.72786308655398	0.35547252680025	0.0018859415301933	0.00300027297888522	0.00879982424323441	0.00879982424323441	ENSG00000088205.13	DDX18
ENST00000263245.10	1317	3.39950389602493e-11	1.84053322552894e-09	0.959467160313514	0.144756692765539	6.65868500181487	0.301318569636524	0.00320551143265557	0.0282262387179694	0.0121660575627131	0.0282262387179694	ENSG00000242247.11	ARFGAP3
ENST00000263256.7	531	1.3619291170421e-20	1.82883227422919e-18	-0.979442942417259	0.105279441918158	6.5109045695051	0.293284014555368	0.00281955458641573	0.0040447845636787	0.0138060867494824	0.0138060867494824	ENSG00000100418.8	DESI1
ENST00000263274.12	2892	1.93984235623198e-05	0.000478279804179685	-1.34587389689597	0.315067157345553	5.86115659416787	0.551602542148135	0.120602176622103	-0.110365203816662	0.028298793834608	0.028298793834608	ENSG00000105486.14	LIG1
ENST00000263339.3	694	2.63561857450536e-17	2.70792718784625e-15	1.87459598893451	0.221539560558804	5.98030071466369	1.11312876878992	0.00382787005539399	0.0697917952834879	0.0244174922991202	0.0697917952834879	ENSG00000115008.5	IL1A
ENST00000263341.6	1172	2.42508476428025e-12	1.47541163850033e-10	3.19586595824827	0.456059676763101	4.58208488669715	3.10767370113846	0.0222172350988502	0.0322901826654299	0.289768408055046	0.289768408055046	ENSG00000125538.11	IL1B
ENST00000263368.8	642	3.72721600508489e-18	4.13964813125503e-16	-0.749783026544548	0.0863127025425438	7.13723944208397	0.172989109024943	0.00201080840716633	0.00341010778865086	0.00916401552313014	0.00916401552313014	ENSG00000090013.10	BLVRB
ENST00000263382.8	617	1.21613404482357e-18	1.40543309452349e-16	-1.69041199708142	0.191804367373259	5.71604153706153	0.857957680911877	0.0209515154800456	-0.0200641842939991	0.0342318575351386	0.0342318575351386	ENSG00000105011.9	ASF1B
ENST00000263384.12	1736	8.91549579024236e-09	3.66192691144839e-07	-0.676085065505005	0.117576581717319	6.35039769468011	0.137291169828083	0.00461622788203624	-0.00441139652152202	0.0161201509704577	0.0161201509704577	ENSG00000105058.12	FAM32A
ENST00000263388.7	609	9.3387543716799e-19	1.09341632466053e-16	0.902102707158086	0.102016033629622	7.64549408864861	0.256625513619609	0.00103715542737893	0.0145737512489013	0.00866095792983112	0.0145737512489013	ENSG00000074181.9	NOTCH3
ENST00000263398.10	1588	1.52561389990077e-09	6.85027541048643e-08	1.07876106444997	0.178554526031136	6.47623723593249	0.387375692771416	0.0032833029407388	0.0445392752085668	0.0142548501561952	0.0445392752085668	ENSG00000026508.18	CD44
ENST00000263464.8	507	3.66331083980576e-21	5.15204568287001e-19	2.27301324919872	0.240738679377875	5.81828545369666	1.6195229034082	0.00800598597675743	0.0789266816461476	0.0298814745161671	0.0789266816461476	ENSG00000023445.14	BIRC3
ENST00000263563.7	2442	2.45433674148548e-06	7.16642207268143e-05	-1.18449574699839	0.251384591695713	5.22582753652434	0.4238537584499	0.0123360032324613	-0.00865512066656117	0.0824553161805692	0.0824553161805692	ENSG00000107719.9	PALD1
ENST00000263574.9	337	4.70301673036079e-26	9.95085771340196e-24	1.18466195459681	0.112213258125228	8.68493642097253	0.433163033271047	0.00216547208733816	0.0130043395005479	0.0167222508612803	0.0167222508612803	ENSG00000084234.17	APLP2
ENST00000263578.9	2548	4.23798882878818e-06	0.000118597156769197	-1.13943700823281	0.247738377218124	5.81198240984536	0.403133543511039	0.0619382690799423	-0.0448901005900963	0.0301231862400622	0.0301231862400622	ENSG00000110074.10	FOXRED1
ENST00000263579.5	2619	6.00757409849924e-06	0.000163560161710344	-0.620701740847355	0.137137633682703	6.13479523571561	0.119028629953001	0.00785639062086336	-0.00354709733871247	0.0203537052372735	0.0203537052372735	ENSG00000110063.10	DCPS
ENST00000263598.6	2477	2.91438749138781e-06	8.38948266798208e-05	2.27494576778745	0.486435974313498	4.76981212773739	1.74284444612506	0.150599566825745	0.087189148440326	0.204330368833737	0.204330368833737	ENSG00000160349.9	LCN1
ENST00000263629.8	1325	3.85033721853306e-11	2.07203354739835e-09	-0.751451593977956	0.113688777608944	7.10845980200122	0.178938460386353	0.0101219560315941	0.00179630766684281	0.0092657511997297	0.0092657511997297	ENSG00000085760.14	MTIF2
ENST00000263650.12	513	4.47690126273115e-21	6.2226309481049e-19	1.73322399788949	0.18397854989244	6.22126972072837	0.911528093664151	0.0322942266563186	-0.0194086446486414	0.0184779335744692	0.0184779335744692	ENSG00000021762.20	OSBPL5
ENST00000263657.7	350	9.93120224760531e-26	2.02324127160928e-23	-1.12618172972548	0.107390175692425	6.60084030628129	0.388316274411057	0.00454066724844265	0.0052476926275789	0.0127583075044322	0.0127583075044322	ENSG00000115946.8	PNO1
ENST00000263681.6	2134	3.23267125054815e-07	1.08014241260115e-05	-1.51833186052208	0.297167258325742	5.2842354671757	0.797569546907934	0.0509172588239338	0.0815453103073235	0.0734084195451246	0.0815453103073235	ENSG00000077514.8	POLD3
ENST00000263694.9	577	2.33126801367201e-19	2.88091394188681e-17	-0.970104484097422	0.107831879315869	6.5553155571159	0.282840353561617	0.00417312531660382	-0.00353619963930268	0.0132684459785845	0.0132684459785845	ENSG00000060688.13	SNRNP40
ENST00000263733.5	1176	2.56410315591137e-12	1.55468377065565e-10	-0.600171153630974	0.0857417359989178	8.11295641789298	0.110104296017508	0.00066463652437096	0.00188870337848932	0.0103628314137912	0.0103628314137912	ENSG00000116199.12	FAM20B
ENST00000263734.5	247	3.34871221318428e-30	9.6670678400361e-28	1.03183404962762	0.0903586814739833	6.92870600728352	0.322468772594206	0.00213928560069045	0.00169111540296508	0.0101077513758847	0.0101077513758847	ENSG00000116016.14	EPAS1
ENST00000263736.5	2474	2.81987495180038e-06	8.12725802599733e-05	-0.621953217893988	0.132796055835069	6.10607399139417	0.122847492646617	0.00541611839954682	0.00308357044046701	0.0210360702684792	0.0210360702684792	ENSG00000068784.13	SRBD1
ENST00000263795.11	2807	1.32225193206855e-05	0.000335881196167494	-1.38687677929516	0.318354608086602	5.09147906323314	0.592369047132596	0.0439729348524977	-0.0247968262922965	0.108051549882463	0.108051549882463	ENSG00000092470.12	WDR76
ENST00000263847.6	2230	6.89320951600398e-07	2.20409601492891e-05	0.532261676987193	0.107216825059984	6.87124913091487	0.0987852849278974	0.00158664394466061	0.0156565274192541	0.0104587911385261	0.0156565274192541	ENSG00000110048.12	OSBP
ENST00000263857.11	774	5.01503956187777e-16	4.62005660103531e-14	-0.848166322006039	0.104568183130728	6.80885566354762	0.226845023353203	0.00551175303898606	0.00827473498304884	0.0108900043459062	0.0108900043459062	ENSG00000068654.16	POLR1A
ENST00000263867.9	1451	2.40307940952798e-10	1.18090402630588e-08	1.28720267575199	0.203250514921869	5.6170280232917	0.4979095306066	0.0221300300815812	-0.0210771399969881	0.0398361276424261	0.0398361276424261	ENSG00000042493.16	CAPG
ENST00000263960.6	2202	5.3755983511205e-07	1.74069784209035e-05	0.638846169580047	0.12745321110039	6.46088249840574	0.141930513739891	0.00385223541232078	0.0205142461173802	0.0144621310991158	0.0205142461173802	ENSG00000115520.8	COQ10B
ENST00000264036.6	470	4.8581901381299e-22	7.37039126828116e-20	0.86586786619783	0.0897160456563205	8.25188265910749	0.234576911132043	0.000550566604406695	0.0115228866679038	0.0113691002421763	0.0115228866679038	ENSG00000076706.17	AP002956.1
ENST00000264039.7	589	3.99982218950897e-19	4.84216165366295e-17	-0.765995317373759	0.0857108400636818	8.02497091699	0.182359952275636	0.00116037279073964	0.0067587577143593	0.00985914936589341	0.00985914936589341	ENSG00000063660.9	GPC1
ENST00000264057.6	1352	6.49400426241396e-11	3.42238344365976e-09	0.922845072023122	0.141282769022666	7.46517523864381	0.279445893074463	0.00250458524595185	0.0274366459881162	0.0085711969894392	0.0274366459881162	ENSG00000077044.10	DGKD
ENST00000264107.11	2258	8.21400244579905e-07	2.59384955888067e-05	1.15996282311523	0.235276413458909	7.71107143794651	0.47008011417894	0.0140339383360572	0.0689985477590742	0.00876640496609105	0.0689985477590742	ENSG00000091409.15	ITGA6
ENST00000264108.5	445	1.18189591681261e-22	1.89379565061588e-20	-0.908308400836915	0.0927309703961484	6.84996755074043	0.251337144252739	0.00229870746775728	0.00248866621157503	0.0105998418381598	0.0105998418381598	ENSG00000128708.13	HAT1
ENST00000264156.3	36	4.76992978499272e-65	9.44764092747558e-62	-1.60785203832027	0.0944028446146966	7.18645667708392	0.786250729624807	0.00239981671285062	0.0109680288941692	0.00900967952475259	0.0109680288941692	ENSG00000076003.5	MCM6
ENST00000264167.9	1835	2.36211239045981e-08	9.17864097489626e-07	-0.494826722310368	0.0886287131084619	7.17730787954044	0.0782398007704508	0.00274604889638438	0.00323364514952102	0.00903652428450869	0.00903652428450869	ENSG00000018510.15	AGPS
ENST00000264192.8	1410	1.61807055159437e-10	8.18261720644574e-09	4.03377204730628	0.630887496274878	4.20661263980885	4.9275732435723	0.0580272833776062	-0.000304577523291653	0.53900126605637	0.53900126605637	ENSG00000115165.10	CYTIP
ENST00000264233.6	1469	2.91042852800174e-10	1.41269704397982e-08	-0.982543984626632	0.155873354286637	5.94187042060215	0.318773607609674	0.00751306775581099	0.0289316861090404	0.0255913373978295	0.0289316861090404	ENSG00000051341.14	POLQ
ENST00000264235.12	2745	1.01921798008779e-05	0.000264751616947833	0.4980194670867	0.112851391385956	6.39002935556334	0.085346934994868	0.00361279257088459	0.0100621050737051	0.0154903622357347	0.0154903622357347	ENSG00000082701.15	GSK3B
ENST00000264265.4	975	7.61762216324086e-14	5.57094287925873e-12	0.924704174661774	0.123677091945718	6.45109109074093	0.274878570877654	0.00261694000783935	0.0203270946003849	0.0145971182088816	0.0203270946003849	ENSG00000079257.8	LXN
ENST00000264279.10	32	5.38707389778365e-68	1.20037474127364e-64	-1.48672738200341	0.0853244530427658	7.47834773409228	0.664979614383202	0.00235244659910871	-1.22942696163422e-05	0.00856794683146202	0.00856794683146202	ENSG00000055044.11	NOP58
ENST00000264380.9	1793	1.54397303446804e-08	6.14006989680476e-07	0.561173095233018	0.0992067113874108	7.28528694812315	0.106284938745188	0.00143073010327862	0.0133322272731789	0.00877164873907767	0.0133322272731789	ENSG00000115020.17	PIKFYVE
ENST00000264381.8	1328	4.08238238984381e-11	2.19194423136614e-09	1.00976307203868	0.152969920768036	6.3157594132074	0.333966194487633	0.00304171102781405	0.0320579839618548	0.0167050220408288	0.0320579839618548	ENSG00000114200.10	BCHE
ENST00000264409.5	2416	2.0201888061402e-06	5.96223272487668e-05	-0.999839883194722	0.210430843363292	6.34003909192892	0.309840855624333	0.0501301011076784	-0.0377089535873233	0.0162916086502012	0.0162916086502012	ENSG00000138678.11	GPAT3
ENST00000264436.9	1434	2.08690351179717e-10	1.03768875875304e-08	-0.80078256584656	0.126012126018149	6.22524556135105	0.201566067781484	0.00542081287734332	0.0060670026880871	0.0183977709780776	0.0183977709780776	ENSG00000075340.23	ADD2
ENST00000264447.9	1208	4.33409501263514e-12	2.55826416209384e-10	-0.706891582474378	0.102065890888577	7.63221338905139	0.162162792983754	0.00698176890834549	0.00833583130642371	0.00864440021597291	0.00864440021597291	ENSG00000075292.19	ZNF638
ENST00000264498.7	2542	4.09694773630341e-06	0.000114920834535554	-6.04545198927912	1.31240199349092	2.32990204960031	11.0950110611565	1.06687731319701	-0.903422144755872	1.51672117558142	1.51672117558142	ENSG00000138685.15	FGF2
ENST00000264501.8	2706	8.69270222821699e-06	0.000229055594856166	0.662228657979115	0.148903348604509	6.48946203887897	0.143973468168419	0.0191777555633408	-0.00366596864612511	0.014080555275113	0.014080555275113	ENSG00000138688.15	KIAA1109
ENST00000264554.10	1828	2.26566764596499e-08	8.83759112844023e-07	5.08771461790654	0.910083055993719	1.85071012839332	7.78805280689265	0.0315049358791525	-0.00325393973578307	1.21087181733115	1.21087181733115	ENSG00000129946.10	SHC2
ENST00000264595.7	986	8.8540784290842e-14	6.40295343110973e-12	0.929394058974153	0.124634423864234	6.16124015332064	0.270621097888993	0.00354823785519778	0.0108131406848733	0.0197523715627567	0.0197523715627567	ENSG00000038002.9	AGA
ENST00000264596.4	276	8.64566744704896e-29	2.23358939001587e-26	-1.26291628299707	0.113436767601628	6.49119365363958	0.486288030430742	0.00524383080062958	0.00450713054062341	0.0140580195652292	0.0140580195652292	ENSG00000109674.4	NEIL3
ENST00000264639.9	199	2.52588698748051e-33	9.05054501282967e-31	-0.958748940930868	0.079708388376024	7.61695158191911	0.280789366495933	0.000902794427419808	0.00538408929147501	0.00862734633883481	0.00862734633883481	ENSG00000108344.15	PSMD3
ENST00000264657.9	2502	3.29470161276787e-06	9.38950454823342e-05	0.800602038687577	0.172115591140045	6.7034641393456	0.227837619361397	0.00378864294542816	0.0406470221248026	0.0117478058794317	0.0406470221248026	ENSG00000168610.14	STAT3
ENST00000264658.11	2557	4.42609030165555e-06	0.000123425085205024	0.907347117504825	0.19766618397684	5.48626122958494	0.256161959440258	0.00868436765306136	0.0027885347806428	0.0499235127788877	0.0499235127788877	ENSG00000108306.13	FBXL20
ENST00000264670.11	250	3.60449257056395e-30	1.02805895300597e-27	-1.45815948284034	0.127763997816452	6.99754714207007	0.645175622960846	0.0147440928682795	-0.00561046819117439	0.00974136583878386	0.00974136583878386	ENSG00000037474.15	NSUN2
ENST00000264710.5	1854	2.98740048859656e-08	1.14894069276639e-06	-0.499846520231827	0.0901896193791556	8.26781895734041	0.0802375175756642	0.000698554945293531	0.00590588810383725	0.0115026962203419	0.0115026962203419	ENSG00000084733.11	RAB10
ENST00000264716.9	894	1.0378422770019e-14	8.27766283214132e-13	1.7231432498685	0.222785717955343	7.14993523594908	0.950326969220069	0.00521781355661186	0.0692324006307048	0.00912185578085655	0.0692324006307048	ENSG00000075426.12	FOSL2
ENST00000264832.8	1874	3.59074655202012e-08	1.36624648956907e-06	2.267826789482	0.411592635774209	4.74180188497105	1.74620170151594	0.0215548371557008	0.232557909579641	0.215556538030401	0.232557909579641	ENSG00000090339.9	ICAM1
ENST00000264883.8	2209	5.69201352774658e-07	1.83731703296714e-05	-0.762538366016731	0.152465462929447	6.10711505650627	0.186598306928419	0.0138577864681463	0.00134081232457736	0.0210107896112895	0.0210107896112895	ENSG00000138750.15	NUP54
ENST00000264896.8	1362	7.61396747546767e-11	3.9860964527955e-09	0.950977656324367	0.146123601113443	7.43443088381857	0.296930079011288	0.0146918151138251	0.017336345089716	0.00858479136197377	0.017336345089716	ENSG00000138760.10	SCARB2
ENST00000264926.7	2671	7.54615685910301e-06	0.000201449333089285	-0.759664553325715	0.16965615679812	5.75123396613714	0.186993729788686	0.0105774261211191	0.00675589852240448	0.0325973911881432	0.0325973911881432	ENSG00000070950.10	RAD18
ENST00000264933.9	2577	4.95532901631209e-06	0.000137110896460659	-0.555956227365122	0.121742147495314	7.4982172897843	0.110511578595942	0.00236260215648859	0.0198691235586677	0.00856596141332484	0.0198691235586677	ENSG00000249915.8	PDCD6
ENST00000264951.8	2969	2.64823882597655e-05	0.000636005460584144	0.561740853961354	0.13369114783257	6.06638288959851	0.100243331005487	0.00477833337274149	0.00219353525565581	0.0220316511404435	0.0220316511404435	ENSG00000114127.10	XRN1
ENST00000264954.5	1449	2.3567442942689e-10	1.1597328858423e-08	-0.769319176416703	0.121418665923506	6.47651557700667	0.183943752612874	0.00786259692228053	0.000122595642884809	0.0142511417296855	0.0142511417296855	ENSG00000109519.13	GRPEL1
ENST00000264993.7	1530	8.26389027627449e-10	3.8512969428724e-08	-0.839412117418355	0.136717100760332	6.94378867270049	0.233813689629002	0.00705766399816969	0.0209796844622967	0.0100225545257402	0.0209796844622967	ENSG00000091527.15	CDV3
ENST00000264995.8	546	3.80195850414862e-20	4.9651071278354e-18	-0.784089338809118	0.0852871838757988	7.525314803008	0.186482352741175	0.00234194910975269	0.000212457603922418	0.00856890649044379	0.00856890649044379	ENSG00000114686.9	MRPL3
ENST00000265022.8	1407	1.52468896595219e-10	7.72682459333725e-09	-1.09254081168747	0.170632606800632	5.69919481145149	0.371750399521101	0.00859588130952182	0.00847508364083778	0.0350773484458469	0.0350773484458469	ENSG00000058866.15	DGKG
ENST00000265036.10	1667	3.84651788044766e-09	1.64530360496365e-07	-1.10177439155852	0.187037451504547	6.16088408745231	0.406151652886623	0.0176492879783654	0.0348252244196082	0.0197603012075949	0.0348252244196082	ENSG00000035499.13	DEPDC1B
ENST00000265056.12	519	6.55564239078901e-21	9.00661897943776e-19	-2.01201650063341	0.214485431626242	6.85840750025731	1.26966792010221	0.00896117069602321	0.06004482987382	0.010543170711315	0.06004482987382	ENSG00000073111.14	MCM2
ENST00000265069.13	1987	9.51185761063804e-08	3.41335427815267e-06	-0.443388063394261	0.0830966623034303	7.93908563771016	0.0667954890354356	0.000900989177212401	0.00887100658189015	0.0094565937517431	0.0094565937517431	ENSG00000056097.16	ZFR
ENST00000265085.10	2075	2.05110352747491e-07	7.04828365894316e-06	1.29434767574111	0.249169589468111	5.3166925070897	0.513368286008861	0.0242659917482388	-0.0108065988733152	0.0688622347253216	0.0688622347253216	ENSG00000113742.13	CPEB4
ENST00000265093.4	2215	5.95901984830704e-07	1.91849303758009e-05	-0.620904577437228	0.124366456653155	6.66826403946093	0.128050101511959	0.0111268006661705	0.00436489086784055	0.0120737226445211	0.0120737226445211	ENSG00000113732.9	ATP6V0E1
ENST00000265097.8	657	6.04729513434292e-18	6.56311008004852e-16	-1.03014124432955	0.119344643321535	6.43863594109874	0.320013939624011	0.00659267007824793	-0.00452186427404707	0.0147720457560686	0.0147720457560686	ENSG00000051596.9	THOC3
ENST00000265100.6	2137	3.32858127567143e-07	1.11062779260868e-05	-0.753479595283729	0.147630407648725	6.19777171050176	0.171835495697568	0.0137298209325968	-0.0118347640014864	0.0189622849611962	0.0189622849611962	ENSG00000037241.7	RPL26L1
ENST00000265109.8	2296	9.77693765636181e-07	3.03630123105062e-05	-0.66356747988113	0.135530475782944	6.34757081827759	0.133452878503522	0.0113861102253194	-0.00969068722933914	0.0161666545736072	0.0161666545736072	ENSG00000039560.14	RAI14
ENST00000265245.10	354	1.21041969683836e-25	2.4380724876656e-23	-1.27205482719804	0.121517203516805	6.36126112708401	0.496525382483429	0.00620621722217131	0.00765420460792709	0.0159434289036456	0.0159434289036456	ENSG00000041802.11	LSG1
ENST00000265295.9	239	1.29079843109305e-30	3.83496213877746e-28	-1.94912577710473	0.169461562093521	5.84792595251072	1.15259186491194	0.0142998109000404	0.00178078462459045	0.0287760206407238	0.0287760206407238	ENSG00000040275.17	SPDL1
ENST00000265304.11	392	4.22521307497159e-24	7.68557635453507e-22	-0.997629417246496	0.0985190848424866	7.05791280503328	0.307886719690765	0.00509334481521628	0.00654088448989822	0.00946567030208534	0.00946567030208534	ENSG00000106028.11	SSBP1
ENST00000265342.12	1816	1.91500784402093e-08	7.5191475391007e-07	1.56798636009128	0.279025503830778	5.85302462280551	0.831000645775312	0.0107883470562168	0.105994500625813	0.0285909477133162	0.105994500625813	ENSG00000053108.17	FSTL4
ENST00000265351.12	835	2.37151314006328e-15	2.02513021483919e-13	-0.708299059676893	0.0894295741490696	6.96734813200798	0.15127421616333	0.00210141117009191	-0.00114147519311863	0.009895061928634	0.009895061928634	ENSG00000124571.18	XPO5
ENST00000265361.8	2428	2.26562705339551e-06	6.6535531884396e-05	1.18211871285583	0.250016604180451	5.244368527481	0.433013296499147	0.0143045455125023	0.00293533087996309	0.0794579080363843	0.0794579080363843	ENSG00000075223.14	SEMA3C
ENST00000265362.9	65	1.64619589115473e-52	1.80585156650611e-49	1.21308390110277	0.0795464573125041	7.61899016774195	0.442872039367652	0.000861955831163284	0.000888386710386379	0.00862950247529177	0.00862950247529177	ENSG00000075213.11	SEMA3A
ENST00000265447.8	2968	2.63536218076372e-05	0.000633126229572697	-0.425286460898429	0.10118920952147	6.84138861423299	0.0601482248464535	0.00470043957944229	0.0026591262948084	0.0106584446059276	0.0106584446059276	ENSG00000122359.18	ANXA11
ENST00000265462.9	2465	2.69782676892863e-06	7.80388802968305e-05	0.516692271117642	0.110108386520617	7.36256105026252	0.0946398990484211	0.00119990017017095	0.0169858850030895	0.00864958174415663	0.0169858850030895	ENSG00000126432.14	PRDX5
ENST00000265563.13	2057	1.77114880042984e-07	6.13952328954057e-06	-0.470033828014707	0.0900123610037695	7.081214319427	0.0707857760184731	0.0027832430589047	0.00284955215987762	0.00937009464130468	0.00937009464130468	ENSG00000114302.16	PRKAR2A
ENST00000265620.11	457	2.88633114613625e-22	4.50343448674178e-20	1.19568731510371	0.123210228915508	7.33061742621486	0.446900662409613	0.0140777601616666	0.00842250953788012	0.00869338060245121	0.00869338060245121	ENSG00000087460.24	GNAS
ENST00000265631.9	219	1.99689692000231e-31	6.5016775335089e-29	-1.22186950372002	0.104775055755619	6.70316327860477	0.458861363051008	0.00471621437137772	0.00899858289700325	0.0117505040915119	0.0117505040915119	ENSG00000004864.13	SLC25A13
ENST00000265641.10	2149	3.70914758778727e-07	1.23069827640569e-05	-0.569201176255568	0.111974529012122	6.51539454452328	0.0974584955206143	0.00505757819841369	-0.00473070094166619	0.0137498645228162	0.0137498645228162	ENSG00000110090.13	CPT1A
ENST00000265748.7	1440	2.17865984113908e-10	1.07881979866774e-08	-1.01549768306635	0.1599665463749	7.82322264208116	0.340077818444875	0.00306475589045522	0.0353191880482142	0.00904076622033376	0.0353191880482142	ENSG00000011426.11	ANLN
ENST00000265753.12	2422	2.20359992692709e-06	6.48742729932325e-05	-1.06281017808577	0.22451545009417	6.85539543302918	0.399358267189996	0.0279460419215166	0.047664739074965	0.0105632844372457	0.047664739074965	ENSG00000106682.14	EIF4H
ENST00000265806.11	1722	7.47920246596938e-09	3.09696313956725e-07	-1.15059427269122	0.199071838523801	5.60814783963807	0.408134363125687	0.0190265160842424	-0.0053087548083261	0.0404178792556271	0.0404178792556271	ENSG00000104679.11	R3HCC1
ENST00000265807.8	956	4.78054877667888e-14	3.5656093093338e-12	-1.0665254042707	0.141490730778875	6.06759449351009	0.359906016866057	0.00802911376673968	0.0152997430827918	0.0220003265777704	0.0220003265777704	ENSG00000104611.12	SH2D4A
ENST00000265849.12	3060	3.81588562106309e-05	0.000889176170994388	-0.576891625321319	0.140078209742399	6.06712016914646	0.108417974447654	0.00742027474278762	0.00330071305457835	0.0220125825241657	0.0220125825241657	ENSG00000122512.16	PMS2
ENST00000265986.10	1910	5.57093176304955e-08	2.07973674571982e-06	-0.617237585661266	0.113628782088526	7.3400579933239	0.11889342422303	0.010687784168099	-0.00493934282166616	0.00867946601028368	0.00867946601028368	ENSG00000119912.16	IDE
ENST00000265990.11	1708	6.48806524973341e-09	2.70857731011119e-07	0.66414198681065	0.114434918337067	7.63142922028458	0.148039794235213	0.00983011605354581	0.00981290974867111	0.0086434726007362	0.00981290974867111	ENSG00000095564.14	BTAF1
ENST00000266079.5	844	3.24288774782866e-15	2.73970222714662e-13	-0.9655761677505	0.122516610695884	7.36394799569865	0.297713584594009	0.00136309620563004	0.0211523836389803	0.00864789063021911	0.0211523836389803	ENSG00000101161.8	PRPF6
ENST00000266458.10	2200	5.34370822171764e-07	1.73194441382434e-05	1.46694409450903	0.292596347959649	6.45339606598682	0.748312640331662	0.00770333037973048	0.120715603879255	0.0145651422107236	0.120715603879255	ENSG00000139112.11	GABARAPL1
ENST00000266712.11	2666	7.37750257934616e-06	0.000197316370561777	-0.667997658551228	0.149023592757999	7.30678546391276	0.160515898987179	0.00185181052724802	0.0314602362705049	0.00873215429050748	0.0314602362705049	ENSG00000139324.12	TMTC3
ENST00000266718.5	833	2.18523705889861e-15	1.87054193574678e-13	2.36229567761511	0.297880265277119	5.58197770004853	1.78061144347359	0.0128553877337071	0.120243590928643	0.0422145922143292	0.120243590928643	ENSG00000139329.5	LUM
ENST00000266732.8	767	3.66154120758802e-16	3.40394438417023e-14	-1.61045349599797	0.197619568696484	7.41446874791379	0.824932331549761	0.0025794722469592	0.0560007686507175	0.00859813422444801	0.0560007686507175	ENSG00000120802.13	TMPO
ENST00000266735.9	192	9.64746946298879e-34	3.58282897181746e-31	-1.14157708765564	0.0942873505691534	6.84552952531612	0.396695293444802	0.00270512500103431	0.00446464915734139	0.0106300317149913	0.0106300317149913	ENSG00000139343.10	SNRPF
ENST00000266736.7	643	3.81244869608094e-18	4.2277269335203e-16	1.77966783949168	0.204930484357626	5.57162371444221	0.971052449358273	0.0200344065133413	0.0060745480891246	0.0429603486152354	0.0429603486152354	ENSG00000139344.8	AMDHD1
ENST00000266742.8	1521	6.89512601658138e-10	3.23241331680683e-08	1.04590690462648	0.169556772876747	6.98345202913924	0.362675775017655	0.0107576530185354	0.0323665958240299	0.00981176056850278	0.0323665958240299	ENSG00000139350.11	NEDD1
ENST00000266970.9	1456	2.4975414775469e-10	1.22310918622943e-08	-0.896200721163794	0.141643992199062	6.42786886343294	0.265028344415656	0.00685879675106819	0.0232357340380637	0.0149262144060381	0.0232357340380637	ENSG00000123374.11	CDK2
ENST00000267229.11	2631	6.18902767139216e-06	0.000167731824052051	-0.638857325521718	0.14134553599923	6.1952631110895	0.12924391358661	0.0109527629075017	-0.00244987681402482	0.0190150779128629	0.0190150779128629	ENSG00000139746.15	RBM26
ENST00000267425.8	1654	3.35475098977328e-09	1.44536051102595e-07	-0.737737241817942	0.124760573974943	6.10717593876529	0.17378524424166	0.00233848875746482	0.0107969773076811	0.0210093124703712	0.0210093124703712	ENSG00000196943.14	NOP9
ENST00000267814.14	487	1.21762361987565e-21	1.78278099777439e-19	-1.12277165079454	0.11748728612015	6.72192303640631	0.380871490669051	0.00911981529617683	-0.0057615193953257	0.0115850783036401	0.0115850783036401	ENSG00000140263.14	SORD
ENST00000267842.10	2765	1.11438831098005e-05	0.00028737918309628	-0.786762161050292	0.17906607201637	5.64020616922621	0.201747144140626	0.00971502941561112	0.0103458889874742	0.0383819578054468	0.0383819578054468	ENSG00000140284.11	SLC27A2
ENST00000267859.7	348	8.43961615344359e-26	1.72924824771593e-23	0.952877770854435	0.0907313127068001	6.93779083768666	0.278097619210579	0.00229216030453817	0.00483884638798973	0.0100560963537105	0.0100560963537105	ENSG00000140299.11	BNIP2
ENST00000267890.11	1026	1.77886395795717e-13	1.23625843721421e-11	1.12111479522101	0.152233455728032	5.82250517715607	0.394267541247063	0.00504156536539368	0.0164559671696431	0.0297209721989543	0.0297209721989543	ENSG00000128881.17	TTBK2
ENST00000267973.7	1166	2.27473577735679e-12	1.39106140539149e-10	-0.831768473907612	0.118544419640047	6.45294446561248	0.211753786962374	0.00650777174668499	-0.00125508586369155	0.0145713973950084	0.0145713973950084	ENSG00000140395.9	WDR61
ENST00000268182.10	676	1.25996821661508e-17	1.32900552836571e-15	0.843537188998178	0.0986904376262265	8.47041808084386	0.224469034022366	0.00102852344892977	0.0127246481204215	0.0135811802693544	0.0135811802693544	ENSG00000140575.13	IQGAP1
ENST00000268184.11	2089	2.14085617750617e-07	7.30740109530396e-06	0.888661273869224	0.171335554163821	6.30361148825434	0.27214270444721	0.0237906312742585	0.0202431769066769	0.0169180741077857	0.0202431769066769	ENSG00000140577.16	CRTC3
ENST00000268206.12	2479	2.92308877900449e-06	8.40774192408778e-05	0.620910047381145	0.132782281480797	6.39493015069994	0.134490970362519	0.0110314074035085	0.0125088229475691	0.0154152940093598	0.0154152940093598	ENSG00000140598.15	EFL1
ENST00000268261.9	2365	1.46071083158175e-06	4.40399683446533e-05	-0.644815521829531	0.133875338371336	6.94964263251631	0.146243244626535	0.00362826303089407	0.0232556463051655	0.00999024433356439	0.0232556463051655	ENSG00000140650.12	PMM2
ENST00000268314.8	3087	4.20396961920565e-05	0.000971039357718948	-4.39429576070921	1.07283290143655	1.50400069979466	5.88583030671585	0.628600308108078	-0.512500636933344	1.09785534349908	1.09785534349908	ENSG00000140691.16	ARMC5
ENST00000268482.8	3064	3.84860906520778e-05	0.000895630616140913	-0.422131883350707	0.102549169718289	6.55188200098939	0.0580122733523287	0.00246592598471484	0.00322616810274054	0.0133085723301509	0.0133085723301509	ENSG00000140829.12	DHX38
ENST00000268607.9	2864	1.69953921593666e-05	0.00042312829697328	1.08020104426459	0.251145419321723	6.04911233497703	0.425739114784633	0.0087399745656215	0.0858710579038048	0.0224847364137813	0.0858710579038048	ENSG00000140941.13	MAP1LC3B
ENST00000268613.14	1554	1.09333472118129e-09	5.01667560869439e-08	1.52318398745197	0.24990090031013	6.53226450135578	0.770967389860003	0.0132347924466181	0.0804408975171024	0.0135424160661861	0.0804408975171024	ENSG00000140945.17	CDH13
ENST00000268668.11	481	7.97237293361217e-22	1.18183384544341e-19	-0.828925478121305	0.08634384128323	7.09483932160664	0.207538683828665	0.00186596198038632	-0.000111650299040457	0.00931692641092911	0.00931692641092911	ENSG00000140990.15	NDUFB10
ENST00000268717.10	1014	1.36126037114426e-13	9.57231849152567e-12	-1.13960499304181	0.153999488185437	6.86430258330754	0.403185333372073	0.0250696033998901	-0.00810026424698425	0.0105041601421749	0.0105041601421749	ENSG00000141030.13	COPS3
ENST00000268835.7	2141	3.45474948438725e-07	1.15057196279658e-05	-0.75693588247632	0.148512495728671	6.09856266749985	0.186254347417234	0.0118642297723042	0.00609673068166302	0.0212197123090335	0.0212197123090335	ENSG00000141127.15	PRPSAP2
ENST00000269143.7	603	6.87555256538196e-19	8.13025539174122e-17	-0.711952370725196	0.0802029025132448	7.3619205671798	0.153257855465829	0.000998389772635132	0.000495362741691542	0.00865036858468844	0.00865036858468844	ENSG00000141385.9	AFG3L2
ENST00000269228.10	857	4.57466446037025e-15	3.80372650902981e-13	0.964292964200054	0.123026589677158	7.1055944474431	0.297120926362828	0.00151726372151589	0.0211860489298718	0.00927635405907547	0.0211860489298718	ENSG00000141458.13	NPC1
ENST00000269321.12	2938	2.31886680496755e-05	0.000562611513897502	-0.54356428729646	0.12844924943954	7.24127351236406	0.108437691945129	0.00325341504307023	0.0214953994793014	0.0088660597567809	0.0214953994793014	ENSG00000141522.12	ARHGDIA
ENST00000269349.7	2660	7.23770873954524e-06	0.000194014129309975	-0.783672130645932	0.17467044431524	6.62544561059805	0.205914531799888	0.03326567351984	-0.00617576190165519	0.0124989726560849	0.0124989726560849	ENSG00000141543.11	EIF4A3
ENST00000269373.11	2203	5.44868799556133e-07	1.76356445227193e-05	-0.877480780926297	0.17515288752407	5.66516078287389	0.23659212467009	0.0091012119502707	-0.00210075144829006	0.0369165890617586	0.0369165890617586	ENSG00000141560.15	FN3KRP
ENST00000269593.5	407	9.02093781187627e-24	1.58041510992144e-21	1.82576480428045	0.181635704575375	5.55028900137851	1.00996677368323	0.00492558003898046	0.00750146685908944	0.0445617137259089	0.0445617137259089	ENSG00000141753.7	IGFBP4
ENST00000269701.7	2337	1.275726553421e-06	3.8924150920239e-05	-0.909377965191734	0.187752294455817	5.82275613248761	0.271903866940142	0.0231649261947516	0.00660180113932965	0.0297114599153839	0.0297114599153839	ENSG00000105127.9	AKAP8
ENST00000269856.4	2080	2.07769662923979e-07	7.12250386785163e-06	-0.845309500645857	0.162802210748127	6.66057821505851	0.246169917354016	0.00372393520415534	0.0360329045325608	0.0121476824481579	0.0360329045325608	ENSG00000141965.4	FEM1A
ENST00000270142.10	263	1.46840879952841e-29	3.98111867078228e-27	-0.96081009133757	0.0851018710704612	8.01268573888208	0.284615069597354	0.00106713746698404	0.00851818767366779	0.00979635522255606	0.00979635522255606	ENSG00000142168.14	SOD1
ENST00000270221.11	2118	2.84447281260297e-07	9.57612320254211e-06	0.480673831379111	0.0936352531156346	6.80389564721955	0.0785918433895109	0.00222471181144938	0.00937234286068638	0.0109266291275941	0.0109266291275941	ENSG00000142227.11	EMP3
ENST00000270225.11	102	1.29294231781746e-43	9.03842735584865e-41	-1.30890996675613	0.0945140932860193	7.06151316417533	0.518933092816766	0.00394885486714903	0.00225052325123334	0.00945051587736851	0.00945051587736851	ENSG00000142230.11	SAE1
ENST00000270538.8	2398	1.82340305934537e-06	5.42184869656223e-05	-0.921200810235006	0.19304000715573	6.26966657202954	0.29930061306851	0.0137821134704408	0.0421145530735858	0.0175361237671299	0.0421145530735858	ENSG00000104980.8	TIMM44
ENST00000270586.8	734	9.72102712413614e-17	9.44343485094555e-15	-0.679494781079178	0.0817865887231436	7.60517938654984	0.142785051566662	0.00141794086803511	0.00392093952260385	0.00861562827441785	0.00861562827441785	ENSG00000142507.10	PSMB6
ENST00000270645.8	2822	1.40989905650151e-05	0.000356241822554159	1.86648175486989	0.429835751842917	4.64351720868172	1.05442163293731	0.0180321546078296	-0.00641291640951209	0.259106005735719	0.259106005735719	ENSG00000142552.8	RCN3
ENST00000270792.10	1772	1.20522422202961e-08	4.84973521036114e-07	1.15526302496852	0.202713800531147	6.56346957207203	0.449701258968764	0.00242957970186231	0.0592097476868099	0.0131740977322694	0.0592097476868099	ENSG00000142669.15	SH3BGRL3
ENST00000270815.5	2669	7.46377025471435e-06	0.000199399278472144	-0.957965528437832	0.213830862770841	5.42653486565347	0.286412575639973	0.0128365160621449	0.00104247085963187	0.0557489407478385	0.0557489407478385	ENSG00000142686.8	C1orf216
ENST00000271526.9	1471	2.97496689703011e-10	1.44206009262974e-08	-0.89630941476873	0.142269583550322	6.02492933307318	0.247698241010463	0.00722068699525894	0.00113815164167207	0.0231402646101143	0.0231402646101143	ENSG00000143294.15	PRCC
ENST00000271628.9	339	6.07426590374176e-26	1.27763851327552e-23	-1.31853626480105	0.125179236819423	6.22268297139587	0.523731510867419	0.00505538157701203	-0.00234269859105556	0.0184493804190279	0.0184493804190279	ENSG00000143368.10	SF3B4
ENST00000271690.12	2607	5.69160115929652e-06	0.000155670858865546	0.708328311013072	0.156104262976189	6.33518643803133	0.161009116452936	0.0201798781143766	-0.00706685611669425	0.0163729332646322	0.0163729332646322	ENSG00000143420.18	ENSA
ENST00000271836.10	2836	1.50512598912622e-05	0.000378425611878195	0.688767790236895	0.159144602164725	7.59603758151911	0.172712725938147	0.00916592443563024	0.0288245821616229	0.00860738876278255	0.0288245821616229	ENSG00000143537.13	ADAM15
ENST00000271843.9	827	1.97839837549153e-15	1.70577651470433e-13	-0.925413484753786	0.11651131496511	7.53302287364909	0.273206899147122	0.00186053001450944	0.0185017997578391	0.00857093627248256	0.0185017997578391	ENSG00000143543.15	JTB
ENST00000272139.5	2575	4.90925507475262e-06	0.000135941562660257	-0.872485001725004	0.190973058421221	5.69605756385989	0.242303899901434	0.0194666051823962	-0.00204800964375785	0.0352394583817365	0.0352394583817365	ENSG00000143793.13	C1orf35
ENST00000272163.9	294	4.7807568456983e-28	1.1594798847812e-25	-0.951548470726655	0.0866636936916899	7.76704763700009	0.280646062607815	0.00127692590841602	0.00998896779801455	0.00888818936923533	0.00998896779801455	ENSG00000143815.15	LBR
ENST00000272167.9	1130	1.11213285067554e-12	7.01765670659901e-11	-0.615516319664196	0.086499159021566	7.49169764499477	0.114557829473321	0.00265693048982631	-0.0015322710630333	0.00856622627733094	0.00856622627733094	ENSG00000143819.12	EPHX1
ENST00000272227.7	2904	2.01127230814638e-05	0.000493842151033298	0.706896161764055	0.165796565678575	9.24472283936377	0.182896856483998	0.000107558804011271	0.0411251929822037	0.0323882953174219	0.0411251929822037	ENSG00000143870.12	PDIA6
ENST00000272298.12	479	7.52159395441259e-22	1.11966541821594e-19	-1.03670654245591	0.107919643874035	8.69305745625795	0.326721537074369	0.000605688414795713	0.00476106223908344	0.0168642858860522	0.0168642858860522	ENSG00000143933.17	CALM2
ENST00000272348.7	692	2.30999498233451e-17	2.38022951185521e-15	-0.980820326961754	0.115703188538913	7.14012012717089	0.304667227540093	0.00270875226825367	0.0173720894888533	0.00915430460723242	0.0173720894888533	ENSG00000143977.14	SNRPG
ENST00000272369.14	3037	3.51475896776944e-05	0.000825210317543076	-4.10669940017978	0.992613030567185	1.36020251952994	5.06019824115298	0.403661447180965	-0.40278113202859	1.07425949549669	1.07425949549669	ENSG00000143995.20	MEIS1
ENST00000272402.2	2848	1.58456653485155e-05	0.000396720267559884	-0.491547446343003	0.113873964954435	6.40462038854207	0.0783221544052753	0.00418228308358331	0.00311332542063903	0.0152686367580825	0.0152686367580825	ENSG00000144021.2	CIAO1
ENST00000272424.9	1989	9.59830871430335e-08	3.44091405009898e-06	-1.11827611085122	0.209643921349256	5.57764870084378	0.378130847819546	0.023401921469238	-0.0196914092325005	0.0425239391688017	0.0425239391688017	ENSG00000144034.14	TPRKB
ENST00000272438.9	119	6.60483595749217e-41	3.95757330347077e-38	-1.47965706765977	0.110476244662899	6.46235644730185	0.663424273506775	0.00386549949572316	0.00439545318443025	0.0144420014565019	0.0144420014565019	ENSG00000144043.12	TEX261
ENST00000272462.2	1598	1.66722559673843e-09	7.43928998434523e-08	-0.635685379261447	0.105467705506651	6.71411214730506	0.124404962452614	0.00503189233592816	-0.00106165229769905	0.0116532630213282	0.0116532630213282	ENSG00000144063.3	MALL
ENST00000272542.8	1608	1.7969049335522e-09	7.96806650385611e-08	0.699537649978561	0.116295443208813	8.85085617198624	0.157204836254043	0.000260308796141159	0.0127383901198385	0.0200266363705603	0.0200266363705603	ENSG00000144136.11	SLC20A1
ENST00000272645.9	1899	5.04079767485465e-08	1.89272794843516e-06	-0.639150327755345	0.117278187556155	6.37466014597543	0.133678369705955	0.00490151412271207	0.00900401995857072	0.0157297457919728	0.0157297457919728	ENSG00000144231.11	POLR2D
ENST00000273130.9	749	1.88847414593047e-16	1.79780721630742e-14	-0.961861841006678	0.116887426736977	6.59548983416982	0.284035463584268	0.00767781130628391	0.000424692729769072	0.0128161944875043	0.0128161944875043	ENSG00000144635.9	DYNC1LI1
ENST00000273550.12	1950	7.14515094934011e-08	2.61270688867563e-06	0.975890622468526	0.181140385814475	7.6537559082482	0.325082959354222	0.0113464603933722	0.0378712986661533	0.00867206792083159	0.0378712986661533	ENSG00000167996.16	FTH1
ENST00000273968.5	1263	1.16376346554871e-11	6.57014965538282e-10	-0.720602816358512	0.106210914341441	6.52923348628022	0.165092323013841	0.00334188698000446	0.00829785968336486	0.0135792505078629	0.0135792505078629	ENSG00000145337.5	PYURF
ENST00000274008.5	641	3.65952419513173e-18	4.07080675834123e-16	-1.0436639933552	0.120114571629535	6.38883663452557	0.334624874632786	0.00613254180229881	0.0036856023538854	0.0155087236743211	0.0155087236743211	ENSG00000145375.8	SPATA5
ENST00000274026.10	1302	2.5122065318992e-11	1.37580932834517e-09	-1.13573775093419	0.170207835501672	6.69079869265089	0.421734920388515	0.024643003535184	0.0188130573640626	0.0118626849863338	0.0188130573640626	ENSG00000145386.10	CCNA2
ENST00000274031.7	888	9.57343555577035e-15	7.68721000978208e-13	-0.624123158074965	0.0805861179148903	7.76948637114434	0.121649997531268	0.000847009201984029	0.00514184404505062	0.00889417439890487	0.00889417439890487	ENSG00000145391.13	SETD7
ENST00000274137.9	1635	2.51244995135668e-09	1.09570477878616e-07	-0.613962568316434	0.103002715007749	6.68650787480133	0.11429403993298	0.0040121306864482	-0.0025008440053651	0.0119022082620032	0.0119022082620032	ENSG00000145494.11	NDUFS6
ENST00000274140.10	2277	8.99359976245048e-07	2.81633569372758e-05	0.450807853967607	0.0917680563921604	6.9141853533506	0.0704290940550379	0.00243960213532209	0.00938636998389545	0.01019246212567	0.01019246212567	ENSG00000145495.16	MARCH6
ENST00000274242.10	1415	1.65624862983446e-10	8.3460885018881e-09	0.508917767697294	0.0796398435562115	7.57849046440364	0.0834235184297281	0.000920082514955464	0.00623533016795533	0.00859367450753129	0.00859367450753129	ENSG00000145592.14	RPL37
ENST00000274255.10	558	1.01514726790623e-19	1.29720539051587e-17	-1.45512607687308	0.160127170669027	6.44468552921486	0.644605447721783	0.0237744378824769	-0.012039590578763	0.0146866282972248	0.0146866282972248	ENSG00000145604.15	SKP2
ENST00000274276.8	2023	1.30199519070028e-07	4.58909861975743e-06	0.529891004519948	0.100385428586522	7.64802431116751	0.0963280241283477	0.000924665695494574	0.014191185713255	0.00866429433790979	0.014191185713255	ENSG00000145623.13	OSMR
ENST00000274496.10	820	1.69219498194466e-15	1.47146671942173e-13	1.09245895097674	0.137208344119841	6.28312468597123	0.369762528530751	0.0109521762868941	0.00370102453809774	0.017287018257269	0.017287018257269	ENSG00000145817.17	YIPF5
ENST00000274606.7	2126	3.00696302637361e-07	1.00850654577866e-05	-0.794432854515799	0.155071500056725	7.09485595348287	0.218193672256047	0.00388101503215582	0.0321897401626087	0.009316862721475	0.0321897401626087	ENSG00000145912.8	NHP2
ENST00000274712.7	789	7.60669924983451e-16	6.87437367947022e-14	-0.872112445335398	0.108197637207974	6.73374712053375	0.229213128691784	0.00607637664566668	-0.00477750977176887	0.0114837164004159	0.0114837164004159	ENSG00000146007.10	ZMAT2
ENST00000274853.8	1594	1.62093260910599e-09	7.25087696108491e-08	1.15167253332129	0.190931893900484	5.86219003492823	0.441650872932117	0.0208513448374046	0.033831137325234	0.0282619300602928	0.033831137325234	ENSG00000146112.12	PPP1R18
ENST00000275072.5	2662	7.29181178141578e-06	0.000195317560954948	-0.525009068538904	0.117059197432724	6.43247446043974	0.0991337834587384	0.00199999189576721	0.0185542916596231	0.0148599313363772	0.0185542916596231	ENSG00000146281.6	PM20D2
ENST00000275418.12	1383	1.07486786039448e-10	5.54174822252844e-09	0.832066178653603	0.128882060113529	7.22745119303738	0.227632940200693	0.00291692458458229	0.0219989535440788	0.00889952014346158	0.0219989535440788	ENSG00000117868.16	ESYT2
ENST00000275428.9	1323	3.74348041159163e-11	2.01757465811133e-09	-0.853415258068696	0.129033769895687	6.30965651062491	0.21937446638179	0.00816304027141733	-0.0070640583083511	0.0168115303888224	0.0168115303888224	ENSG00000006625.18	GGCT
ENST00000275517.8	1921	6.09594436377653e-08	2.26270284703135e-06	-1.54186053028031	0.284688117344621	6.12902332607237	0.810456957439548	0.00773468940865639	0.113836296827181	0.0204883491268133	0.113836296827181	ENSG00000146670.10	CDCA5
ENST00000275521.10	756	2.75345531549319e-16	2.59698912454929e-14	3.1182474665439	0.381033263549972	7.70044673619353	3.09126379630009	0.00606145911760127	0.211718062779712	0.00874662216719973	0.211718062779712	ENSG00000146674.15	IGFBP3
ENST00000275603.9	346	7.44826090578742e-26	1.53494449602967e-23	-0.859739498763453	0.0817710822683762	7.86116226603048	0.223236628806454	0.000868186244070226	0.00099559761373543	0.00916157859894209	0.00916157859894209	ENSG00000146731.11	CCT6A
ENST00000275820.4	1346	5.97504443337259e-11	3.16526425168796e-09	-0.972733790666793	0.148636947352239	5.93635116307634	0.287441353319978	0.0073736138921064	-0.00290105755650407	0.0257657992851818	0.0257657992851818	ENSG00000146909.8	NOM1
ENST00000276202.8	532	1.42188043234882e-20	1.90574741256016e-18	1.61985258431675	0.174202254672287	6.47176603985119	0.80196203802445	0.0312049789150107	-0.0127233294785746	0.014314659384352	0.014314659384352	ENSG00000147251.15	DOCK11
ENST00000276431.9	249	3.51277350764883e-30	1.005922900359e-27	0.972852880080769	0.0852246757527636	7.98824843688132	0.292529031572232	0.00121816550138345	0.00952710160836461	0.00967670253436208	0.00967670253436208	ENSG00000120889.13	TNFRSF10B
ENST00000276440.12	2492	3.09258287732383e-06	8.84885752346302e-05	0.817890465557168	0.175340901909143	7.32371846780527	0.237576762353571	0.00120397309417998	0.0449126747292877	0.00870406642660023	0.0449126747292877	ENSG00000147459.18	DOCK5
ENST00000276569.8	2526	3.71063542245017e-06	0.000104743922471254	-0.44195168182364	0.0955165428159325	6.74737040466912	0.0613705935731118	0.00231545201506946	0.00115230655129178	0.0113696629121923	0.0113696629121923	ENSG00000104442.10	ARMC1
ENST00000276689.8	1170	2.33562074976344e-12	1.42219557592769e-10	-0.683363100031915	0.0974448385260257	7.10468499861578	0.151490133812004	0.00134030235586392	0.0129029424771809	0.00927973745199413	0.0129029424771809	ENSG00000147684.9	NDUFB9
ENST00000276893.10	1333	4.92415231421225e-11	2.63399667376287e-09	1.13294975302642	0.172358640731599	6.50760962074016	0.420721544106598	0.00380145483300138	0.0407597967192651	0.0138476182863411	0.0407597967192651	ENSG00000147854.17	UHRF2
ENST00000277010.9	1326	3.94809082221054e-11	2.12303671181675e-09	-0.765650971256293	0.115902134624288	7.17751955373599	0.17966642948721	0.0111140634596201	-0.00636405527024616	0.00903589375607977	0.00903589375607977	ENSG00000147955.17	SIGMAR1
ENST00000277508.9	2116	2.74670258432119e-07	9.25571271608876e-06	5.91518720024195	1.15080418455587	2.96021906147955	11.0826563173992	0.248493984701352	0.483786556832859	1.73803142208562	1.73803142208562	ENSG00000122133.17	PAEP
ENST00000277865.5	3055	3.77099655817198e-05	0.000880154299783615	0.331973472001839	0.0805549597263866	7.83523110636745	0.0380890638766763	0.000656221005642238	0.00562771404784428	0.00907743129913742	0.00907743129913742	ENSG00000148672.9	GLUD1
ENST00000278070.7	852	4.49859256363086e-15	3.76487845254853e-13	-0.987251408776149	0.125921846200454	6.3793100633556	0.30125782834483	0.00812778529635892	0.00294499608574502	0.0156566817294373	0.0156566817294373	ENSG00000148840.11	PPRC1
ENST00000278100.11	198	2.06491284554472e-33	7.43618916862227e-31	-1.30848211917204	0.108634299344598	6.69054776838448	0.518267083304316	0.00583712867718217	-5.03206191387962e-05	0.0118649878139553	0.0118649878139553	ENSG00000107949.17	BCCIP
ENST00000278412.7	1020	1.51547319813042e-13	1.05940491097541e-11	-1.16284182031442	0.157443054198328	7.58825852918918	0.435406308100005	0.00146089505912778	0.0357215779138186	0.00860096842564365	0.0357215779138186	ENSG00000149136.9	SSRP1
ENST00000278422.9	790	7.91499697341328e-16	7.14393600243368e-14	-0.882981714416383	0.109612182403674	7.09793793985737	0.242891229507959	0.00871713432483079	0.00252563706248311	0.00930511147211371	0.00930511147211371	ENSG00000213593.10	TMX2
ENST00000278505.5	1086	5.53417432669709e-13	3.63359821538499e-11	-0.82617612314543	0.114563813229529	6.35217251787573	0.205990904607356	0.00359623715191917	-0.00207022631357904	0.0160910638006166	0.0160910638006166	ENSG00000149218.5	ENDOD1
ENST00000278590.8	1958	7.79424971208126e-08	2.83841257134955e-06	0.746974480304827	0.13905406125348	6.13637985146972	0.190594500609303	0.00478434078078497	0.0242197071458448	0.0203169557257734	0.0242197071458448	ENSG00000149289.11	ZC3H12C
ENST00000278618.9	492	1.44038040060831e-21	2.08749764400356e-19	-0.998340413084289	0.104657406062766	6.64950565035738	0.3026104735492	0.00417372169169123	0.000333027595817826	0.0122560372739887	0.0122560372739887	ENSG00000149313.11	AASDHPPT
ENST00000278671.10	1583	1.46829308495452e-09	6.61371889637378e-08	-0.718251545818403	0.118762282713387	6.29940687876382	0.158076036717158	0.00416392071157244	-2.58559665715832e-05	0.0169927989813692	0.0169927989813692	ENSG00000149357.10	LAMTOR1
ENST00000278756.7	314	3.51513753534413e-27	7.98227282866808e-25	1.29520820913106	0.119948118830555	7.59300886273204	0.520534352953332	0.012943097273221	0.00863822954326234	0.00860482451791439	0.00863822954326234	ENSG00000084234.17	APLP2
ENST00000278823.7	1149	1.55124437476673e-12	9.62662566565422e-11	-0.902477579427411	0.127651962391933	6.97364927903075	0.262895348892084	0.0145804355837288	0.0086140825179424	0.00986209967003833	0.00986209967003833	ENSG00000149480.7	MTA2
ENST00000278903.11	607	8.23075168593431e-19	9.66862468227116e-17	-0.891740967463608	0.100683766230503	7.16054577461299	0.248686178491762	0.00611795020015359	0.00653904051970126	0.00908788097338424	0.00908788097338424	ENSG00000149547.15	EI24
ENST00000279036.12	1702	6.04942305293237e-09	2.53502743270393e-07	0.804351072735481	0.138314311661142	6.94364558965542	0.217051213035571	0.00521767301784138	0.023478600197602	0.010023349525077	0.023478600197602	ENSG00000124155.18	PIGT
ENST00000279242.6	2676	7.65998779972707e-06	0.000204118603192109	-0.560890504046806	0.125353412505123	6.73091135965711	0.113235620890979	0.00611605020531455	0.0174541668347049	0.0115078236683681	0.0174541668347049	ENSG00000149792.8	MRPL49
ENST00000279249.3	2011	1.16156931169033e-07	4.11966065253525e-06	2.06978580840112	0.390566721560022	5.28469534511679	1.46825482458578	0.0412505441425412	0.187563001842675	0.0733416846789063	0.187563001842675	ENSG00000149798.5	CDC42EP2
ENST00000279394.7	2563	4.6396079950471e-06	0.000129076320124401	-0.714670494281906	0.156026020964895	6.06975536273488	0.154891560942522	0.0145715703364677	-0.0124898374322428	0.0219446084907391	0.0219446084907391	ENSG00000149930.18	TAOK2
ENST00000279396.11	1452	2.40749341243571e-10	1.18225833526388e-08	1.02746140954837	0.162244375208588	5.85127158250884	0.325572405421673	0.0108304414655212	0.000256209769898281	0.0286544144647163	0.0286544144647163	ENSG00000149932.17	TMEM219
ENST00000279488.8	601	6.46578783814536e-19	7.67115700517665e-17	2.36304024377005	0.265996548056791	7.17311974161806	1.7600927543968	0.00276324314693056	0.103368002220263	0.00904909187620215	0.103368002220263	ENSG00000139318.8	DUSP6
ENST00000280557.11	1017	1.41201614771255e-13	9.89994094360825e-12	-0.844812692019473	0.114238065156372	7.06408213690068	0.229772948015961	0.0029295991395169	0.0166459041564903	0.0094397895850321	0.0166459041564903	ENSG00000139726.11	DENR
ENST00000280612.9	52	2.66468887405364e-58	3.65390337452925e-55	-1.6695178745385	0.103714135950361	8.63016198537315	0.849094926416175	0.000314466818427754	0.0158204661754671	0.0158117279474466	0.0158204661754671	ENSG00000151012.13	SLC7A11
ENST00000280871.9	632	2.55162871255745e-18	2.8788185715221e-16	1.99442531035498	0.22846219975023	7.85340825203671	1.25595366763302	0.000754771758991008	0.07753769331308	0.00913569894182444	0.07753769331308	ENSG00000151229.13	SLC2A13
ENST00000280892.10	3000	2.96680292080272e-05	0.000705149718216391	-0.897812359098585	0.214993399737403	6.20928104137237	0.273029350824216	0.0506104713522809	-0.0115989198783225	0.0187227715436895	0.0187227715436895	ENSG00000151247.12	EIF4E
ENST00000281141.9	168	3.38732377771501e-35	1.43767699194161e-32	-1.06974298246237	0.0864145989773074	7.1960283477896	0.344208951336536	0.00221874139862336	-0.00108882042576252	0.00898248297598992	0.00898248297598992	ENSG00000151465.14	CDC123
ENST00000281405.8	2242	7.34488267571225e-07	2.33490643918407e-05	-0.5746526980741	0.116044208855268	6.40061785831804	0.105778824598066	0.0048704585212295	0.00351842594991233	0.0153289290920382	0.0153289290920382	ENSG00000118965.14	WDR35
ENST00000281416.11	3043	3.62985138219214e-05	0.000850551833571569	1.08834548752468	0.263530880772588	5.90737014094706	0.438687000209533	0.0567631073226559	0.0474096803585079	0.0267070039519459	0.0474096803585079	ENSG00000151690.15	MFSD6
ENST00000281455.7	891	9.79103935404211e-15	7.83546880023141e-13	1.01401188371693	0.130976440958006	6.81262060343266	0.32905182379898	0.00350906656777113	0.022223175561268	0.0108624400365835	0.022223175561268	ENSG00000151726.14	ACSL1
ENST00000281513.10	2438	2.4186206959749e-06	7.07372149736646e-05	0.799178573183449	0.169501627355595	7.72081585379258	0.226082879562094	0.000856191016948771	0.0422400114973436	0.00878547627313347	0.0422400114973436	ENSG00000151779.13	NBAS
ENST00000281821.7	893	1.00314256100056e-14	8.00986306490302e-13	1.86323446169918	0.240763510455754	6.72471501470577	1.11105327933941	0.00418021058728289	0.0827703913631837	0.0115609434273795	0.0827703913631837	ENSG00000116106.12	EPHA4
ENST00000281828.7	63	1.27636412523644e-53	1.44460107279141e-50	-1.29720646929821	0.084146371596692	7.23931761570456	0.504978800791875	0.00175023487723507	-0.00155596788330719	0.00887068290209779	0.00887068290209779	ENSG00000116120.10	FARSB
ENST00000281830.3	273	4.40301159409123e-29	1.15000856668528e-26	1.17237282624438	0.104739828663342	8.65726158375108	0.415529451596777	0.000203594004265526	0.00378645409811302	0.0162520535583738	0.0162520535583738	ENSG00000152049.6	KCNE4
ENST00000281938.6	1621	2.07642344046169e-09	9.13370123372487e-08	-0.928734358352661	0.155003149166958	6.66243386673232	0.287595424017427	0.00223301605495961	0.0338059483225518	0.0121297322555884	0.0338059483225518	ENSG00000152137.6	HSPB8
ENST00000282003.7	2074	2.04535601326415e-07	7.031922139334e-06	-0.956691281085604	0.184150228407419	5.75544327059987	0.315271030138568	0.00996060984718082	0.0409063500865761	0.0324134377961579	0.0409063500865761	ENSG00000152193.8	RNF219
ENST00000282058.11	2338	1.28412499365662e-06	3.916306610252e-05	-0.99623544239316	0.205740453271334	5.50401089035201	0.303277259905064	0.0151437332162159	-0.00822905458999563	0.0483499679522249	0.0483499679522249	ENSG00000152240.13	HAUS1
ENST00000282077.7	2073	2.03505013315624e-07	6.99986563890846e-06	1.42493766477125	0.27423177189763	6.48842033563462	0.69937788220686	0.00282310416487024	0.1099814929123	0.0140941439980172	0.1099814929123	ENSG00000152256.13	PDK1
ENST00000282223.11	125	2.7812655808494e-40	1.58652288781509e-37	1.49867245162403	0.112798646299251	7.44625644901613	0.685311757762823	0.0105067362172021	0.0038757920150294	0.00857856569321302	0.00857856569321302	ENSG00000152377.14	SPOCK1
ENST00000282276.7	712	4.6516744034951e-17	4.65846898408447e-15	-1.09731174097601	0.130707297717057	6.08073324931914	0.373260771412202	0.00396213324002959	0.0110789346937942	0.0216644632747133	0.0216644632747133	ENSG00000247626.4	MARS2
ENST00000282296.10	2374	1.52577129716936e-06	4.58271257680556e-05	-1.22747245948874	0.255306939031183	5.32691386105589	0.492479314813185	0.0302747468793094	0.0203161570859227	0.067497702796899	0.067497702796899	ENSG00000204519.11	ZNF551
ENST00000282561.4	81	3.77335736922417e-47	3.32167251673037e-44	1.28416196532076	0.0890430733398028	7.88583632042962	0.502050772844487	0.002644945954913	0.00651653765951338	0.00924805740978326	0.00924805740978326	ENSG00000152661.8	GJA1
ENST00000282878.6	885	8.97421099873738e-15	7.23047617010136e-13	1.35937428455786	0.175335117566274	6.6917205182479	0.591260417797536	0.00187875703341608	0.0442348481445529	0.0118542340518129	0.0442348481445529	ENSG00000152932.8	RAB3C
ENST00000282903.10	1478	3.25948195851535e-10	1.57249053836251e-08	1.51523659709754	0.241053035031479	5.89093358649848	0.690950227094063	0.0598997989932083	-0.0571902445695295	0.0272600495536229	0.0272600495536229	ENSG00000152952.12	PLOD2
ENST00000283006.7	3031	3.47067539777925e-05	0.000816203953045025	-0.644427157954835	0.155652814569799	5.87918198840259	0.137353827021457	0.00867745349863624	0.00728244456203122	0.0276642445266142	0.0276642445266142	ENSG00000153044.10	CENPH
ENST00000283033.9	3012	3.12612319564383e-05	0.00074005673420381	-0.483361341237269	0.116078820642091	6.36908986755939	0.0780127074188822	0.00439343000019467	0.00550813444739877	0.0158180089022934	0.0158180089022934	ENSG00000153066.12	TXNDC11
ENST00000283131.4	2123	2.96104048789109e-07	9.94507917798333e-06	-0.418795073778237	0.0817016050576247	7.48875539447368	0.0584542235520824	0.00144625895121951	0.0058505278060391	0.00856646945226861	0.00856646945226861	ENSG00000153147.6	SMARCA5
ENST00000283147.7	100	9.33445761097622e-44	6.65584165493049e-41	2.02636778982456	0.146073809935926	7.02803375535755	1.25745499543057	0.00115467250465697	0.0308516644191384	0.00959697973756709	0.0308516644191384	ENSG00000153162.9	BMP6
ENST00000283179.14	1271	1.35621625181668e-11	7.60846920688724e-10	-1.43175326256766	0.211719218566039	7.91287609947415	0.668765254474199	0.0210410393267256	0.0461965019385954	0.00935015577278706	0.0461965019385954	ENSG00000153187.20	HNRNPU
ENST00000283206.9	1124	1.03120545421059e-12	6.54173253621281e-11	1.01342986018815	0.142210293884786	6.0624699181097	0.315202583433297	0.00820242486610536	0.000660773855153576	0.0221332266640906	0.0221332266640906	ENSG00000153214.11	TMEM87B
ENST00000283243.13	998	1.06732035099428e-13	7.62567237548056e-12	1.53917191652633	0.207092504142379	5.89744525003	0.762179822913351	0.00687676718712306	0.0574541907208187	0.0270392512600781	0.0574541907208187	ENSG00000153246.13	PLA2R1
ENST00000283290.9	1372	9.28755662800531e-11	4.82682170410562e-09	-0.724775873375602	0.111880674361334	6.56580655929162	0.172222489237378	0.00562862760591348	0.0126619589555476	0.0131473003374069	0.0131473003374069	ENSG00000144848.10	ATG3
ENST00000283646.5	2954	2.46671023151647e-05	0.000595417421625087	-0.985004099287102	0.233533702373508	5.31857747464626	0.292004747281374	0.0131987611238713	-0.0120302303768012	0.0686082240925461	0.0686082240925461	ENSG00000153574.9	RPIA
ENST00000283875.6	2894	1.97484836679691e-05	0.000486574249986479	-0.562906959537942	0.131898890826265	6.0704518699004	0.110944746022286	0.0041692865753163	0.0156875540414477	0.0219266895264823	0.0219266895264823	ENSG00000153767.10	GTF2E1
ENST00000284049.7	953	4.20583305653357e-14	3.14682812448132e-12	0.809307756437921	0.107129717179911	8.24539583235963	0.210265844952832	0.000664776795629671	0.016550387658942	0.0113158501042534	0.016550387658942	ENSG00000153922.10	CHD1
ENST00000284110.2	2808	1.32408292035993e-05	0.000336226526187124	-1.11962778187726	0.257026050082477	5.18596361434429	0.418368057544747	0.00977624073340162	0.0430964424657641	0.0893173448980981	0.0893173448980981	ENSG00000153976.3	HS3ST3A1
ENST00000284136.10	43	1.0432920310103e-62	1.7300208134688e-59	1.88150319483556	0.112573137523873	7.08035663355038	1.07722353520329	0.00206657410983975	0.0169424928281134	0.00937350820071889	0.0169424928281134	ENSG00000153993.13	SEMA3D
ENST00000284268.8	476	6.53066119790943e-22	9.7828207154566e-20	1.00994067295933	0.104974458778676	6.5088645799365	0.314009928017544	0.00269768281627167	0.00732216611907675	0.0138317726775421	0.0138317726775421	ENSG00000154122.14	ANKH
ENST00000284273.6	2590	5.22072992122014e-06	0.00014371223862952	-0.995271788356744	0.218466574431308	5.38153061755606	0.301382308642149	0.0108699356698744	-0.00560427462924982	0.060721530545751	0.060721530545751	ENSG00000154127.10	UBASH3B
ENST00000284320.5	2349	1.36112537291116e-06	4.13170215368487e-05	-0.391864091531732	0.0811209667328763	7.89027299097855	0.0496205377387191	0.000606636916491383	0.00383498541991196	0.00926427994902325	0.00926427994902325	ENSG00000154174.7	TOMM70
ENST00000285243.7	2447	2.51025217753718e-06	7.31471276122235e-05	-0.486387269847833	0.103326272322861	6.72518884063544	0.0837833551435737	0.00247769185672363	0.0135367859714834	0.0115568598616339	0.0135367859714834	ENSG00000154945.7	ANKRD40
ENST00000285407.11	385	1.55579022465284e-24	2.88140431632847e-22	1.09152407787399	0.106765927213427	7.07412521894477	0.371106199630091	0.00130855307874603	0.015789891741868	0.00939854746193689	0.015789891741868	ENSG00000155090.15	KLF10
ENST00000285667.4	1552	1.05896842313412e-09	4.86525028628579e-08	0.568337369684057	0.0931661073468742	7.12629092611401	0.107318118003622	0.00123225193982962	0.0117876333974243	0.00920170379835124	0.0117876333974243	ENSG00000155304.6	HSPA13
ENST00000285814.9	873	5.77101140214344e-15	4.7135875947129e-13	-0.885544033529677	0.113402553894981	6.6113028815932	0.24405598109904	0.00664354422525891	0.00435584390353648	0.0126466646195973	0.0126466646195973	ENSG00000155438.12	NIFK
ENST00000285873.8	50	1.51138988223954e-59	2.15536288326417e-56	-1.3706091079191	0.0842211519882361	7.27647105704429	0.563957604451474	0.00185071050195896	-0.00136720245415822	0.00878909316137939	0.00878909316137939	ENSG00000082516.9	GEMIN5
ENST00000285896.10	2950	2.43654267491325e-05	0.000588933013193269	1.35895053548367	0.321980507594316	6.75924712179418	0.678429704092235	0.0205606049475889	0.134946565958451	0.0112725808333944	0.134946565958451	ENSG00000155508.13	CNOT8
ENST00000285930.9	707	4.01226507730147e-17	4.04654241968747e-15	-0.817390080622862	0.097163293948653	7.52333246660094	0.211766809999337	0.00131867158523629	0.0128423869511922	0.00856846986283288	0.0128423869511922	ENSG00000085662.14	AKR1B1
ENST00000285968.11	248	3.40226504906368e-30	9.78206076848534e-28	-0.989825127171137	0.0866903894345123	8.1277563298425	0.301802049382335	0.000815583214401763	0.00902931012125806	0.0104572522160593	0.0104572522160593	ENSG00000155561.15	NUP205
ENST00000286428.6	1944	6.83497616757152e-08	2.50700175232778e-06	-0.627229298142755	0.116251398281191	7.46841044146941	0.134242242857394	0.00214690463086531	0.0181246767726329	0.00857025581832291	0.0181246767726329	ENSG00000155959.11	VBP1
ENST00000286713.6	2464	2.67817870554259e-06	7.75019701379905e-05	-0.436061004620702	0.0928960771888518	6.80211944695532	0.0574633495061701	0.00200469080250897	-0.00148145382635211	0.0109398309331067	0.0109398309331067	ENSG00000148175.12	STOM
ENST00000286788.9	2166	4.3150334133286e-07	1.4204946560664e-05	-0.572265885998904	0.113218926466496	8.48216779309505	0.113628703655704	0.000555087025348187	0.0186727009399907	0.0137256877784613	0.0186727009399907	ENSG00000156261.13	CCT8
ENST00000287025.3	3042	3.61002443926243e-05	0.000846184032272086	-0.853026949568147	0.206488134677779	5.49443606815152	0.24971305165178	0.0147658272333188	0.0245048710728301	0.0491901974107439	0.0491901974107439	ENSG00000156469.8	MTERF3
ENST00000287097.6	2538	4.00789072686269e-06	0.000112599937111197	1.05570344979499	0.228954605961192	7.13718557843492	0.397257186081727	0.0021608561321293	0.0764694612541374	0.00916419791221078	0.0764694612541374	ENSG00000156535.15	CD109
ENST00000287295.8	2925	2.2240405673208e-05	0.000542164063631597	-0.391584807624596	0.0923304496174866	7.01944724000242	0.0510577777672589	0.00315079837306187	0.00316942575011506	0.00963656951678897	0.00963656951678897	ENSG00000156709.14	AIFM1
ENST00000287394.10	552	6.07908280305778e-20	7.85258913386289e-18	-1.28004902273425	0.140004466605854	6.66677213077301	0.501042611892128	0.0173138765778928	-0.00545767443882192	0.0120879994264919	0.0120879994264919	ENSG00000156802.13	ATAD2
ENST00000287598.10	711	4.50282718974283e-17	4.51574669391594e-15	-1.27825814432229	0.152191640048939	7.00567969114296	0.517977919418819	0.00289818683251774	0.0318452561186609	0.0097018044219162	0.0318452561186609	ENSG00000156970.12	BUB1B
ENST00000287844.7	631	2.47730903134424e-18	2.79939846546703e-16	-1.31267821050494	0.150310249813082	6.88696750925954	0.544049030738981	0.00878215814711946	0.0251075986511873	0.0103585004597866	0.0251075986511873	ENSG00000033050.9	ABCF2
ENST00000287916.8	1528	7.89212503345751e-10	3.682853948859e-08	0.783462294234326	0.127452712146574	6.57470555313072	0.193358412668935	0.0113200483608283	0.000198030042746867	0.0130462423894477	0.0130462423894477	ENSG00000157224.16	CLDN12
ENST00000287936.9	1595	1.62326838568458e-09	7.25677297635442e-08	1.02162117755543	0.169377652419699	7.75753531850102	0.347539496095974	0.00364369601807379	0.039389487690739	0.00886539138811155	0.039389487690739	ENSG00000113161.16	HMGCR
ENST00000287996.8	2818	1.37731316118485e-05	0.000348502262757715	-0.545576563877139	0.125493550460466	6.53128843204328	0.108194493564203	0.00408436277858646	0.0195385840321738	0.0135542569836647	0.0195385840321738	ENSG00000127080.10	IPPK
ENST00000288207.7	2527	3.72154756740708e-06	0.000105010379005301	-0.785201416596879	0.169723504980677	6.8774951648395	0.219529661159234	0.0022027087921025	0.0410063934222866	0.0104185471218878	0.0410063934222866	ENSG00000157456.8	CCNB2
ENST00000288235.8	2576	4.92603754462302e-06	0.000136353331165295	0.575637669316128	0.126017644071374	6.17708628920766	0.116951351011189	0.0044166755937658	0.0175129907943318	0.0194039943321835	0.0194039943321835	ENSG00000157483.8	MYO1E
ENST00000288670.14	1256	1.03063415838045e-11	5.85098232716241e-10	0.551311947936181	0.0810495642188786	7.44816699269291	0.0975613902008017	0.00127587092368162	0.00669654285087576	0.00857767686642356	0.00857767686642356	ENSG00000157827.20	FMNL2
ENST00000288943.5	1051	3.52304014872459e-13	2.39016988358381e-11	-1.24228201868307	0.170813803365091	5.70163843727166	0.483256079700911	0.00881393086355974	0.0165319385338437	0.0349521022665122	0.0349521022665122	ENSG00000158050.5	DUSP2
ENST00000289361.11	2814	1.35608023069179e-05	0.000343617429883608	0.993592526497193	0.228367215669982	5.36307030428118	0.313918084141203	0.0153099630808124	0.00687785132903699	0.0629174147084777	0.0629174147084777	ENSG00000026950.17	BTN3A1
ENST00000289382.8	2146	3.62886237357138e-07	1.20574278977229e-05	-0.630763029867206	0.123983820636151	6.55945947096458	0.137804985289622	0.00329393142788258	0.0197640502414233	0.0132203322735055	0.0197640502414233	ENSG00000158435.8	CNOT11
ENST00000289893.8	3028	3.38748949085766e-05	0.000797693364121911	1.03398832617754	0.249411093379131	5.41567297154641	0.3412859459063	0.03640763018496	-0.010724644803871	0.0569012100659005	0.0569012100659005	ENSG00000127603.25	MACF1
ENST00000290216.14	2125	2.99108300095239e-07	1.00365262258781e-05	0.860343524388644	0.167904407288729	5.74764734283832	0.22721233239435	0.00953179230802885	-0.00308799429914407	0.0327560426724402	0.0327560426724402	ENSG00000141295.14	SCRN2
ENST00000290231.11	541	2.71368024872444e-20	3.57664059990845e-18	-1.52757066336905	0.165505830837429	5.7253978688105	0.724818355942513	0.0073080752375505	0.0236628203459293	0.0337801948242311	0.0337801948242311	ENSG00000124160.12	NCOA5
ENST00000290271.7	16	1.23749960568823e-82	5.51491699274959e-79	5.94359843773153	0.308649017862568	6.67580242143481	10.7122257761744	0.00933775401812284	0.133558570323169	0.0120021673637815	0.133558570323169	ENSG00000159167.12	STC1
ENST00000290349.11	698	3.09661339344181e-17	3.16333698289362e-15	-0.696567690516672	0.0825037426028913	7.38002776591998	0.150736743683959	0.00158074436152981	0.00488772994152159	0.0086295569536964	0.0086295569536964	ENSG00000159228.13	CBR1
ENST00000290354.6	1107	7.68157359410395e-13	4.9478493545979e-11	-1.88705350597271	0.263307820357611	5.22968487389484	1.12876654632511	0.0221747035084353	0.0534193789964939	0.0818218088837789	0.0818218088837789	ENSG00000159231.6	CBR3
ENST00000290524.8	2497	3.18919604302412e-06	9.10702581705213e-05	-0.559030154990201	0.12000880016528	6.57130887187355	0.102919857325379	0.00851853589527267	0.00293826794081303	0.0130846322803924	0.0130846322803924	ENSG00000143390.17	RFX5
ENST00000290541.7	528	9.78059001358323e-21	1.32082422410708e-18	-0.824822667714007	0.088325961025333	8.18311007785258	0.210094779913226	0.000865544265007506	0.00662826818595663	0.0108366688215655	0.0108366688215655	ENSG00000159377.11	PSMB4
ENST00000291386.4	1437	2.1722729180436e-10	1.07788272893654e-08	-0.636098545721489	0.100194464928106	6.81453749496517	0.133433124923373	0.00204065690959904	0.0130177392937451	0.0108484837908428	0.0130177392937451	ENSG00000160075.12	SSU72
ENST00000291442.3	2044	1.60739337707077e-07	5.60731787468955e-06	-0.522283443001827	0.0996759686418138	6.6662415800111	0.087726187742765	0.0028098623390687	0.00455537427669651	0.0120930857479571	0.0120930857479571	ENSG00000160113.5	NR2F6
ENST00000291705.11	2813	1.35585305265076e-05	0.000343617429883608	-3.98251610246048	0.915333410090733	1.29811087067029	4.87777700648554	0.189474008270947	-0.0399156900478963	1.06727886917155	1.06727886917155	ENSG00000160310.18	PRMT2
ENST00000292035.10	1883	3.91383030046634e-08	1.48205924452709e-06	-1.00276177920082	0.182496301372052	5.70619898981873	0.306535871703932	0.01523661508136	-0.00914097013618992	0.034720734940358	0.034720734940358	ENSG00000160563.14	MED27
ENST00000292090.8	769	3.75235532021177e-16	3.47929705789831e-14	-1.36928530969363	0.168086823247568	5.78011343706688	0.568930170975112	0.0109975941718173	-0.00293822770646766	0.0313821760523715	0.0313821760523715	ENSG00000160606.11	TLCD1
ENST00000292114.8	1546	1.01844551901152e-09	4.69723410657163e-08	-1.06586325494679	0.17454591013117	5.75145215860486	0.360826314631694	0.0131116156535284	0.0118970982939314	0.0325877964617492	0.0325877964617492	ENSG00000244045.13	TMEM199
ENST00000292431.5	815	1.55681955080292e-15	1.36205473926934e-13	-0.818222525504248	0.102632506830221	6.61342437342259	0.213366691086151	0.00317587191552727	0.0124744539762066	0.0126242752718556	0.0126242752718556	ENSG00000160877.6	NACC1
ENST00000292475.7	1230	5.90358437342178e-12	3.42235105823144e-10	-0.9824263739158	0.142753925472406	6.11950914747604	0.31260901004933	0.00985502277048061	0.0189706472291777	0.0207130020861912	0.0207130020861912	ENSG00000241468.7	ATP5MF
ENST00000292614.9	2164	4.30558760343076e-07	1.41869509461657e-05	-0.762884368142797	0.150919012554595	6.29126972660811	0.201929625767534	0.00639571648957447	0.0277691060361064	0.0171388678531596	0.0277691060361064	ENSG00000005075.15	POLR2J
ENST00000292616.10	2104	2.55787894915503e-07	8.66858367825811e-06	-1.18344232841162	0.229642442643047	5.67274176464187	0.448391175015387	0.0426121671183256	-0.00732410260271196	0.0364913100762723	0.0364913100762723	ENSG00000161036.13	LRWD1
ENST00000292644.5	186	2.46734444999411e-34	9.45868433668709e-32	-1.0667170028896	0.0873013728062024	7.27787788226146	0.35051138490875	0.00171590136548657	0.00971639317528474	0.00878626047139243	0.00971639317528474	ENSG00000161057.12	PSMC2
ENST00000293217.10	361	2.26450297817102e-25	4.47280111788107e-23	0.990918112657658	0.0952015627825816	6.87827421592855	0.3054516168654	0.00183270938605562	0.0117622969483131	0.0104135639162222	0.0117622969483131	ENSG00000161533.12	ACOX1
ENST00000293308.11	527	9.70981979397453e-21	1.3137552003597e-18	-0.99049041411663	0.106057722955941	8.60631913684002	0.305844710377184	0.001432210994833	0.0129719543052979	0.0154401499030656	0.0154401499030656	ENSG00000170421.12	KRT8
ENST00000293328.7	2701	8.55779004929967e-06	0.000225834441774709	0.424501956585054	0.0953779990039582	6.75120228474605	0.0602028501597794	0.00230734085709991	0.00537050516342175	0.0113381031838987	0.0113381031838987	ENSG00000173757.9	STAT5B
ENST00000293379.9	2395	1.80527386471314e-06	5.37466587263072e-05	1.34648482674054	0.28204047942502	6.86041735972712	0.639362615033905	0.00170442391369605	0.117615824137746	0.0105298178072122	0.117615824137746	ENSG00000161638.11	ITGA5
ENST00000293860.5	503	2.9201367345183e-21	4.1395115252106e-19	-1.69053582021051	0.178598750715327	5.72139901413674	0.874504597341198	0.0138745812515596	0.00753940564438171	0.0339716893840535	0.0339716893840535	ENSG00000161980.5	POLR3K
ENST00000294172.7	2408	1.94747510373379e-06	5.76672611281703e-05	-1.12686385953267	0.236795813207098	5.42903701861767	0.402419400735567	0.0286206893159002	-0.00177974761676613	0.0554876964127162	0.0554876964127162	ENSG00000162231.14	NXF1
ENST00000294618.12	2646	6.70866078765402e-06	0.000180783956463674	1.58353877709291	0.351684279049914	4.88324000070167	0.796819377388398	0.021646416253233	0.0340296585234257	0.163876331943053	0.163876331943053	ENSG00000130158.14	DOCK6
ENST00000294785.10	3057	3.79434128084684e-05	0.000885023587469752	0.863729777278564	0.209660521631292	7.14667672407158	0.276557779644151	0.00254705372297266	0.0633892477730853	0.00913251926481068	0.0633892477730853	ENSG00000162736.17	NCSTN
ENST00000295050.12	2889	1.91393548303961e-05	0.000472457232279604	-0.829352415190357	0.194014112216683	5.54786379244632	0.209636397481398	0.0117128306829115	-0.00760186954944196	0.0447493829259298	0.0447493829259298	ENSG00000010072.16	SPRTN
ENST00000295119.9	1561	1.16293389250017e-09	5.31209726270547e-08	-1.4665895623135	0.241006393157312	5.47519508343301	0.674297807427035	0.0361861162360243	0.000104288940181024	0.0509400060780208	0.0509400060780208	ENSG00000163002.13	NUP35
ENST00000295190.9	1581	1.45558326238583e-09	6.56476337388738e-08	-0.612165629167697	0.101197625060135	6.66611611929769	0.124713178441658	0.00225568037885331	0.0131057585978641	0.0120942892321789	0.0131057585978641	ENSG00000163053.11	SLC16A14
ENST00000295304.5	994	9.90249272532877e-14	7.10349437914329e-12	-1.68277695085477	0.226112948904229	5.37978835139719	0.854583441074971	0.0157658153783671	-0.00943836390768198	0.0609247831148823	0.0609247831148823	ENSG00000143942.5	CHAC2
ENST00000295321.9	2934	2.2746055710771e-05	0.000552789623858492	-0.367837518468617	0.0868345095685186	7.06612378774243	0.0441418610137475	0.0018790315710034	0.00255912969875009	0.00943131650700432	0.00943131650700432	ENSG00000163166.15	IWS1
ENST00000295414.7	1455	2.47676711765527e-10	1.21376908974083e-08	-0.919163265752452	0.145243613247767	6.09261267203257	0.268359729155267	0.0102768201628518	0.00834992536546472	0.0213667406210487	0.0213667406210487	ENSG00000163249.12	CCNYL1
ENST00000295491.9	2513	3.56167656841008e-06	0.000101019007968939	-1.00282130060542	0.216337579982062	5.49985284874986	0.342020590124209	0.0214905231132028	0.0289162541865779	0.0487123996555395	0.0487123996555395	ENSG00000163319.11	MRPS18C
ENST00000295633.8	2287	9.50503221710093e-07	2.96347537038987e-05	1.49538590733984	0.305080032216135	7.45663330443422	0.782542294829574	0.00131122511891139	0.138299513966585	0.00857412944801339	0.138299513966585	ENSG00000163430.12	FSTL1
ENST00000295770.3	1728	8.08175896644701e-09	3.33484804018251e-07	0.567210968027341	0.0983589615603052	8.30259546110114	0.10812786705822	0.000411901095119702	0.0140998268837127	0.0118082681509512	0.0140998268837127	ENSG00000163527.9	STT3B
ENST00000295802.9	2717	9.00578015597801e-06	0.000236344552168515	0.501667212103965	0.112994130319812	6.38168725097528	0.0907610942425788	0.00353196613606396	0.0155431547795975	0.015619544094032	0.015619544094032	ENSG00000042445.14	RETSAT
ENST00000295830.13	1996	1.00122565121833e-07	3.57672313799961e-06	-1.17276358917033	0.220175218881933	5.39230319547336	0.425705674635629	0.0132327289210875	0.00313395084207142	0.0594829615934729	0.0594829615934729	ENSG00000163584.18	RPL22L1
ENST00000295901.8	1116	9.44465014074578e-13	6.03442055229155e-11	-0.942757514859396	0.132069081691469	6.49419465660449	0.286074456338808	0.0121442443483654	0.0121519266411964	0.0140191191598763	0.0140191191598763	ENSG00000163636.10	PSMD6
ENST00000295920.7	2261	8.40527028566679e-07	2.65072707850148e-05	-0.453065015861235	0.0919795549660485	6.8768520965142	0.0659626643470006	0.0022676912282187	0.00321017348152933	0.0104226665694098	0.0104226665694098	ENSG00000163655.16	GMPS
ENST00000295958.10	229	3.53203034556524e-31	1.09977245310124e-28	1.4755262213497	0.127056103106135	6.24978875547569	0.672525192970981	0.00278181793112805	0.0214330620736473	0.0179140946381185	0.0214330620736473	ENSG00000163683.12	SMIM14
ENST00000296027.5	2753	1.06150881169236e-05	0.000274935794801715	0.874501235919791	0.198558528892083	8.23682941141483	0.276736310762519	0.000358981809927227	0.0587792522837549	0.011246517227303	0.0587792522837549	ENSG00000163735.7	CXCL5
ENST00000296129.6	2	1.61240992569482e-177	5.74856386708717e-173	2.84371669365964	0.100102807577895	6.63477446022698	2.43764636193231	0.00262731055521664	0.0119089041857409	0.0124035475722488	0.0124035475722488	ENSG00000163814.8	CDCP1
ENST00000296252.9	2235	7.1388158133624e-07	2.27752180204024e-05	0.803465898484839	0.162069189843312	5.80261269392953	0.198431313835802	0.00891273321992584	-0.00295763468569273	0.0304869002247753	0.0304869002247753	ENSG00000163898.10	LIPH
ENST00000296277.9	2425	2.23005625230069e-06	6.55719303150714e-05	-1.04908042715964	0.22172851032423	5.39391188819776	0.339626740409312	0.0144446350835003	-0.00262486306540438	0.0593006633524027	0.0593006633524027	ENSG00000163923.10	RPL39L
ENST00000296325.9	934	2.53174438536196e-14	1.9327998035744e-12	0.654401616137899	0.0858765997489155	7.11581135573907	0.133868371258283	0.00182324301573396	0.00492166785565913	0.00923894256091918	0.00923894256091918	ENSG00000163956.12	LRPAP1
ENST00000296328.9	582	3.19171922123112e-19	3.91034961083614e-17	1.01523681597846	0.113283835929175	6.40322038325754	0.324095873628587	0.00396016069851742	0.0146450091429382	0.0152896805257248	0.0152896805257248	ENSG00000163960.12	UBXN7
ENST00000296370.4	2026	1.35153401874642e-07	4.75665259983684e-06	1.06441836176235	0.201911136672187	7.95513986643035	0.388817663191759	0.000903367259654277	0.0602487934087274	0.00952549853494467	0.0602487934087274	ENSG00000163993.7	S100P
ENST00000296388.9	2243	7.34326559264885e-07	2.33490643918407e-05	0.770511225411827	0.155594139565255	6.30077160457851	0.199396092269162	0.0193458153704583	0.00726646928388041	0.0169684890301199	0.0169684890301199	ENSG00000117385.15	P3H1
ENST00000296411.11	2655	7.12580277631086e-06	0.000191374102132606	-0.49351743955363	0.109917348419615	6.58278292524772	0.0875660271233903	0.00359920093813534	0.0145235342872634	0.0129558518861074	0.0145235342872634	ENSG00000164024.12	METAP1
ENST00000296417.6	490	1.30430576723345e-21	1.89800445769008e-19	-1.44540012288906	0.15136006846732	8.29727299871455	0.654246298966027	0.000680942018974405	0.0336838634706734	0.0117602289594313	0.0336838634706734	ENSG00000164032.12	H2AFZ
ENST00000296490.8	1113	9.12318724722057e-13	5.84474163051047e-11	-0.63492650284597	0.0888863637299182	7.22138960036587	0.130420441993416	0.0018269422096972	0.0100242362759938	0.00891477531465177	0.0100242362759938	ENSG00000164091.12	WDR82
ENST00000296509.11	2633	6.25419719201773e-06	0.000169369265696784	-1.08724207724509	0.240667616158116	6.09927922381013	0.424133682120343	0.00929720724899715	0.077584144951848	0.0212020990082679	0.077584144951848	ENSG00000164109.14	MAD2L1
ENST00000296529.10	322	1.06575447031929e-26	2.36001729042382e-24	0.980238262157101	0.0916476137944404	7.75924433796788	0.29833925731609	0.00230134127504184	0.0102975863962805	0.00886942335347719	0.0102975863962805	ENSG00000164124.10	TMEM144
ENST00000296543.10	1221	5.24022329806623e-12	3.06157112792657e-10	-0.83721441790549	0.121354554145191	7.45491426855042	0.226309250012651	0.0135155936303118	0.0065229758046921	0.00857479808735537	0.00857479808735537	ENSG00000164134.13	NAA15
ENST00000296564.9	2280	9.04819244334664e-07	2.82970313149293e-05	-0.394993172062649	0.0804256426961324	7.36440776307114	0.0543069567953177	0.00105509211952571	0.00832125163357938	0.00864733388510322	0.00864733388510322	ENSG00000164151.12	ICE1
ENST00000296577.9	191	9.07094571745619e-34	3.38635975621726e-31	-1.03818450662278	0.0857119690270079	7.8341300036006	0.324189460938511	0.00194580342041675	-0.000894128419121559	0.00907400903131338	0.00907400903131338	ENSG00000164163.11	ABCE1
ENST00000296582.7	2322	1.18109804957067e-06	3.62798179054697e-05	-0.596520561923508	0.122771612867836	6.29342726257471	0.111889320522486	0.00550935292405204	0.000913504929978859	0.0170999504652026	0.0170999504652026	ENSG00000164168.7	TMEM184C
ENST00000296585.10	1877	3.69305700454132e-08	1.40292880475127e-06	0.967399953801304	0.175733238329975	5.65983474674217	0.291069854983176	0.00910241144052495	0.00378640580790822	0.0372208451403847	0.0372208451403847	ENSG00000164171.11	ITGA2
ENST00000296591.10	429	3.83000823401828e-23	6.36584865077948e-21	1.47587657403832	0.148953136638511	6.20079656685134	0.659240384021795	0.0143816467962307	-0.00716053994214334	0.0188989085754458	0.0188989085754458	ENSG00000164176.13	EDIL3
ENST00000296632.8	2750	1.04649994401452e-05	0.000271308967789516	1.04842991669343	0.237882934480119	8.02903761761794	0.397667535685586	0.00175341446797442	0.0831290213073345	0.00988033060281577	0.0831290213073345	ENSG00000164211.13	STARD4
ENST00000296641.5	431	4.04903669364336e-23	6.69866618105675e-21	-1.36722097752881	0.138064504645727	6.44373488626721	0.583662129350136	0.00456623144033851	0.0240264797242663	0.0146999940287351	0.0240264797242663	ENSG00000164220.7	F2RL2
ENST00000296839.5	2587	5.11484559497885e-06	0.000140977560998984	1.82883392307589	0.401058205960166	5.78975885873317	1.19640727693953	0.00472926704698731	0.236542259804993	0.0309945431282575	0.236542259804993	ENSG00000164379.7	FOXQ1
ENST00000297071.9	1894	4.65856364771164e-08	1.75382377157566e-06	-1.52486525767808	0.279081377372671	5.77946541083227	0.74476834519776	0.0854211953110541	-0.0264160340914626	0.031408427483287	0.031408427483287	ENSG00000164548.11	TRA2A
ENST00000297156.4	658	6.34140030954547e-18	6.87184206188191e-16	0.888070454088526	0.102950150035755	6.54883829330867	0.23825595831135	0.00255375909846063	-0.000484735493648492	0.0133443409901161	0.0133443409901161	ENSG00000164615.5	CAMLG
ENST00000297185.9	1820	2.01855388989806e-08	7.9082948662248e-07	-0.77862750333082	0.138782798982165	9.13904955604795	0.189500359171733	0.000595212126946617	0.00893244098402463	0.0282957858130396	0.0282957858130396	ENSG00000113013.14	HSPA9
ENST00000297258.11	1032	2.13060947515418e-13	1.47210250015885e-11	-1.04234919055049	0.142002958306478	7.12157406857421	0.350145358713727	0.0047584185537947	0.0254888416978925	0.00921832340135827	0.0254888416978925	ENSG00000164687.11	FABP5
ENST00000297431.9	724	6.22632683336816e-17	6.13207194097352e-15	-1.20443821306549	0.144056755975592	6.06725320532162	0.436716751331882	0.00911937930357069	-0.00722521854835887	0.0220091441097461	0.0220091441097461	ENSG00000164815.11	ORC5
ENST00000297439.4	2824	1.42349050726613e-05	0.000359421271707167	0.861501756486502	0.198493276350314	5.45447369344505	0.235387760848065	0.00618044074427421	0.00973478165480835	0.052918930390149	0.052918930390149	ENSG00000164825.4	DEFB1
ENST00000297440.11	1973	8.65589371005877e-08	3.1282303350331e-06	-0.978127110145471	0.182728679881441	6.16937506742507	0.327087517621916	0.0229378921482615	0.0271467635285597	0.0195724260779958	0.0271467635285597	ENSG00000164818.16	DNAAF5
ENST00000297540.5	2032	1.44968168195697e-07	5.08701292570176e-06	-0.834562749496628	0.158697164090538	6.00312450536669	0.233695039841211	0.0140240755020547	0.0169091057316951	0.0237531093335138	0.0237531093335138	ENSG00000164902.14	PHAX
ENST00000297578.9	2210	5.70909824365761e-07	1.84199792382698e-05	-0.778448558784195	0.15566460232367	6.05925562194393	0.21087240970186	0.00845920392700259	0.027887998697877	0.0222171362747094	0.027887998697877	ENSG00000164933.12	SLC25A32
ENST00000297632.7	2333	1.25414107843268e-06	3.83305938519349e-05	0.683389051741393	0.140995471431937	5.94718656496094	0.140500809843294	0.00439486976339928	-0.00390158097428291	0.0254247146830721	0.0254247146830721	ENSG00000164983.7	TMEM65
ENST00000297785.8	1155	1.70329800426541e-12	1.05153212897092e-10	1.68758980135517	0.239142372376905	7.29134860692707	0.923014690410656	0.000857784124646898	0.0849258272744348	0.00876007673130291	0.0849258272744348	ENSG00000165092.13	ALDH1A1
ENST00000297990.9	629	2.1392733410614e-18	2.42509930542198e-16	-1.25490412902953	0.143422589639508	6.57002320124216	0.472750688579424	0.0177558367792023	-0.0173616159506874	0.013099222049152	0.013099222049152	ENSG00000165271.17	NOL6
ENST00000297991.6	780	5.50093620044261e-16	5.03481354756741e-14	2.47116082001275	0.305085764025504	5.81595658566441	1.94368352760306	0.0112680706761252	0.128347914440413	0.0299705074181415	0.128347914440413	ENSG00000165272.16	AQP3
ENST00000298198.5	48	4.14498802140014e-61	6.15737970578991e-58	2.94489441973048	0.178558192295486	5.63385252252776	2.63998057665092	0.00730384840475674	0.0405206936489908	0.0387714814908897	0.0405206936489908	ENSG00000165434.8	PGM2L1
ENST00000298281.8	2799	1.29031461637287e-05	0.000328705228316724	-0.477200839329385	0.109406042403069	6.58879305396751	0.0736859998395656	0.00506511125010224	0.0016471481531042	0.0128894119213508	0.0128894119213508	ENSG00000165494.11	PCF11
ENST00000298289.6	2860	1.68492750068286e-05	0.000420077169610807	-0.352118792368973	0.0818307973804151	7.92697623075222	0.0435299020889663	0.000637927424765138	0.00727908370917451	0.00940649167510669	0.00940649167510669	ENSG00000165502.6	RPL36AL
ENST00000298492.6	2512	3.54774652950364e-06	0.000100704028081102	-0.552747675306238	0.119222826409376	6.27171548088809	0.101535887840422	0.00382327472903954	0.00852283786281944	0.0174978487765208	0.0174978487765208	ENSG00000165660.8	ABRAXAS2
ENST00000298532.2	2437	2.40177753311856e-06	7.0273428486453e-05	-1.10682603308306	0.234681240017117	5.31594709412317	0.372183076110785	0.0136499453201718	-0.00782005049807961	0.0689629813037854	0.0689629813037854	ENSG00000165684.4	SNAPC4
ENST00000298585.3	523	7.23674835786797e-21	9.86633087780913e-19	-1.32560119008035	0.141469282327365	6.02279407710166	0.545415909578629	0.00682098313207208	0.0159919606627965	0.0231993536312576	0.0231993536312576	ENSG00000165724.6	ZMYND19
ENST00000298717.9	1310	2.80974570778176e-11	1.52935960265397e-09	-0.898376380036277	0.134968110572973	6.56246806343428	0.263983705108091	0.010800532277786	0.0165240540296715	0.0131856147501475	0.0165240540296715	ENSG00000165819.12	METTL3
ENST00000298746.5	1589	1.52717469938722e-09	6.85296820422318e-08	-0.593761359887368	0.0982809598286589	6.86586620470891	0.1173567422264	0.00240638403924961	0.0120823365580141	0.0104938914703341	0.0120823365580141	ENSG00000165832.6	TRUB1
ENST00000298875.8	1755	1.06374362425521e-08	4.32189033526459e-07	-0.462974988963364	0.0809363026644631	7.59298247829422	0.0651592894040578	0.00122122509211601	-0.000151803489153666	0.00860480254137436	0.00860480254137436	ENSG00000165934.12	CPSF2
ENST00000298894.5	846	3.37328657030957e-15	2.8431303263517e-13	1.61290828225059	0.204781011436977	6.76150854482133	0.830764253259949	0.0320558975382584	0.0308469964294685	0.011254340738811	0.0308469964294685	ENSG00000165943.5	MOAP1
ENST00000298912.9	1201	3.87780285710924e-12	2.30227189777949e-10	2.08261450555039	0.300020898205793	5.65144281873629	1.40920000085092	0.00799537544219301	0.127023433598123	0.0377095343544237	0.127023433598123	ENSG00000165959.12	CLMN
ENST00000298942.4	2476	2.87090981227703e-06	8.26766370172056e-05	-4.84291217590077	1.03484442594648	1.72830890739044	7.06664576632719	0.443289114209187	-0.405156285108177	1.16306536465956	1.16306536465956	ENSG00000165983.14	PTER
ENST00000299045.8	2762	1.09168103373329e-05	0.000281829197788987	3.02389036549033	0.687533962718176	4.06147434874797	2.81175101587489	0.0458065689094115	0.0399148474947303	0.663247855927026	0.663247855927026	ENSG00000166046.11	TCP11L2
ENST00000299130.7	157	4.91482252108167e-36	2.23214334422425e-33	-2.1112020934704	0.168448963373646	5.96040181497622	1.34002369962851	0.017546107652142	-0.013956837919173	0.0250164722403417	0.0250164722403417	ENSG00000107949.17	BCCIP
ENST00000299192.8	231	4.73228148525761e-31	1.46073852391692e-28	-1.30514041188261	0.1126271316081	6.48959039522252	0.514838898783645	0.00494842360857668	-0.000171610652435056	0.0140788825528259	0.0140788825528259	ENSG00000155393.13	HEATR3
ENST00000299213.9	2327	1.19866532868848e-06	3.67295369990561e-05	1.47284518997525	0.303313063609456	5.00395433783069	0.671963032728757	0.00912570681902236	0.0173507264794669	0.128872515015208	0.128872515015208	ENSG00000166173.10	LARP6
ENST00000299238.6	2128	3.01594459474583e-07	1.01056820199134e-05	-0.627917784586843	0.122581585619331	6.24709054161639	0.136315717419673	0.00363732385473915	0.018902043844685	0.0179663397032095	0.018902043844685	ENSG00000166189.7	HPS6
ENST00000299300.11	611	1.01879073201367e-18	1.18893378650577e-16	-0.951668937243183	0.107739824428804	8.70315518550546	0.274012016481273	0.000368285646058444	0.00251907266294525	0.017043519005866	0.017043519005866	ENSG00000166226.13	CCT2
ENST00000299335.7	2643	6.62192820406597e-06	0.000178649250345335	-0.600063689530056	0.133184936811988	6.52449549263822	0.119737778289165	0.0129701295998481	0.00167343145194947	0.0136372114905719	0.0136372114905719	ENSG00000166260.11	COX11
ENST00000299502.9	666	8.65848741160287e-18	9.27004183779176e-16	0.861317231597727	0.100263817876997	7.83999297047305	0.234623611844478	0.000470736699486081	0.0146085130634213	0.00909237209468159	0.0146085130634213	ENSG00000197632.9	SERPINB2
ENST00000299565.9	1696	5.65655109103144e-09	2.37815282426242e-07	-1.12946536786861	0.193846146473363	5.64842312274198	0.413368116831419	0.0184763018124919	0.0198493377713135	0.0378881909413669	0.0378881909413669	ENSG00000169684.13	CHRNA5
ENST00000299601.10	1931	6.4583368925317e-08	2.3848019357073e-06	-0.496971477161163	0.091936015625589	6.86998459157176	0.0822943333928253	0.0022113444890472	0.00803882883507888	0.0104670019646156	0.0104670019646156	ENSG00000166477.13	LEO1
ENST00000299705.10	427	3.24954273760967e-23	5.42635586329086e-21	0.914403006516722	0.0921337153373016	8.02464204932915	0.261026203300273	0.000573551088279801	0.0121593811645026	0.00985744509011348	0.0121593811645026	ENSG00000166557.13	TMED3
ENST00000299767.10	2108	2.66163886392064e-07	9.00310709454446e-06	1.3408639162318	0.260566607650198	10.0718746244182	0.553548874421216	5.61891752697974e-05	0.0176613881565684	0.101786246358228	0.101786246358228	ENSG00000166598.15	HSP90B1
ENST00000299957.11	667	8.88643562112353e-18	9.49982616984396e-16	0.989508891726134	0.115226345784393	7.31125941841101	0.309670886956915	0.00392616864902785	0.0159894974952089	0.00872447541031045	0.0159894974952089	ENSG00000166734.20	CASC4
ENST00000299977.9	21	1.26561158727379e-76	4.2972937437605e-73	1.5301813209941	0.0825948112356641	7.19249232264186	0.709960162995214	0.00124042969699481	0.00816419587730189	0.00899242456758765	0.00899242456758765	ENSG00000166750.10	SLFN5
ENST00000300006.9	3093	4.29838721583668e-05	0.00099092208871005	0.997583221771694	0.243858603145969	5.38090536187531	0.323874447721017	0.028406149409009	0.00324730360711381	0.060794378083446	0.060794378083446	ENSG00000166780.11	C16orf45
ENST00000300030.8	2317	1.16529405353032e-06	3.5861082085855e-05	-0.640801739081249	0.131812900740886	6.39105790091776	0.126225773830075	0.0105874040588483	-0.00679026257483721	0.0154745571437415	0.0154745571437415	ENSG00000166797.11	CIAO2A
ENST00000300035.9	2409	1.95004723182093e-06	5.77194553000246e-05	-1.86481526402141	0.391888665177383	5.29502568736257	1.09720629167609	0.158504685737288	-0.0910728094898927	0.0718604031044787	0.0718604031044787	ENSG00000166803.13	PCLAF
ENST00000300093.9	1508	5.50014908134597e-10	2.60068057093033e-08	-1.60610086747078	0.258876223246974	6.40265847507783	0.854288277702258	0.0243602876672687	0.0761650607766566	0.0152981403726716	0.0761650607766566	ENSG00000166851.15	PLK1
ENST00000300151.5	1626	2.25087707286411e-09	9.87063584277381e-08	-0.824825379959312	0.137963369991774	6.09458624221103	0.217220509442334	0.00723301838830854	0.00916627813022544	0.0213178188009221	0.0213178188009221	ENSG00000166902.5	MRPL16
ENST00000300231.6	625	1.86569681210645e-18	2.12850632784702e-16	-0.857072356564645	0.0977821040768747	6.87460659277617	0.230847555073678	0.00390491570175427	0.00918964399511609	0.0104370941147969	0.0104370941147969	ENSG00000166963.13	MAP1A
ENST00000300291.10	1423	1.80559619125484e-10	9.04752149130253e-09	-0.52082222016579	0.0816716454374014	7.79198169762951	0.0839885377378068	0.00105328896631494	0.00221146382403568	0.00895209753636396	0.00895209753636396	ENSG00000167005.14	NUDT21
ENST00000300302.9	3058	3.81207870116359e-05	0.000888870044825927	1.07174970863015	0.260222870106926	6.60158385452432	0.425853361936666	0.0124589543308029	0.0891149588592262	0.0127503057229254	0.0891149588592262	ENSG00000051108.15	HERPUD1
ENST00000300403.11	1524	7.4841867502871e-10	3.50165650946504e-08	-1.17450964298378	0.190806594932759	7.37168014594057	0.457530458442364	0.00153949248556321	0.0530712425191877	0.00863878248995633	0.0530712425191877	ENSG00000088325.16	TPX2
ENST00000300408.7	132	2.90750734411153e-39	1.57058260351915e-36	-1.09234204573544	0.0833248666118282	7.78891718608269	0.358683495320968	0.00147063300466983	-0.000570443184018509	0.00894391708914861	0.00894391708914861	ENSG00000167085.11	PHB
ENST00000300413.10	453	2.13961337773898e-22	3.36783647431126e-20	-1.16631622052717	0.119807334451309	6.37380750957405	0.411039840305781	0.00578749219650866	-0.00209776416357293	0.0157432038859831	0.0157432038859831	ENSG00000167088.11	SNRPD1
ENST00000300456.5	2302	1.01622689492125e-06	3.14774294159273e-05	-0.602080199220566	0.12316332134391	6.29184148775968	0.110571762730544	0.00562526434088795	-0.00334827328776174	0.0171285412458068	0.0171285412458068	ENSG00000167114.13	SLC27A4
ENST00000300738.10	655	5.44911832486661e-18	5.93196844330212e-16	-1.17338913525553	0.135753094340928	7.49220729155498	0.435167301968477	0.00251935836603551	0.0251239955686698	0.00856619196913865	0.0251239955686698	ENSG00000167325.15	RRM1
ENST00000300917.9	2448	2.51820127040308e-06	7.33487840624271e-05	-0.535649776205619	0.113807001262755	6.45700530747107	0.0925306360877043	0.00491273108763706	0.00315530799107015	0.0145153192169941	0.0145153192169941	ENSG00000167447.12	SMG8
ENST00000300935.8	978	7.96535201613655e-14	5.80737689323723e-12	-0.869217672592022	0.116347254186279	6.49117530673871	0.229822934041733	0.00624676734277446	-0.002295360670467	0.0140582579922555	0.0140582579922555	ENSG00000167461.12	RAB8A
ENST00000300952.6	3056	3.78369507814672e-05	0.000882829168364444	0.7405572683737	0.179733559721012	6.03629240278508	0.203292503310319	0.00770037300570216	0.0407558557292778	0.0228291340014143	0.0407558557292778	ENSG00000167470.12	MIDN
ENST00000301019.9	1454	2.45345328777805e-10	1.20317079251531e-08	-1.14124238464375	0.180294355571159	5.80620887066253	0.429737519733187	0.0111866328590681	0.0375724491171614	0.0303466778076848	0.0375724491171614	ENSG00000167513.9	CDT1
ENST00000301071.12	190	9.00797367141822e-34	3.38055028772002e-31	-1.20895719125194	0.0998061650589791	8.06686924584792	0.450426771784471	0.00137562132080844	0.0135662845548618	0.0100869638389873	0.0135662845548618	ENSG00000167552.14	TUBA1A
ENST00000301180.10	2594	5.27802183782862e-06	0.000145082524720328	-0.499179898746609	0.10962741569081	6.94139236172404	0.0891759757190571	0.0027376291491886	0.01528962625738	0.0100359021929986	0.01528962625738	ENSG00000066084.13	DIP2B
ENST00000301280.10	382	1.25663725166011e-24	2.34563514639719e-22	-1.80401286747824	0.176100950689063	5.8303835191695	0.987495348367995	0.0170932054121478	-0.0031474297122945	0.02942411183824	0.02942411183824	ENSG00000167670.16	CHAF1A
ENST00000301364.9	223	2.75400599531228e-31	8.80590329550434e-29	-1.03332579141653	0.0888161389455041	7.88190703712582	0.329794625206602	0.00127799779458841	0.0105544620111922	0.00923386227537017	0.0105544620111922	ENSG00000167721.10	TSR1
ENST00000301455.7	1163	2.18405891236562e-12	1.33905534554874e-10	3.34307496929377	0.476072495463508	6.23451338762033	3.62481910021979	0.00595011526193934	0.334017416143339	0.0182128833045749	0.334017416143339	ENSG00000167772.12	ANGPTL4
ENST00000301585.10	1430	1.9916321059189e-10	9.9308626349959e-09	-0.755532930740819	0.11875742547285	6.31928721061122	0.177656932408916	0.00451105450683898	0.00349885746662728	0.0166439346505703	0.0166439346505703	ENSG00000167862.10	MRPL58
ENST00000301608.8	1597	1.63209711985248e-09	7.28710413487546e-08	1.17813258383999	0.19535453596045	5.74967883168454	0.446140772355539	0.0245791272847218	0.0125981937451459	0.0326659647957623	0.0326659647957623	ENSG00000161533.12	ACOX1
ENST00000301634.12	1843	2.6678032939053e-08	1.03214892061109e-06	-1.50174875428585	0.270004115259682	6.33195992073035	0.764057463008327	0.00566810875368144	0.103685224632064	0.0164273630210294	0.103685224632064	ENSG00000167900.12	TK1
ENST00000301738.9	2562	4.61669178244928e-06	0.000128488911341048	-0.571362455983697	0.124710988120944	6.52095502395648	0.116599913502039	0.00360930778110056	0.0197199380560528	0.0136808290228756	0.0197199380560528	ENSG00000167977.9	KCTD5
ENST00000301843.13	805	1.15154210144056e-15	1.01999450933065e-13	-0.800558365120643	0.099950816793395	7.0946537217617	0.200260317145909	0.00566761132700992	0.00432264911863805	0.00931763733949029	0.00931763733949029	ENSG00000085733.16	CTTN
ENST00000301905.9	2682	7.80512622090121e-06	0.000207508098454564	-1.47281136306431	0.329454040804985	6.98579878187624	0.780999951354683	0.0143594790520512	0.148450468452048	0.00979987833347987	0.148450468452048	ENSG00000168078.10	PBK
ENST00000302078.9	3052	3.7398726826702e-05	0.00087374797432869	-0.758008044301869	0.183849147005869	5.9796030517486	0.179098150953757	0.026262585205149	-0.0178559697228304	0.0244381780770295	0.0244381780770295	ENSG00000171566.12	PLRG1
ENST00000302243.12	2224	6.47501239833168e-07	2.07596350742195e-05	-1.17487952889404	0.23608633739972	6.2771376454259	0.480986682672457	0.0409645746485035	0.0426405634117183	0.017397167976347	0.0426405634117183	ENSG00000168872.17	DDX19A
ENST00000302274.7	1127	1.07055437551933e-12	6.77327499485628e-11	-0.829118716373376	0.116430983039318	6.40227109835927	0.218621566228859	0.00503028359643049	0.0104574819994058	0.0153039771208225	0.0153039771208225	ENSG00000170522.9	ELOVL6
ENST00000302278.8	1226	5.76385726347231e-12	3.35009951269158e-10	0.986641111103161	0.143295346585788	9.18451297488428	0.305733892394811	0.000825608986980174	0.0162940007119537	0.0299747255427313	0.0299747255427313	ENSG00000150093.19	ITGB1
ENST00000302362.11	433	4.19684143415874e-23	6.89782226816075e-21	-1.12141563350028	0.113283640632493	6.48559272111572	0.384614031024447	0.00511862501474202	0.00405903011875442	0.0141311498376857	0.0141311498376857	ENSG00000172301.11	COPRS
ENST00000302422.4	1204	4.19022344551823e-12	2.47949952331313e-10	1.05895325150386	0.15279360221647	5.74410647125671	0.345862486635761	0.00210442144763709	0.00970544102058755	0.0329144058697901	0.0329144058697901	ENSG00000205544.4	TMEM256
ENST00000302445.7	1286	1.9046767260748e-11	1.05607363356172e-09	-0.751822892112474	0.111992572518315	7.76238470804079	0.184622101890433	0.00261941371859615	0.0161940907303088	0.00887690522628366	0.0161940907303088	ENSG00000065427.14	KARS
ENST00000302450.11	871	5.68996706025604e-15	4.65806442324336e-13	-1.02605172473761	0.131365946746857	6.18856522542146	0.324023082504218	0.00672844258420781	0.0035071073571827	0.0191570753628391	0.0191570753628391	ENSG00000169607.13	CKAP2L
ENST00000302516.10	616	1.20350802268516e-18	1.39309961119387e-16	-0.732024590364508	0.0830489171052824	7.71719970340579	0.161062283553182	0.00156738887258116	-0.00118703476797498	0.00877829507595893	0.00877829507595893	ENSG00000189091.13	SF3B3
ENST00000302528.11	2690	8.15873090274959e-06	0.000216263995646713	-0.948396430872787	0.212598426032783	7.11640392054841	0.314450200723064	0.0585603297802156	-0.00279350016097386	0.00923680634720928	0.00923680634720928	ENSG00000130779.20	CLIP1
ENST00000302692.7	2179	4.83587553106012e-07	1.58245648860354e-05	-1.22854370846276	0.244111630964498	5.31351856629745	0.492371382494293	0.0200933487469431	0.0293760130196378	0.0692923838112776	0.0692923838112776	ENSG00000171612.7	SLC25A33
ENST00000302754.6	1105	7.49658936249777e-13	4.83743717559766e-11	0.93559083036905	0.1304858071056	7.39072222460533	0.283030915588396	0.000952264349340289	0.0245875544346595	0.00861865724671316	0.0245875544346595	ENSG00000171223.6	JUNB
ENST00000302787.3	267	2.48749022992502e-29	6.6429963803211e-27	-0.912717232264444	0.0811759174842887	7.61303821613854	0.250745314371729	0.00126098197522883	-0.000224118787741261	0.00862331239389525	0.00862331239389525	ENSG00000168924.15	LETM1
ENST00000302805.7	718	5.45149121501495e-17	5.41383188851568e-15	2.04365209714606	0.243973835985211	5.21749064168439	1.26446246147949	0.00544226773568013	0.00894309880012757	0.083842581232328	0.083842581232328	ENSG00000168939.11	SPRY3
ENST00000303004.4	550	5.47647658492876e-20	7.09990338930474e-18	0.977066474583785	0.106734290999301	7.12389543462711	0.300068319376826	0.0012498662324014	0.0158384470802839	0.00921011528787748	0.0158384470802839	ENSG00000172216.5	CEBPB
ENST00000303151.5	796	8.52394233985877e-16	7.63556764574484e-14	-1.08648367296543	0.135026684439164	6.14089551092808	0.355743616703976	0.00713557086914962	-0.00512358934684447	0.0202127373968008	0.0202127373968008	ENSG00000172336.5	POP7
ENST00000303155.9	362	2.39855514138565e-25	4.72449104423653e-23	-0.962914920767485	0.0925598871663189	6.99940979668293	0.282265056221117	0.00311876203599229	0.00201062900166095	0.00973223703237024	0.00973223703237024	ENSG00000171208.9	NETO2
ENST00000303204.9	148	1.59370359099821e-37	7.67820546300919e-35	-1.13331047673121	0.0885246626009282	7.66962886251914	0.389394153030573	0.00305976089294254	0.00203569164450249	0.00869516293996971	0.00869516293996971	ENSG00000169230.10	PRELID1
ENST00000303305.11	71	6.44851708532367e-51	6.47612763735097e-48	-1.29712728980416	0.0864255459308513	7.99896305993276	0.507987988193294	0.00147575144597595	0.00255703156263398	0.00972831103819259	0.00972831103819259	ENSG00000170515.14	PA2G4
ENST00000303383.8	1459	2.67081226648498e-10	1.30527483104486e-08	-1.42157335779789	0.225047398418218	6.66751237168347	0.667036841321999	0.00827910930842683	0.0676903879937851	0.0120809109267522	0.0676903879937851	ENSG00000171241.9	SHCBP1
ENST00000303400.9	889	9.64926086734833e-15	7.73938016743988e-13	-0.853871922528632	0.110265306924371	6.64764343832033	0.223622337927843	0.00596318497619128	0.00015326490258448	0.0122744718904974	0.0122744718904974	ENSG00000090316.16	MAEA
ENST00000303575.9	2734	9.84082484486194e-06	0.000256653319216546	0.417720682855881	0.0944932240966233	8.19286738121887	0.0630619339458848	0.00112044808355966	0.0122730060167023	0.0109079835916043	0.0122730060167023	ENSG00000170348.9	TMED10
ENST00000303596.2	1844	2.68982548100319e-08	1.04010475107078e-06	-0.552958008104336	0.099443700775328	6.64337598369811	0.101070240819863	0.0025166265355372	0.00916021496677502	0.0123169479003023	0.0123169479003023	ENSG00000168286.2	THAP11
ENST00000303887.9	290	3.91363244112577e-28	9.6226775028287e-26	-2.08864108710277	0.189913628986601	7.08056555331196	1.35200710098998	0.0284782668771643	0.025622512835126	0.00937267597720756	0.025622512835126	ENSG00000166508.17	MCM7
ENST00000303904.8	2127	3.00899457132198e-07	1.00871344106038e-05	-0.931024331393775	0.181738363953815	6.43368834378168	0.298598396547719	0.0347007038208672	0.0134949272460738	0.0148425455780469	0.0148425455780469	ENSG00000168090.10	COPS6
ENST00000303910.4	345	7.39747723799925e-26	1.52889773037188e-23	-1.42254237389699	0.135291788422772	7.35302144794007	0.6290526832773	0.00147100666156205	0.0259847953603863	0.00866168705066968	0.0259847953603863	ENSG00000277075.2	HIST1H2AE
ENST00000303991.5	2050	1.70176042101697e-07	5.91851295688961e-06	-1.42159020645179	0.271852254432633	5.17820011302153	0.632638322829912	0.0201330428125478	0.012820342569979	0.0907224295476096	0.0907224295476096	ENSG00000169258.7	GPRIN1
ENST00000304061.7	1270	1.34909012123001e-11	7.57445055151059e-10	-0.94126258761087	0.139172651630315	5.99167613078628	0.285655651321899	0.00497015433490475	0.0198586877540028	0.0240833861078149	0.0240833861078149	ENSG00000170468.7	RIOX1
ENST00000304141.5	2653	7.05509194165626e-06	0.000189617895140542	0.359682067037001	0.080071348033377	7.76362107862139	0.0407721770267355	0.000737254328996241	0.00171377094891924	0.00887987683482704	0.00887987683482704	ENSG00000168497.5	CAVIN2
ENST00000304218.5	2303	1.01933692611783e-06	3.15600521840669e-05	-0.744899161948662	0.152397552428052	8.65316288277244	0.194332445224818	0.00043638152606503	0.0344011394530262	0.0161841993509339	0.0344011394530262	ENSG00000168298.6	HIST1H1E
ENST00000304312.5	2288	9.58623485634575e-07	2.98748640820313e-05	-0.390770794974934	0.0797499989932577	7.45504911005104	0.0511518778784462	0.000965348820861111	0.0057113182001937	0.0085747446882758	0.0085747446882758	ENSG00000169020.10	ATP5ME
ENST00000304332.8	639	3.3628022841024e-18	3.75244529054206e-16	-0.824556077914268	0.0947928322601279	7.12063616632183	0.204628466600358	0.00425686593277992	-0.00343105479184177	0.0092216556390652	0.0092216556390652	ENSG00000113648.16	H2AFY
ENST00000304385.8	307	1.52898900456294e-27	3.55123882675426e-25	2.13578553720879	0.196407518372037	5.65997569661038	1.41476505421274	0.00541046527193602	0.0524534046376568	0.0372127345437403	0.0524534046376568	ENSG00000170006.12	TMEM154
ENST00000304414.12	2439	2.42232679473743e-06	7.08165599721023e-05	-0.542632687540613	0.115097187555398	8.57870025924691	0.104231905176059	0.000439497650408001	0.0194315462243357	0.0150275598846737	0.0194315462243357	ENSG00000170540.15	ARL6IP1
ENST00000304434.11	2616	5.96997080001131e-06	0.000162680533332134	0.363049319672937	0.080188476093457	7.75382028400755	0.0401607001800665	0.000788564301597044	-1.44922696327657e-05	0.00885672324568935	0.00885672324568935	ENSG00000012660.14	ELOVL5
ENST00000304478.9	695	2.78253252760258e-17	2.85475826400251e-15	-1.1404774378391	0.134882357307854	6.13647320125678	0.393417815803222	0.00697508177380817	-0.00296110685229088	0.0203147936955771	0.0203147936955771	ENSG00000171861.11	MRM3
ENST00000304567.10	1905	5.29123928221586e-08	1.98050669700325e-06	-1.24637571008171	0.229061170683854	7.9953385759757	0.528998547102574	0.0130709105683898	0.0656326193041965	0.00971070484954763	0.0656326193041965	ENSG00000171848.15	RRM2
ENST00000304658.9	1695	5.37597594121896e-09	2.261525595945e-07	-0.831256720836503	0.142458117056524	7.26144039623874	0.231649498919104	0.00924764942664793	0.0211938232462874	0.00882052257883505	0.0211938232462874	ENSG00000169180.11	XPO6
ENST00000304725.3	2794	1.25753545392937e-05	0.000320928088786613	4.5313830111499	1.03755498654562	2.28639650013779	6.44427962644095	0.129478984655019	0.22583355074444	1.4853015405035	1.4853015405035	ENSG00000170369.4	CST2
ENST00000304734.9	2189	5.02566235725371e-07	1.63704809831712e-05	-0.99278709932273	0.197556577845839	6.48276678704353	0.342522189114682	0.0411153263267934	0.017427575848445	0.0141683100734154	0.017427575848445	ENSG00000146223.14	RPL7L1
ENST00000304743.6	1089	6.09154300580037e-13	3.98853427443149e-11	0.771263337576356	0.107143458752478	6.54656201794343	0.183701038770448	0.00384836780521858	0.00271025469930905	0.0133712133249474	0.0133712133249474	ENSG00000100731.15	PCNX1
ENST00000304786.11	1888	4.07128214620781e-08	1.53759905801484e-06	-0.944547503986854	0.172119845843774	7.94294582156897	0.303201285786279	0.00622590370087228	0.0382119582990545	0.00947290211825854	0.0382119582990545	ENSG00000143742.13	SRP9
ENST00000304858.7	2763	1.09628849431809e-05	0.000282916231628146	-0.372450331487016	0.0847006567944644	7.79815070516645	0.0437741416850589	0.00179245797405529	0.000905500597973101	0.00896884391806519	0.00896884391806519	ENSG00000170606.15	HSPA4
ENST00000304863.6	640	3.53788163749761e-18	3.94164237937702e-16	-0.706971830528272	0.0813289578087203	7.24306048211941	0.153441381428193	0.00105973110337198	0.0033135572466846	0.00886186796400692	0.00886186796400692	ENSG00000169021.6	UQCRFS1
ENST00000304895.9	869	5.67149662694171e-15	4.65362940722039e-13	0.99602012211015	0.127514295133379	6.20495830215332	0.298699767521518	0.00557763087968994	-0.00422395284591137	0.018812212315354	0.018812212315354	ENSG00000169919.17	GUSB
ENST00000304916.4	967	6.10600463340995e-14	4.50240490569455e-12	1.91134666075559	0.254649690936389	5.5449285143008	1.17378957538726	0.0199046651783429	0.0773650324626545	0.0449780874121259	0.0773650324626545	ENSG00000168672.4	FAM84B
ENST00000304979.8	1019	1.50616978277234e-13	1.05393454554268e-11	-1.40625042531352	0.190378264602426	5.62825446770905	0.636749049419135	0.0152454897766232	0.0391132249868737	0.0391203356729236	0.0391203356729236	ENSG00000171960.11	PPIH
ENST00000304992.11	2998	2.91340871239056e-05	0.000692920930047687	-0.424947225142388	0.101658823158751	8.25626918662665	0.0648347423093503	0.00409629674581466	0.0092295770822926	0.0114054777432186	0.0114054777432186	ENSG00000174231.17	PRPF8
ENST00000305188.12	1771	1.20318003992701e-08	4.84424334087835e-07	-1.54302927037495	0.270741325819918	5.34121818276966	0.789689537995971	0.0443109571584285	0.0499487168738481	0.0656403411016618	0.0656403411016618	ENSG00000171320.14	ESCO2
ENST00000305218.8	369	3.84739249793838e-25	7.41444526143239e-23	-0.901569528057356	0.0870404980505322	8.09279688088593	0.248273065973369	0.00112525033556217	0.00440572691056316	0.0102388221157649	0.0102388221157649	ENSG00000168439.16	STIP1
ENST00000305366.8	1280	1.79700814521508e-11	1.00104584989387e-09	1.41796254262112	0.210955110952393	9.30585608712167	0.656587802287288	0.000138248544017806	0.0666148397113869	0.0350796326484553	0.0666148397113869	ENSG00000169908.12	TM4SF1
ENST00000305386.3	670	9.84804910186395e-18	1.04806760173031e-15	-0.746908667255741	0.0870958769072814	7.15873428941284	0.169367142561171	0.00228493713402895	0.000221782109280721	0.00909360052734353	0.00909360052734353	ENSG00000168282.5	MGAT2
ENST00000305414.8	1324	3.75847264328563e-11	2.02412487429636e-09	-1.10592393855305	0.167227260677063	6.36702108957249	0.400478275415674	0.00644650507326314	0.0355009299970682	0.0158509953829557	0.0355009299970682	ENSG00000129682.16	FGF13
ENST00000305544.9	212	2.35791856514722e-32	7.93061440421026e-30	1.07112751376593	0.0904490037186382	7.1311034819192	0.351213744636319	0.00308654851004689	0.00568782575546057	0.00918498490049446	0.00918498490049446	ENSG00000172037.14	LAMB2
ENST00000305641.6	2935	2.2921939637423e-05	0.000556874270496357	-0.792180386372718	0.187084541378389	5.56910151655671	0.226009801538438	0.00935585426764103	0.0378252359477963	0.043145084166502	0.043145084166502	ENSG00000168806.7	LCMT2
ENST00000305784.7	3080	4.05686539558832e-05	0.000939190682360485	-1.61233364985327	0.392848051107812	6.47663703487702	0.80656786317637	0.217244862837793	-0.183892458285772	0.0142495240510159	0.0142495240510159	ENSG00000168393.13	DTYMK
ENST00000305877.12	497	2.10687393933904e-21	3.02270702959016e-19	0.983271295911408	0.103506542351585	6.79070383735674	0.293082384752853	0.00504463305318364	-0.0012500676233545	0.011025773411187	0.011025773411187	ENSG00000186716.20	BCR
ENST00000305885.3	462	3.37855107821511e-22	5.21437675500109e-20	-1.72144912196741	0.177681891097723	6.909653238199	0.926901149165583	0.00472158754728515	0.0426346940888094	0.0102194484282137	0.0426346940888094	ENSG00000168496.4	FEN1
ENST00000305958.9	61	9.57529836573976e-54	1.1192738929028e-50	2.11762849201765	0.13719985251809	6.66498307258618	1.36789368849866	0.00718801327911367	0.0210476860173648	0.0121051702904037	0.0210476860173648	ENSG00000088826.18	SMOX
ENST00000306024.4	939	2.99703118680206e-14	2.27582866606746e-12	-0.959814148180068	0.126317129719316	6.19119952908583	0.285755480929676	0.00483298011073009	0.00689517140887942	0.0191010457800598	0.0191010457800598	ENSG00000170860.4	LSM3
ENST00000306052.10	2027	1.35993572092152e-07	4.78386071260919e-06	-0.601973716256456	0.114213948509325	7.13330781713609	0.12436549775999	0.00199057310743597	0.0175766659437001	0.00917740699097361	0.0175766659437001	ENSG00000157193.16	LRP8
ENST00000306125.12	1938	6.63165603425787e-08	2.43995666597896e-06	0.545104086946906	0.100928843787602	7.44913162668019	0.101365497491829	0.00286889369470897	0.0124110535677442	0.00857724045413942	0.0124110535677442	ENSG00000172053.18	QARS
ENST00000306185.7	2271	8.86296953100258e-07	2.78276168841307e-05	-0.660975351977391	0.13447202118235	6.13194150507116	0.141711882807113	0.00670396555071177	0.00660273198756637	0.0204201211705878	0.0204201211705878	ENSG00000172172.7	MRPL13
ENST00000306434.8	197	1.6435259874621e-33	5.94872979746181e-31	-1.00276472281508	0.083122890152227	7.93864082068366	0.307349329986191	0.000909397289821929	0.0062008566970146	0.00945472501106687	0.00945472501106687	ENSG00000168906.13	MAT2A
ENST00000306688.8	2009	1.15850932710547e-07	4.11181428869729e-06	-1.27547410415698	0.240658945006219	5.29633909481293	0.542693989586507	0.0152005947376448	0.0531040708548501	0.071674496979615	0.071674496979615	ENSG00000169683.8	LRRC45
ENST00000306773.5	2343	1.33903224901132e-06	4.0750471823945e-05	2.49863483429569	0.516901406614269	4.45842162165147	2.14566354784654	0.0408200343496848	0.300068387275044	0.35996056189003	0.35996056189003	ENSG00000171246.6	NPTX1
ENST00000306846.8	2096	2.36931159770147e-07	8.06018101920351e-06	-0.945061456287443	0.182876837596607	5.94974257252483	0.301177829073719	0.0248208119713055	0.0167235408107912	0.0253450946226984	0.0253450946226984	ENSG00000172239.14	PAIP1
ENST00000307116.6	905	1.18987558277527e-14	9.37490481261964e-13	1.16667814368128	0.151180509559598	6.43066310990138	0.42750427369304	0.0193973801472821	0.00455625286516562	0.0148859395587675	0.0148859395587675	ENSG00000122884.12	P4HA1
ENST00000307145.4	1675	4.20106356390696e-09	1.78837394842282e-07	0.605303254926292	0.103011480659401	7.11126438635213	0.12265124730448	0.00141333025974013	0.0145037174617231	0.00925545690016692	0.0145037174617231	ENSG00000169926.11	KLF13
ENST00000307363.10	458	3.00495488331288e-22	4.67828172488519e-20	1.18683323305448	0.122349652564492	6.64306751406542	0.44053526190395	0.00762215453186778	0.01483200169211	0.0123200307546096	0.01483200169211	ENSG00000170266.16	GLB1
ENST00000307365.4	518	6.40031034143022e-21	8.81018781052781e-19	1.87964170648156	0.200320003455436	8.77049317052587	1.10806960796473	0.000261710366284665	0.059930445310294	0.0183164020748466	0.059930445310294	ENSG00000168209.5	DDIT4
ENST00000307407.8	764	3.26457205604326e-16	3.04681997230509e-14	1.65133281479107	0.202291662892808	9.00941040040482	0.867176319812863	0.000210240780397779	0.0611726345335087	0.0241120102168468	0.0611726345335087	ENSG00000169429.11	CXCL8
ENST00000307602.9	2901	1.99656007920542e-05	0.000490421613883336	0.508442912446174	0.11920518515277	6.23211274729598	0.0864008145904282	0.00305430332999335	0.00800389170176143	0.0182605109209659	0.0182605109209659	ENSG00000168172.9	HOOK3
ENST00000307720.4	1062	4.13413198240216e-13	2.77570759767611e-11	-0.804426878863076	0.110938664098166	6.47412548043434	0.203918060627151	0.00417803852417397	0.00805606097074503	0.0142830422636545	0.0142830422636545	ENSG00000171497.5	PPID
ENST00000307768.5	2345	1.34440794276215e-06	4.08791743926279e-05	-5.41209548520696	1.11980398009675	2.01290056204353	8.89631114830907	0.569295320376234	-0.432947962863977	1.31164611038454	1.31164611038454	ENSG00000171135.14	JAGN1
ENST00000307839.9	3054	3.74923668478808e-05	0.000875362058192958	-1.14952599783617	0.278847825734307	6.26151156754208	0.402219403664476	0.0989444397920395	-0.0916989425994108	0.0176897250830858	0.0176897250830858	ENSG00000174748.20	RPL15
ENST00000307864.3	832	2.15577365905649e-15	1.84753948299716e-13	-1.19003155014658	0.150028461394146	6.10045656652177	0.442006258266613	0.0125896061175919	0.00885255783657685	0.0211732027248504	0.0211732027248504	ENSG00000042286.15	AIFM2
ENST00000308025.8	159	1.08889450654873e-35	4.88317823238684e-33	-1.0020852845499	0.0803599850874571	7.52332132816656	0.302477620451203	0.00111812329671691	0.000413308200492201	0.0085684675081676	0.0085684675081676	ENSG00000174243.10	DDX23
ENST00000308153.8	2223	6.37223429541974e-07	2.04393069815838e-05	-0.508794367281595	0.102176156800328	6.61332686563112	0.0901894728754253	0.00266352872143855	0.0129964218062893	0.0126253025026561	0.0129964218062893	ENSG00000105968.18	H2AFV
ENST00000308162.10	1534	8.55906589860333e-10	3.97845915797922e-08	-0.843968454075378	0.137584188956811	8.3892308616125	0.236400116303398	0.001024335419495	0.0273697781568604	0.0126584076167218	0.0273697781568604	ENSG00000172757.13	CFL1
ENST00000308275.8	2234	7.06468000455189e-07	2.25487888560684e-05	-0.804995212541587	0.162311260410214	5.8381294652902	0.202312218693249	0.0103816548356011	-0.000497866049616496	0.0291357630483272	0.0291357630483272	ENSG00000167196.14	FBXO22
ENST00000308385.6	258	1.09969364458015e-29	3.03924634236988e-27	2.32847268418783	0.205777208095376	6.230180187707	1.6773486235485	0.013029817229436	0.0504865718278556	0.0182989856741632	0.0504865718278556	ENSG00000139318.8	DUSP6
ENST00000308448.11	2878	1.78939920464583e-05	0.000443179301452123	-0.661873748678705	0.154294843947817	5.87504482466271	0.136354261532386	0.00790203474450672	-0.00173803002527455	0.0278083135588153	0.0278083135588153	ENSG00000138138.13	ATAD1
ENST00000308647.7	2122	2.95277478780936e-07	9.92199120970586e-06	-2.96366883459667	0.578114796942253	5.75707281150543	2.66859070628181	0.468982206918269	-0.426993684500838	0.0323428707471055	0.0323428707471055	ENSG00000160072.19	ATAD3B
ENST00000308696.11	1832	2.35291992672289e-08	9.15789314710968e-07	-0.860504671823995	0.154106802235113	7.77000684745138	0.239672537549657	0.0267279005894427	-0.00481283748896736	0.00889545915325568	0.00889545915325568	ENSG00000173692.13	PSMD1
ENST00000308713.9	2399	1.8385122732062e-06	5.46449683737785e-05	1.93327831497531	0.405264594648842	4.8346352495254	1.14827532495986	0.0661015257582698	-0.0323442607411093	0.180257561755566	0.180257561755566	ENSG00000174938.14	SEZ6L2
ENST00000308736.7	178	8.85775245874279e-35	3.54827629954043e-32	-1.6112294152745	0.130975090446378	6.37063199203345	0.782489842308528	0.00993821890797705	-0.00534850176449032	0.0157934925681785	0.0157934925681785	ENSG00000150990.8	DHX37
ENST00000308807.12	763	3.14356725640719e-16	2.93773158126944e-14	0.940147023653844	0.11510565436515	6.34572623883015	0.273290067749263	0.00367685262213778	0.00648207228249781	0.0161971148781062	0.0161971148781062	ENSG00000168404.13	MLKL
ENST00000308987.6	1680	4.40143045460775e-09	1.86809284009137e-07	-0.763664727554151	0.130132698709242	7.38307021067853	0.195276567961127	0.00183428415788642	0.0235674947521393	0.00862635111152503	0.0235674947521393	ENSG00000173207.13	CKS1B
ENST00000309061.12	966	6.0701479990255e-14	4.48059868449807e-12	-1.46135482193012	0.194677040900511	5.77645493147529	0.654354196845582	0.0253179975636228	-0.00820946984854732	0.0315307278170459	0.0315307278170459	ENSG00000141994.16	DUS3L
ENST00000309137.13	2000	1.05450215697461e-07	3.75951109004587e-06	-0.719233761823676	0.135268758920091	6.34385838665365	0.156944871260119	0.0112184025661976	-0.0090237650461867	0.0162280531434749	0.0162280531434749	ENSG00000172775.17	FAM192A
ENST00000309241.10	2435	2.37070579245634e-06	6.94212754929393e-05	-1.46090138695363	0.309582184566913	5.07583693998114	0.712310906034818	0.0322468957080734	0.0578044134343146	0.11151479779376	0.11151479779376	ENSG00000155846.17	PPARGC1B
ENST00000309244.8	1360	7.57931355013649e-11	3.97378951013921e-09	-0.613944171554037	0.0943263865470344	6.78751631724527	0.11920461424023	0.00229608948670778	0.00536188614414111	0.011050111311823	0.011050111311823	ENSG00000105379.9	ETFB
ENST00000309246.9	511	4.14370664800443e-21	5.78205203188469e-19	0.849338278127707	0.0900780934220484	7.19175814067717	0.226149528705343	0.00301413870934066	0.00915695566248627	0.00899450421470265	0.00915695566248627	ENSG00000133112.16	TPT1
ENST00000309352.3	1300	2.46590149220753e-11	1.35252800000282e-09	-1.11520096501583	0.167061761954322	6.50850148427047	0.384252763299	0.0280280946568056	-0.0140895876726476	0.0138363538041184	0.0138363538041184	ENSG00000204316.12	MRPL38
ENST00000309366.9	1795	1.59658244997503e-08	6.34221253554426e-07	0.727529515164266	0.128746962892702	6.07986447613159	0.163976697512581	0.00317721385323929	0.00330645974930484	0.0216864568279027	0.0216864568279027	ENSG00000173486.13	FKBP2
ENST00000309395.6	2105	2.57156451699116e-07	8.71082357812531e-06	0.640607486703097	0.124331557706334	6.19440228696614	0.126988999603315	0.00415426172214851	0.000690255774473015	0.0190332426403766	0.0190332426403766	ENSG00000173542.8	MOB1B
ENST00000309424.7	2370	1.51502987376636e-06	4.55813038476949e-05	-1.32245412640519	0.274981767980949	5.27673851718941	0.58549058079591	0.0389165000046291	0.0371148823229713	0.0745059590782632	0.0745059590782632	ENSG00000117877.10	CD3EAP
ENST00000309428.10	2873	1.760289562899e-05	0.000436880219258442	0.436079973181216	0.101571974319793	6.61332662248955	0.0604185001841948	0.00284999388649322	0.00136097771510097	0.0126253050643378	0.0126253050643378	ENSG00000141699.11	RETREG3
ENST00000309585.9	1080	4.94848540716367e-13	3.26710003215184e-11	1.45127615916165	0.200821244305748	6.54921547239488	0.680255753642707	0.0113066024839489	0.0491871557628143	0.0133398983604417	0.0491871557628143	ENSG00000013563.14	DNASE1L1
ENST00000309594.5	806	1.15902362776772e-15	1.02534765203908e-13	-0.951208438053952	0.118771497659554	6.32658155465722	0.278289263292162	0.00464127118596268	0.00392124819485152	0.0165187317984773	0.0165187317984773	ENSG00000173141.5	MRPL57
ENST00000309602.5	619	1.41629157946052e-18	1.63145807402024e-16	-1.05526257656089	0.119969108432406	6.35732635406792	0.347344821345894	0.00558180475012509	0.0110070573735187	0.0160070757169745	0.0160070757169745	ENSG00000173621.9	LRFN4
ENST00000309784.9	1685	4.46408399012588e-09	1.88906258060496e-07	-0.925883756703695	0.157838777213849	5.82073604493633	0.26053117617939	0.00758148415742332	-0.00339028803108956	0.0297881352311213	0.0297881352311213	ENSG00000213186.8	TRIM59
ENST00000309822.7	2457	2.58977960052311e-06	7.51573645240944e-05	-0.934714257661082	0.198835985501971	5.54012613641582	0.274745854969101	0.0139476361411148	0.00185065376717356	0.0453559875546955	0.0453559875546955	ENSG00000147679.12	UTP23
ENST00000309851.9	1664	3.78259953951365e-09	1.62088027383102e-07	-0.832444389283954	0.141249554666876	6.28821822293537	0.231830822407409	0.0109599772358333	0.0189671778045528	0.0171941431420785	0.0189671778045528	ENSG00000134184.12	GSTM1
ENST00000309922.7	872	5.75524560982102e-15	4.70610129544355e-13	-1.11689691838323	0.143023232339157	6.18265956072894	0.383058967241196	0.0113999229950947	-0.00037323630383241	0.0192835444880161	0.0192835444880161	ENSG00000174173.7	TRMT10C
ENST00000309931.3	2784	1.2135411288605e-05	0.000310812990848669	0.747449206743431	0.170840034229266	5.65479337961059	0.18068536506947	0.0062664275485617	0.0100851600402558	0.0375130483946232	0.0375130483946232	ENSG00000123977.10	DAW1
ENST00000309955.8	508	3.92977653738393e-21	5.5050842086763e-19	0.943594664730839	0.100015656631607	6.6029767462968	0.270026727885832	0.00226935345586079	0.00137497216073959	0.0127353439013163	0.0127353439013163	ENSG00000003402.20	CFLAR
ENST00000309971.8	787	6.7004021047772e-16	6.07071755627743e-14	-0.713606569550239	0.0883629457137963	6.98875346101773	0.154078526189976	0.00192700498676043	-0.000291723288763103	0.00978501027606853	0.00978501027606853	ENSG00000119392.14	GLE1
ENST00000310078.12	1194	3.57071485278352e-12	2.13238066886831e-10	0.594067520855388	0.0854379038721668	7.5943628620806	0.114634428302264	0.000939545716310645	0.0100099074107938	0.00860596069734622	0.0100099074107938	ENSG00000173744.17	AGFG1
ENST00000310118.9	723	5.95490127384244e-17	5.87286694924013e-15	-0.784790658220887	0.0938058639829916	7.87515839703871	0.195328361310346	0.00248612084385726	0.010713189332536	0.0092098576563011	0.010713189332536	ENSG00000175166.17	PSMD2
ENST00000310137.4	687	1.83565915874826e-17	1.90502604120098e-15	-1.13373501207961	0.133321803921784	6.4051380826845	0.406936167365695	0.00510422184651466	0.0215578332549231	0.0152608675041679	0.0215578332549231	ENSG00000239306.4	RBM14
ENST00000310144.11	278	1.12899142719114e-28	2.89574117713803e-26	-1.05739778901578	0.0951803469398294	6.89755748289077	0.337664513262528	0.00329618723408951	-0.000499327236726937	0.0102927604312899	0.0102927604312899	ENSG00000087191.13	PSMC5
ENST00000310256.7	2755	1.0706657140313e-05	0.000277106163605402	-0.677902831934767	0.153985303613773	6.21375277217855	0.141471629498834	0.016936313222678	-0.0124288699285766	0.0186308973708605	0.0186308973708605	ENSG00000173409.14	ARV1
ENST00000310323.12	1193	3.51470171790176e-12	2.10068978452026e-10	1.0753797416924	0.154609940584945	6.13715644075945	0.369597128593184	0.0155573713204507	0.0127734436051253	0.0202989792710698	0.0202989792710698	ENSG00000175497.16	DPP10
ENST00000310396.10	1041	2.67295796691642e-13	1.83086066160431e-11	0.966956888809898	0.13228004012147	6.08294356279115	0.28639770419438	0.00463836971876774	0.00273165121786215	0.0216086438030387	0.0216086438030387	ENSG00000106034.18	CPED1
ENST00000310455.4	1716	7.17701614643216e-09	2.98222587007691e-07	1.71319558210062	0.296055947860545	5.97160221688995	0.985690679875052	0.0291689904571204	0.102304695938289	0.0246770293617113	0.102304695938289	ENSG00000173281.5	PPP1R3B
ENST00000310513.10	1274	1.48491518732171e-11	8.31086283491263e-10	-1.18083380600873	0.174954747589145	6.58465866901772	0.436095299457378	0.0329787038708884	-0.0107477585790637	0.0129350416850835	0.0129350416850835	ENSG00000149187.18	CELF1
ENST00000310574.8	98	3.80602537602605e-44	2.76923299400165e-41	-1.52202311040931	0.109211983666469	6.690764982885	0.696463337496217	0.00602789177189858	-0.00415660063414249	0.0118629942926489	0.0118629942926489	ENSG00000138074.15	SLC5A6
ENST00000310624.6	2241	7.29596379083651e-07	2.32216515456411e-05	-5.22450939527395	1.05475003267493	2.42480074247133	8.7766143962938	0.0771640184747442	0.657792068902845	1.5915824286669	1.5915824286669	ENSG00000100285.9	NEFH
ENST00000310775.11	592	4.62408833596419e-19	5.56952693762821e-17	-0.966401272370091	0.108329713607786	7.04393664928775	0.293453673124822	0.00807713749343314	0.0085156716981468	0.00952585278208441	0.00952585278208441	ENSG00000140525.17	FANCI
ENST00000310786.10	2680	7.7517606122498e-06	0.000206243111453679	0.392734433978934	0.0878221770824354	7.35549707558614	0.0529265713535785	0.00291063611404191	0.00540745221564802	0.00865846606720604	0.00865846606720604	ENSG00000135535.17	CD164
ENST00000310806.9	757	2.77857724628059e-16	2.61722155837241e-14	-0.85621364314108	0.10463874388334	6.68010720906391	0.230821242000894	0.00446216018783039	0.00915121630044273	0.0119617398943944	0.0119617398943944	ENSG00000129534.14	MIS18BP1
ENST00000310850.9	2211	5.76915718440706e-07	1.86053362223863e-05	-0.808348388791446	0.161708852478795	5.83931980856418	0.213792400574647	0.0101328708056445	0.0120724607895181	0.0290917586493685	0.0290917586493685	ENSG00000129480.13	DTD2
ENST00000310942.9	377	6.79558993081676e-25	1.28528579423596e-22	-1.01508904110307	0.0985190269714598	6.70010632012497	0.318072725117771	0.00278099386492066	0.00840775201946575	0.0117780041481842	0.0117780041481842	ENSG00000173894.11	CBX2
ENST00000310955.11	1058	4.01066338135764e-13	2.70298999758341e-11	-1.55373871057447	0.214155162506126	6.7758171582759	0.779266114574915	0.00875603362142801	0.0600376168206097	0.0111407270968182	0.0600376168206097	ENSG00000117399.14	CDC20
ENST00000310958.10	309	1.64055788484431e-27	3.78570677737665e-25	1.67549352199554	0.154170010880788	6.00460796391592	0.870705633380686	0.00790535461810018	0.0277472337643735	0.0237107458724741	0.0277472337643735	ENSG00000260916.7	CCPG1
ENST00000310974.8	2932	2.27126155353815e-05	0.000552353457754038	0.672892451308876	0.158835693550039	7.60931413578895	0.151640032175073	0.0292235645501474	-0.00946761846698344	0.00861960176813561	0.00861960176813561	ENSG00000173852.14	DPY19L1
ENST00000311124.9	3013	3.14367164026756e-05	0.000743964031323062	-1.43783355277084	0.345400491551552	5.02328486792961	0.624780444157888	0.0549879112375155	-0.0492743530927617	0.123964338108565	0.123964338108565	ENSG00000173638.19	SLC19A1
ENST00000311127.9	2980	2.74081191671238e-05	0.000655808231239126	-0.964121642547934	0.229881319304624	5.6234312945609	0.342273667647078	0.0207099761609236	0.058558155286928	0.0394251935023895	0.058558155286928	ENSG00000173706.14	HEG1
ENST00000311160.14	109	4.048076355969e-42	2.64811042647719e-39	-1.77011181043976	0.13016288538316	6.50360420786449	0.951394630351041	0.0115151471037666	0.00274220778816712	0.0138984179931378	0.0138984179931378	ENSG00000136205.17	TNS3
ENST00000311180.9	2919	2.13893568217655e-05	0.000522489448036714	-0.601659594249762	0.141571257138807	6.04139921874011	0.127402734174747	0.00737252252416598	0.0161330449369728	0.0226911087476274	0.0226911087476274	ENSG00000174840.9	PDE12
ENST00000311337.11	992	9.63023356971568e-14	6.92211869410289e-12	-0.696322439443396	0.0935178513308025	7.07049520389473	0.150948255983079	0.00370505524217137	0.00315591235952761	0.00941332753412376	0.00941332753412376	ENSG00000113552.16	GNPDA1
ENST00000311417.7	326	1.55071515024634e-26	3.39178506359401e-24	1.23224564466433	0.115585402001873	6.29278375397252	0.46912964454752	0.00292843395968919	0.0140726234268807	0.0171115437742126	0.0171115437742126	ENSG00000172667.11	ZMAT3
ENST00000311502.12	1803	1.72507563207906e-08	6.82222922183947e-07	-0.553717010736077	0.0982198071099411	7.31865904697387	0.103557315004006	0.00225027466014768	0.0122204211029234	0.00871218143408607	0.0122204211029234	ENSG00000196642.19	RABL6
ENST00000311772.10	1892	4.54929885055735e-08	1.71449897061386e-06	-0.731412979958794	0.13376041173396	6.21397333074458	0.1690094061964	0.00821138873494973	0.00243851379097449	0.0186263828859081	0.0186263828859081	ENSG00000117751.18	PPP1R8
ENST00000311893.13	1001	1.14288801151104e-13	8.14110756970858e-12	-1.00414933567359	0.13527101926943	6.44324830634792	0.314025374938699	0.0127405296030511	0.00167273094518149	0.0147068433782346	0.0147068433782346	ENSG00000136003.15	ISCU
ENST00000312037.6	2220	6.2506123532976e-07	2.00762911369159e-05	-1.6971445632148	0.340565813049127	6.69052725796313	1.00327198815624	0.0468778483636432	0.127099761163076	0.0118651760923335	0.127099761163076	ENSG00000164587.13	RPS14
ENST00000312175.7	2684	7.93600217772931e-06	0.000210830364858722	-0.610104093608623	0.136583236350995	6.08992068010899	0.112999199814015	0.00654875276459667	-0.00488487988632758	0.0214337179135711	0.0214337179135711	ENSG00000175334.8	BANF1
ENST00000312397.10	2106	2.59815286307537e-07	8.79670900991104e-06	-0.762131153297143	0.147972729063425	6.09442096211511	0.200528282703583	0.0065705955044241	0.0262732973152924	0.0213219099827783	0.0262732973152924	ENSG00000175467.15	SART1
ENST00000312475.5	717	5.15278741341091e-17	5.1243285038473e-15	-1.34162360756352	0.160038043665655	5.78997990558271	0.545759536127517	0.00743253572283805	-0.000215829702852875	0.0309857274076573	0.0309857274076573	ENSG00000259494.2	MRPL46
ENST00000312584.4	1377	1.01316609408339e-10	5.2444944051042e-09	2.33427151703099	0.361064363541883	6.04882011557432	1.79108802411054	0.00344835713966674	0.192102854790191	0.0224925093834596	0.192102854790191	ENSG00000173530.6	TNFRSF10D
ENST00000312734.8	1281	1.80479628623283e-11	1.0045994878497e-09	1.2311963639228	0.183186441482915	5.64660582212048	0.472896824481947	0.0123394765622314	0.0103398715889283	0.0379964319525289	0.0379964319525289	ENSG00000138028.16	CGREF1
ENST00000313104.9	2567	4.72024426418498e-06	0.000131115035844739	-0.743649734708905	0.162480605093478	6.9275221192999	0.197584414817638	0.00881322040837129	0.0307867001389427	0.0101145586211891	0.0307867001389427	ENSG00000089157.16	RPLP0
ENST00000313146.10	1483	3.57300318875929e-10	1.71793269973899e-08	-1.21220774025463	0.193284488070741	6.31000146126751	0.485664953654491	0.0240630190456792	0.0319753209474732	0.0168054820927595	0.0319753209474732	ENSG00000143319.16	ISG20L2
ENST00000313288.9	316	4.34199946769702e-27	9.79752943179329e-25	-1.58272269951543	0.146838643340006	6.69103252628714	0.768539606802088	0.0204818408159284	0.000813488851149773	0.011860539950972	0.011860539950972	ENSG00000013810.19	TACC3
ENST00000313486.11	2268	8.60409574219098e-07	2.70505486243909e-05	-0.475957851695278	0.0967169641314694	6.84582966794592	0.0701521005117919	0.00340327526623515	-0.000664103347888185	0.0106279814599768	0.0106279814599768	ENSG00000174238.14	PITPNA
ENST00000313546.8	3072	3.92843049484973e-05	0.000911825546890512	1.29252383221973	0.314356551505126	5.80618398142572	0.619769406825828	0.0294530799285428	0.11877698228275	0.0303476456035951	0.11877698228275	ENSG00000139323.14	POC1B
ENST00000313552.10	2160	4.18651070431183e-07	1.38170447180647e-05	-1.04355579452484	0.206225093730544	5.4581756905475	0.331262278324457	0.0112351524139268	-0.00553556561574616	0.0525580315123306	0.0525580315123306	ENSG00000168395.15	ING5
ENST00000313608.13	530	1.30001146889999e-20	1.74898146751783e-18	-1.00495236320932	0.107964049474197	6.53109027082373	0.312078102913297	0.00392769063810974	0.00744646838351529	0.0135566633301904	0.0135566633301904	ENSG00000181610.13	MRPS23
ENST00000313655.5	2947	2.42410934301938e-05	0.000586524236832894	-1.37076584249042	0.324691242252701	5.0260443004421	0.623258009971097	0.0348581567218664	0.0395897326400798	0.123278447471536	0.123278447471536	ENSG00000136982.6	DSCC1
ENST00000313843.8	2976	2.70493745721868e-05	0.000648094289144895	0.724365432102678	0.17259192192875	5.68056437929957	0.161134707962867	0.00862000528584921	-0.00396610004175268	0.0360619519867402	0.0360619519867402	ENSG00000103496.15	STX4
ENST00000314103.6	870	5.68442018468866e-15	4.65806442324336e-13	-1.63519632776217	0.209351758888985	5.54594467319238	0.836927814204069	0.0208435202919164	0.0226161110905907	0.0448987181329514	0.0448987181329514	ENSG00000159259.8	CHAF1B
ENST00000314595.6	2143	3.48360214381212e-07	1.15909830733728e-05	-0.57147519278238	0.112159364858862	7.64036664168406	0.110563958232793	0.0102152092821145	0.00552077752175587	0.00865437540620058	0.00865437540620058	ENSG00000047315.16	POLR2B
ENST00000314606.9	291	3.98565014123918e-28	9.76607552133741e-26	-1.3422162492177	0.122061797747299	6.52681207243694	0.547941749079956	0.00873980990751185	0.000608204068423586	0.013608813796442	0.013608813796442	ENSG00000179115.11	FARSA
ENST00000314622.9	748	1.83113724576995e-16	1.74555361193022e-14	-0.854252396326273	0.103763939794968	6.54836515761336	0.228637269896191	0.00280051488703036	0.00934088874726686	0.0133499179156303	0.0133499179156303	ENSG00000178694.10	NSUN3
ENST00000314666.11	69	9.00886445142142e-52	9.30968218614715e-49	-1.56916721997362	0.103653275892526	6.99672408253911	0.750543323793547	0.00637058991263056	0.0084514032394087	0.00974541249224768	0.00974541249224768	ENSG00000178921.14	PFAS
ENST00000314754.12	49	3.78001083986621e-60	5.50061005971062e-57	3.41545636713038	0.208787188828456	8.16314767023451	3.55191316699411	0.0155225109094272	0.0498656244189067	0.0106949652697655	0.0498656244189067	ENSG00000196352.15	CD55
ENST00000314761.9	534	1.50453527192217e-20	2.0089772102835e-18	-0.779265116912211	0.0838579658720253	7.41999624003604	0.18546331571659	0.00195415487215519	0.00215469386000686	0.00859408278813545	0.00859408278813545	ENSG00000115368.10	WDR75
ENST00000314940.6	1591	1.5753904724709e-09	7.06044263036237e-08	-0.665242805861212	0.110204263243791	7.05003719434222	0.147338372789557	0.0023032317811737	0.0159142376744865	0.00949931741934611	0.0159142376744865	ENSG00000177733.6	HNRNPA0
ENST00000315091.7	1555	1.10109452857231e-09	5.04578690651156e-08	-0.912008492803628	0.149656285469779	6.14486773896209	0.252037099170908	0.0134738280021837	-0.0103372631432767	0.0201216776687343	0.0201216776687343	ENSG00000120948.17	TARDBP
ENST00000315144.14	1147	1.49875543670859e-12	9.31711051953524e-11	-1.01655282826904	0.143690410142418	6.21405289435132	0.326878830890874	0.0123456462140091	0.00873552265141577	0.0186247547363353	0.0186247547363353	ENSG00000160688.19	FLAD1
ENST00000315183.11	1327	3.96863065944862e-11	2.13247355343877e-09	-0.641496010985788	0.0971191992394803	6.77993371500979	0.125525728638365	0.00303959790011965	-0.000451361643667712	0.0111086103912572	0.0111086103912572	ENSG00000090905.19	TNRC6A
ENST00000315212.4	211	1.50931529357285e-32	5.10048425084922e-30	-1.15223450797917	0.096991992487438	6.85171365741072	0.404473562842909	0.00352313213255217	0.00420218590433185	0.0105880377774727	0.0105880377774727	ENSG00000171865.10	RNASEH1
ENST00000315264.7	1733	8.50803268699786e-09	3.5006160572054e-07	-0.559321723042051	0.0971369883926966	7.18610968779974	0.105174950376822	0.00465553961129769	0.00949785215970662	0.00901068248714084	0.00949785215970662	ENSG00000066735.14	KIF26A
ENST00000315274.7	524	8.16864318771534e-21	1.11155903407797e-18	2.11471041340918	0.225992236324804	7.74057974968129	1.40288702882927	0.000701586015187056	0.0759071503034418	0.00882690064681172	0.0759071503034418	ENSG00000196611.5	MMP1
ENST00000315286.13	2571	4.79650746990039e-06	0.000133026125489606	-0.454721153294649	0.0994252673302528	6.62980293073491	0.0666521374108235	0.00237386997923968	0.00340205406418429	0.0124542056962987	0.0124542056962987	ENSG00000180329.14	CCDC43
ENST00000315491.12	312	2.17870252875278e-27	4.97917324071116e-25	-1.40403352817228	0.129500550900711	7.47190489383013	0.611517515689876	0.00415769888606599	0.0209978901393154	0.00856934378798242	0.0209978901393154	ENSG00000258947.7	TUBB3
ENST00000315567.13	2367	1.49171728056496e-06	4.49368014251811e-05	-2.14940767386611	0.446644821460671	5.02866515599125	1.41217774651588	0.176607018272345	-0.143867340805428	0.122630376534107	0.122630376534107	ENSG00000169288.18	MRPL1
ENST00000315579.10	1758	1.13751272025759e-08	4.61372053499702e-07	-0.957873740554833	0.167787916895481	7.57012568987559	0.309039972920702	0.00662798964765026	0.035601187936537	0.00858810695229451	0.035601187936537	ENSG00000010292.13	NCAPD2
ENST00000315792.4	88	3.23899344137504e-46	2.62446804936143e-43	4.67141645586839	0.327297833120305	4.95930510511411	6.55755739537599	0.0197644665360894	-0.00611711137532418	0.140921340811781	0.140921340811781	ENSG00000176907.4	TCIM
ENST00000315948.11	2319	1.17250646818903e-06	3.60519194513802e-05	0.57320080645761	0.117937020283988	6.42479544656088	0.11270811071479	0.00589298181977438	0.0117824698773426	0.0149707293104243	0.0149707293104243	ENSG00000176018.13	LYSMD3
ENST00000315970.12	172	5.277607004526e-35	2.18787494099257e-32	1.14091333947278	0.0924299150581051	7.41857595230332	0.400756921493261	0.00320006027364807	0.00961487352282471	0.00859509769130864	0.00961487352282471	ENSG00000135506.16	OS9
ENST00000316052.6	2068	1.91476270076837e-07	6.60204253460289e-06	-1.23296675295055	0.236770780684411	5.31574008542152	0.466552544338754	0.0150996142461366	-0.00198656402822797	0.0689909896327213	0.0689909896327213	ENSG00000178896.9	EXOSC4
ENST00000316355.10	2654	7.07461794817508e-06	0.000190071046788499	2.19223073259499	0.488091806650993	4.66834335219693	1.72764300954398	0.0344582491615174	0.322892168418228	0.247478430253121	0.322892168418228	ENSG00000138764.15	CCNG2
ENST00000316423.11	203	5.45940657613885e-33	1.91762328327588e-30	-1.21221821552603	0.10131880613383	8.48169837442489	0.444618032313563	0.00167839168126609	0.00304177294077665	0.013719859033311	0.013719859033311	ENSG00000109814.12	UGDH
ENST00000316594.6	2787	1.22916010221325e-05	0.000314474459735248	-0.359059484363576	0.0821204723340811	7.67827571202719	0.0467696403650781	0.00100422865882933	0.00911142930572953	0.00870871650830429	0.00911142930572953	ENSG00000126945.9	HNRNPH2
ENST00000316623.9	1133	1.18387843269934e-12	7.45059733143811e-11	0.931794987304027	0.131105069947944	6.14527685138386	0.273493562385314	0.00567047727717658	0.0106057638176236	0.0201123317719064	0.0201123317719064	ENSG00000166147.13	FBN1
ENST00000316694.8	1376	1.00124507141795e-10	5.1884286753187e-09	-0.934557959935222	0.14451711972802	6.09990024100957	0.26905869619349	0.0101409465755352	-0.00134204401302779	0.0211868502661892	0.0211868502661892	ENSG00000176974.20	SHMT1
ENST00000316939.3	1390	1.12494358094311e-10	5.77071777665953e-09	-0.691222532818549	0.107180748231243	6.55652783769362	0.146695818982655	0.00397723411673469	0.000221818408051142	0.0132543350703791	0.0132543350703791	ENSG00000179271.3	GADD45GIP1
ENST00000317025.13	2644	6.69503482605391e-06	0.000180553238743173	0.552971440768034	0.122796304145454	6.27812230917642	0.100847546120364	0.00523941967380223	0.00615348261225006	0.0173789787938721	0.0173789787938721	ENSG00000147548.17	NSD3
ENST00000317096.8	2256	7.9278331718972e-07	2.5057013142241e-05	-1.08690528551676	0.220148961553029	5.55370696116498	0.362883923806668	0.0283991499390443	-0.0178054075623123	0.0442991979702711	0.0442991979702711	ENSG00000175193.13	PARL
ENST00000317534.6	2226	6.7780785452286e-07	2.1711775048921e-05	-0.481840643902689	0.0969963420252499	6.8543868470163	0.0809410702745022	0.00289046431394648	0.0112219712354724	0.0105700470178822	0.0112219712354724	ENSG00000062582.14	MRPS24
ENST00000317677.9	2692	8.24012635760369e-06	0.000218259275558163	-4.89709749994465	1.09828756594545	1.75540156941238	7.1952896801078	0.63721578095216	-0.636190152303939	1.17213758531342	1.17213758531342	ENSG00000214078.12	CPNE1
ENST00000317702.9	515	4.99214851933525e-21	6.91184772859575e-19	-1.25824122677973	0.133722439644327	6.45455403534028	0.476713593033169	0.012273411757144	-0.0100705397537397	0.014549124539502	0.014549124539502	ENSG00000176014.12	TUBB6
ENST00000317907.9	878	6.92543226533999e-15	5.62427132400687e-13	-0.955861160388499	0.122769255868889	6.3655515404051	0.279758268038175	0.00673394000978303	0.000337435810719215	0.0158744952701181	0.0158744952701181	ENSG00000018699.13	TTC27
ENST00000318008.11	2564	4.64602581001028e-06	0.000129204455677447	-0.495086880599042	0.108093607176688	7.77422937252743	0.0875543792973484	0.00290679521096952	0.0146195466577327	0.00890597881019336	0.0146195466577327	ENSG00000002834.18	LASP1
ENST00000318059.8	3011	3.12457108468718e-05	0.000739934960553089	-0.927653014458169	0.222769030712828	5.57202031251981	0.298209243164318	0.0315076511580747	0.0185513595848267	0.0429314104090244	0.0429314104090244	ENSG00000217930.8	PAM16
ENST00000318121.8	807	1.21438077862549e-15	1.07298893480932e-13	-1.53383917068385	0.191658367763028	5.79858108232382	0.713985695332457	0.0244543605034879	-0.0142207169094611	0.0306450343968942	0.0306450343968942	ENSG00000092853.14	CLSPN
ENST00000318130.13	728	6.92295429585133e-17	6.78144745939754e-15	1.13651001802615	0.13613606219944	7.92392159907599	0.408199105181988	0.0184054360297579	0.00747281254505176	0.00939410511699656	0.00939410511699656	ENSG00000116406.19	EDEM3
ENST00000318160.5	2854	1.66293654959344e-05	0.000415320587503366	0.666057628090335	0.154684186387597	7.38337379872226	0.161802466203268	0.000908250422688989	0.0349825458549001	0.00862603580377143	0.0349825458549001	ENSG00000180875.5	GREM2
ENST00000318388.11	563	1.23365381940689e-19	1.56242365788613e-17	-1.14974409200868	0.126818086396512	6.58513131494444	0.410161597779265	0.0111944319030065	0.00579076140525179	0.0129298086529032	0.0129298086529032	ENSG00000178127.13	NDUFV2
ENST00000318522.10	238	1.04540359945171e-30	3.13199404434054e-28	-1.08009650651333	0.0937579036004286	7.16205260667132	0.354420817420629	0.00410266813409625	0.00144517987332579	0.00908314859722463	0.00908314859722463	ENSG00000143924.19	EML4
ENST00000318663.5	1426	1.83438290116723e-10	9.17242905924461e-09	1.92396136162179	0.301816687378388	5.0139071505237	1.12229074134695	0.0103172633452109	0.0044359179583985	0.126322705824884	0.126322705824884	ENSG00000175938.7	ORAI3
ENST00000318911.5	1119	9.78135908413707e-13	6.23279739173646e-11	-0.606426155016971	0.0850104443100996	7.49070191471327	0.118997935216761	0.00100188858302563	0.00983827487967519	0.00856629996504532	0.00983827487967519	ENSG00000179091.5	CYC1
ENST00000319004.6	376	6.72800697878714e-25	1.27588779153042e-22	-1.18071939244405	0.114583520508175	6.77265255476147	0.433984744914486	0.00687711739319265	0.0128169573648783	0.0111655890838528	0.0128169573648783	ENSG00000179409.11	GEMIN4
ENST00000319006.8	942	3.37115858276151e-14	2.55177379602151e-12	-0.642616174362869	0.0847420041076336	8.10538445508258	0.130229202790235	0.000456175164397323	0.00747199799110881	0.01031563572587	0.01031563572587	ENSG00000177156.11	TALDO1
ENST00000319121.4	2971	2.66643181070355e-05	0.000639943634568853	-0.394658477349151	0.0939611435938558	6.80803860535786	0.0508346206073157	0.00234703161807013	0.00278800148724366	0.0108960131401276	0.0108960131401276	ENSG00000178502.6	KLHL11
ENST00000319211.5	959	4.87993432746521e-14	3.62835075375995e-12	1.5562078501403	0.206528069425967	5.40541982325526	0.760516650811141	0.00596432015791088	0.0365129160416507	0.0580164450333149	0.0580164450333149	ENSG00000181104.7	F2R
ENST00000319248.13	2566	4.7158491041384e-06	0.000131044000203229	-0.997771382605789	0.217994554558588	9.82057853504507	0.305338885254506	0.000154462878216488	0.00818874420976671	0.0711279758475795	0.0711279758475795	ENSG00000117450.14	PRDX1
ENST00000319285.4	268	2.53774219321121e-29	6.75190930390791e-27	-1.52949861645016	0.136053034235918	6.37202772752152	0.712940493407155	0.0119942852882524	0.00191907482458565	0.0157713568989472	0.0157713568989472	ENSG00000179958.8	DCTPP1
ENST00000319349.10	1035	2.35636479524004e-13	1.62336459284827e-11	1.3915815597502	0.189929201251177	6.33942930432322	0.610797606209692	0.0378078596046808	-0.000498065881371322	0.0163017926271843	0.0163017926271843	ENSG00000175832.13	ETV4
ENST00000319725.10	1979	8.83495051409891e-08	3.18326079564077e-06	-0.607263577673853	0.113524431319111	6.88255977074153	0.126096071638367	0.002876084558316	0.0164556102011754	0.0103862947654575	0.0164556102011754	ENSG00000107164.16	FUBP3
ENST00000320033.5	2229	6.8817301827175e-07	2.20141269155895e-05	0.742158263401747	0.149487876547316	6.16076776662001	0.1920556166622	0.00326729991400194	0.0302526379379366	0.0197628926664352	0.0302526379379366	ENSG00000175906.5	ARL4D
ENST00000320241.4	755	2.71780459720431e-16	2.56675945694114e-14	2.14593718580759	0.262171834596269	5.15369718199841	1.45186032818453	0.00779138003093777	0.0801416281627977	0.0953097262524228	0.0953097262524228	ENSG00000176678.5	FOXL1
ENST00000320270.4	559	1.16230115973684e-19	1.48258894264536e-17	-1.58081531801803	0.174240963142602	5.69657677250818	0.76067362528874	0.0103273425923959	0.00339828788835807	0.0352125272628963	0.0352125272628963	ENSG00000179041.4	RRS1
ENST00000320560.13	1586	1.51256546589088e-09	6.80025018788672e-08	0.539119912463242	0.0892136670677902	7.44340554634342	0.0955576488144553	0.00335866510023212	0.00709454091244675	0.00857995248729165	0.00857995248729165	ENSG00000177119.16	ANO6
ENST00000320574.9	111	1.55620106240943e-41	9.9966991490128e-39	-1.54240739605806	0.114249377977909	6.57110721866644	0.714262781818059	0.00649246205693342	-0.00579670056483368	0.0130869184955752	0.0130869184955752	ENSG00000177084.16	POLE
ENST00000320580.9	2504	3.34464739676793e-06	9.52423074996566e-05	1.10945834068587	0.238673574933174	5.27708387289994	0.406407165211094	0.0109926136500621	0.0354296642197664	0.0744549994070101	0.0744549994070101	ENSG00000175115.12	PACS1
ENST00000320640.10	2329	1.22606090568632e-06	3.75367311374226e-05	0.528616715800931	0.108962159347944	6.57346543419485	0.0860193124975588	0.00474889594397491	-0.00201311740608735	0.0130602323106753	0.0130602323106753	ENSG00000129636.12	ITFG1
ENST00000320676.11	302	8.84094152642131e-28	2.08739898874154e-25	-0.940697613158951	0.0861121134666873	7.91205791531393	0.269697979698095	0.00177599171548474	0.00350448313102921	0.00934695241306469	0.00934695241306469	ENSG00000147274.14	RBMX
ENST00000320785.10	995	1.00945938325589e-13	7.23401928278171e-12	-0.673810596442682	0.0905700979503853	7.66474645075244	0.146049747134823	0.000948768145436436	0.0113556458186771	0.00868781336777439	0.0113556458186771	ENSG00000129250.12	KIF1C
ENST00000320848.7	3018	3.23594829554788e-05	0.00076453299292825	-0.484708941162991	0.116623306164729	6.36774714255112	0.0817332427852939	0.00456208752449352	0.00950093184086885	0.0158394057866948	0.0158394057866948	ENSG00000178988.11	MRFAP1L1
ENST00000320876.10	2290	9.61419107032078e-07	2.9935820090749e-05	-0.4280886988763	0.0873761825198807	7.21119359524771	0.0612271995875087	0.0025106556521863	0.00530086854259902	0.00894124025543496	0.00894124025543496	ENSG00000101596.15	SMCHD1
ENST00000320936.9	2591	5.22212513027441e-06	0.00014371223862952	-1.09243544703705	0.239797384854021	6.06342077083739	0.4270279047223	0.0158166892460537	0.0704374894281874	0.0221084860371863	0.0704374894281874	ENSG00000099622.14	CIRBP
ENST00000320954.10	493	1.58886798020703e-21	2.29802520204223e-19	0.900016268074272	0.0944507592047474	7.54657265764175	0.253713919936727	0.00105555541769048	0.0123258634538393	0.00857578541180011	0.0123258634538393	ENSG00000170275.14	CRTAP
ENST00000321037.5	1834	2.35822998949749e-08	9.16855131794596e-07	0.993058060735547	0.177858119397821	5.58514842852538	0.298670970562664	0.00546003351035084	-0.00193293730396315	0.0419902324432435	0.0419902324432435	ENSG00000001561.7	ENPP4
ENST00000321265.10	325	1.50955640432085e-26	3.31192030319059e-24	-1.28061429266362	0.12009423361444	7.0327789347476	0.509299039909226	0.00360456799068464	0.0180293694304749	0.0095754592057445	0.0180293694304749	ENSG00000090273.14	NUDC
ENST00000321301.7	170	4.14199971640179e-35	1.73730086928419e-32	-1.14326325992985	0.0924742956807511	6.97427411025357	0.402079671674397	0.00296838609416243	0.00948712293430113	0.00985885694831403	0.00985885694831403	ENSG00000175768.13	TOMM5
ENST00000321331.11	1585	1.50878193139585e-09	6.78751967421134e-08	-0.566086316312241	0.0936698119154836	6.90371399344224	0.100332366554116	0.00290583961134186	0.00233947451281776	0.0102552108850813	0.0102552108850813	ENSG00000181061.13	HIGD1A
ENST00000321337.12	2022	1.29051780442231e-07	4.55089423968985e-06	-1.08946186121102	0.206330148099663	6.26666038372521	0.407164700127805	0.04259760553057	0.0212605894916733	0.017592510967601	0.0212605894916733	ENSG00000161956.13	SENP3
ENST00000321394.12	1143	1.31300104287914e-12	8.19092094150955e-11	-0.869210987441561	0.122546078699813	8.04837615718957	0.24467937189238	0.00485264599832796	0.0176736661087232	0.00998377496137978	0.0176736661087232	ENSG00000120438.12	TCP1
ENST00000321562.8	306	1.30666398290005e-27	3.04478328878122e-25	1.25416168106689	0.115181416119773	8.30930028917881	0.487796567020183	0.000536708558871418	0.0193634293701629	0.0118694504020217	0.0193634293701629	ENSG00000141756.18	FKBP10
ENST00000321990.5	879	7.13797321430369e-15	5.79028489274984e-13	-1.26939507352718	0.163119122471676	5.91518337826603	0.495241927092061	0.0134627270756104	0.00132823702881257	0.0264490450982839	0.0264490450982839	ENSG00000176208.9	ATAD5
ENST00000322028.5	2430	2.30407474662442e-06	6.76089488614433e-05	-0.956865860024366	0.202522343405854	7.127784107998	0.323896041718368	0.00392116602339507	0.0576017833445031	0.00919649079173303	0.0576017833445031	ENSG00000177700.6	POLR2L
ENST00000322030.12	2246	7.4379171954214e-07	2.36132345370582e-05	-0.631635182170996	0.127614257227509	8.95962917442012	0.13923137938413	0.000609799197078036	0.0238182987745152	0.0227178321063552	0.0238182987745152	ENSG00000119335.16	SET
ENST00000322177.5	151	4.2208466735529e-37	1.99313411398024e-34	-1.47177873540816	0.115648090676263	6.39675647808111	0.661318290124534	0.00467424749162704	0.00967387291417359	0.0153874738239707	0.0153874738239707	ENSG00000178718.6	RPP25
ENST00000322213.8	1070	4.47077283706311e-13	2.97928959227989e-11	-0.61704124272722	0.0852209615782991	7.70315971748336	0.120606631940395	0.00214234483082009	0.00583848438479273	0.0087515736076748	0.0087515736076748	ENSG00000072501.17	SMC1A
ENST00000322313.9	517	5.0536269648402e-21	6.96989975050223e-19	-0.809081897547841	0.0859987732698959	7.09171464528277	0.199534035462124	0.0017647392891555	0.00217273618614538	0.00932894421673494	0.00932894421673494	ENSG00000136709.12	WDR33
ENST00000322349.12	1683	4.43023066570635e-09	1.87618800306626e-07	-0.663454434969661	0.1130771528844	6.42406322608332	0.147395267189603	0.00336382564591832	0.0158158381107446	0.0149813681995121	0.0158158381107446	ENSG00000102189.16	EEA1
ENST00000322536.8	1210	4.67977007650137e-12	2.75773822756077e-10	-0.90148758144073	0.130367616714648	6.20985873610574	0.251296913461953	0.00678270779875888	0.00258348671923622	0.0187108654330271	0.0187108654330271	ENSG00000178105.11	DDX10
ENST00000322611.4	2833	1.48800902496298e-05	0.000374518162781363	0.627778013312392	0.144968109265203	8.25236651994601	0.14345047344425	0.00102228812624033	0.0305013409296513	0.0113730982652188	0.0305013409296513	ENSG00000176788.9	BASP1
ENST00000322723.9	359	1.86856257363375e-25	3.71130879527523e-23	-1.43541445346874	0.137664344756778	9.11349155923619	0.622728206586679	0.00102448587973873	0.00473027739349731	0.0274027218462308	0.0274027218462308	ENSG00000115053.16	NCL
ENST00000323013.7	115	2.48280524846927e-41	1.53942561249437e-38	-1.33335996244278	0.0990175287486049	6.71979076655256	0.545063592072435	0.00310311203143249	0.0115330820170829	0.0116035944677887	0.0116035944677887	ENSG00000189306.11	RRP7A
ENST00000323534.4	2244	7.36976235371338e-07	2.34177154576283e-05	0.941665706543356	0.190183344863725	7.12296380579223	0.309423936460205	0.00145522441875279	0.0527993325765789	0.00921340269753092	0.0527993325765789	ENSG00000181467.4	RAP2B
ENST00000323666.10	584	3.26635086239639e-19	3.98957888753166e-17	-1.27385309107425	0.142181617547791	6.38011619213319	0.490734429978625	0.014679346839968	-0.00977444598146648	0.0156440717127913	0.0156440717127913	ENSG00000111142.14	METAP2
ENST00000323833.12	1121	1.01096578086668e-12	6.43049991426563e-11	-1.29583614821256	0.181769549655723	5.8295020832335	0.509303857248695	0.0201031092253103	-0.0131700337948245	0.0294571445477562	0.0294571445477562	ENSG00000123297.18	TSFM
ENST00000323851.11	1363	7.67068517591614e-11	4.01284325593195e-09	4.11101599749575	0.631791311898322	6.7629938984457	5.54912807364804	0.00848703427445805	0.590253358410847	0.0112424026212811	0.590253358410847	ENSG00000104419.14	NDRG1
ENST00000323927.3	3082	4.13986971971461e-05	0.000957784784213272	-0.801742044318418	0.195569178052717	5.5130406040366	0.210002885629287	0.00979523300366822	0.0116620094224873	0.0475757221026548	0.0475757221026548	ENSG00000176248.9	ANAPC2
ENST00000323959.9	1824	2.16999442589921e-08	8.48296505177176e-07	-1.3308955495676	0.237750284188923	6.12939294603853	0.568827357415401	0.0643081066550604	-0.0175050213328702	0.0204796897928101	0.0204796897928101	ENSG00000176102.13	CSTF3
ENST00000323963.10	1776	1.23123472831074e-08	4.94324105109621e-07	6.88902438292309	1.20958882804072	3.95888783423997	15.9933232440578	0.81451681316852	1.38014088621286	0.758953876327282	1.38014088621286	ENSG00000156976.17	EIF4A2
ENST00000324344.9	2722	9.27604690783549e-06	0.000242990172195555	0.96664554103296	0.218037289146486	5.41630849505806	0.337369391949689	0.0108849265660863	0.0604254626214364	0.0568329700674335	0.0604254626214364	ENSG00000188215.10	DCUN1D3
ENST00000324366.13	461	3.30369745359271e-22	5.10990983147451e-20	-0.892298859667983	0.0920781843126877	7.75237623929692	0.243995971724097	0.00386419850669407	0.00255679553663406	0.00885338953278786	0.00885338953278786	ENSG00000100462.16	PRMT5
ENST00000324501.10	977	7.83816687326093e-14	5.72049796039916e-12	0.993539337821999	0.13295037901514	6.10016664012546	0.312390105745604	0.00533339134486907	0.0149840849122193	0.0211803135755352	0.0211803135755352	ENSG00000080815.19	PSEN1
ENST00000324862.7	2744	1.01173267294292e-05	0.000262903012068228	-0.644457025940414	0.145981434432348	6.94861133018426	0.1501701525239	0.00362279109961721	0.0283430776987717	0.0099959059809734	0.0283430776987717	ENSG00000117360.13	PRPF3
ENST00000324868.12	2285	9.46211095435624e-07	2.95267553387054e-05	-0.806906040126521	0.164590482952604	5.82003103780845	0.216243131507265	0.0108200891370876	0.0153223161497453	0.0298149514807696	0.0298149514807696	ENSG00000139131.12	YARS2
ENST00000325089.7	2979	2.73659532102268e-05	0.000655019109668348	0.590957745537274	0.140893882238948	5.9191906369851	0.115394897830306	0.00345866955047105	0.00982330635847419	0.0263179595280729	0.0263179595280729	ENSG00000165300.7	SLITRK5
ENST00000325144.5	2361	1.40739459032391e-06	4.25043896096806e-05	-0.782429377990463	0.162196670849665	5.72849832110551	0.198352321314133	0.00582834293576111	0.0125386593784532	0.0336332971163108	0.0336332971163108	ENSG00000181472.5	ZBTB2
ENST00000325212.11	2020	1.27851579117589e-07	4.513034157129e-06	-0.582822715044664	0.110343400953368	6.51466623258921	0.106672990921553	0.00450454402937987	0.00145582568304866	0.0137589551715537	0.0137589551715537	ENSG00000166004.15	CEP295
ENST00000325222.9	916	1.51786411418912e-14	1.18154784714128e-12	-0.839104957262516	0.109172925733215	7.09240495580442	0.213106005820821	0.00855181131266326	-0.00620572752508396	0.00932628025706185	0.00932628025706185	ENSG00000055130.16	CUL1
ENST00000325324.10	867	5.61467582035516e-15	4.61763373350178e-13	-0.868098655708613	0.111119250819978	6.69818731567365	0.236557717152904	0.0067258859475175	0.00637303197745053	0.0117953459066724	0.0117953459066724	ENSG00000086200.16	IPO11
ENST00000325327.4	183	1.9016507830849e-34	7.40957964137081e-32	-1.26455001470162	0.103313387004345	7.25789582305593	0.492534409025733	0.00202129794572904	0.0139891859557354	0.00882824580830506	0.0139891859557354	ENSG00000176619.13	LMNB2
ENST00000325418.5	1378	1.01353546648625e-10	5.2444944051042e-09	-1.37509823402031	0.212701563717754	5.50089288174652	0.621558892211306	0.0156221438592633	0.0522407889527036	0.048621394385911	0.0522407889527036	ENSG00000177602.5	HASPIN
ENST00000325495.9	2584	5.02487819405361e-06	0.000138658635738699	-1.91132794380816	0.418806785799569	7.04727825173628	1.10207469232075	0.253587419027399	-0.245934494419689	0.00951126672025	0.00951126672025	ENSG00000099783.12	HNRNPM
ENST00000325722.8	2008	1.15282496740082e-07	4.09367686631216e-06	0.852019953736523	0.160733555452399	6.62541241314738	0.2487837314876	0.00498520026149713	0.0337677135110572	0.0124993150485485	0.0337677135110572	ENSG00000142687.18	KIAA0319L
ENST00000326004.4	285	2.41468776289524e-28	6.04129460510463e-26	-1.39734603010433	0.126556105758841	7.16230971476675	0.604992515840314	0.00406374395013967	0.0199609279071247	0.00908234341035674	0.0199609279071247	ENSG00000189403.15	HMGB1
ENST00000326047.9	2951	2.45886462402954e-05	0.000593925755934291	-1.35110966130273	0.320278772318434	5.21701109466247	0.576511324416341	0.0699446035069471	-0.0338669418111133	0.0839231344897575	0.0839231344897575	ENSG00000163808.17	KIF15
ENST00000326153.9	1249	8.27928109754841e-12	4.72654811352756e-10	-0.656096861013902	0.0960100165696356	6.73458753555936	0.134334998034861	0.0023502886419332	0.00414479976453248	0.0114765962806194	0.0114765962806194	ENSG00000178605.13	GTPBP6
ENST00000326172.9	686	1.74585050706394e-17	1.81466653871264e-15	1.75768828793765	0.206554389894219	5.64945103660166	0.932136219310189	0.0261698663119914	-0.0195501362567024	0.0378272076648681	0.0378272076648681	ENSG00000144802.11	NFKBIZ
ENST00000326427.11	97	3.72859097978766e-44	2.74086032188432e-41	1.3047173903181	0.0936094676400229	6.85181711698208	0.518001819022757	0.00255675897290771	0.006587714081111	0.010587339674865	0.010587339674865	ENSG00000135916.16	ITM2C
ENST00000326434.9	2491	3.08906724558158e-06	8.84234648249495e-05	2.95367961570921	0.63318366035361	4.47350818751272	2.73515556789479	0.250605063161194	-0.103244330388731	0.350777258447	0.350777258447	ENSG00000163703.17	CRELD1
ENST00000326505.4	2486	3.04134898820374e-06	8.72326420976988e-05	1.13688679412423	0.243548625460577	5.33610091940929	0.396216071072338	0.0226760222206352	-0.0120977768754916	0.0662978772249692	0.0662978772249692	ENSG00000176597.12	B3GNT5
ENST00000326587.11	452	2.07488430356543e-22	3.27317589339446e-20	1.55565012673686	0.159749580161722	7.38753969067372	0.756638109079139	0.00873695681352646	0.0295429357292432	0.00862179307167218	0.0295429357292432	ENSG00000179222.17	MAGED1
ENST00000326739.9	2270	8.85561586575694e-07	2.78167768146226e-05	-0.470497533308175	0.0957171264405738	8.44453120308381	0.0675867231604786	0.000469821334191322	0.00100060929800351	0.0132728311068699	0.0132728311068699	ENSG00000178035.12	IMPDH2
ENST00000326840.11	1432	2.00713881206614e-10	9.99420571617065e-09	0.540486405674909	0.0849715352670394	7.24266182485212	0.0917108471524741	0.00196744224357892	0.00312403367724538	0.00886280046487767	0.00886280046487767	ENSG00000057019.16	DCBLD2
ENST00000327044.7	78	4.28464591914146e-49	3.91682554639055e-46	-1.37685432674559	0.0934878347084775	7.19804371382908	0.576824254368901	0.00413309094078141	0.00599928811607684	0.00897687191693801	0.00897687191693801	ENSG00000188976.11	NOC2L
ENST00000327237.7	1697	5.72740768435961e-09	2.40652373320906e-07	0.618535264539961	0.106194908048251	6.80206044350691	0.123655682678609	0.00597576747678197	0.0051241333166585	0.0109402702662827	0.0109402702662827	ENSG00000140688.17	C16orf58
ENST00000327428.10	1495	4.4554968494916e-10	2.12362799034859e-08	-1.15940858967152	0.185886879083608	6.23173038118338	0.444733201519763	0.00869554912982585	0.0431353485933399	0.0182681138612133	0.0431353485933399	ENSG00000163170.12	BOLA3
ENST00000327435.11	2568	4.73036036625242e-06	0.000131344865870429	-1.7567847041708	0.383878827929766	6.40419176132746	0.951667568055137	0.205769357423501	-0.173544583657757	0.0152750743755949	0.0152750743755949	ENSG00000182551.14	ADI1
ENST00000327772.7	1918	5.94532830552015e-08	2.21024864179775e-06	-0.567961888928874	0.104781554263963	6.58478058283627	0.0970473370094273	0.00353506969994696	-0.00319366366653288	0.0129336914710108	0.0129336914710108	ENSG00000184752.13	NDUFA12
ENST00000327877.10	2113	2.72254149342333e-07	9.19111979363288e-06	0.559162067022973	0.108750288190237	6.40202894536292	0.0985223710083093	0.00243231014648639	0.00347232216487339	0.0153076276257031	0.0153076276257031	ENSG00000185753.13	CXorf38
ENST00000327892.13	701	3.26775060060741e-17	3.32387573217847e-15	-1.33420181829287	0.1581449806713	9.15331602513869	0.564040149474629	0.000284019803690208	0.0372307325635985	0.028809940583227	0.0372307325635985	ENSG00000196230.13	TUBB
ENST00000328142.3	2488	3.06473850081215e-06	8.77975548661749e-05	-0.461571146333606	0.0989130602588388	6.60283604596969	0.0712004574325984	0.00193883664629422	0.00716876397155913	0.0127368535883588	0.0127368535883588	ENSG00000138138.13	ATAD1
ENST00000328252.4	46	2.04991954097086e-61	3.17755354237797e-58	2.977133379836	0.180049165925002	7.24945823478131	2.69789819098047	0.00148039407865821	0.047146159146775	0.00884711092575283	0.047146159146775	ENSG00000182752.10	PAPPA
ENST00000328300.10	179	1.16518911408789e-34	4.64148852463255e-32	1.24156274841201	0.101107441526501	7.69872950599497	0.472231067671717	0.00659054864714232	0.00564401410086337	0.00874352345090984	0.00874352345090984	ENSG00000188153.13	COL4A5
ENST00000328434.8	1222	5.41316235216473e-12	3.1585935217574e-10	-0.887997546272746	0.128801744150219	6.13049208451131	0.237343641763107	0.00443086438832472	-0.00345367800434688	0.0204539695558831	0.0204539695558831	ENSG00000183978.8	COA3
ENST00000328514.11	2429	2.26874447445728e-06	6.65996525346651e-05	-5.82636168025316	1.23234086983161	2.22003365956663	10.2100879752825	0.834593552926351	-0.801917494744105	1.44340247625963	1.44340247625963	ENSG00000181938.13	GINS3
ENST00000328703.11	2340	1.29039996095387e-06	3.93242809273434e-05	-0.686394294255614	0.141781065696693	7.3585585990642	0.162251532927654	0.0214982459710504	0.00463974749351872	0.00865455991408462	0.00865455991408462	ENSG00000143575.14	HAX1
ENST00000328724.9	200	2.98492039276253e-33	1.0641838184277e-30	1.00028625960699	0.0832572095041107	7.31909095768039	0.304609655582562	0.00168616493915975	0.0038611791045898	0.00871147946245732	0.00871147946245732	ENSG00000078304.19	PPP2R5C
ENST00000328735.10	993	9.84947884577625e-14	7.07258045940815e-12	1.23796441352009	0.166328118379773	5.90126621178125	0.482021544491313	0.0145868341104829	0.0132316380753527	0.0269107303351509	0.0269107303351509	ENSG00000182240.16	BACE2
ENST00000328771.9	647	4.36307656692868e-18	4.80842058003528e-16	-1.30049303663889	0.150018197392248	5.88151569548768	0.510802431254957	0.0061748028740683	-0.00190256568521171	0.027583386449161	0.027583386449161	ENSG00000134815.19	DHX34
ENST00000328827.9	883	8.26274227722044e-15	6.6723281464884e-13	-0.64030374834806	0.0824763382171537	7.32746152879537	0.126059673105651	0.00150530506597842	0.00232345251037038	0.00869821448258706	0.00869821448258706	ENSG00000177425.11	PAWR
ENST00000328848.5	1268	1.23455977037305e-11	6.94235409043216e-10	-0.710337353122661	0.10482968990701	7.12964990977769	0.164560863235592	0.0015631523062141	0.0149207435227858	0.00919000936085674	0.0149207435227858	ENSG00000182117.5	NOP10
ENST00000328914.5	1293	2.14298770350732e-11	1.18177567835179e-09	0.687787343509185	0.102717166439113	7.55420498489742	0.154576408504963	0.000881494549963658	0.014944729871957	0.00857923649444133	0.014944729871957	ENSG00000164916.11	FOXK1
ENST00000329138.9	1219	5.04148992813365e-12	2.9489614260512e-10	-0.591540961620647	0.0856758997678595	7.17904622871898	0.10915395754381	0.00197918031104175	0.00324300064056669	0.00903135939050671	0.00903135939050671	ENSG00000185359.13	HGS
ENST00000329214.13	681	1.48998224950857e-17	1.56008361701849e-15	-1.18729303396239	0.139224168295791	6.27722459861192	0.43123024419991	0.0116794929864318	-0.00126596842239906	0.0173955605700505	0.0173955605700505	ENSG00000185298.13	CCDC137
ENST00000329276.10	400	7.50067532030442e-24	1.33707038259747e-21	-1.6218570835173	0.161058901604876	7.14653524586091	0.813274613775176	0.0297769699726038	0.000408647488152118	0.00913298470664999	0.00913298470664999	ENSG00000101361.17	NOP56
ENST00000329548.4	1997	1.00184283984053e-07	3.57713579629388e-06	-0.888795561301235	0.166866428522286	5.89110139923665	0.244047655136536	0.0145122763185599	-0.00568678856868097	0.0272543311331148	0.0272543311331148	ENSG00000182544.8	MFSD5
ENST00000329819.4	1700	5.99812696291779e-09	2.51582614684641e-07	-1.14178640236291	0.196290821186837	5.576842160405	0.391915021520348	0.0152131674215556	-0.0141979612539311	0.0425819623017486	0.0425819623017486	ENSG00000174547.13	MRPL11
ENST00000329967.11	1367	8.30282869674107e-11	4.33083319233669e-09	-0.93028122355082	0.143230160562182	6.52052669894233	0.284244801140964	0.00434816392473297	0.0264241544172697	0.0136861236899252	0.0264241544172697	ENSG00000184990.13	SIVA1
ENST00000329970.8	473	5.29030028695561e-22	7.97504379833157e-20	-1.51826912145353	0.157456563076734	6.05564443634684	0.695655114872392	0.0148769379270404	-0.00973596627127132	0.0223119159568657	0.0223119159568657	ENSG00000155115.7	GTF3C6
ENST00000330029.6	2153	3.7636856315429e-07	1.24647394459607e-05	-0.68423290353573	0.134677268463066	6.181686099402	0.146383513572251	0.00790244414944386	-0.000488552039481146	0.0193045058115651	0.0193045058115651	ENSG00000184076.13	UQCR10
ENST00000330137.12	1137	1.23192020037496e-12	7.72750733243857e-11	-0.88683078683856	0.124875066100271	6.28360446603883	0.250815580850136	0.0061124358921556	0.0124812234887518	0.017278237308165	0.017278237308165	ENSG00000182628.13	SKA2
ENST00000330188.13	328	1.96074500271904e-26	4.2624683437158e-24	-0.994432901970884	0.0934699000120729	8.29724612944591	0.298566238194383	0.00134494568696677	0.00102655336017669	0.0117599876254336	0.0117599876254336	ENSG00000143549.20	TPM3
ENST00000330263.5	53	5.99940853663675e-58	8.07135521313862e-55	-1.79705597032783	0.111987031749129	6.4764881218178	0.973781477447124	0.00456013547313156	0.00163790115168429	0.0142515074468392	0.0142515074468392	ENSG00000053372.5	MRTO4
ENST00000330342.8	2534	3.95453860638338e-06	0.000111276409151366	-0.604167516236775	0.130949127906795	6.17017441836064	0.116486006270285	0.00616664123442724	0.00255897122503651	0.0195548699148981	0.0195548699148981	ENSG00000185344.14	ATP6V0A2
ENST00000330374.6	415	1.36665227285948e-23	2.34813912443307e-21	-0.834829862795643	0.0833930555548821	8.00297226509778	0.209306480507088	0.000683639006018111	-0.000403375802930085	0.00974796356615137	0.00974796356615137	ENSG00000160131.13	VMA21
ENST00000330459.8	943	3.45331839224303e-14	2.61119209586953e-12	-1.38563422088723	0.182799327509777	8.39365163456506	0.616093371193759	0.00113307656081556	0.0489903146462247	0.0127053838453276	0.0489903146462247	ENSG00000182481.9	KPNA2
ENST00000330560.8	1836	2.36655769364508e-08	9.19090576185559e-07	-0.877953592848621	0.157260005023883	6.28903870905581	0.247136705083375	0.0199168098536906	-4.68701978966757e-05	0.0171792539164771	0.0171792539164771	ENSG00000184661.14	CDCA2
ENST00000330579.6	1817	1.95483129054951e-08	7.67128730552242e-07	-1.52894198859321	0.272249840691252	5.28250515271756	0.731741237536109	0.0375198412466604	0.000532853992214255	0.0736601223879576	0.0736601223879576	ENSG00000184967.7	NOC4L
ENST00000330752.12	2720	9.24805312802831e-06	0.000242434992735636	-0.755079621368356	0.170291305682541	8.21852915665261	0.205842524931011	0.006701709980481	0.036796983206116	0.0111021201087402	0.036796983206116	ENSG00000135486.17	HNRNPA1
ENST00000330753.6	569	1.63912894850663e-19	2.05406767213211e-17	-1.13197932914366	0.125287420713951	6.25338832780298	0.397673277157742	0.00570065759424104	0.01087448824974	0.0178447490894907	0.0178447490894907	ENSG00000185070.11	FLRT2
ENST00000330877.6	1476	3.19170732226287e-10	1.54188007389317e-08	3.86665523022092	0.614811828225525	4.42251648073314	4.51380948792478	0.184471338835919	-0.148842979952994	0.3825190373531	0.3825190373531	ENSG00000185100.10	ADSSL1
ENST00000330899.5	167	2.95641437967828e-35	1.26230042472204e-32	-1.04804405545933	0.0845871540584428	8.0433808166512	0.334777519918881	0.000775859096473509	0.00579741248326348	0.0099566208510866	0.0099566208510866	ENSG00000086061.16	DNAJA1
ENST00000331035.9	2496	3.17617573625874e-06	9.07347895425453e-05	4.50787722145737	0.967545543734169	1.56079143016874	6.12707589181229	0.292557568792116	-0.254071595427074	1.11165900000766	1.11165900000766	ENSG00000185291.11	IL3RA
ENST00000331128.5	214	5.91364431124791e-32	1.97040417742627e-29	-1.1547741129784	0.0981534659963727	7.01022314250292	0.411611899066038	0.00236420033142279	0.0120869539992289	0.00968003550955907	0.0120869539992289	ENSG00000184270.5	HIST2H2AB
ENST00000331134.11	1917	5.91060737865339e-08	2.19848695110851e-06	-0.492392370856943	0.0908224227856608	7.71246371153349	0.082633529040225	0.00104143948129649	0.0113316292396895	0.00876907541134329	0.0113316292396895	ENSG00000182446.14	NPLOC4
ENST00000331173.5	976	7.80781897183732e-14	5.70418774557263e-12	-0.691494153908948	0.0925259116313111	6.77251716867989	0.145151190422308	0.00167491042060366	0.000452515773437856	0.0111666560642041	0.0111666560642041	ENSG00000177613.8	CSTF2T
ENST00000331244.10	538	2.02287155702946e-20	2.68101921008231e-18	-0.834282728249885	0.0900843709622187	7.40349055609319	0.218546533866811	0.00164183100626338	0.0105309598312246	0.00860699275152692	0.0105309598312246	ENSG00000108010.12	GLRX3
ENST00000331334.5	1448	2.33983959968033e-10	1.15220941170999e-08	-1.09830830746823	0.173311394010675	5.75716745546848	0.362724900149113	0.0127164756872169	-0.0116657773459726	0.0323387832536682	0.0323387832536682	ENSG00000182512.5	GLRX5
ENST00000331380.3	2570	4.76927797977728e-06	0.000132322411311299	-0.809321501511117	0.176912899075245	7.79889297775368	0.234058196473511	0.00102716942018123	0.0459200913686305	0.00897088404931677	0.0459200913686305	ENSG00000184260.5	HIST2H2AC
ENST00000331434.7	2628	6.15980945290493e-06	0.000167130537758726	-0.557935725173749	0.123414487529339	6.45224119898048	0.0986851170638107	0.00826555575739852	-0.00164376196206849	0.0145811478407955	0.0145811478407955	ENSG00000182307.14	C8orf33
ENST00000331442.4	143	6.39214220474161e-38	3.18730984452375e-35	-2.02707944867606	0.157468252222269	7.28170707613758	1.26247082792297	0.00202429174938083	0.0351700839375233	0.00877864445137505	0.0351700839375233	ENSG00000184357.4	HIST1H1B
ENST00000331457.8	1028	1.85525738266264e-13	1.28684117133635e-11	-0.795340286458102	0.108079684321554	6.91439635132892	0.203787313174631	0.00525460885116562	0.0122672183934045	0.0101912121171117	0.0122672183934045	ENSG00000185721.12	DRG1
ENST00000331483.9	1490	4.15227285656092e-10	1.98707156888738e-08	0.848769805666344	0.135842434541136	9.10373947450431	0.223631192810328	0.000608540570971359	0.00877663181285648	0.0270712099621229	0.0270712099621229	ENSG00000185624.15	P4HB
ENST00000331491.1	1243	7.31574355190859e-12	4.19663538395246e-10	-1.76324251800766	0.257357031589671	7.2270563197755	1.01218642324337	0.00322092749730824	0.0961280350656618	0.0089005030907853	0.0961280350656618	ENSG00000183598.3	HIST2H3D
ENST00000331563.7	512	4.46364676194947e-21	6.21632556082119e-19	-1.17637439184907	0.124865859078116	6.27557152906298	0.418999627245219	0.00596106643303053	-0.00115779855085871	0.0174261577119435	0.0174261577119435	ENSG00000184363.10	PKP3
ENST00000331768.10	2910	2.04803975951131e-05	0.000501833082516132	-0.386220947755289	0.0906709615578522	6.90036753199701	0.0482614263474446	0.00205627409179799	0.00233302616063538	0.0102755608129403	0.0102755608129403	ENSG00000183576.13	SETD3
ENST00000331821.7	89	6.83301534084989e-46	5.47439691981978e-43	-1.71291579747865	0.120453695612395	6.73127323922188	0.886307058767563	0.0102588989854714	-0.00265527399548711	0.0115047401945538	0.0115047401945538	ENSG00000099901.17	RANBP1
ENST00000332175.12	514	4.51933068928633e-21	6.26938434764343e-19	1.19974464337626	0.127364084144595	6.83158182721525	0.441640259955951	0.0136057340601837	-0.00132561260650251	0.0107266808348037	0.0107266808348037	ENSG00000173482.16	PTPRM
ENST00000332395.6	938	2.75446354486101e-14	2.09386213862227e-12	-1.39603592701044	0.183462873753536	6.0044589630943	0.625065244106251	0.00497027537700809	0.0455176636918507	0.0237149964615086	0.0455176636918507	ENSG00000182810.6	DDX28
ENST00000332408.9	587	3.85040261206541e-19	4.67715686287413e-17	1.77675168643124	0.198715593905078	5.91993483221698	0.99443943128414	0.00489325635035743	0.0543385745412147	0.0262937056375369	0.0543385745412147	ENSG00000185634.12	SHC4
ENST00000332496.10	1261	1.1287099610244e-11	6.38235805399554e-10	1.74329152560758	0.256779731218575	5.48381041285804	0.952813146025713	0.0487574876604275	0.00260944115100591	0.0501462578865981	0.0501462578865981	ENSG00000185033.14	SEMA4B
ENST00000332598.6	3034	3.50423431214233e-05	0.000823552812765315	0.573478334085509	0.138589978062633	7.48092259707269	0.121711838322929	0.000779557018748076	0.0280312160103536	0.00856749172508135	0.0280312160103536	ENSG00000184840.11	TMED9
ENST00000333047.9	739	1.26830505378991e-16	1.22375133363242e-14	-1.36269177823591	0.164645562019365	6.1136558662465	0.583645481203475	0.0198093345233946	0.0133991860540443	0.0208529071156143	0.0208529071156143	ENSG00000164109.14	MAD2L1
ENST00000333151.4	477	6.81330794253824e-22	1.01848240992609e-19	-2.03522800053731	0.211639952735824	6.92067697152101	1.29639566776415	0.00662251422980743	0.0605646901612254	0.0101542625280583	0.0605646901612254	ENSG00000276368.1	HIST1H2AJ
ENST00000333274.11	1159	1.89225761665526e-12	1.16415476357193e-10	1.08100260134522	0.153503501000979	6.44311543477473	0.368806283207605	0.020636272517336	0.00215909744899511	0.0147087147120005	0.0147087147120005	ENSG00000184349.13	EFNA5
ENST00000333314.3	682	1.54816960593235e-17	1.61863175339297e-15	1.6041534922188	0.188203846742783	5.94319093008902	0.811949934191408	0.0275812124447783	0.0223655453203187	0.025549819448393	0.025549819448393	ENSG00000251201.8	TMED7-TICAM2
ENST00000333479.12	455	2.23799836786501e-22	3.50721396971971e-20	-1.22118994500199	0.125503060943489	7.08828726388217	0.466292686499607	0.00397848393356883	0.0196480435257087	0.00934224611592405	0.0196480435257087	ENSG00000184445.12	KNTC1
ENST00000333503.7	990	9.59319889988983e-14	6.90942883189641e-12	-1.21917469553617	0.16372703823129	6.56998916478332	0.478083933128298	0.00756817741097685	0.0326416371610085	0.0130996087346977	0.0326416371610085	ENSG00000184207.8	PGP
ENST00000333628.4	254	4.60062986496476e-30	1.29150910193483e-27	-1.44311627295166	0.12668166456459	6.18758469086359	0.626526926482749	0.00489437532791659	-0.00270493369618666	0.0191779908773662	0.0191779908773662	ENSG00000137267.6	TUBB2A
ENST00000333676.8	824	1.85510286351354e-15	1.60529435169866e-13	-1.12283511797424	0.141225276682565	6.57680397290651	0.402161105175746	0.00341635703928565	0.0265005111218147	0.0130226381342094	0.0265005111218147	ENSG00000262814.8	MRPL12
ENST00000333926.6	1920	6.0329868134247e-08	2.2405004778356e-06	-1.07542075461154	0.198496925647142	5.64954279139741	0.354691778693145	0.0212797716885252	-0.0116137231155609	0.0378217725485251	0.0378217725485251	ENSG00000122873.12	CISD1
ENST00000334062.8	1117	9.57965372492553e-13	6.109728347067e-11	1.04387634702957	0.146274614803592	5.81083790557213	0.330331253656108	0.00192706388010445	0.00235781773210557	0.0301673305238042	0.0301673305238042	ENSG00000185989.11	RASA3
ENST00000334163.4	1337	5.47687419976865e-11	2.92089033612793e-09	-1.40821170539521	0.214752848352823	5.50243887445692	0.608819017653274	0.0206916281914108	-0.00331543382934945	0.0484865506220654	0.0484865506220654	ENSG00000186141.9	POLR3C
ENST00000334220.9	2384	1.74750630284223e-06	5.22668579772912e-05	-0.388432635171628	0.0812514252402179	7.38850151650079	0.0484672070009372	0.00128185541617574	0.00272218631010552	0.00862083573917435	0.00862083573917435	ENSG00000119689.15	DLST
ENST00000334270.3	1759	1.1447832241362e-08	4.64056981317839e-07	-0.93165935864732	0.163227032871959	5.75250156662298	0.26555698643058	0.00742285543005764	-0.000972557600006951	0.0325417409602179	0.0325417409602179	ENSG00000125482.13	TTF1
ENST00000334351.8	997	1.05899704011182e-13	7.57379387644268e-12	-0.675454941203423	0.0908684556961858	7.07800174072568	0.142161686899931	0.00300269297980589	0.0036096490465645	0.00938292138110864	0.00938292138110864	ENSG00000189266.13	PNRC2
ENST00000334463.4	1255	1.0046045763954e-11	5.70775495739425e-10	-1.82638606594667	0.268355667464556	5.78677373446956	1.08712353567767	0.0459040956227723	0.0621180507677485	0.0311138913348625	0.0621180507677485	ENSG00000186871.7	ERCC6L
ENST00000334504.11	2262	8.41590902697153e-07	2.65290882961617e-05	0.694959540561743	0.141095155625242	8.12627040680514	0.168780040434431	0.0026879582588087	0.0271738061525582	0.010447641383335	0.0271738061525582	ENSG00000197565.15	COL4A6
ENST00000334512.10	549	5.26003883318926e-20	6.83172693919357e-18	1.38778820671762	0.151529286343089	6.18480496224426	0.602447039605887	0.0152042240050642	0.0156210354881028	0.0192374629244044	0.0192374629244044	ENSG00000108175.17	ZMIZ1
ENST00000334660.10	2207	5.60027328310344e-07	1.80934248381698e-05	0.531704630251514	0.106244978175158	7.45798214397512	0.0983585386141976	0.00106443395085176	0.0158675591303078	0.00857362321921466	0.0158675591303078	ENSG00000187446.12	CHP1
ENST00000334678.8	1699	5.7691606775769e-09	2.42121384905205e-07	-0.995751886674139	0.170993988026177	6.58047981894938	0.332543278673847	0.00473350582043527	0.0391249100912091	0.0129814961920966	0.0391249100912091	ENSG00000187051.9	RPS19BP1
ENST00000334731.7	3009	3.05122640436032e-05	0.00072304635273017	1.05482002038537	0.252978160942202	5.20344154958599	0.35662968269836	0.0097598887592551	0.0187852363365257	0.0862370361112926	0.0862370361112926	ENSG00000155621.15	C9orf85
ENST00000334815.4	1884	3.92348462152861e-08	1.48492647268299e-06	-2.05482822216309	0.37399533530451	4.83723792700838	1.28622185695369	0.0304637885236276	-0.00605610080573626	0.179344977720672	0.179344977720672	ENSG00000186603.5	HPDL
ENST00000334869.9	535	1.52012211233291e-20	2.02599602051937e-18	1.01915114558556	0.109685430612194	6.46239058703097	0.325585584182057	0.00360480473293576	0.013876278914	0.0144415357999379	0.0144415357999379	ENSG00000100600.15	LGMN
ENST00000334982.8	2553	4.37607068539669e-06	0.000122221443067578	-0.776417210072364	0.169055671736772	6.28555152702545	0.186831944791911	0.0256270582271218	-0.0181460087734406	0.0172426719924351	0.0172426719924351	ENSG00000173418.11	NAA20
ENST00000335174.6	2201	5.37414714738465e-07	1.74069784209035e-05	4.49243647250111	0.896255700517027	4.19520172268994	7.01852477468859	0.25027455740064	0.95463686366326	0.548243263994727	0.95463686366326	ENSG00000186352.9	ANKRD37
ENST00000335209.12	260	1.32799168202013e-29	3.64196611133706e-27	1.32826733895406	0.117556725674785	6.3337931539161	0.545150138043947	0.00433297345542327	0.0154944026999759	0.0163964021716417	0.0163964021716417	ENSG00000088992.18	TESC
ENST00000335670.11	840	2.73029580128982e-15	2.31763109303773e-13	1.9989233931748	0.252943343663362	6.85483086399466	1.27548482165876	0.00198175195757586	0.0939887506978266	0.0105670681747723	0.0939887506978266	ENSG00000069667.16	RORA
ENST00000335681.10	1013	1.34181547933883e-13	9.4448974273224e-12	1.43193351737023	0.193453099603935	6.30261474669998	0.660039001546129	0.00423678302803175	0.0518993695915234	0.016935742283557	0.0518993695915234	ENSG00000170485.17	NPAS2
ENST00000336023.9	925	1.97005195409977e-14	1.51862253551492e-12	-1.856473725915	0.242594875003559	9.97076394942104	1.06844212380277	0.000208547243926894	0.0429085968797586	0.0880698628230615	0.0880698628230615	ENSG00000123416.15	TUBA1B
ENST00000336032.3	1342	5.87625025484256e-11	3.12220676729727e-09	1.7111698183819	0.261372914820571	6.33572909741272	0.960409604924504	0.00338809337620322	0.0990856075264991	0.016363806956806	0.0990856075264991	ENSG00000146278.10	PNRC1
ENST00000336053.10	1195	3.61921845033193e-12	2.15953767684074e-10	-0.674986564670839	0.0971021329843436	7.07135753987703	0.141648040075686	0.00473343288015907	0.00147404378214699	0.00940980346500464	0.00940980346500464	ENSG00000092199.17	HNRNPC
ENST00000336097.7	1375	9.60785312507928e-11	4.98238806713202e-09	-1.52865151834332	0.236158269052534	5.83377473043485	0.742880037487358	0.0543586481187292	-0.00204940045953697	0.0292974439441044	0.0292974439441044	ENSG00000239672.7	NME1
ENST00000336111.9	1590	1.53871863321837e-09	6.90042725930833e-08	-0.901783977349974	0.149295706023177	6.21547563955081	0.252374306235239	0.0148381363379584	-0.004325631720836	0.0185956754174799	0.0185956754174799	ENSG00000087263.16	OGFOD1
ENST00000336180.7	2441	2.45136412065304e-06	7.16067461118577e-05	-0.593826926644829	0.126020813516301	6.35339483600374	0.124846620169705	0.0071253963503824	0.016696471808583	0.0160710805344827	0.016696471808583	ENSG00000106683.15	LIMK1
ENST00000336219.3	2142	3.47354540056196e-07	1.15629169580612e-05	-1.17317665401824	0.230226278087543	6.34012264955599	0.476508005406477	0.012868328862457	0.0666378798206068	0.0162902139551649	0.0666378798206068	ENSG00000170779.10	CDCA4
ENST00000336233.10	1604	1.75825708943942e-09	7.8161323881165e-08	0.667351816888532	0.110879767164449	7.53802246762404	0.148360721571059	0.00125191948532228	0.0171895646643415	0.00857253532093238	0.0171895646643415	ENSG00000107798.18	LIPA
ENST00000336273.8	886	9.34739712238852e-15	7.52265016269516e-13	-0.635449126514992	0.0820163686983845	7.56559170454886	0.122976453497806	0.00150467667914931	0.000792543047358855	0.00858535042255471	0.00858535042255471	ENSG00000147649.10	MTDH
ENST00000336292.10	2045	1.60864996325092e-07	5.60895730951801e-06	-0.764286204114796	0.145865363892693	6.66813897840626	0.186097821017685	0.0198401386313422	-0.0062678880343105	0.0120749179439795	0.0120749179439795	ENSG00000182253.14	SYNM
ENST00000336314.9	451	1.99413959352536e-22	3.15277449172356e-20	-0.969622832464373	0.0995292614542774	8.06432782963565	0.293937819833629	0.000866766080326736	0.0139923447481241	0.0100725327446842	0.0139923447481241	ENSG00000155506.17	LARP1
ENST00000336431.10	1409	1.56619610775231e-10	7.92590825175096e-09	1.93518972999303	0.302430875428819	5.023168683889	1.15631511729282	0.0132033543914591	0.0278308080731184	0.123993297227504	0.123993297227504	ENSG00000131067.17	GGT7
ENST00000336458.13	366	3.34645689167973e-25	6.51955634438064e-23	-1.27329245559423	0.122769783455956	8.61926683023803	0.504469006917741	0.00127727504374248	0.021331354550991	0.0156401278244692	0.021331354550991	ENSG00000132507.18	EIF5A
ENST00000336470.8	2269	8.84680686287509e-07	2.78013537483669e-05	-1.03384789504093	0.210315714875036	5.58546424440102	0.324235565391568	0.0243810622745607	-0.0199021568153079	0.0419679876105356	0.0419679876105356	ENSG00000130119.16	GNL3L
ENST00000336708.11	836	2.51918865338263e-15	2.14800422680527e-13	-0.879465562832156	0.111146445288411	6.91445924543612	0.23741633629838	0.00833945882534369	-0.00161641703024888	0.0101908396250308	0.0101908396250308	ENSG00000221926.12	TRIM16
ENST00000336714.8	2077	2.06349042869922e-07	7.08402125796676e-06	-5.29889967778074	1.02028959458804	1.95630265833042	8.43029852045423	0.288187557302632	-0.279691079929133	1.27329872793431	1.27329872793431	ENSG00000101310.16	SEC23B
ENST00000336767.5	173	5.64630754026541e-35	2.32719255983286e-32	-1.38505480943096	0.112258228405118	6.6379968525167	0.579452625626157	0.00653191491404807	-0.00160744230428591	0.0123709498529354	0.0123709498529354	ENSG00000113460.12	BRIX1
ENST00000336812.5	2699	8.48901112051113e-06	0.000224268413833614	-0.616109051638063	0.13837482435095	8.19783717134216	0.136854219470094	0.000689823898338785	0.0280315641228958	0.0109448323548328	0.0280315641228958	ENSG00000109606.13	DHX15
ENST00000337004.8	1705	6.29941347954308e-09	2.63444796918088e-07	-0.997344048221579	0.171701022426938	7.13561638280027	0.333786034479848	0.00353617336945888	0.0406856882842251	0.00916952451032297	0.0406856882842251	ENSG00000156471.12	PTDSS1
ENST00000337109.9	613	1.10388792490619e-18	1.28403955297734e-16	-0.945097932942054	0.107104729355527	6.56702144078122	0.271091228838209	0.00407372224932144	-0.000163474770814204	0.0131334123261597	0.0131334123261597	ENSG00000132313.15	MRPL35
ENST00000337138.9	1661	3.68102537720136e-09	1.58020369353381e-07	0.518225529603258	0.0878657463324846	7.92184270995305	0.086804845611569	0.00219485113751013	0.00560206855223444	0.00938573293033668	0.00938573293033668	ENSG00000100644.17	HIF1A
ENST00000337147.11	2857	1.67184773794138e-05	0.000417253871565182	0.823796683352128	0.191369837779263	7.81175511443311	0.247539190424583	0.0136268182869787	0.0413068039305132	0.00900709741719033	0.0413068039305132	ENSG00000092820.18	EZR
ENST00000337198.10	932	2.32429251764614e-14	1.77823340856481e-12	-0.667556259072767	0.0874762841550795	7.19782615801204	0.134732615663566	0.00250067473839415	-0.00119666479414697	0.00897747569597617	0.00897747569597617	ENSG00000155096.14	AZIN1
ENST00000337227.9	3077	4.02526479331343e-05	0.000932783493085539	-0.599773840436262	0.146071659581635	5.9076173942274	0.110295743299413	0.00530660219132078	-0.00233517044392768	0.026698792408079	0.026698792408079	ENSG00000089050.16	RBBP9
ENST00000337288.9	130	1.18006203670658e-39	6.47254949733279e-37	-1.15358694243823	0.0875411581503247	8.17935080057157	0.401957793367736	0.000685626811505126	0.00272555223667564	0.0108095547439451	0.0108095547439451	ENSG00000084090.13	STARD7
ENST00000337344.8	2621	6.02855352171298e-06	0.0001640060970287	-0.913804505878195	0.201928547515049	5.84294115965546	0.262183735008298	0.0322043224445256	-0.0176141567953869	0.0289583850077804	0.0289583850077804	ENSG00000126226.21	PCID2
ENST00000337363.8	1943	6.82795548410598e-08	2.50571558331803e-06	1.81040831994575	0.335531682473053	5.0344398976821	1.08798088378775	0.047658290669833	0.0832259572165606	0.121213974244963	0.121213974244963	ENSG00000166510.14	CCDC68
ENST00000337386.10	1525	7.71365317505627e-10	3.60665131799484e-08	0.744858528727235	0.121101214289634	6.34354434268893	0.181334226890803	0.00576499205477782	0.0128474561270882	0.016233264098858	0.016233264098858	ENSG00000138386.17	NAB1
ENST00000337435.9	2552	4.29028883102202e-06	0.000119872552824136	1.09114885544661	0.237371395981118	7.67172483754551	0.424795962978761	0.00132006637407745	0.0831977030709595	0.00869838516861897	0.0831977030709595	ENSG00000170113.16	NIPA1
ENST00000337478.3	3040	3.55243027045988e-05	0.000833231868437077	0.815286040777783	0.197176013671041	6.7141744354315	0.246061454926777	0.0045947454787997	0.0537228250720043	0.0116527153901846	0.0537228250720043	ENSG00000148841.17	ITPRIP
ENST00000337702.5	2518	3.63438086330925e-06	0.000102904792533489	0.665417459142515	0.14367941326487	5.90903461051372	0.152337415094877	0.00431387442061781	0.020065246348597	0.0266517862735883	0.0266517862735883	ENSG00000113638.14	TTC33
ENST00000337714.8	583	3.26757835509717e-19	3.98957888753166e-17	-0.990003795413289	0.110500176948955	6.59977882538856	0.302446932810241	0.00554568488364752	0.0049726630293865	0.0127697487749781	0.0127697487749781	ENSG00000121057.13	AKAP1
ENST00000337859.11	744	1.67364654956367e-16	1.60400125766247e-14	-0.663745561306701	0.0805182814066977	7.65712195826693	0.137083697523483	0.00104801754868245	0.00509729054779192	0.00867677291234979	0.00867677291234979	ENSG00000065548.18	ZC3H15
ENST00000337970.7	731	7.80908410342919e-17	7.61858818433986e-15	-0.781509932183772	0.0937725807442117	8.28460555706334	0.187815707613254	0.0015421869276177	0.00419328230074481	0.0116477584215269	0.0116477584215269	ENSG00000169813.16	HNRNPF
ENST00000338017.8	574	2.04004582228397e-19	2.53420605073409e-17	1.03692683775121	0.115072202859743	7.15286184697421	0.33845511429981	0.00250078370599319	0.0173616341004975	0.00911237065154314	0.0173616341004975	ENSG00000179542.16	SLITRK4
ENST00000338338.9	2642	6.61058408811097e-06	0.000178410706971485	-0.971434890581744	0.215593850389332	5.5897812726179	0.299354173883628	0.0280553021705673	-0.00774473980586963	0.0416657603179792	0.0416657603179792	ENSG00000175756.13	AURKAIP1
ENST00000338376.8	2478	2.9183019408098e-06	8.39736083888225e-05	-0.681057360909168	0.145634376632539	6.20508760597143	0.142055666517075	0.0130045295565584	-0.0093746197284246	0.0188095279291637	0.0188095279291637	ENSG00000137824.16	RMDN3
ENST00000338415.8	255	5.20727653467004e-30	1.4560770432475e-27	1.08423604242875	0.0952682240052746	8.44365379434448	0.359452220750182	0.000351434390844979	0.00812591815879358	0.0132626173668338	0.0132626173668338	ENSG00000115828.17	QPCT
ENST00000338560.12	1450	2.37379038144744e-10	1.16731551281882e-08	0.7837550429253	0.123718717890423	6.65254703895038	0.202649175580992	0.00281515209105073	0.0201443296436243	0.0122260608709898	0.0201443296436243	ENSG00000187688.15	TRPV2
ENST00000338625.9	595	5.55783662924632e-19	6.66043668927361e-17	-1.19179474912872	0.133901480154321	6.52448120926623	0.447627944880257	0.0051016046068709	0.0217928049744063	0.0136373869302503	0.0217928049744063	ENSG00000102743.15	SLC25A15
ENST00000338702.3	1094	6.42233060179268e-13	4.18590366755234e-11	0.947437811812799	0.131749572727885	6.04209436255192	0.282801645889354	0.00336451847490905	0.0135231361670492	0.0226724063960615	0.0226724063960615	ENSG00000189221.9	MAOA
ENST00000338961.11	1180	2.65272167183782e-12	1.60296327193834e-10	-1.24484698551761	0.177962577650631	6.62759572028149	0.50289802005855	0.0070315877517399	0.0404744308143456	0.0124768394680819	0.0404744308143456	ENSG00000148334.15	PTGES2
ENST00000338983.7	141	4.2738919615534e-38	2.1613162583447e-35	1.20940704537489	0.0937235042837234	7.52880516851129	0.449340534726996	0.00094214273461357	0.0122340001482181	0.00856976017293322	0.0122340001482181	ENSG00000091436.17	MAP3K20
ENST00000339020.8	2109	2.66336720292443e-07	9.00468160442503e-06	-0.430640067200929	0.0836871489783484	7.18454128767669	0.0581045985980147	0.0014900775407816	0.00159659540217963	0.00901523081540482	0.00901523081540482	ENSG00000188725.8	SMIM15
ENST00000339082.7	1081	5.02412272314241e-13	3.31396897919469e-11	2.07744760795762	0.287550126984967	5.11102223333798	1.34778041650839	0.0201532249264768	0.0461515842806924	0.103874388367129	0.103874388367129	ENSG00000011422.12	PLAUR
ENST00000339091.8	1954	7.42333713398135e-08	2.70887221597444e-06	2.47990775984221	0.460897038021446	5.21257262916686	1.98770392056208	0.233966488336338	-0.0555650241308339	0.0846726311490765	0.0846726311490765	ENSG00000003436.16	TFPI
ENST00000339276.6	313	2.70821868817925e-27	6.16954713552502e-25	-1.09665959242396	0.101336190833701	6.6206465583166	0.367954176175876	0.00285485769301869	0.00608951440601498	0.0125486776660077	0.0125486776660077	ENSG00000175793.12	SFN
ENST00000339394.7	2459	2.63241733052422e-06	7.63326089205769e-05	0.668917477252278	0.142395707645656	5.99211935668644	0.145218344770769	0.0063443177812351	0.00738464141714455	0.0240704885526255	0.0240704885526255	ENSG00000162512.16	SDC3
ENST00000339399.5	2681	7.79281011654232e-06	0.000207257938287927	-0.500532024463196	0.111955845595292	6.41349293958	0.0902006258895152	0.00340061539856532	0.0154005516458698	0.015136397527109	0.0154005516458698	ENSG00000136938.9	ANP32B
ENST00000339556.8	1682	4.43102854981989e-09	1.87618800306626e-07	1.31538155627502	0.224190766873142	5.59769894675391	0.547195610827927	0.0342719146862212	0.000886859378004222	0.0411203352405301	0.0411203352405301	ENSG00000189171.14	S100A13
ENST00000339594.9	540	2.17337579101982e-20	2.86982198894217e-18	-0.809451269948099	0.0874755101251602	7.5863784243574	0.202052628075422	0.00287844918477074	0.00398307650178675	0.00859949812271477	0.00859949812271477	ENSG00000009954.11	BAZ1B
ENST00000339697.5	674	1.11670175063893e-17	1.18138429714478e-15	0.855549851440542	0.0999330590235404	7.2377239804247	0.231573604032943	0.00125555531807476	0.0137243691106289	0.00887447691459037	0.0137243691106289	ENSG00000111897.7	SERINC1
ENST00000339812.2	1229	5.83143610542204e-12	3.38327681091141e-10	-1.79717835852838	0.26107707753721	5.2222141663952	1.02622616090953	0.0191883216808848	0.0524006098199909	0.0830535389421708	0.0830535389421708	ENSG00000124635.8	HIST1H2BJ
ENST00000339872.8	253	4.30769955040127e-30	1.21405616103483e-27	-1.12673423138197	0.0988588425041008	7.33869070194327	0.383267436836014	0.00597817539461733	-0.00296763991257244	0.00868143071725858	0.00868143071725858	ENSG00000189403.15	HMGB1
ENST00000339907.8	2417	2.05805916846677e-06	6.07148742028773e-05	0.933629565348898	0.196651378273762	5.96349355548363	0.307905367080436	0.00734504873659094	0.0506625981288646	0.0249221767356006	0.0506625981288646	ENSG00000188994.13	ZNF292
ENST00000339950.5	158	5.36006947921149e-36	2.41895186168162e-33	-1.12458109868389	0.0897775423217959	7.33597699271812	0.389076802781527	0.002157166300179	0.00993284435783378	0.00868538083295432	0.00993284435783378	ENSG00000162607.13	USP1
ENST00000339995.10	1104	7.43067066264698e-13	4.79924403015743e-11	-0.794818723310846	0.110833789928563	8.51287589068174	0.204261995665559	0.00336306789134553	0.0150631255935477	0.0141172163262238	0.0150631255935477	ENSG00000110321.17	EIF4G2
ENST00000340093.8	85	2.1749045566505e-46	1.82446346479303e-43	2.93885304153497	0.205508151198673	6.5671890893093	2.64173748017273	0.00378111075173568	0.0595692895619092	0.0131314981233503	0.0595692895619092	ENSG00000011422.12	PLAUR
ENST00000340384.5	188	5.30699640188598e-34	2.01281952893659e-31	-1.31074550048471	0.107823830345649	8.58673705591841	0.529367304180765	0.000503648259787463	0.0169353193258236	0.0151456852694906	0.0169353193258236	ENSG00000188229.6	TUBB4B
ENST00000340385.6	1846	2.72645100867156e-08	1.05312493349034e-06	-0.615013662026296	0.110650735165916	8.54176111378908	0.128164843575008	0.000804988908264432	0.017560388880872	0.0145044209239001	0.017560388880872	ENSG00000117592.9	PRDX6
ENST00000340413.7	957	4.83359345002152e-14	3.60140592853014e-12	-0.755241157687882	0.100213304577017	6.64962026003058	0.179673784967877	0.00280915490772702	0.00788712395246976	0.0122549047136419	0.0122549047136419	ENSG00000120253.14	NUP43
ENST00000340611.9	1008	1.20091186192667e-13	8.49502176615269e-12	-1.03367178389837	0.139371195958932	6.08833889947138	0.340086302890677	0.00766328916680346	0.0167655806361791	0.021473206227731	0.021473206227731	ENSG00000106009.16	BRAT1
ENST00000340648.6	232	4.754795186237e-31	1.46136170672174e-28	-0.982781893281793	0.0848121692430803	7.19696376782243	0.294929066598313	0.00180978241787887	0.00465395716905796	0.00897987365969647	0.00897987365969647	ENSG00000160208.13	RRP1B
ENST00000340834.10	1545	1.00565303702749e-09	4.64123522020764e-08	1.08929076832919	0.178323469358138	6.03324045027861	0.394125425058864	0.0111167140736513	0.036582175512233	0.022912152897013	0.036582175512233	ENSG00000151914.20	DST
ENST00000340857.3	2024	1.30852573409642e-07	4.60983789249067e-06	0.795913014092086	0.150808281859216	5.79855701027352	0.195183756455407	0.00346872525345507	0.00295689806537219	0.0306459815625381	0.0306459815625381	ENSG00000189060.5	H1F0
ENST00000340934.10	2730	9.55631058958517e-06	0.000249598230871715	-0.474383687910074	0.107157487711198	7.09051043030499	0.0747825205134858	0.00789048720920375	0.00119770717446809	0.00933360354965952	0.00933360354965952	ENSG00000162819.12	BROX
ENST00000341023.1	1136	1.23221359769195e-12	7.72750733243857e-11	-1.69525097603578	0.23871020451467	6.40640625078023	0.9305418356124	0.00972720813692256	0.0757466344722308	0.015241863618293	0.0757466344722308	ENSG00000196866.2	HIST1H2AD
ENST00000341068.8	72	4.56576367806505e-50	4.52162796251042e-47	-1.2694958751763	0.0853258681436179	7.58884762938153	0.485038930457528	0.00231932002250287	-0.000378073359210325	0.00860143563919024	0.00860143563919024	ENSG00000153107.13	ANAPC1
ENST00000341162.8	1636	2.51652883704491e-09	1.09681278848808e-07	-0.895309976212473	0.150210231220547	5.92898486623523	0.250280653361722	0.0078436655211275	0.00441466861643354	0.0260010048238678	0.0260010048238678	ENSG00000119616.11	FCF1
ENST00000341181.11	1592	1.5774345207112e-09	7.0651627553261e-08	0.665364010643777	0.11022816469447	6.45753398870755	0.147072435125032	0.00371732609450948	0.0141072428142903	0.0145080463433572	0.0145080463433572	ENSG00000080822.17	CLDND1
ENST00000341259.6	962	5.38529933718009e-14	3.99161521765373e-12	0.744280889219475	0.0989442850986092	7.49995293649563	0.17793417848161	0.000962213463049327	0.013722743867463	0.00856595453586945	0.013722743867463	ENSG00000111252.10	SH2B3
ENST00000341369.11	635	2.72258560407713e-18	3.05718494351363e-16	-0.879203171133699	0.100797792062288	7.63153899427931	0.239489540199439	0.00659669020691812	0.00289090399304905	0.00864360212003019	0.00864360212003019	ENSG00000187514.16	PTMA
ENST00000341446.9	430	3.93183687594679e-23	6.5198999209886e-21	-0.804249640305099	0.0811905432587389	7.55396363199198	0.197914463433515	0.0013087370558869	0.00352778576192767	0.00857911941608683	0.00857911941608683	ENSG00000184992.11	BRI3BP
ENST00000341469.7	1305	2.60636716483183e-11	1.42416849067127e-09	-1.29585270242989	0.194360829963089	5.60275911020741	0.505894452118175	0.0158864900447881	-0.0132312597951345	0.0407777082911231	0.0407777082911231	ENSG00000106785.15	TRIM14
ENST00000341590.8	2294	9.76291036561441e-07	3.03458832044363e-05	-0.521042467198813	0.106414289981527	6.78298120495695	0.0950343771221146	0.00539949635921107	0.0115865053091978	0.0110849968968002	0.0115865053091978	ENSG00000073712.15	FERMT2
ENST00000341657.9	1433	2.06086064769729e-10	1.02545434489468e-08	-0.738343767333798	0.116151401725766	6.64456608394347	0.179734833375632	0.00315287392680829	0.0170838482574822	0.0123050698311639	0.0170838482574822	ENSG00000185722.18	ANKFY1
ENST00000341712.8	2625	6.05416672422798e-06	0.000164451925373087	-1.04292101176843	0.230505823912083	6.29250364867142	0.363713568975597	0.0625828084213711	-0.0158224359974059	0.0171165938647113	0.0171165938647113	ENSG00000133030.21	MPRIP
ENST00000341772.5	783	6.19230828954052e-16	5.63903384773176e-14	1.23239876514544	0.152421345195102	8.16920161273151	0.483520734664905	0.000405513054545367	0.0344428866520812	0.0107373489853761	0.0344428866520812	ENSG00000187957.8	DNER
ENST00000341872.10	3016	3.17804559612467e-05	0.000751350673693877	0.714795990670897	0.171812818833225	6.60814687415405	0.188703566142259	0.00957275988089282	0.0347067071922352	0.0126801262961018	0.0347067071922352	ENSG00000116977.18	LGALS8
ENST00000341923.10	2239	7.29819556982677e-07	2.32216515456411e-05	-0.744801036080228	0.150365956371441	6.24527119201656	0.167018129481319	0.0159131855190418	-0.0151637424222109	0.0180016957342051	0.0180016957342051	ENSG00000029725.17	RABEP1
ENST00000342192.8	818	1.63134769667541e-15	1.42202464747852e-13	-0.689367182304993	0.0865324598489427	7.13875099463274	0.151012002148862	0.0020728905298328	0.00848194514157248	0.00915890938143052	0.00915890938143052	ENSG00000185651.14	UBE2L3
ENST00000342320.8	3047	3.67523624917757e-05	0.00086005594194735	0.689108804076283	0.166975651726164	6.74974162610858	0.175918325079886	0.0100484514202309	0.0317728509838348	0.0113501065315765	0.0317728509838348	ENSG00000168214.20	RBPJ
ENST00000342374.5	1214	4.79447933798557e-12	2.81602598612622e-10	0.629651294597644	0.0911015546692031	7.74231352665059	0.128897617752322	0.00114374703291859	0.0113054928618001	0.00883071084855663	0.0113054928618001	ENSG00000132824.14	SERINC3
ENST00000342456.11	1885	3.92979080594541e-08	1.48652415717311e-06	-0.834428869890241	0.151880630668903	6.12172902690384	0.221418845686066	0.0139413075022543	0.00173042251546425	0.0206602814563214	0.0206602814563214	ENSG00000006534.16	ALDH3B1
ENST00000343028.9	2364	1.4593325177277e-06	4.40170244687207e-05	0.474650937743373	0.0985422443528565	6.73832877091172	0.0739391072705009	0.00312082602844263	0.00481799079693463	0.0114450348547045	0.0114450348547045	ENSG00000064115.11	TM7SF3
ENST00000343043.7	2070	1.9871007736498e-07	6.84484220117515e-06	-0.742230735786345	0.142721851929813	7.10757802649813	0.189715371965712	0.0153914054849065	0.0151628850425067	0.00926900487714056	0.0151628850425067	ENSG00000132676.16	DAP3
ENST00000343218.10	842	3.10930023585783e-15	2.63308247051789e-13	-0.803439999631256	0.101876137251347	6.75331643420903	0.206109246711748	0.00334975395770858	0.0122183670541742	0.0113207878828266	0.0122183670541742	ENSG00000113657.13	DPYSL3
ENST00000343242.9	1349	6.14695252389291e-11	3.24909045784774e-09	1.32664338484519	0.202846951053616	7.83737503472624	0.57737106382815	0.000851632274232961	0.0608686960533891	0.00908412975807544	0.0608686960533891	ENSG00000198517.10	MAFK
ENST00000343255.9	586	3.4733854943595e-19	4.22638701859744e-17	-1.21832780078607	0.136087117450197	6.20116411989884	0.454906517457349	0.00888832677237949	0.00312383373622506	0.018891228531476	0.018891228531476	ENSG00000188529.14	SRSF10
ENST00000343348.10	2159	4.05978229457867e-07	1.34079998486632e-05	3.620114945559	0.714571630110637	4.11125450092085	4.18397447350886	0.146873728016733	0.16863228172198	0.619045193821726	0.619045193821726	ENSG00000092421.16	SEMA6A
ENST00000343380.6	675	1.13327180920635e-17	1.19713797160962e-15	-1.32014827334097	0.154231371879739	6.09740756721094	0.551382218367827	0.00465565820752328	0.0310253159003361	0.0212481473478429	0.0310253159003361	ENSG00000101412.13	E2F1
ENST00000343420.6	4	1.56591494715818e-144	2.79139998480417e-140	2.6015850913529	0.101628462166477	7.20971250663944	2.03516544348169	0.00654734761641063	-0.000682413595424113	0.00894516886707396	0.00894516886707396	ENSG00000196352.15	CD55
ENST00000343666.6	1981	8.85751019782153e-08	3.18816712339963e-06	-0.711628061020337	0.133046251993595	6.12584648852653	0.162523192135815	0.00598897277601214	0.00725958093192025	0.0205629849783028	0.0205629849783028	ENSG00000187713.7	TMEM203
ENST00000343788.10	2912	2.08729236775785e-05	0.000511099914116091	-0.49916224527828	0.117302483481424	6.29744745275012	0.080336116150948	0.00361201241028002	0.0033720276116854	0.0170277965360845	0.0170277965360845	ENSG00000165416.14	SUGT1
ENST00000343810.9	1212	4.76683508630681e-12	2.80440931513218e-10	-0.80772434802527	0.116852318557614	6.71773479524948	0.201548942562457	0.00886017932213835	-0.0015809845163837	0.0116215172062968	0.0116215172062968	ENSG00000187778.14	MCRS1
ENST00000343813.10	2180	4.83996064181166e-07	1.58306675965018e-05	-0.53728367738582	0.106761697787086	6.72857199603309	0.0911049868143384	0.00556928338552849	5.92938879338048e-05	0.0115278067860432	0.0115278067860432	ENSG00000116237.16	ICMT
ENST00000343815.10	2868	1.72651455223689e-05	0.000429244747673288	-0.671049481533499	0.156144893568043	7.24779107459342	0.164349695344763	0.00265004834942257	0.0339217933316406	0.00885091870771722	0.0339217933316406	ENSG00000143569.19	UBAP2L
ENST00000343818.11	1870	3.50209106100985e-08	1.33568312518081e-06	-0.528910545099218	0.0959165058031533	6.84031102801397	0.0845987602803235	0.00313408686231809	-0.00229052328084541	0.0106658772659114	0.0106658772659114	ENSG00000143811.19	PYCR2
ENST00000344034.5	974	7.41250979629342e-14	5.42650511822286e-12	-0.770086605632312	0.102947941770073	7.96325851890012	0.190627948509922	0.000903469482482296	0.0149939485895593	0.0095614326793719	0.0149939485895593	ENSG00000115241.11	PPM1G
ENST00000344120.4	2455	2.57349431090685e-06	7.47455960671698e-05	0.872353261452528	0.185519493533703	5.80530141967069	0.258292346840235	0.0212442363063728	0.0162461174563477	0.0303819874151299	0.0303819874151299	ENSG00000187678.9	SPRY4
ENST00000344420.10	2396	1.81357340616258e-06	5.39712179269686e-05	-0.498524316496479	0.104443238189821	6.84426118872492	0.0789967841182507	0.00572387568570431	-0.000175330839746326	0.0106387093196592	0.0106387093196592	ENSG00000213699.9	SLC35F6
ENST00000344517.5	391	3.24352740113986e-24	5.91499943250324e-22	-0.879087986163833	0.0865918515832727	7.22746653164455	0.233895579365593	0.00234774114903816	0.000223350276360287	0.00889948199189112	0.00889948199189112	ENSG00000135776.5	ABCB10
ENST00000344529.5	2540	4.03265063254121e-06	0.000113206346733354	-0.687446563627207	0.149130678340937	5.89453985744596	0.15168142995214	0.00622244828418141	0.00616079746492309	0.0271374905494606	0.0271374905494606	ENSG00000135845.10	PIGC
ENST00000344548.7	1593	1.58744427209294e-09	7.10553210152635e-08	-0.489943420637939	0.0811806809061387	7.74753109540394	0.0763504065218956	0.00104310494783621	0.00437819491963155	0.00884234948074026	0.00884234948074026	ENSG00000070831.16	CDC42
ENST00000344726.9	2167	4.44320670236998e-07	1.46201389342773e-05	-1.02194921856782	0.202409571735199	5.56865004867276	0.353687519093792	0.0182761726238148	0.0321906492441594	0.0431782794712249	0.0431782794712249	ENSG00000118418.14	HMGN3
ENST00000344768.9	2323	1.18922529416906e-06	3.65030221159839e-05	-0.907750837866144	0.186879046615623	5.97910312709031	0.270127063222151	0.0279326522679226	0.000721832892259761	0.0244530148280237	0.0244530148280237	ENSG00000139926.15	FRMD6
ENST00000344795.8	205	7.47775494955405e-33	2.60094555572196e-30	-1.02270433573227	0.0856661657649024	7.90270064064423	0.32213537745289	0.00169721279315645	0.00875044965086281	0.00931082514213316	0.00931082514213316	ENSG00000101084.18	RAB5IF
ENST00000344843.12	127	4.28382900627043e-40	2.40515073592997e-37	-1.6533042694612	0.124741016138936	6.45909596710965	0.831218577922953	0.00885388537773499	0.0051387092439713	0.0144865962833264	0.0144865962833264	ENSG00000242485.6	MRPL20
ENST00000344936.6	2788	1.2300298571555e-05	0.000314584106652136	0.520209613059999	0.118981309462244	6.5095025688473	0.0885533308964318	0.00741109791783206	0.00179880013269453	0.0138237300841934	0.0138237300841934	ENSG00000165322.17	ARHGAP12
ENST00000344989.10	2809	1.32609488968522e-05	0.000336617550780045	-0.910033476942765	0.2089267263801	5.58041090694189	0.256707212666566	0.0231494163308746	-0.0128257489313678	0.0423261491629829	0.0423261491629829	ENSG00000188529.14	SRSF10
ENST00000345097.8	3085	4.17082453392651e-05	0.000964008014804201	0.859396883869422	0.209721161332998	5.43206762543695	0.269396018297909	0.0108010893354318	0.0489828070352779	0.0551733589308602	0.0551733589308602	ENSG00000053254.15	FOXN3
ENST00000345122.8	1241	7.30576529932581e-12	4.19429561635164e-10	0.982595933074273	0.143412358251083	6.1719281572635	0.29390149946502	0.0113342259162339	-0.00601788947024661	0.0195164308324714	0.0195164308324714	ENSG00000100852.13	ARHGAP5
ENST00000345317.7	2480	2.93223118572782e-06	8.4306375994813e-05	0.446214037817937	0.0954364293493924	6.65655423833468	0.0603349586555471	0.0014753551962425	-0.000721769706478889	0.0121868128741999	0.0121868128741999	ENSG00000005020.13	SKAP2
ENST00000345519.10	1865	3.30683310565227e-08	1.26429183788434e-06	-0.484022900267687	0.0876160577888835	7.37510395983309	0.0794953386940201	0.00172630881533157	0.00978855155836589	0.00863492236715188	0.00978855155836589	ENSG00000122705.17	CLTA
ENST00000345523.9	1825	2.17406185850397e-08	8.49420858952149e-07	-1.10480620127685	0.197373285549117	6.93375132338134	0.412926479332077	0.0114070532088277	0.0470272675638523	0.0100789376023216	0.0470272675638523	ENSG00000167747.14	C19orf48
ENST00000345728.9	298	7.08389508660515e-28	1.69500018542045e-25	-1.14391363999907	0.104522345723388	6.66460006061892	0.399438638286695	0.00427852763319955	0.00431786430920225	0.0121088535000797	0.0121088535000797	ENSG00000149781.12	FERMT3
ENST00000346213.8	834	2.26473073571354e-15	1.9362633139007e-13	-0.682870946915725	0.0861567371533945	7.10289648530935	0.144783964578677	0.00184805835563436	0.0042646235646203	0.00928641667974431	0.00928641667974431	ENSG00000108774.14	RAB5C
ENST00000346798.8	2623	6.03868557467021e-06	0.000164156475873536	6.49662548361663	1.43570872773807	2.60602380840925	12.773957074006	1.36438806714879	-1.22424522753261	1.72750125920609	1.72750125920609	ENSG00000142192.21	APP
ENST00000346817.9	2034	1.50117993541403e-07	5.26254346680247e-06	-5.46803647477435	1.04105193279856	2.04087105682723	9.02015811441137	0.294626839675838	-0.23171278021012	1.33105685049958	1.33105685049958	ENSG00000003400.14	CASP10
ENST00000347136.10	1778	1.2428085435847e-08	4.98409563508232e-07	1.18599530349043	0.208297840271271	6.33274777691094	0.434640995422366	0.0486679395399727	-0.0328360177250284	0.0164140458525409	0.0164140458525409	ENSG00000148358.19	GPR107
ENST00000347635.9	351	1.08009598740915e-25	2.19416422467868e-23	-0.977915389400595	0.0933224659795427	7.11651720179758	0.295440493965416	0.00382722560167511	0.00685395104515261	0.00923639838307926	0.00923639838307926	ENSG00000093000.19	NUP50
ENST00000347703.7	708	4.03980677249158e-17	4.06856471900762e-15	-1.41455850913627	0.168164839210254	6.09171915688107	0.618055546609678	0.0210301798979541	0.00117333745045562	0.0213889398219617	0.0213889398219617	ENSG00000144354.14	CDCA7
ENST00000347739.3	2997	2.91150276699251e-05	0.000692698676335116	0.763825299547878	0.182721082315782	6.10687999582048	0.215093119176003	0.017396352066762	0.0326841388172143	0.0210164940514146	0.0326841388172143	ENSG00000120889.13	TNFRSF10B
ENST00000347869.7	2543	4.11497367883743e-06	0.000115381078724272	-0.809324505135671	0.175730410428978	6.01947723584727	0.206827549361548	0.0230302302845706	-0.010123101562547	0.0232915354397352	0.0232915354397352	ENSG00000003756.16	RBM5
ENST00000348126.6	233	5.62515446778921e-31	1.72144212090662e-28	1.58636230243216	0.137070433935228	6.34379173722895	0.772806142655215	0.0119532969496713	0.0103498734026489	0.0162291588391163	0.0162291588391163	ENSG00000145730.20	PAM
ENST00000348159.9	1393	1.1584572405503e-10	5.92983740704945e-09	1.41800006735326	0.220026502256231	5.65555862553373	0.661311251338292	0.0284563487001391	0.0441611438425279	0.0374684287897418	0.0441611438425279	ENSG00000116604.18	MEF2D
ENST00000348165.10	2376	1.57384452545517e-06	4.72312331831043e-05	-0.390242191611858	0.0812729689188307	7.88004495852694	0.0458239211587195	0.000680751659907684	-0.000509213254267939	0.00922719155541415	0.00922719155541415	ENSG00000009335.18	UBE3C
ENST00000348367.9	1473	3.03956538916138e-10	1.47137250854557e-08	-0.706393887553636	0.112183937841847	6.35741049912612	0.152062095707912	0.00287214352763334	8.33544673300877e-05	0.0160057103369218	0.0160057103369218	ENSG00000119927.14	GPAM
ENST00000348502.10	1173	2.46682217465071e-12	1.49952504979791e-10	0.670433063709892	0.0957054363888316	7.85207005604878	0.142556109604042	0.00460800101398309	0.00503195114778123	0.00913129481758195	0.00913129481758195	ENSG00000068366.19	ACSL4
ENST00000348547.6	1065	4.24699590196271e-13	2.84345348162957e-11	0.789652930745513	0.108956008558202	7.31789583456711	0.201311219471616	0.0015599825743915	0.0162471351270109	0.00871342606829846	0.0162471351270109	ENSG00000125991.19	ERGIC3
ENST00000348761.2	1978	8.80641651953218e-08	3.17458404200567e-06	1.04715331605975	0.195737862530935	6.04792615057084	0.374934993194294	0.014591051664096	0.0428789145781728	0.0225163109042981	0.0428789145781728	ENSG00000018236.15	CNTN1
ENST00000349139.6	318	5.35525258820702e-27	1.20078908977834e-24	-0.958650035669197	0.0890993375854757	6.93705144140956	0.28252618221766	0.00184777584188656	0.00668124284698238	0.0100602620953693	0.0100602620953693	ENSG00000065183.16	WDR3
ENST00000349394.6	1632	2.44475304738958e-09	1.06814136820506e-07	2.43580854570778	0.408342878102952	4.71927733158192	1.92878937493829	0.0251582242464146	0.160892267672808	0.224957634899689	0.224957634899689	ENSG00000182379.10	NXPH4
ENST00000349693.3	2250	7.5667544084407e-07	2.39795491706425e-05	-2.07033597583762	0.418569132179669	4.87855959143332	1.44786699175895	0.0974063094803649	0.105068285400508	0.165393868140097	0.165393868140097	ENSG00000104356.11	POP1
ENST00000350028.5	1202	4.01192450119423e-12	2.37991900693139e-10	-0.746918167801446	0.107675354012204	6.45365719497332	0.170864412169189	0.00282944536703068	0.00154353882250516	0.0145615274254496	0.0145615274254496	ENSG00000100347.15	SAMM50
ENST00000350498.8	999	1.07718972654758e-13	7.68848210828318e-12	-0.706418701416973	0.0950627929101571	6.99504964347037	0.150772283605673	0.00380173247919731	-0.00247164611397131	0.00975366941462182	0.00975366941462182	ENSG00000106244.13	PDAP1
ENST00000350690.10	1983	9.13058853683574e-08	3.28314415043134e-06	-0.978102870926905	0.183054682047408	5.71351956683196	0.291348773463967	0.0159077538921045	-0.0104787468554401	0.0343557710371117	0.0343557710371117	ENSG00000183048.12	SLC25A10
ENST00000350721.9	485	1.07914351453633e-21	1.58654121980409e-19	-0.840854821585911	0.0878725331612469	6.98728812621954	0.215735132479825	0.00179000206901277	0.00274010191166684	0.00979237105724888	0.00979237105724888	ENSG00000175054.15	ATR
ENST00000350997.11	2816	1.36965073191201e-05	0.000346809573111698	0.573145428484375	0.131797839738009	9.06393986293654	0.10860829702079	0.000286698085849664	0.0122877923679357	0.0257693077535591	0.0257693077535591	ENSG00000149485.18	FADS1
ENST00000351223.7	759	2.8076607313856e-16	2.63764744124795e-14	-1.64760106501152	0.201385882323635	6.09412536516614	0.815639409661608	0.0395051808284171	-0.0379268947865622	0.0213292295704864	0.0213292295704864	ENSG00000132780.17	NASP
ENST00000351288.10	781	5.54135923950837e-16	5.05916874793732e-14	-1.16298482697627	0.143596133075849	6.36929713522102	0.414959363770258	0.0151150639503283	-0.00361599965389126	0.015814710201177	0.015814710201177	ENSG00000136699.19	SMPD4
ENST00000351328.8	2240	7.29828917224583e-07	2.32216515456411e-05	-0.466790849684342	0.0942392457677436	8.08389979536309	0.0760253517361565	0.00142070561507375	0.011900847549236	0.0101857542969012	0.011900847549236	ENSG00000062485.19	CS
ENST00000351698.5	1510	5.72797170220522e-10	2.70481651823868e-08	-0.845928892326874	0.136489900302036	6.48198784723346	0.237034098723362	0.00201767085927581	0.0259265684674137	0.0141785840079125	0.0259265684674137	ENSG00000136827.12	TOR1A
ENST00000351718.8	208	1.08822754296202e-32	3.73052772708479e-30	1.52692171357254	0.128237317750646	7.95926865726203	0.719180747410443	0.00223334834724842	0.0224338661485717	0.00954368109788236	0.0224338661485717	ENSG00000091129.20	NRCAM
ENST00000352456.7	2697	8.43265891223441e-06	0.000222944868771955	-0.579080597961879	0.130016688006783	6.49526413742906	0.107390097699555	0.0113512051676939	-0.00286396014420771	0.0140053035726857	0.0140053035726857	ENSG00000105323.16	HNRNPUL1
ENST00000352480.9	725	6.3275082809708e-17	6.22312621332886e-15	0.742068211451899	0.0887752141241949	7.94026595450492	0.16853172250832	0.00235999501520846	0.00180519670240823	0.00946156294898651	0.00946156294898651	ENSG00000130707.17	ASS1
ENST00000352511.5	2318	1.16595613636342e-06	3.5865977716677e-05	0.95608804262673	0.196671833022088	5.44065206691465	0.291839809404291	0.00372447132441309	0.0182861609607705	0.0542952435319889	0.0542952435319889	ENSG00000114739.14	ACVR2B
ENST00000352645.5	1541	9.59618562660924e-10	4.44027527527414e-08	-0.573057303615399	0.0936982720562094	6.74385464974949	0.104116778149392	0.00177023007569091	0.00522774015094267	0.0113988192037882	0.0113988192037882	ENSG00000100403.12	ZC3H7B
ENST00000352689.11	2768	1.12033879986125e-05	0.000288600570033622	0.506571829221738	0.11532548373457	7.10443846934152	0.0929444660866525	0.00241016614461947	0.0175397846532994	0.00928065611102601	0.0175397846532994	ENSG00000128585.18	MKLN1
ENST00000352957.8	2197	5.19562830042443e-07	1.68624979669305e-05	-0.716568861612791	0.142772833715912	6.09442661049765	0.17850217848664	0.00504336214314682	0.0255327609277605	0.0213217701505727	0.0255327609277605	ENSG00000154719.13	MRPL39
ENST00000353555.8	408	9.05127649490649e-24	1.58184367449219e-21	1.13543371571516	0.112962025593922	8.79991671234333	0.392989457781453	0.000223351745082507	0.00755982443820195	0.0189172770943402	0.0189172770943402	ENSG00000172270.19	BSG
ENST00000353703.9	2452	2.5496891238078e-06	7.41447933458365e-05	-0.646229814722558	0.137375414744716	7.93461933917419	0.147930297522445	0.00421543864102201	0.0240925682234022	0.00943792848423804	0.0240925682234022	ENSG00000166913.13	YWHAB
ENST00000354105.10	1491	4.18689951194238e-10	2.00229834204922e-08	-1.15535396740229	0.184948491092246	6.2681470557987	0.408968641175158	0.0337443253279746	-0.023099570106108	0.0175645912079731	0.0175645912079731	ENSG00000095485.18	CWF19L1
ENST00000354185.9	960	4.93651061312796e-14	3.66659325790079e-12	-0.943649796597775	0.125259030016642	8.97778443771745	0.270285931039395	0.000321026640952393	0.00360828517615907	0.0232137102601125	0.0232137102601125	ENSG00000165732.13	DDX21
ENST00000354283.8	305	1.16112057394468e-27	2.71450955424759e-25	-1.45376566243072	0.133381223683787	6.68091072446898	0.653195528587554	0.0147315976341173	0.00922483762683611	0.0119542286129594	0.0119542286129594	ENSG00000145833.16	DDX46
ENST00000354332.8	3076	4.02152247175801e-05	0.000932219240332357	0.915667511993533	0.222994171990779	5.80004321558564	0.311205778646351	0.0156372609249266	0.0589523401878531	0.030587569958375	0.0589523401878531	ENSG00000196154.12	S100A4
ENST00000354480.2	90	7.07958704474903e-46	5.60892082931983e-43	-1.25925757502732	0.0885675150369552	7.13887917286134	0.478309149132001	0.00260782961420727	0.000629991701910507	0.00915847746552467	0.00915847746552467	ENSG00000102317.18	RBM3
ENST00000354618.10	849	3.88999719297667e-15	3.2670478191756e-13	-0.851131727502274	0.108308209815766	7.33918470073616	0.231404367244496	0.00375952045576271	0.0138364820144813	0.00868071889974431	0.0138364820144813	ENSG00000054118.15	THRAP3
ENST00000354619.9	68	7.38306634176274e-52	7.74179650636839e-49	2.14925616592795	0.141849166666208	5.96460318106409	1.40993604333447	0.00380761976550378	0.0263741593603428	0.0248884453472202	0.0263741593603428	ENSG00000086619.13	ERO1B
ENST00000354675.10	2071	2.00559556241349e-07	6.90521419518741e-06	2.8872033557957	0.555357629722898	6.41986850409602	2.87088948158512	0.0148792797566622	0.447753865580492	0.0150425654914945	0.447753865580492	ENSG00000131016.17	AKAP12
ENST00000354694.12	107	1.61881659281843e-42	1.07876727415257e-39	-1.34718244665852	0.0985785494325919	7.11249173590985	0.552316924489044	0.00532561773635807	0.00448283365563439	0.00925097787599289	0.00925097787599289	ENSG00000100029.18	PES1
ENST00000354725.8	2840	1.52335309927231e-05	0.000382468906304624	0.547357972680786	0.126548439993905	8.63604812461898	0.109097634275036	0.000351132935808748	0.0236706285615277	0.01590571753122	0.0236706285615277	ENSG00000197157.11	SND1
ENST00000354817.8	2321	1.18144476013268e-06	3.62798179054697e-05	-0.465282516827912	0.0957622787702329	6.79951104618235	0.0707383071319605	0.00279632005319496	0.00444363118711272	0.0109593009997067	0.0109593009997067	ENSG00000197601.13	FAR1
ENST00000354914.8	1063	4.17847985245518e-13	2.8028440959498e-11	1.52048605885404	0.209732321356043	8.34671444756794	0.746348532496524	0.00134685195710457	0.0646346179749873	0.0122247933875582	0.0646346179749873	ENSG00000168079.17	SCARA5
ENST00000355057.2	2871	1.75214614585804e-05	0.00043516206473097	-1.43255141972252	0.333590672714342	7.75156342094029	0.749200355351112	0.00234732720667877	0.164576778176332	0.00885152182600347	0.164576778176332	ENSG00000197238.4	HIST1H4J
ENST00000355238.10	414	1.3070688698648e-23	2.25118934050338e-21	-0.986611787078158	0.0985115127113508	7.29119827860073	0.300821520840846	0.00579641764267255	0.00520442650780434	0.00876035956234538	0.00876035956234538	ENSG00000135316.17	SYNCRIP
ENST00000355296.8	403	7.97736433022915e-24	1.41145902283538e-21	-1.06268221809237	0.105593473658772	6.71955113311273	0.340943037660183	0.00511929256707647	-0.00242555673549153	0.0116056799519121	0.0116056799519121	ENSG00000103423.14	DNAJA3
ENST00000355327.7	39	1.19144363855491e-63	2.17832556932101e-60	2.2113359688625	0.131295180172972	6.10344274324842	1.48266516300375	0.0047574842059217	0.0148214318543784	0.0211001522990581	0.0211001522990581	ENSG00000187720.14	THSD4
ENST00000355426.8	1506	5.49456859265482e-10	2.59976588540584e-08	1.12594729996327	0.181478940374138	8.37742130927513	0.419848723647557	0.00128937306033365	0.048112535638646	0.0125346862391406	0.048112535638646	ENSG00000115380.20	EFEMP1
ENST00000355443.9	1952	7.2541876084409e-08	2.64985959647679e-06	0.992228577377287	0.18426611514274	5.85085022936628	0.332328920091539	0.0222613068990919	0.0239557620537732	0.0286696948856041	0.0286696948856041	ENSG00000109736.15	MFSD10
ENST00000355520.6	2967	2.62433206063916e-05	0.000630688821205981	0.600284885555009	0.142794673590359	5.8962518856894	0.111481510423783	0.00350592992188321	0.000717729173174052	0.0270795482867827	0.0270795482867827	ENSG00000079482.13	OPHN1
ENST00000355522.5	2793	1.25385873785211e-05	0.000320104344589356	2.75431217894011	0.630565064637542	4.16341975651178	2.38865663711186	0.021944270223455	0.119038184019701	0.574474180888567	0.574474180888567	ENSG00000198535.5	C2CD4A
ENST00000355621.7	1560	1.15800507250234e-09	5.29297395446839e-08	0.48610107808419	0.0798726327099527	7.51759580598134	0.0718774288309941	0.00100205310499954	0.000234386140762284	0.00856740307902898	0.00856740307902898	ENSG00000186591.12	UBE2H
ENST00000355653.8	357	1.40699106890154e-25	2.81019863240772e-23	0.831792618551577	0.0795680852787447	7.39497365611804	0.214383375886987	0.000882009767736903	0.00764259998716322	0.00861461052465147	0.00861461052465147	ENSG00000108828.16	VAT1
ENST00000355666.5	2589	5.14639023566793e-06	0.000141737431195082	0.557794388494089	0.122357410537213	7.18662622289927	0.0982419129351247	0.0134478139779743	-0.0073208902473789	0.00900918989208392	0.00900918989208392	ENSG00000182670.13	TTC3
ENST00000355674.9	2178	4.8103222950144e-07	1.57481735961298e-05	-0.661056743826639	0.131325481189279	7.01814680456897	0.148072063341334	0.0162269344834628	0.00498963773370064	0.00964263853093088	0.00964263853093088	ENSG00000171490.13	RSL1D1
ENST00000355693.5	843	3.20016216214258e-15	2.70681331921014e-13	-0.951355868382286	0.120686904842409	6.29404874975878	0.279559650686982	0.00475922814790898	0.00528608959629022	0.0170887653527519	0.0170887653527519	ENSG00000181924.7	COA4
ENST00000355697.6	1057	3.89724867878466e-13	2.62903897627305e-11	-0.996222117951906	0.137238022069916	6.14032137530046	0.2985145026929	0.00802546547591991	-0.00705427772101125	0.0202259465765742	0.0202259465765742	ENSG00000183605.16	SFXN4
ENST00000355773.6	951	3.90996279739444e-14	2.93160869932085e-12	0.889629165844247	0.117614292257588	6.24526365363641	0.247969756014301	0.00274784016939935	0.0104243350782023	0.0180018424454805	0.0180018424454805	ENSG00000119899.13	SLC17A5
ENST00000355904.9	2493	3.11719874274406e-06	8.91571356408433e-05	-0.462298818056281	0.0991431522538504	6.6532267578298	0.0658266768909509	0.00252466329911895	-0.000386391126517644	0.0122193836591263	0.0122193836591263	ENSG00000197265.9	GTF2E2
ENST00000355937.9	2707	8.73544128592839e-06	0.000230011781924608	-0.35605050942979	0.0800775992158863	7.68015808002569	0.0448762473341538	0.00090687458442799	0.00764894760880939	0.00871175825984218	0.00871175825984218	ENSG00000101166.16	PRELID3B
ENST00000355938.9	1010	1.26131338980811e-13	8.90462276701757e-12	-1.11300690304615	0.150199781024074	7.13646501617726	0.398707278932127	0.00629871904217557	0.0275412422873439	0.00916664069708835	0.0275412422873439	ENSG00000159199.14	ATP5MC1
ENST00000355943.8	2930	2.26697841912967e-05	0.000551688154258095	-0.453308586993421	0.106992399526471	6.64896282065871	0.0717191458723532	0.00490965573355097	0.00768102346615136	0.0122614046010971	0.0122614046010971	ENSG00000164209.17	SLC25A46
ENST00000356082.9	245	2.93745150615036e-30	8.54906294671613e-28	2.22042884215754	0.19425141388258	5.63708469594869	1.51867365117569	0.0180279392553149	0.0314500335574027	0.0385724784377573	0.0385724784377573	ENSG00000196878.15	LAMB3
ENST00000356126.8	2869	1.73546702536036e-05	0.000431320114242924	-0.502703434517261	0.117004080152061	6.6682918340836	0.0799952306063973	0.00846147513075921	-0.00323396552605576	0.0120734570275857	0.0120734570275857	ENSG00000197170.10	PSMD12
ENST00000356244.7	271	3.47876544237675e-29	9.15313251303439e-27	-1.08550815105065	0.09679888409985	7.04536794895231	0.356475683505251	0.00453544597522453	-0.000813821342686321	0.00951958996923975	0.00951958996923975	ENSG00000100401.19	RANGAP1
ENST00000356260.10	1540	9.39363786096635e-10	4.34937632492432e-08	-0.955732350057002	0.156181076016849	6.23138021715803	0.30329833169058	0.0140282589480163	0.0225605338106548	0.0182750805943471	0.0225605338106548	ENSG00000198301.12	SDAD1
ENST00000356327.9	648	4.50743419026198e-18	4.95984702935865e-16	1.32450218195048	0.152853141998812	6.33048208228112	0.554328708620168	0.0107503805420348	0.0242957439863285	0.0164523891449228	0.0242957439863285	ENSG00000075651.16	PLD1
ENST00000356401.8	1167	2.30253950745955e-12	1.40685755818249e-10	-0.777146527333834	0.110786465987288	6.54415781990192	0.188191582751924	0.00501075168820722	0.00374495489655977	0.0133997098807217	0.0133997098807217	ENSG00000177479.19	ARIH2
ENST00000356413.5	1021	1.5623477054195e-13	1.09110323983577e-11	0.617522338348884	0.0836553967285709	7.16026555044361	0.116702269638137	0.00140857452370846	0.0014690731390092	0.00908876357901344	0.00908876357901344	ENSG00000089289.16	IGBP1
ENST00000356457.9	754	2.60676600189222e-16	2.46515706895123e-14	1.01406470318302	0.123813592176995	7.15938023785039	0.313277820579762	0.0139031511989699	-0.0079285838148909	0.00909155721268708	0.00909155721268708	ENSG00000198363.18	ASPH
ENST00000356493.10	202	5.09935842056218e-33	1.80002303376122e-30	-1.04835955639468	0.0875818349650422	7.22866363863259	0.330819936425945	0.0026093552722087	-0.00123109454629332	0.00889651145155714	0.00889651145155714	ENSG00000165283.16	STOML2
ENST00000356508.9	2237	7.20905901347514e-07	2.29787547562285e-05	1.10206661781847	0.222386093061502	5.79946425937963	0.387956949115614	0.0435730532026881	-0.0140834280993598	0.0306103083780505	0.0306103083780505	ENSG00000105223.20	PLD3
ENST00000356530.5	1150	1.55592126627131e-12	9.64725304088775e-11	-1.49542359170369	0.211534381931322	6.63727995640087	0.72458366927407	0.00525208286705991	0.06186810924154	0.0123781858840047	0.06186810924154	ENSG00000277224.2	HIST1H2BF
ENST00000356634.7	1301	2.51019217283181e-11	1.37576281853651e-09	-0.703813545297053	0.105475465091268	7.24413638515818	0.161956140446544	0.00444939397792633	0.0122382166264026	0.00885935891048898	0.0122382166264026	ENSG00000004487.16	KDM1A
ENST00000356657.10	2596	5.36230055866179e-06	0.000147285623665185	1.31297680990207	0.28856063164279	5.52072662612064	0.536273050840382	0.0779705150052368	-0.0540947402074875	0.0469303421958923	0.0469303421958923	ENSG00000160752.14	FDPS
ENST00000356661.7	118	5.67196789134658e-41	3.42740676715743e-38	-1.14936745014498	0.0857433431700565	7.29017478554045	0.400631670146749	0.0022655905515443	0.00313192133710259	0.00876229079542282	0.00876229079542282	ENSG00000198681.7	MAGEA1
ENST00000356674.7	277	9.69633618457362e-29	2.49598395416909e-26	-1.09798696065385	0.0987132641431457	8.28829187601532	0.373365779951114	0.000957382331595107	0.0136590804450966	0.0116802192512679	0.0136590804450966	ENSG00000122566.21	HNRNPA2B1
ENST00000356708.12	1000	1.07897266989125e-13	7.69350672539257e-12	-0.624617584024568	0.0840572874291187	7.71634767525719	0.120822829132723	0.00182182044032407	0.00290154362332278	0.00877662091458815	0.00877662091458815	ENSG00000165629.20	ATP5F1C
ENST00000356736.5	176	7.3799687083093e-35	2.98989368623458e-32	1.74839491981343	0.141955124074072	9.09908735019589	0.941246947389888	0.000982099235003705	0.0292447866413241	0.0269148307001087	0.0292447866413241	ENSG00000138821.13	SLC39A8
ENST00000356763.8	2313	1.12979834521804e-06	3.48288548237904e-05	-0.531115778245136	0.109113165703937	6.46187106789803	0.0890405789926955	0.00340989961800099	0.00210933541001747	0.0144486247769014	0.0144486247769014	ENSG00000196455.8	PIK3R4
ENST00000356825.8	564	1.37595248999061e-19	1.73955525436685e-17	0.833511021395226	0.0920581257623883	7.40583706251293	0.217056937891664	0.00410703931573623	0.00668639950360225	0.00860500846258933	0.00860500846258933	ENSG00000175387.16	SMAD2
ENST00000356839.10	826	1.88986355542875e-15	1.63141441835704e-13	1.20963686757671	0.152186844739333	7.33648675524061	0.466759408274298	0.00656001789924491	0.0281812356683257	0.00868463366981678	0.0281812356683257	ENSG00000072778.20	ACADVL
ENST00000356936.5	2983	2.78031540969636e-05	0.000664591384421687	-1.65259284572185	0.394342801181712	6.30930022165751	0.890094755614286	0.216441586219766	-0.127971809351053	0.0168177810459925	0.0168177810459925	ENSG00000115053.16	NCL
ENST00000356940.10	1970	8.44692900397691e-08	3.05735952131761e-06	0.432459443855777	0.0807232175254319	7.41595591811607	0.0605169308077043	0.00117733948615511	0.00433588505595703	0.00859701728533219	0.00859701728533219	ENSG00000099246.16	RAB18
ENST00000356948.11	623	1.62753490433484e-18	1.86275680286825e-16	-1.01784224839454	0.115920797999072	7.43382700007281	0.326926010475542	0.0108033349210753	0.0093531121920372	0.00858514276582923	0.0093531121920372	ENSG00000011304.20	PTBP1
ENST00000356950.1	551	5.70183614521329e-20	7.37865198726476e-18	-1.4820582424232	0.161976425127597	7.12192679248158	0.690432624936899	0.00323929279469721	0.0361152506509766	0.00921707259257098	0.0361152506509766	ENSG00000197903.7	HIST1H2BK
ENST00000356978.9	566	1.52786475443985e-19	1.92478566167101e-17	1.640901930032	0.181460606739226	9.10744374185451	0.847281285352621	0.000283681833180919	0.0491082458640711	0.0271965401725024	0.0491082458640711	ENSG00000198668.11	CALM1
ENST00000357065.8	2641	6.6002158336656e-06	0.000178198330103632	-0.643541653051687	0.142812826118924	6.9477504113785	0.145108043018513	0.0205926127253793	0.00548774384307617	0.0100006422307315	0.0100006422307315	ENSG00000169813.16	HNRNPF
ENST00000357085.5	1181	2.74598516136313e-12	1.65791469894866e-10	0.868308228760841	0.124218880928888	6.10054282808129	0.238532724493758	0.00197440789919975	0.0134568051678266	0.021171087669638	0.021171087669638	ENSG00000112343.11	TRIM38
ENST00000357164.3	222	2.55630620260173e-31	8.21057916532944e-29	1.20016786122776	0.103100189260213	6.91248270711329	0.444876447367796	0.00128931123457083	0.0146551623036668	0.0102025697775091	0.0146551623036668	ENSG00000196743.8	GM2A
ENST00000357214.6	304	1.06928488085798e-27	2.50803582712821e-25	-0.921038579389577	0.0844460941884688	8.05612478317034	0.259934267730674	0.000670215631545251	0.00613059476030847	0.0100264986039864	0.0100264986039864	ENSG00000116560.11	SFPQ
ENST00000357266.8	1029	1.93738991581101e-13	1.3425038926821e-11	-1.4071892170024	0.191374983140165	5.63053858731513	0.618169661723125	0.0159592236338134	0.0141847938521603	0.0389773526240346	0.0389773526240346	ENSG00000096060.14	FKBP5
ENST00000357325.10	2100	2.43685998661182e-07	8.27418402311284e-06	-0.614916985438436	0.119112472665843	8.53126887308009	0.130462207067693	0.00495864541493171	0.016323026301925	0.0143616027574834	0.016323026301925	ENSG00000143321.19	HDGF
ENST00000357402.10	2371	1.51830131800906e-06	4.56604627496069e-05	1.29942855515865	0.270218222952041	6.12985736499507	0.594175836606938	0.0125359810083405	0.0969908510146981	0.0204688167433554	0.0969908510146981	ENSG00000013364.19	MVP
ENST00000357429.10	2884	1.86680093179491e-05	0.000461547758809654	-0.820453292370312	0.191683316765586	6.04059066636608	0.246034074199892	0.0272942572935299	0.0278194835958543	0.0227128880716912	0.0278194835958543	ENSG00000146540.15	C7orf50
ENST00000357430.8	1760	1.14602116608694e-08	4.64294847878768e-07	0.464157692461445	0.0813232055624868	7.57979389634111	0.0692874854706516	0.00132559723483281	0.00449287330180641	0.00859459840960492	0.00859459840960492	ENSG00000123983.14	ACSL3
ENST00000357481.6	1584	1.50670072975465e-09	6.78243616378949e-08	-6.35351833610563	1.05127244789563	2.48361198749287	12.1126590336533	0.0187448886216538	-0.0156193142664281	1.63901575093506	1.63901575093506	ENSG00000100813.14	ACIN1
ENST00000357500.4	1115	9.40428191187772e-13	6.01401719681192e-11	-1.15743036359373	0.162128812134076	5.8118314873479	0.404010178438157	0.00929962465506824	-0.00665379407063568	0.0301290029309415	0.0301290029309415	ENSG00000167272.10	POP5
ENST00000357503.3	387	1.76611382166446e-24	3.25403048940472e-22	1.02898718443414	0.10077014923973	6.54141277623522	0.327878772572652	0.00179954429755656	0.0109934367696185	0.0134323901691396	0.0134323901691396	ENSG00000198113.3	TOR4A
ENST00000357602.7	2756	1.07503420629612e-05	0.000278135845594117	-0.833316438696489	0.189325413896872	7.03369159183374	0.223823093671188	0.0441948193425624	-0.0248220598792516	0.00957134917827058	0.00957134917827058	ENSG00000065150.19	IPO5
ENST00000357727.7	2595	5.31184228319536e-06	0.000145955916054321	1.36841310240128	0.300612786440932	5.39253471357804	0.670207982493187	0.00784904803877742	0.127703023018895	0.0594566834936339	0.127703023018895	ENSG00000146592.17	CREB5
ENST00000357799.9	2453	2.55405798208057e-06	7.42415614978691e-05	-0.931054810901951	0.197938159590616	6.55556135814605	0.307074336297645	0.00446172047366433	0.0543075520595159	0.0132655824854984	0.0543075520595159	ENSG00000163535.18	SGO2
ENST00000357849.9	1668	3.88749557501458e-09	1.66183443933357e-07	-0.592961367410181	0.100691180994893	6.62230404167021	0.107754951799238	0.00267660773304652	0.000165888300644364	0.0125314631621729	0.0125314631621729	ENSG00000121022.14	COPS5
ENST00000357857.14	2779	1.18589800647345e-05	0.000304279494255426	-5.62832937006127	1.28495847364012	2.12102103045599	9.51759066953796	1.09113304910768	-1.07342902389557	1.38554436936165	1.38554436936165	ENSG00000188603.19	CLN3
ENST00000357903.7	1369	8.68586682911304e-11	4.52401057986177e-09	0.902489426042838	0.139096697656082	8.06429650151367	0.267563618794333	0.00385216662612013	0.0251696703221211	0.0100723553526561	0.0251696703221211	ENSG00000142192.21	APP
ENST00000357997.10	1688	4.64991732395209e-09	1.96420441271967e-07	-0.628120971843567	0.107201791971473	6.72241497316825	0.122772862627479	0.00565751952646174	-0.000142424468252626	0.0115808167763807	0.0115808167763807	ENSG00000176915.15	ANKLE2
ENST00000358007.7	2139	3.41071016485578e-07	1.13696716968152e-05	-0.563406332238971	0.110488909096408	6.62388079209292	0.102184781563081	0.00579656482818804	0.00289940142304965	0.0125151337217833	0.0125151337217833	ENSG00000213782.7	DDX47
ENST00000358015.8	1715	7.09916014919544e-09	2.95159484127249e-07	-0.64495112863178	0.111418197378709	8.30080708973791	0.139685405145567	0.00144345152563289	0.0171775705350486	0.0117920747462323	0.0171775705350486	ENSG00000119318.13	RAD23B
ENST00000358056.8	2556	4.42237255656154e-06	0.000123369660709336	-0.39608653585302	0.0862844233201051	7.43358244018812	0.0490907311612134	0.002582216558503	-5.05065635032827e-05	0.00858528600302165	0.00858528600302165	ENSG00000197045.13	GMFB
ENST00000358171.7	1419	1.74583890989035e-10	8.77274824741518e-09	-0.668325656000909	0.104717446544667	6.61299687350545	0.146763955839003	0.00381983518886058	0.0121379161840009	0.0126287802273922	0.0126287802273922	ENSG00000149257.14	SERPINH1
ENST00000358187.2	2366	1.47758893476101e-06	4.45300090465761e-05	1.09058886496662	0.226533819749949	6.87221579481357	0.418396307505358	0.00977017190859467	0.0672061853271588	0.0104525288472628	0.0672061853271588	ENSG00000148841.17	ITPRIP
ENST00000358227.5	1794	1.56519613285737e-08	6.22100028189864e-07	-0.837100449602075	0.148047760087007	5.90210307256694	0.235278817527856	0.00599452482857054	0.025327561059752	0.0268826840715992	0.0268826840715992	ENSG00000137038.8	DMAC1
ENST00000358295.9	224	2.77209114964813e-31	8.82416014886205e-29	1.22237955556883	0.105070681065702	6.551170549759	0.455980851343568	0.00324285567683168	0.0064037918003855	0.013316916352584	0.013316916352584	ENSG00000219438.8	FAM19A5
ENST00000358337.9	3050	3.72326982378883e-05	0.000870439447591603	-0.51324462763469	0.124452701687205	6.84428294830405	0.0976121842874538	0.00289938963640318	0.0203333227994636	0.0106385602600709	0.0203333227994636	ENSG00000120314.18	WDR55
ENST00000358344.8	38	7.05357714847104e-65	1.32354806577521e-61	-1.42280618239396	0.0836506297302496	7.72578588704661	0.611124183798873	0.00170059523672698	0.00306309726494063	0.008795546544674	0.008795546544674	ENSG00000197451.12	HNRNPAB
ENST00000358359.7	1553	1.08593044063888e-09	4.98591011843623e-08	-0.768223444483943	0.126015966380069	6.76712871694102	0.196106206735675	0.00994703425801922	0.0138730014160349	0.0112093465772287	0.0138730014160349	ENSG00000145725.19	PPIP5K2
ENST00000358399.7	770	4.11906030066887e-16	3.81435682699861e-14	1.02956008752251	0.126559174501647	8.99700849726683	0.335639456931608	0.000271410291141097	0.0217801706911065	0.0237544266846663	0.0237544266846663	ENSG00000119125.16	GDA
ENST00000358461.6	2890	1.91873999606921e-05	0.000473404279168577	0.70647893558566	0.165291372125278	7.01279552327924	0.182519231166743	0.00565670459016	0.0353251519584255	0.00966781586147356	0.0353251519584255	ENSG00000196526.10	AFAP1
ENST00000358506.6	1012	1.27002770757358e-13	8.94842447241366e-12	1.0892949401397	0.147017978859867	7.14308828051579	0.381906183313832	0.0230592103033828	0.00936221885867783	0.00914438791750384	0.00936221885867783	ENSG00000213639.10	PPP1CB
ENST00000358625.3	500	2.63459275734688e-21	3.75714003939723e-19	-0.875127592573603	0.0923490800141618	6.82701099122172	0.230819753466758	0.00203358559120377	-0.000702007489131732	0.0107589432779893	0.0107589432779893	ENSG00000196363.9	WDR5
ENST00000358675.6	1558	1.13483491870806e-09	5.19372715298841e-08	-0.591485787388624	0.0971370253371892	6.98058372578907	0.111945568349649	0.00432703062599789	0.00440914105503596	0.00982637191103872	0.00982637191103872	ENSG00000154380.17	ENAH
ENST00000358689.9	1320	3.48819127993704e-11	1.88425750776235e-09	0.692788378716144	0.104582356743143	6.46292370045326	0.152765136128412	0.00197193628428486	0.00900108224467553	0.0144342677286402	0.0144342677286402	ENSG00000197217.13	ENTPD4
ENST00000358739.4	1164	2.21178693534788e-12	1.35489051235434e-10	-1.74670012076254	0.248802267212599	7.50703412703728	0.989571475365712	0.00315210504590885	0.0897017472092856	0.00856620375181766	0.0897017472092856	ENSG00000196747.4	HIST1H2AI
ENST00000358776.6	1577	1.37062929770372e-09	6.19729558931301e-08	-0.949777210570081	0.156757590724501	5.89440167381657	0.28511440531019	0.00971723935335617	0.00839698614002507	0.0271421740212692	0.0271421740212692	ENSG00000196177.12	ACADSB
ENST00000358813.5	3008	3.02356753634303e-05	0.000716730251367698	1.71848056960837	0.411939295591347	4.75793946164668	0.940050332411817	0.0455143566143105	0.0221077583548964	0.209026618264132	0.209026618264132	ENSG00000115009.13	CCL20
ENST00000358823.6	2941	2.32819075393951e-05	0.000564593521094239	-0.621644001423461	0.146931539869469	7.2546404037488	0.120791570955517	0.0235478719867923	-0.0174738824820601	0.00883544412582784	0.00883544412582784	ENSG00000118200.14	CAMSAP2
ENST00000358869.5	484	9.56219769797663e-22	1.40872509226555e-19	0.895038944188183	0.0934129897692555	6.89517839816131	0.244586596646505	0.00278157785049961	0.00254115110257007	0.010307402135947	0.010307402135947	ENSG00000197712.12	FAM114A1
ENST00000358901.11	338	5.50920079427522e-26	1.1622131758432e-23	-1.01136629184777	0.0959334737159209	8.33094225840073	0.31632448586163	0.00173276843460046	0.0100996727852231	0.0120720786342045	0.0120720786342045	ENSG00000165280.16	VCP
ENST00000358932.9	2454	2.56892664749208e-06	7.46433356449777e-05	0.7405671315313	0.157480978601701	6.40437239050019	0.194292213236969	0.0164358606080402	0.0207645273239838	0.0152723609229608	0.0207645273239838	ENSG00000100814.18	CCNB1IP1
ENST00000358933.10	2638	6.4925668728401e-06	0.00017549127683889	-0.700270928835588	0.155281754246754	7.13927723382811	0.155514664097889	0.0270114975880503	-0.0165104326302848	0.00915713721487374	0.00915713721487374	ENSG00000038358.15	EDC4
ENST00000358994.8	1932	6.48191435313639e-08	2.39226926002089e-06	-6.67310227090698	1.23462330747123	2.64987139429215	13.3755212904058	0.534372428949439	-0.513831035186204	1.75206963807737	1.75206963807737	ENSG00000119383.19	PTPA
ENST00000359062.3	715	5.03849180174031e-17	5.02467999204603e-15	0.846557793628707	0.100951429496811	7.72745087085038	0.227227458726991	0.00083547152445059	0.0144513151517237	0.00879897211016512	0.0144513151517237	ENSG00000172572.6	PDE3A
ENST00000359208.6	1141	1.27998594949303e-12	7.99895864528053e-11	-1.06826455993957	0.150534981501931	6.85312143868743	0.369549687793806	0.00511054862858762	0.0288806223550926	0.0105785511710608	0.0288806223550926	ENSG00000067334.14	DNTTIP2
ENST00000359303.3	274	5.4126988949309e-29	1.40856599271589e-26	-2.46235193745812	0.22034717216462	6.46944169682027	1.87721657070826	0.0112291258755242	0.0616001885458932	0.0143459287645693	0.0616001885458932	ENSG00000197153.4	HIST1H3J
ENST00000359321.2	150	3.59587378396131e-37	1.70933456194385e-34	-1.6505260346803	0.129566175440701	6.1447183316424	0.819920799880943	0.00505599843309911	-0.00174357026597793	0.0201250922943966	0.0201250922943966	ENSG00000196584.3	XRCC2
ENST00000359326.9	2693	8.31101514023454e-06	0.000220055188844888	-5.50199005549998	1.23445723030489	2.17049788760285	9.12234317469343	0.869640942617393	-0.818672438308349	1.41618603756063	1.41618603756063	ENSG00000000460.17	C1orf112
ENST00000359591.9	506	3.61131103879624e-21	5.08895103380093e-19	1.19786552187866	0.12684784451621	7.85454628194453	0.449772993341784	0.000777526099421784	0.0233580373881911	0.00913945868666547	0.0233580373881911	ENSG00000197324.9	LRP10
ENST00000359611.3	579	2.748717904969e-19	3.38505322100016e-17	-1.58276946637458	0.176287455149826	7.21607273558408	0.788840475318139	0.00334332940723261	0.0432725708575702	0.00892844963313826	0.0432725708575702	ENSG00000278677.1	HIST1H2AM
ENST00000359634.10	1103	7.3669627948996e-13	4.76241083524498e-11	0.766198545634624	0.106825283238047	7.62797834604322	0.189812032766452	0.000959054658426175	0.0161584070499074	0.00863945666183992	0.0161584070499074	ENSG00000196950.14	SLC39A10
ENST00000359635.9	2738	9.88949541639146e-06	0.000257545866022782	2.74037550086747	0.620054003574994	5.65155355989292	2.71425772654565	0.0702468016109102	0.506453649413159	0.0377030109033918	0.506453649413159	NA	NA
ENST00000359655.9	795	8.44496106314897e-16	7.5743333792047e-14	-0.895470648464448	0.111272089513759	6.51034415323258	0.246138801436093	0.00475908263489353	0.00221403831222159	0.0138131342222435	0.0138131342222435	ENSG00000156502.14	SUPV3L1
ENST00000359864.7	1873	3.58605488711732e-08	1.36518984341171e-06	-1.1931302658102	0.216534667559624	5.42489400681155	0.443175770988148	0.0144097864875228	0.00572499055054779	0.0559211068952127	0.0559211068952127	ENSG00000197905.9	TEAD4
ENST00000359867.7	788	6.75769908194892e-16	6.11486009313814e-14	1.24815796613692	0.154574116948351	6.13916153355585	0.478461430770933	0.0155870684956066	-0.00172214569358505	0.0202526679499373	0.0202526679499373	ENSG00000213923.12	CSNK1E
ENST00000359995.9	281	1.60832935368128e-28	4.08115004394626e-26	-3.00829837339717	0.271561791096914	6.87825417043558	2.74351822278533	0.100205017538997	-0.0645044028263548	0.0104136920366489	0.0104136920366489	ENSG00000161547.16	SRSF2
ENST00000360003.7	196	1.41633083526671e-33	5.15255376927845e-31	-1.29289973986112	0.107064599863729	6.8429092250459	0.5123754629079	0.00654625935175973	0.00707691778326463	0.0106479834642107	0.0106479834642107	ENSG00000197771.12	MCMBP
ENST00000360064.7	2645	6.70418539335764e-06	0.000180731657953865	0.937663941229253	0.208236949632343	5.89330054074307	0.315799252635092	0.0248012842076007	0.040242656580674	0.0271795309422889	0.040242656580674	ENSG00000198626.16	RYR2
ENST00000360079.7	1209	4.42485889732194e-12	2.6096785675322e-10	-1.04118134069151	0.150396674236236	8.10138621577516	0.329115554443062	0.0236377238542513	-0.018765249876985	0.0102910155777294	0.0102910155777294	ENSG00000196419.12	XRCC6
ENST00000360110.9	2379	1.66677772428772e-06	4.99570907324976e-05	-0.618193482296052	0.129055824801303	9.02661966902499	0.125470717308712	0.000363250494315501	0.0131639530590804	0.0246198583784014	0.0246198583784014	ENSG00000072274.13	TFRC
ENST00000360115.8	2555	4.39748407389887e-06	0.000122764788515674	5.53490363584371	1.20542716292847	2.07430463736191	9.2072160609734	0.825393984549026	-0.804558255110755	1.35418798313966	1.35418798313966	ENSG00000127603.25	MACF1
ENST00000360128.11	92	1.18549906798829e-45	9.18813321128664e-43	-1.515490373703	0.106860698088898	6.70172378792345	0.693189465761984	0.00536537874335898	-0.000145198835796964	0.0117634344507108	0.0117634344507108	ENSG00000198042.11	MAK16
ENST00000360244.8	525	8.87570700555223e-21	1.20547316633123e-18	-0.871691548379681	0.0932423097838889	7.22586976636345	0.237254862193328	0.00413772668299565	0.00748854273995288	0.00890346581775641	0.00890346581775641	ENSG00000117362.13	APH1A
ENST00000360310.6	2759	1.08459274489146e-05	0.000280303737157452	-0.956675115671709	0.217446788989161	7.28075339481506	0.278304514873877	0.0621441306743405	-0.0574737159365485	0.0087805283882042	0.0087805283882042	ENSG00000198604.11	BAZ1A
ENST00000360384.9	1611	1.85742922994174e-09	8.22111320991718e-08	-0.590010129837303	0.0981745354783115	8.42391638836702	0.113443182878681	0.00142047451267832	0.0098415215941862	0.013036884611895	0.013036884611895	ENSG00000165119.21	HNRNPK
ENST00000360403.6	1646	3.09671426651572e-09	1.34148307448139e-07	-1.13002369014251	0.190676646894338	5.85268374331993	0.395866796334542	0.0259331002124322	-0.0099571824004913	0.0286032752938699	0.0286032752938699	ENSG00000070785.16	EIF2B3
ENST00000360541.10	1336	5.31395388074442e-11	2.83612400832785e-09	-0.737042232561515	0.112322095782515	8.30252967584824	0.17810887961495	0.00143363734075866	0.017490742460706	0.0118076715416194	0.017490742460706	ENSG00000120705.13	ETF1
ENST00000360568.7	1651	3.32776580408631e-09	1.43720783097862e-07	1.71805835567653	0.290479794705399	5.69282906166846	0.986771567411496	0.0463434001456204	0.0802243665525153	0.035407832778646	0.0802243665525153	ENSG00000072682.18	P4HA2
ENST00000360586.8	1156	1.72732062651125e-12	1.06544005149445e-10	-1.51935045805788	0.215361195912868	5.78822593720687	0.720554003852754	0.0385149052242856	-0.00348208080860265	0.0310557618332454	0.0310557618332454	ENSG00000198554.12	WDHD1
ENST00000360596.7	8	1.81299642873456e-104	1.61592371693112e-100	2.24152410724177	0.103268984807213	7.04331044649186	1.52012647687154	0.00358824447797544	0.0124084803566932	0.00952859997605677	0.0124084803566932	ENSG00000131069.20	ACSS2
ENST00000360605.8	2832	1.4778149734581e-05	0.000372083753063053	-0.844847686318331	0.195026236805456	5.71581556762122	0.222812421320129	0.0228099271177205	-0.0119572553715975	0.034242922446026	0.034242922446026	ENSG00000105176.18	URI1
ENST00000360718.5	573	2.03371168024875e-19	2.53074655581949e-17	-1.12343096292902	0.124667217761581	8.89642334301799	0.381566226367826	0.00221486499028961	0.00145649479413285	0.0210980077863304	0.0210980077863304	ENSG00000161011.20	SQSTM1
ENST00000360760.9	2357	1.38119465281683e-06	4.17839217329025e-05	-0.615683692162102	0.127531492608775	6.46463437199078	0.116232282198342	0.00998543296233216	-0.00684498351228832	0.014410989448201	0.014410989448201	ENSG00000196141.14	SPATS2L
ENST00000360779.4	2119	2.86307168629208e-07	9.63418893437332e-06	5.73781930960357	1.11799413655503	3.35579551051592	10.3906801220503	0.472318432175464	0.170067809265112	1.40254790188166	1.40254790188166	ENSG00000125775.15	SDCBP2
ENST00000360787.8	1922	6.10130872907664e-08	2.26351570040625e-06	-0.985351735855333	0.181939984742785	5.99948790700955	0.297004627181643	0.0257958577860907	-0.0186343400664547	0.0238573792862165	0.0238573792862165	ENSG00000122566.21	HNRNPA2B1
ENST00000360803.9	705	3.59604660797303e-17	3.63705684162992e-15	-0.744079957363651	0.0883141921241468	7.37460694239482	0.174314289772541	0.00306361865549087	0.00720862495382542	0.00863547614032019	0.00863547614032019	ENSG00000107937.19	GTPBP4
ENST00000360804.4	424	2.75907967235021e-23	4.63993907918065e-21	1.4587266303358	0.146737705904228	6.7646535309353	0.664203359816093	0.0200708073196663	0.0122271241813875	0.0112291034502036	0.0122271241813875	ENSG00000118785.14	SPP1
ENST00000360835.9	516	5.00570571669032e-21	6.91718682990091e-19	2.6214909137603	0.278613332804922	5.10136916538195	2.14152665721516	0.0105209865284827	0.0893068558925371	0.105917097296516	0.105917097296516	ENSG00000159307.19	SCUBE1
ENST00000360845.3	289	3.72269702642828e-28	9.18488542465197e-26	-1.05824425158367	0.0961834081458407	6.95043111269857	0.336553375259187	0.00389094749454324	-0.00315456442426709	0.00998592450928081	0.00998592450928081	ENSG00000130119.16	GNL3L
ENST00000360876.9	352	1.08378401575933e-25	2.19540157555975e-23	-1.34283501941622	0.12815068934839	7.66873003896879	0.560668885827729	0.0117168442268965	0.0129170545438048	0.00869379350105181	0.0129170545438048	ENSG00000106263.18	EIF3B
ENST00000360916.9	3038	3.53532676197896e-05	0.000829766094259868	-4.70213380804247	1.13690106035578	1.65791972346129	6.67963737561196	0.798718120399074	-0.74044478166009	1.14009791115808	1.14009791115808	ENSG00000163138.19	PACRGL
ENST00000360943.10	3051	3.72649618425364e-05	0.000870908174113476	-0.334575792661378	0.0811326070283872	7.27476155345214	0.0365379745536333	0.00108118952403452	0.0026134182798866	0.00879256036079955	0.00879256036079955	ENSG00000159202.18	UBE2Z
ENST00000361060.5	2923	2.20860165856352e-05	0.000538768842498163	0.848314779996294	0.199947566553229	8.13604069175134	0.263866225032718	0.000494854304396785	0.0594736897514402	0.0105113751396473	0.0594736897514402	ENSG00000198380.12	GFPT1
ENST00000361070.9	265	1.94374098830612e-29	5.23005688415773e-27	-1.16298468801369	0.103234714238357	6.88347906547857	0.415026533736203	0.00560563253094582	0.00597751543144782	0.0103804768048669	0.0103804768048669	ENSG00000168411.14	RFWD3
ENST00000361093.9	1053	3.6292228748491e-13	2.4592775917904e-11	-1.02618564421981	0.141178406048125	6.26218804311949	0.31883244134864	0.0122201069713348	-0.00857592143659294	0.0176769065300993	0.0176769065300993	ENSG00000159131.17	GART
ENST00000361204.9	2191	5.1006234271682e-07	1.65994912300685e-05	0.725693986013126	0.144488927405061	7.06159257547706	0.183041988571884	0.00387430527412937	0.0274412699398679	0.00945018322694132	0.0274412699398679	ENSG00000198911.12	SREBF2
ENST00000361219.10	149	1.93419537129692e-37	9.25609843992991e-35	-1.16868112114176	0.0913949104675183	7.77746616217935	0.411968338101275	0.00361538505100228	-0.000835798516842788	0.00891415943804626	0.00891415943804626	ENSG00000142864.14	SERBP1
ENST00000361256.10	1721	7.32147904683636e-09	3.03341511885892e-07	-1.1962629195932	0.206844975660625	5.50006693871164	0.474640131005318	0.015483618870676	0.041174680088351	0.0486936470633909	0.0486936470633909	ENSG00000198917.13	SPOUT1
ENST00000361272.9	1350	6.19421397314472e-11	3.27164617141564e-09	-0.610084222574725	0.0932996810240217	6.87633996331199	0.112111953814183	0.00263129454147235	-0.00206738676172017	0.0104259511773039	0.0104259511773039	ENSG00000198791.12	CNOT7
ENST00000361367.7	2981	2.74804624871396e-05	0.000657318650514257	-0.47358215483082	0.112935133758964	6.42057778470747	0.0825892305368467	0.00248370943321355	0.016647807222519	0.0150321878018173	0.016647807222519	ENSG00000198730.9	CTR9
ENST00000361383.11	1896	4.82311680754092e-08	1.81385823230431e-06	-0.680533282252163	0.124692068714552	6.32815148165383	0.154028056197839	0.00683018919914589	0.0120328004533148	0.0164919788013261	0.0164919788013261	ENSG00000132792.19	CTNNBL1
ENST00000361427.6	1481	3.45101493342959e-10	1.6615203836142e-08	-1.15262931092998	0.183626541375527	6.3398033984492	0.408364726935065	0.0342825163136602	-0.0220344808004248	0.016295543732647	0.016295543732647	ENSG00000198830.11	HMGN2
ENST00000361464.8	1897	4.9852000232989e-08	1.87382552694415e-06	0.520828210307694	0.0955325998260886	7.66425112247726	0.0923303805511327	0.00154217472707876	0.0121475417172186	0.00868707995504965	0.0121475417172186	ENSG00000198408.14	OGA
ENST00000361531.6	2995	2.88160625048265e-05	0.000686043579580683	-0.838725870822166	0.200526123270384	6.35163904626159	0.235643318958424	0.0442162912959419	-0.0134600499928116	0.0160997978748322	0.0160997978748322	ENSG00000143314.12	MRPL24
ENST00000361565.9	1125	1.03286541918098e-12	6.54643874215825e-11	-0.578322813835978	0.0811560986854046	7.63718621493172	0.101492378181757	0.00122905602498419	0.000214937826026171	0.00865041250576851	0.00865041250576851	ENSG00000198700.10	IPO9
ENST00000361611.10	2908	2.04130050139216e-05	0.000500525759804905	-0.476354033280735	0.111811670860752	7.5483894216485	0.0755442693350003	0.0101762147765273	-0.000838314991335281	0.00857655983448237	0.00857655983448237	ENSG00000100804.18	PSMB5
ENST00000361627.8	685	1.71934833497761e-17	1.78972866682108e-15	-1.49412862536989	0.175545642126109	6.35661461964472	0.691644513899748	0.0302057765024529	-0.00280776505891401	0.0160186322017492	0.0160186322017492	ENSG00000198826.11	ARHGAP11A
ENST00000361658.6	2383	1.73987967099885e-06	5.20605875203113e-05	1.11056949657434	0.23226360213512	5.32629026115116	0.376776390042405	0.0133395180821477	-0.00488075804966068	0.0675800532330246	0.0675800532330246	ENSG00000083290.20	ULK2
ENST00000361689.6	2510	3.51097580111114e-06	9.97396886543541e-05	0.844938793234056	0.182161249020347	7.4432814047338	0.25399573406713	0.00662167575693604	0.0431524052100432	0.00858001452095186	0.0431524052100432	ENSG00000127603.25	MACF1
ENST00000361723.7	2377	1.58125424909494e-06	4.74336360864389e-05	-1.16533970616044	0.242744566323922	5.54335435906913	0.464828865428689	0.0432859387524703	0.0284939065006078	0.0451014479672132	0.0451014479672132	ENSG00000166801.15	FAM111A
ENST00000361729.3	2214	5.96233110523601e-07	1.91849303758009e-05	-1.97399590761029	0.395397553420924	4.7370721914769	1.18116977141548	0.0170061396345965	-0.0017913665885502	0.217502698242282	0.217502698242282	ENSG00000007968.7	E2F2
ENST00000361735.4	1294	2.21310746451276e-11	1.21950088600941e-09	-0.813508001489686	0.121578344054643	6.36241585249906	0.203392917864945	0.0062471122447223	-0.000179190596444704	0.0159248283698813	0.0159248283698813	ENSG00000010165.20	EEF1AKNMT
ENST00000361804.4	404	8.04815021024461e-24	1.4204586697804e-21	-0.930730051545693	0.0924900300582856	7.52370587917876	0.270142815447293	0.00159716404006222	0.0112344444502117	0.00856854944038771	0.0112344444502117	ENSG00000108055.9	SMC3
ENST00000361813.5	1709	6.81226548044477e-09	2.84225733070587e-07	-0.572180518775631	0.0987286115745465	7.38645897068745	0.10991397031203	0.00149783390553336	0.0131231742096232	0.00862287869167818	0.0131231742096232	ENSG00000198952.8	SMG5
ENST00000361891.9	1247	7.93402400299282e-12	4.53670928235285e-10	-0.741357380463933	0.108389793610923	8.59684329999439	0.178981246501325	0.000974321483280007	0.0166481995552476	0.0152964703926809	0.0166481995552476	ENSG00000143621.17	ILF2
ENST00000361956.7	31	4.65478602456056e-68	1.07066084740408e-64	2.53157736364203	0.145219575117299	6.49418014727321	1.94797165442811	0.00561426752563528	0.0260188199702382	0.0140193067633343	0.0260188199702382	ENSG00000198732.10	SMOC1
ENST00000362034.7	768	3.68688799232813e-16	3.42304507037715e-14	-1.12888479867143	0.138540212990409	6.18038453996506	0.387006443945868	0.00945750297385404	-0.00359228129330535	0.0193325829492876	0.0193325829492876	ENSG00000197345.13	MRPL21
ENST00000366510.4	877	6.48672783456297e-15	5.27399819288116e-13	0.900672081817072	0.115558134800484	8.84328422176569	0.256453120880084	0.000174534126779757	0.0161880423615624	0.0198559896510705	0.0198559896510705	ENSG00000143653.10	SCCPDH
ENST00000366514.5	713	4.84151415592404e-17	4.84178576962142e-15	-1.01491365362105	0.120960107569491	6.32803103524592	0.310838743790216	0.00545299253729887	-0.00317320941444076	0.0164940288975353	0.0164940288975353	ENSG00000162851.8	TFB2M
ENST00000366535.4	124	2.29891519312853e-40	1.32195039460352e-37	-1.23669073894526	0.0929806931100696	6.98451677153927	0.467939111221357	0.00316175249536938	0.00823564260897	0.00980636144147403	0.00980636144147403	ENSG00000035687.10	ADSS
ENST00000366542.6	1858	3.04720271113204e-08	1.1694173418437e-06	1.00285308912135	0.181062809820547	7.13983229436458	0.341054784828206	0.018933387461761	0.0302422241884064	0.00915527107132547	0.0302422241884064	ENSG00000143702.16	CEP170
ENST00000366553.2	77	2.14084694862015e-49	1.98247988083651e-46	-1.41068179168702	0.0954811447270631	8.33022962967946	0.607946914017255	0.000491757933111423	0.0131832155644741	0.0120652799172099	0.0131832155644741	ENSG00000203668.2	CHML
ENST00000366554.3	1457	2.55512009350144e-10	1.25044806552524e-08	-1.0157938454207	0.160634963323989	6.29905335731445	0.332846628012754	0.0217062821055501	0.00741307676242776	0.0169991050575988	0.0169991050575988	ENSG00000054277.14	OPN3
ENST00000366560.3	386	1.5683553149771e-24	2.89715045023645e-22	-0.854168062832969	0.0835556457330404	7.87630547246015	0.225891700494864	0.00125841457667209	0.00750505620547401	0.00921390432412595	0.00921390432412595	ENSG00000091483.6	FH
ENST00000366592.8	2064	1.88261523066919e-07	6.5037788957188e-06	2.08735074736997	0.400599324668509	4.75021994625019	1.36821818815655	0.0285906888908874	0.0477946178500619	0.212129039496411	0.212129039496411	ENSG00000077585.14	GPR137B
ENST00000366600.8	1670	3.91564968972883e-09	1.67086466473025e-07	-0.64542142126383	0.109621663801619	6.33276020933342	0.129912912758221	0.00161152791821493	0.00456630889472901	0.016413835843738	0.016413835843738	ENSG00000162885.13	B3GALNT2
ENST00000366695.3	2413	2.00567639727345e-06	5.92471600726478e-05	-1.0027337016288	0.210975179186468	6.03849701888572	0.35505509439397	0.00308940020473963	0.0636763891444038	0.0227694121153686	0.0636763891444038	ENSG00000181218.5	HIST3H2A
ENST00000366794.10	155	1.24534648403166e-36	5.72891520628344e-34	-1.10390578288001	0.0873234398116993	8.15677852234444	0.36860946466609	0.000787150950904107	0.00299668832823336	0.0106509237599171	0.0106509237599171	ENSG00000143799.13	PARP1
ENST00000366837.5	2725	9.35121293102327e-06	0.00024468949975548	-4.12757097193189	0.931383435188279	1.370638305406	5.158448496658	0.225606632124631	-0.16636180942766	1.07560602289005	1.07560602289005	ENSG00000143819.12	EPHX1
ENST00000366843.6	1381	1.0608618228929e-10	5.47745774218361e-09	-0.666843760938103	0.103258338880682	7.19921435486242	0.146198921908699	0.00376181384071096	0.0122316129818856	0.00897363105548625	0.0122316129818856	ENSG00000154380.17	ENAH
ENST00000366871.7	1468	2.84401580641538e-10	1.3814012470071e-08	0.633296167549253	0.100410815934994	8.27028305903264	0.13241800909785	0.00235830703255317	0.0127651909025438	0.0115237089756445	0.0127651909025438	ENSG00000164458.9	TBXT
ENST00000366930.9	984	8.67344916457737e-14	6.2850774312096e-12	1.02157984084084	0.13694691716013	6.27673155790237	0.319948494290634	0.0107270093265187	-0.00215090566787658	0.0174046778529765	0.0174046778529765	ENSG00000092969.12	TGFB2
ENST00000366932.4	320	7.96580395366345e-27	1.77498026597506e-24	-1.06143850845817	0.098990006322167	6.67889139880825	0.3490862267452	0.00272540594793857	0.0111379872693472	0.0119731260795554	0.0119731260795554	ENSG00000067533.6	RRP15
ENST00000366955.8	1385	1.0841296651151e-10	5.58142827735502e-09	-1.20932310393681	0.187354599461754	8.37744056294173	0.480860806041973	0.000729138194340617	0.0519234807148708	0.0125348858670725	0.0519234807148708	ENSG00000117724.13	CENPF
ENST00000366962.8	2181	4.86410950965566e-07	1.58950716991974e-05	-0.728666066084282	0.144818050623917	6.08522973029998	0.171276679694311	0.00990728804392111	0.00508072312543963	0.0215511136358459	0.0215511136358459	ENSG00000174606.14	ANGEL2
ENST00000366988.5	2963	2.59481021064889e-05	0.000624126990499228	0.440579458193233	0.104740488197278	7.18921743582922	0.0713977615359177	0.00153323430905197	0.0149226204926541	0.00900174218017936	0.0149226204926541	ENSG00000117691.10	NENF
ENST00000366991.5	120	7.14083258390225e-41	4.24308272135472e-38	-1.75733710020458	0.131265579222275	6.65728239027984	0.946731152163413	0.0136662672284264	0.0116600415675461	0.0121797112044128	0.0121797112044128	ENSG00000143476.18	DTL
ENST00000366997.9	2487	3.06063087516326e-06	8.77503916054046e-05	0.45498366849457	0.0974956268720578	8.47173220401844	0.0735095182900442	0.000273629176517187	0.0139844667122461	0.0135971994761245	0.0139844667122461	ENSG00000123684.13	LPGAT1
ENST00000367029.5	2678	7.71102934242464e-06	0.000205312634888815	4.89994370514741	1.09543584814965	3.09190935755161	7.35348662855086	0.146621240722566	0.041693927360853	1.65334830539445	1.65334830539445	ENSG00000123689.6	G0S2
ENST00000367034.5	663	7.84599660994343e-18	8.43817409163508e-16	-0.866106533450595	0.100688722369762	6.65546247189684	0.231302535921739	0.00300985000636013	0.00481562216363631	0.0121974782123223	0.0121974782123223	ENSG00000112110.10	MRPL18
ENST00000367041.5	526	9.33072920702693e-21	1.26486371744838e-18	1.10725893572399	0.118507327470034	7.56478050239943	0.384659489219095	0.0122528886089505	0.00881309138718441	0.00858487659224003	0.00881309138718441	ENSG00000117335.19	CD46
ENST00000367055.8	84	2.05754866266654e-46	1.74656487908065e-43	1.94324830742998	0.135850825353559	7.82133995410804	1.15501073139794	0.00086352188485279	0.0268196482390122	0.00903514878517281	0.0268196482390122	ENSG00000112096.18	SOD2
ENST00000367063.6	18	3.30387377462457e-79	1.30877453125461e-75	3.14236524600981	0.1667585963764	6.08459938655669	2.98102023522427	0.020145689070589	0.00320735271089602	0.0215669551275515	0.0215669551275515	ENSG00000196352.15	CD55
ENST00000367064.8	228	3.4819179998404e-31	1.08892403973956e-28	2.66827465704189	0.229738327062068	6.47918771913459	2.19924253232913	0.0198139542903912	0.0593555940915255	0.0142156280045998	0.0593555940915255	ENSG00000196352.15	CD55
ENST00000367080.8	2331	1.23763320026499e-06	3.78585146768317e-05	0.730880329348601	0.150712026865329	5.83457850709448	0.162184074417976	0.00480365336547445	-0.00239333127877418	0.029267519197309	0.029267519197309	ENSG00000123836.15	PFKFB2
ENST00000367123.7	2604	5.6042965592212e-06	0.000153459585967246	0.573195761733625	0.126232516805025	6.33549482913071	0.10356583827305	0.00753422661746944	-0.00128444675217917	0.0163677458309268	0.0163677458309268	ENSG00000171943.11	SRGAP2C
ENST00000367142.5	2996	2.90619669389254e-05	0.000691667052941634	-0.654407616524068	0.156530826040746	9.3371795663629	0.132636150741322	0.00019287888598402	0.00500881132890231	0.0365599703655133	0.0365599703655133	ENSG00000069275.13	NUCKS1
ENST00000367214.5	2238	7.22472781415819e-07	2.30184089392643e-05	1.01367733165868	0.204567438304814	5.96459109841114	0.328399749243295	0.037882942891247	-0.0127114061066295	0.0248888123306437	0.0248888123306437	ENSG00000058673.16	ZC3H11A
ENST00000367287.5	1663	3.7820539751014e-09	1.62088027383102e-07	-0.880524989810286	0.149407289566247	7.76736157808754	0.259384323114759	0.00160537149692251	0.0318784357663761	0.00888895661489738	0.0318784357663761	ENSG00000134375.11	TIMM17A
ENST00000367334.9	1658	3.50053582197383e-09	1.5054415334742e-07	0.946441956305576	0.160245045830509	7.32361908710231	0.299539882652524	0.001917101771041	0.036600610298792	0.00870422355653915	0.036600610298792	ENSG00000116857.17	TMEM9
ENST00000367350.5	1102	7.35706320753467e-13	4.76032699591699e-11	-0.823363796020869	0.114792457575091	7.08933079141366	0.217944943809742	0.0104277796576429	0.00778042238032443	0.00933818281655087	0.00933818281655087	ENSG00000118193.12	KIF14
ENST00000367409.9	1550	1.05787864334833e-09	4.86337709769886e-08	-1.07271254506855	0.175842310181146	7.87644796780983	0.382318282964041	0.00253960816833762	0.0438411689064258	0.00921440797575209	0.0438411689064258	ENSG00000066279.18	ASPM
ENST00000367439.7	1833	2.3558671165476e-08	9.16436164093345e-07	-0.972041646604969	0.174088616118657	5.72102377807791	0.294219774914359	0.0114704930028073	0.00197986461470539	0.0339897763903563	0.0339897763903563	ENSG00000023572.9	GLRX2
ENST00000367468.10	20	2.3320652662968e-77	8.31427908740135e-74	3.11247341612575	0.167182927607943	6.4995694624989	2.93978738736711	0.00616040312098711	0.0357647938043568	0.0139499388686242	0.0357647938043568	ENSG00000073756.12	PTGS2
ENST00000367498.8	478	7.45820258714872e-22	1.11255162609634e-19	0.898896772514456	0.0935653562146117	7.36487089806293	0.246135744908851	0.00448493882411413	0.000178964448109548	0.00864677500123663	0.00864677500123663	ENSG00000116679.16	IVNS1ABP
ENST00000367545.7	2252	7.63329184938314e-07	2.41689272659154e-05	0.661571031082005	0.133798921918515	6.93516042653251	0.15278545055794	0.00215837453144586	0.0246948527283893	0.0100709468786339	0.0246948527283893	ENSG00000152818.18	UTRN
ENST00000367549.4	47	2.38322862604439e-61	3.61561136066956e-58	-1.60103706531602	0.0968796987424054	8.42190520737705	0.778392702680822	0.00106420253608541	0.0106817941215406	0.0130143115065434	0.0130143115065434	ENSG00000135829.17	DHX9
ENST00000367569.3	1379	1.01431611501786e-10	5.24472779298285e-09	-0.611351993401916	0.0945662379895062	6.73691420854067	0.119865324266974	0.00195721767200127	0.00771771522303047	0.0114569423792306	0.0114569423792306	ENSG00000169976.6	SF3B5
ENST00000367576.6	300	8.08594173942809e-28	1.92186663262727e-25	-1.28343954214998	0.117399879682877	6.33930642485117	0.497086028201845	0.00437025157757732	-0.000719113208077729	0.0163038460467535	0.0163038460467535	ENSG00000135521.9	LTV1
ENST00000367577.6	1898	5.02594905490789e-08	1.88814684621261e-06	0.520781488020728	0.0955493994117538	6.73896092330074	0.0868482081357378	0.00225480793146956	0.00460044288879625	0.0114397236604507	0.0114397236604507	ENSG00000162783.10	IER5
ENST00000367589.3	1384	1.07823815674367e-10	5.55510791390539e-09	0.706215135814802	0.109396521189904	7.42124763498718	0.16398306403432	0.00105661219531675	0.0168947860773629	0.00859320353115708	0.0168947860773629	ENSG00000143324.13	XPR1
ENST00000367590.8	941	3.22790648235227e-14	2.44593670369443e-12	0.870391226181913	0.114693632076915	6.99629460319792	0.24305982107113	0.00272370572681295	0.017008238131679	0.00974752720432111	0.017008238131679	ENSG00000143324.13	XPR1
ENST00000367600.5	418	1.64640140030342e-23	2.80849295328314e-21	1.09078640963669	0.109162205591242	7.10292354822431	0.371244161989881	0.00146552220123465	0.0164090584930821	0.00928631536100935	0.0164090584930821	ENSG00000116260.17	QSOX1
ENST00000367602.8	808	1.21952405236044e-15	1.07619978996917e-13	1.0189920805091	0.127334768010388	6.16060376089249	0.330194960452938	0.00455466742503753	0.0188097105885305	0.0197665472913516	0.0197665472913516	ENSG00000116260.17	QSOX1
ENST00000367627.8	1184	2.85592698612811e-12	1.71992413698377e-10	-1.23585385901703	0.176938872406757	7.42773057616701	0.495769265736474	0.00227446436820064	0.0446865824846613	0.00858887270670175	0.0446865824846613	ENSG00000186283.14	TOR3A
ENST00000367634.6	2035	1.50865956398496e-07	5.28616518675104e-06	1.95249231504284	0.371797106918828	4.89548146077678	1.19100947599681	0.0473833508698004	0.011793654013203	0.159966282200016	0.159966282200016	ENSG00000116191.17	RALGPS2
ENST00000367651.4	1299	2.45634543781988e-11	1.34832374979453e-09	1.97955579785654	0.296520433965999	5.71574691960627	1.28110158835949	0.0403262328901884	0.0915603187488879	0.0342462853633769	0.0915603187488879	ENSG00000164442.10	CITED2
ENST00000367658.3	2754	1.06386765756227e-05	0.000275446693735731	1.2221258459671	0.277518224243691	5.09631152637925	0.457892078065426	0.00852122149552945	0.00374703231845181	0.107003325685528	0.107003325685528	ENSG00000112406.5	HECA
ENST00000367662.5	542	2.74008951933546e-20	3.60478492779881e-18	1.31616888744551	0.142617371970007	5.94997564229095	0.540938850648688	0.00517172188022233	0.0213891388258036	0.0253378503012246	0.0253378503012246	ENSG00000116183.11	PAPPA2
ENST00000367875.1	693	2.4242727787359e-17	2.49437729025952e-15	-0.828824516210587	0.0978377750340249	6.91667069901852	0.215643270077067	0.00418057117406497	0.00776723692037797	0.0101777741613477	0.0101777741613477	ENSG00000143157.11	POGK
ENST00000367876.8	2537	3.98806899238737e-06	0.000112087217750567	-0.812390709979724	0.176147040433911	6.04185682333655	0.199264925075348	0.023862874864913	-0.0222737181437368	0.0226787949155259	0.0226787949155259	ENSG00000143157.11	POGK
ENST00000367879.9	732	9.37914192391523e-17	9.13620677244332e-15	-0.978501498288221	0.117715984985334	7.83458056184729	0.303868018390968	0.00161185365531927	0.0191737260262817	0.00907540790716065	0.0191737260262817	ENSG00000143179.16	UCK2
ENST00000367942.4	2946	2.38448142831213e-05	0.000577131920449314	0.344122350651703	0.0814401185348446	7.82420475387524	0.0407597234299257	0.000905028734400661	0.00563705347123566	0.00904371062605366	0.00904371062605366	ENSG00000118217.6	ATF6
ENST00000367943.4	1692	5.2412953565657e-09	2.20877851125627e-07	-0.858269516252074	0.146980963895902	5.95165410581474	0.231088115582458	0.00711934765300518	0.00550583587722933	0.0252857579686477	0.0252857579686477	ENSG00000081721.11	DUSP12
ENST00000367975.6	1007	1.17749253236874e-13	8.3376293473705e-12	0.789642045079092	0.106430935470362	6.48788841930689	0.188614924547579	0.00289022414016656	-0.000947028214452193	0.0141010918974779	0.0141010918974779	ENSG00000143252.14	SDHC
ENST00000367993.7	1052	3.63180088656358e-13	2.4592775917904e-11	-0.717943408089972	0.0987730089601286	7.23484087580006	0.165744618435392	0.00575275813537611	0.00813698845142214	0.00888140281318037	0.00888140281318037	ENSG00000158864.12	NDUFS2
ENST00000368026.11	175	6.85425463980563e-35	2.79277584478115e-32	1.63553859816012	0.132727903966554	6.6250400145105	0.823635987611101	0.00332438562006104	0.0231006591169712	0.0125031572742354	0.0231006591169712	ENSG00000158769.18	F11R
ENST00000368199.7	1395	1.19681946127554e-10	6.1174204205585e-09	2.11189110871068	0.327946875300257	7.85410743404141	1.4670842001384	0.00204878073606172	0.159274948792741	0.0091380072840634	0.159274948792741	ENSG00000027869.11	SH2D2A
ENST00000368232.8	74	6.72774687057685e-50	6.48263868729205e-47	-1.72594156635346	0.116207454212637	6.47930127720683	0.900120660842488	0.00604213631601076	0.0020308308121079	0.0142141223058623	0.0142141223058623	ENSG00000160818.16	GPATCH4
ENST00000368299.7	1842	2.66025218218079e-08	1.02978621931715e-06	-0.71796269079283	0.129073286559078	7.41994038552716	0.162041770316795	0.0163957475953528	-0.00714494421328856	0.00859412235938997	0.00859412235938997	ENSG00000160789.20	LMNA
ENST00000368300.9	740	1.27605759802219e-16	1.22956771580235e-14	-0.796592475227066	0.0962557518700182	7.67784416565109	0.20148607519819	0.0040993477783857	0.00979840687370809	0.00870802376581796	0.00979840687370809	ENSG00000160789.20	LMNA
ENST00000368309.4	1706	6.38017624188543e-09	2.66665935962133e-07	-0.539672315924594	0.0929431898412193	6.86915037747324	0.0880280824547375	0.00248522448238684	-0.00166744962974503	0.0104724303244046	0.0104724303244046	ENSG00000160803.8	UBQLN4
ENST00000368404.9	51	6.92514445848391e-59	9.68216667583798e-56	1.82359259220169	0.112703238266151	6.56992131645485	1.00393792515741	0.0059526502514506	0.00191102782048501	0.0131003796220647	0.0131003796220647	ENSG00000169241.19	SLC50A1
ENST00000368575.3	1428	1.91158130068753e-10	9.54505553671033e-09	0.586987284288212	0.0921735801919459	6.77803965457042	0.11071750807971	0.00162059718663574	0.00756851094448142	0.0111233561414659	0.0111233561414659	ENSG00000143545.8	RAB13
ENST00000368608.3	1801	1.70141606161032e-08	6.73613386213562e-07	-0.584688913114188	0.103669948507152	6.65105038091517	0.112262122608136	0.00388039548331123	0.00824933585736574	0.0122407918519019	0.0122407918519019	ENSG00000189241.7	TSPYL1
ENST00000368704.5	301	8.18615053069373e-28	1.93922019083251e-25	2.12119590454312	0.194051682606626	5.95164890125025	1.3950288862621	0.0154994864460032	0.0409845968376906	0.0252859192845442	0.0409845968376906	ENSG00000188643.11	S100A16
ENST00000368705.2	1335	5.05831924192382e-11	2.70171082566394e-09	2.46052595244446	0.374554363390117	4.81252955768145	1.88891481685233	0.0222623750037716	0.0685606600668753	0.188174081698093	0.188174081698093	ENSG00000188643.11	S100A16
ENST00000368706.9	2305	1.05225672092955e-06	3.25510252621087e-05	5.76334273936367	1.18062446741272	2.18852418912189	10.0087813854864	0.664432611056968	-0.609500703464971	1.4263785885234	1.4263785885234	ENSG00000188643.11	S100A16
ENST00000368716.9	896	1.0547979441049e-14	8.39411971054194e-13	0.62626654654308	0.0809917862609264	7.69057811955812	0.120904670901017	0.00111031629467108	0.00294185208697588	0.00872918786793229	0.00872918786793229	ENSG00000196154.12	S100A4
ENST00000368738.4	2204	5.52518466473489e-07	1.78751255596305e-05	5.61137676547648	1.1206805682472	2.69768188343434	9.67927705862309	0.111563773081541	0.179701598648837	1.77232363098877	1.77232363098877	ENSG00000163220.11	S100A9
ENST00000368759.5	1754	1.06308549362928e-08	4.32167890751094e-07	-0.938053787905504	0.163985553261206	5.8266102467155	0.278467721562879	0.0107710551170374	0.00733425596011318	0.0295658374005382	0.0295658374005382	ENSG00000107949.17	BCCIP
ENST00000368805.5	2391	1.79354317903798e-06	5.34867431359784e-05	-6.38837174645512	1.33776806737258	2.51319551600649	12.2856199315125	1.02222864286931	-0.969438817568416	1.66220646025335	1.66220646025335	ENSG00000009413.15	REV3L
ENST00000368814.8	710	4.42389641606875e-17	4.44283816973756e-15	-1.44661090591998	0.172193438175317	5.7347909257846	0.636612328945376	0.0111365177940676	-0.000127274034833929	0.0333393524318876	0.0333393524318876	ENSG00000159445.13	THEM4
ENST00000368830.8	604	6.989641478865e-19	8.25148006637401e-17	-0.783914951632391	0.0883278590716736	6.99176531784877	0.186317875851857	0.001932755972592	0.000518594569926188	0.00976996005968616	0.00976996005968616	ENSG00000143436.11	MRPL9
ENST00000368858.9	1610	1.84704271059914e-09	8.18021946810937e-08	-0.783317091798071	0.130320069166862	7.30837535075622	0.204455684404082	0.00448623873453398	0.0209887419069495	0.0087294042448578	0.0209887419069495	ENSG00000154473.18	BUB3
ENST00000368865.9	861	5.00467591476263e-15	4.14463892481109e-13	-0.692725928102824	0.08850698209191	7.15119509648577	0.152108067358924	0.00263246692300097	0.00755166297593534	0.00911776189552554	0.00911776189552554	ENSG00000154473.18	BUB3
ENST00000368884.7	1093	6.37106287943179e-13	4.15628790077772e-11	-0.606563757324841	0.0843352027006874	7.92918275150025	0.115697851602947	0.0012531375564966	0.00539933005967698	0.00941550206535244	0.00941550206535244	ENSG00000159352.15	PSMD4
ENST00000368885.8	370	3.8412259831766e-25	7.41444526143239e-23	-0.973904629685783	0.0940225745630165	7.52471699766808	0.293480186962761	0.004691595651135	0.00647480265604213	0.00856877114005198	0.00856877114005198	ENSG00000123505.16	AMD1
ENST00000368921.4	2573	4.81687232360187e-06	0.000133487082845747	-0.432581536699437	0.0946027715396251	7.89250253977789	0.0668776570275475	0.000754452120429488	0.0126700744540383	0.00927251028457274	0.0126700744540383	ENSG00000213190.3	MLLT11
ENST00000368984.8	2702	8.55650503134691e-06	0.000225834441774709	1.70424530066016	0.382910670745913	5.52034121398728	1.04728031157197	0.0288970743315296	0.191033798325098	0.0469624085463243	0.191033798325098	ENSG00000166033.13	HTRA1
ENST00000369023.8	2849	1.58662438471084e-05	0.000397096051693303	-0.700893733303399	0.162382795200208	6.00326484481696	0.157617600571417	0.0158031608690071	-0.00300066967372712	0.0237490973965421	0.0237490973965421	ENSG00000107672.15	NSMCE4A
ENST00000369026.3	920	1.68896608897657e-14	1.30902215226506e-12	1.19573698071891	0.155850518812374	9.33053667059236	0.435598869569695	0.00019403126425128	0.0081344580508256	0.0362400450568781	0.0362400450568781	ENSG00000143384.13	MCL1
ENST00000369046.8	1798	1.62427088265408e-08	6.44143554042082e-07	-0.785254701043639	0.139035004684572	6.02915666096717	0.192091140862033	0.00597223291907747	0.00290733859178866	0.0230238658723811	0.0230238658723811	ENSG00000130348.11	QRSL1
ENST00000369047.9	437	5.58469693730343e-23	9.11238513541153e-21	2.87841127119541	0.29161553947637	5.34283664018986	2.53514701165849	0.0621254648773851	-0.000160992608568111	0.0654339694187566	0.0654339694187566	ENSG00000143369.15	ECM1
ENST00000369063.7	2255	7.7466537978168e-07	2.4495228487784e-05	-1.20682984667477	0.244216262337164	5.29295770101557	0.446002139784346	0.0173081545236721	-0.00596983435263102	0.0721542196612293	0.0721542196612293	ENSG00000130347.12	RTN4IP1
ENST00000369075.8	2877	1.78841824455839e-05	0.000443179301452123	-0.378314402393281	0.088189484167401	7.04861594202535	0.0502520521681722	0.00216061518978888	0.00698377987360732	0.00950546248677953	0.00950546248677953	ENSG00000107651.13	SEC23IP
ENST00000369077.3	669	9.63722577152049e-18	1.02716404545964e-15	-0.928274077616031	0.108213198832591	7.37900351866588	0.272559944634065	0.00371991734595015	0.0138452272564225	0.00863065501628095	0.0138452272564225	ENSG00000197771.12	MCMBP
ENST00000369085.7	2853	1.63052038403245e-05	0.00040751007873484	-0.43851472731046	0.101737077203949	6.53808058662103	0.0663618573809587	0.00205338201749179	0.00878825243314424	0.0134722672995117	0.0134722672995117	ENSG00000151929.9	BAG3
ENST00000369155.3	2777	1.16103984465357e-05	0.000298115898751091	-0.832140740143904	0.189779434861224	8.32408922809192	0.250956944097668	0.000566706440207987	0.0534576444041604	0.0120070578065572	0.0534576444041604	ENSG00000184678.10	HIST2H2BE
ENST00000369158.1	1074	4.75250576397727e-13	3.15078501852732e-11	-1.60381796865469	0.22176089844368	8.00367246667274	0.830683098268154	0.000710422303706871	0.0730564218141154	0.009751415030697	0.0730564218141154	ENSG00000203811.1	HIST2H3C
ENST00000369159.2	1992	9.65980264386067e-08	3.45774381384459e-06	-1.35367056878788	0.253828623295169	8.48748938061868	0.627041966645452	0.00972210647081206	0.086921348535069	0.0137920909410762	0.086921348535069	ENSG00000203812.2	HIST2H2AA3
ENST00000369162.7	1999	1.02730111205655e-07	3.66436610775789e-06	-0.656007711220852	0.12326738202328	7.66608785736425	0.147337652119414	0.00185600308176952	0.0209362681245405	0.00868981082585416	0.0209362681245405	ENSG00000112249.14	ASCC3
ENST00000369163.3	968	6.13064283457933e-14	4.51590244500873e-12	-1.97515769003973	0.263169761395164	7.19738761841569	1.25348435813227	0.00344603858814027	0.100441446381041	0.00897869418445099	0.100441446381041	ENSG00000278828.1	HIST1H3H
ENST00000369167.2	310	1.79704031482195e-27	4.13342460026014e-25	-1.65730399459337	0.152613097863335	7.3197843642856	0.851945868315877	0.00512931194497419	0.0298068245141918	0.00871035608801547	0.0298068245141918	ENSG00000203814.6	HIST2H2BF
ENST00000369307.4	510	4.12430904990011e-21	5.76626926458976e-19	-1.04674353753046	0.111008467148376	6.64784328512311	0.33655672811551	0.00621182905298146	0.0036070685807409	0.0122724906149666	0.0122724906149666	ENSG00000265241.6	RBM8A
ENST00000369393.8	1331	4.82038450890613e-11	2.58236436531212e-09	-0.616239110288384	0.0937049067413744	7.35932371035235	0.12049836361605	0.00451731729010791	0.00369914683657338	0.0086535970310066	0.0086535970310066	ENSG00000112159.12	MDN1
ENST00000369405.7	1027	1.81778817909515e-13	1.26207953575658e-11	-1.07080233509403	0.145458697167694	6.09124065452926	0.348343279773417	0.010336507842746	-0.00488902344203481	0.0214008410298386	0.0214008410298386	ENSG00000023041.11	ZDHHC6
ENST00000369443.10	1531	8.31233759582506e-10	3.87134500282632e-08	0.787951161561048	0.128354943164956	6.08417137645793	0.191503742383579	0.00313476647606765	0.00341977412637852	0.0215777206762509	0.0215777206762509	ENSG00000196505.11	GDAP2
ENST00000369466.9	1578	1.41042897664301e-09	6.37320834921123e-08	-0.761254281032838	0.125738102504743	6.26225619172194	0.176879308892665	0.00603948967671912	-0.00225588370744598	0.0176756159555208	0.0176756159555208	ENSG00000116830.12	TTF2
ENST00000369472.1	1710	6.81859419071487e-09	2.84323415306862e-07	1.90716093289653	0.32908567791495	4.98599048116138	1.18730099095553	0.0288473495933049	0.0913053301135742	0.133598725519808	0.133598725519808	ENSG00000146278.10	PNRC1
ENST00000369541.4	2672	7.61039536715307e-06	0.000203088185351603	-0.632856558931961	0.141393252678106	6.00659054835857	0.126954816437149	0.00633379508278649	0.00216944139494817	0.0236542827715556	0.0236542827715556	ENSG00000116752.6	BCAS2
ENST00000369550.10	58	7.12725571153427e-55	8.76210071129724e-52	-1.31979899104684	0.0845951866251484	7.5914597173289	0.525158744620421	0.00213097363995163	0.00111644084747716	0.00860354476026391	0.00860354476026391	ENSG00000130826.18	DKC1
ENST00000369622.7	297	6.95775387504581e-28	1.67042317274837e-25	-1.47072503228041	0.134363957396428	6.62866525927864	0.666180563483288	0.0146146486752167	0.00697401046281861	0.0124658608956269	0.0124658608956269	ENSG00000135316.17	SYNCRIP
ENST00000369627.6	2747	1.02678559768377e-05	0.000266523189869834	0.529758824986706	0.120087112268407	6.52097028196047	0.0903525626861036	0.00795073131469971	-0.000251682701306594	0.0136806404847478	0.0136806404847478	ENSG00000135317.13	SNX14
ENST00000369642.7	2063	1.86837553220863e-07	6.45771444249173e-06	0.772722386701436	0.148258945746673	6.45586340688519	0.198007301988232	0.0184400226248812	0.00515664726932271	0.0145310498659912	0.0145310498659912	ENSG00000155366.16	RHOC
ENST00000369660.9	1606	1.76899048706591e-09	7.8540534053392e-08	-0.48938142200097	0.0813234970390004	7.56286953423573	0.0774404512420711	0.00133648316315159	0.00565376481455309	0.00858378359282686	0.00858378359282686	ENSG00000102178.13	UBL4A
ENST00000369682.4	2547	4.23657502433629e-06	0.000118597156769197	1.28121356219839	0.278559472239939	5.08815188411966	0.502135685743414	0.00761388996389182	0.00449014522996671	0.108779179397999	0.108779179397999	ENSG00000130827.6	PLXNA3
ENST00000369702.5	1254	9.61343668571404e-12	5.46631969248927e-10	-1.1862610366327	0.174138379681834	5.78588448529086	0.429450909974998	0.0143367116008987	-0.00522879176948238	0.0311495513164231	0.0311495513164231	ENSG00000064703.12	DDX20
ENST00000369705.4	2002	1.07232371936886e-07	3.81922929499885e-06	-0.550091699017748	0.103517039164853	7.96027294409344	0.103639196075419	0.000908029950805668	0.015165636145381	0.00954813257678851	0.015165636145381	ENSG00000065833.9	ME1
ENST00000369721.8	1837	2.43320490770698e-08	9.44459677404131e-07	-0.695825717530463	0.124744993943127	7.36677386121179	0.163925604969679	0.00313349449860487	0.0202084757722014	0.00864449903984248	0.0202084757722014	ENSG00000116459.11	ATP5PB
ENST00000369762.7	702	3.31662750035718e-17	3.36878642856793e-15	0.929972505245764	0.110253752181597	7.74016521735054	0.27404172599807	0.00095640273279339	0.0172774320723883	0.00882599388379218	0.0172774320723883	ENSG00000071553.17	ATP6AP1
ENST00000369764.1	1276	1.51238561406506e-11	8.45134355997608e-10	1.36807069299707	0.20277607347214	5.49787477453582	0.564565450714767	0.0127910681363443	-0.00894078763193972	0.0488861358228237	0.0488861358228237	ENSG00000107960.11	STN1
ENST00000369779.9	27	4.16492018120732e-71	1.09990914296595e-67	2.2400928561762	0.125639082546128	7.77024968632187	1.52434701616313	0.00454445465112294	0.0191333139434262	0.00889605947587888	0.0191333139434262	ENSG00000168679.18	SLC16A4
ENST00000369781.8	2882	1.84398384410036e-05	0.000456222845314823	1.13536228112707	0.265086366369922	5.88820977501949	0.409065397442369	0.0780530961123962	-0.0501141653367076	0.0273530763404169	0.0273530763404169	ENSG00000168679.18	SLC16A4
ENST00000369797.8	683	1.61794819978704e-17	1.68910949396215e-15	-1.25247334605433	0.147031799607867	7.36540050522355	0.477558374141825	0.023781386856229	-0.0150919751451429	0.00864613828766279	0.00864613828766279	ENSG00000148843.15	PDCD11
ENST00000369798.7	2369	1.51116135418706e-06	4.54841068800988e-05	-1.06764531997892	0.221975035156139	6.30481640968367	0.401087458260952	0.0105616485384707	0.0633477258103829	0.0168967538517688	0.0633477258103829	ENSG00000112742.10	TTK
ENST00000369807.6	2835	1.50269167869921e-05	0.000377946834066909	2.07249833884665	0.478825745851372	5.04810898605362	1.32593944443079	0.225987206748015	-0.179281412905327	0.117923935587169	0.117923935587169	ENSG00000013563.14	DNASE1L1
ENST00000369888.6	588	3.98116931033281e-19	4.82777715142807e-17	-1.45684338963117	0.163003675083058	5.76021135755086	0.637647009629291	0.00764732905865372	-0.00648581523905028	0.0322079680772209	0.0322079680772209	ENSG00000196700.9	ZNF512B
ENST00000369977.8	2402	1.89928165246241e-06	5.63806739996584e-05	5.92271281582438	1.24326028008196	2.26820938291422	10.5664067996152	0.845536086870866	-0.791975249375703	1.47300809917334	1.47300809917334	ENSG00000196586.14	MYO6
ENST00000370007.5	751	2.02656589916747e-16	1.92413122335868e-14	-0.961024070827366	0.116905793798328	7.68874577351452	0.2825002889177	0.0117743967701212	-0.00498675988909608	0.00872605016530445	0.00872605016530445	ENSG00000166197.16	NOLC1
ENST00000370010.6	3062	3.82849934151734e-05	0.000891532714067774	-0.587973254446549	0.142795376907717	6.2198946217099	0.106803919647727	0.0120800013839319	-0.00821730730344729	0.0185057781153934	0.0185057781153934	ENSG00000112701.18	SENP6
ENST00000370035.8	45	9.81402193236663e-62	1.55506448858993e-58	1.90648752317277	0.114991073633034	7.00607842697512	1.10627593922237	0.0016137170586103	0.0182207034643063	0.00969988443946776	0.0182207034643063	ENSG00000162636.16	FAM102B
ENST00000370078.1	859	4.63044252584639e-15	3.84364463169908e-13	-1.36116874388584	0.173694597744064	5.70702547363581	0.564297996537643	0.0105755841976764	4.28047497011419e-06	0.0346791357305318	0.0346791357305318	ENSG00000198890.8	PRMT6
ENST00000370110.5	413	1.24957518594572e-23	2.15737794330929e-21	-1.11535264377876	0.111316640772754	6.67178417485152	0.384524912683907	0.00654690358446697	0.00760491727632049	0.0120401881849285	0.0120401881849285	ENSG00000107833.10	NPM3
ENST00000370192.7	1819	2.0169150463267e-08	7.9062182772556e-07	1.23419178343026	0.219977201663037	5.33407417651287	0.478547283572191	0.00602453035829531	0.0209485647494087	0.0665604235189552	0.0665604235189552	ENSG00000188641.13	DPYD
ENST00000370211.8	2168	4.54221760757179e-07	1.49390352532426e-05	-1.2475090659749	0.247290789380168	5.5269199692164	0.470900845338796	0.0453097986185922	-0.0402883180786816	0.0464193031498074	0.0464193031498074	ENSG00000213397.10	HAUS7
ENST00000370238.8	409	9.7723505246056e-24	1.70368626358552e-21	-1.11752560929198	0.111264017085097	7.46716624082883	0.389514664024515	0.00310503316725759	0.0154644890796117	0.00857060676013156	0.0154644890796117	ENSG00000023909.10	GCLM
ENST00000370339.8	1488	4.03812178761357e-10	1.93504190822579e-08	-0.59739661342058	0.095544521944932	6.70866994838562	0.113438806354542	0.00199178035513304	0.00597570994065386	0.0117013531553954	0.0117013531553954	ENSG00000149658.18	YTHDF1
ENST00000370377.8	2356	1.37921798223932e-06	4.17418331942242e-05	0.389828477731354	0.0807435223829539	7.34695296713107	0.0499137628342941	0.00110945578966153	0.00429540698432662	0.00866981882054834	0.00866981882054834	ENSG00000102181.21	CD99L2
ENST00000370397.8	2861	1.68719225667426e-05	0.000420494780391128	-0.360189043364572	0.0837120743763718	7.10700946962087	0.0428309084676991	0.00124045994804312	0.00364712052662383	0.00927110714654969	0.00927110714654969	ENSG00000213341.11	CHUK
ENST00000370476.10	1174	2.47653637919525e-12	1.50414778519709e-10	-0.914902531983589	0.130614120086218	6.20292061236814	0.260404221248761	0.00673548372587841	0.00487730169883043	0.018854588822967	0.018854588822967	ENSG00000119929.13	CUTC
ENST00000370501.4	848	3.80097095499439e-15	3.19604284168538e-13	1.98430796047814	0.252413995430297	5.22806137921599	1.19937625155441	0.0134814357230173	0.0091845979636474	0.0820878019106116	0.0820878019106116	ENSG00000101188.5	NTSR1
ENST00000370654.6	1542	9.80624547530755e-10	4.53453000889319e-08	-0.788697179874679	0.129029531770473	6.21393504306905	0.195844997929173	0.00634576364375475	0.00519426818936067	0.0186271664596066	0.0186271664596066	ENSG00000117133.11	RPF1
ENST00000370693.5	210	1.18620041339767e-32	4.02765877509084e-30	-1.18688415683109	0.0997397754125833	6.76955048696231	0.428526160414709	0.00373192846474146	0.00366552140240783	0.0111901057342874	0.0111901057342874	ENSG00000112208.11	BAG2
ENST00000370765.10	1038	2.47110505739308e-13	1.69749205214216e-11	1.02808631778358	0.140440001468579	8.29593942892869	0.340756515859137	0.000573377766394481	0.0290117132523474	0.0117482654013086	0.0290117132523474	ENSG00000151914.20	DST
ENST00000370766.8	2124	2.97182485123066e-07	9.97660071526133e-06	1.22697730193012	0.239399690576591	5.92583815729068	0.520416644053314	0.00601125126190817	0.079957066510343	0.0261023080056211	0.079957066510343	ENSG00000186376.15	ZNF75D
ENST00000370768.6	931	2.30744189645966e-14	1.76723777642491e-12	-0.656760855786775	0.086051084222628	7.44943775953186	0.136021969112914	0.00253007995499214	0.00574682330098442	0.00857710368884259	0.00857710368884259	ENSG00000162613.16	FUBP1
ENST00000370836.6	581	3.04687238982949e-19	3.73931478286406e-17	-0.865712792207375	0.0965442558990098	6.94193988884015	0.233293743506643	0.00394834384242588	0.00662184606907064	0.0100328461782144	0.0100328461782144	ENSG00000171004.18	HS6ST2
ENST00000370873.9	489	1.27784827200827e-21	1.86330660914679e-19	-0.801158666814985	0.0838774508334482	8.01954594776881	0.20013597192	0.000721940066002448	0.00875232130421145	0.00983120007147383	0.00983120007147383	ENSG00000101182.15	PSMA7
ENST00000370938.7	28	1.12385491910395e-70	2.86197682684957e-67	2.51125645960298	0.141288206267717	6.01983341351505	1.90578018813471	0.00666192238908958	0.0106599355676668	0.023281613456434	0.023281613456434	ENSG00000116761.11	CTH
ENST00000370952.4	2079	2.07455123150362e-07	7.11514194377751e-06	-0.682846797378376	0.131505597721396	6.05874615880885	0.144042154140192	0.00371010834013984	0.00148767857638575	0.0222304750079527	0.0222304750079527	ENSG00000066557.6	LRRC40
ENST00000370966.9	918	1.57624523688832e-14	1.22432015654776e-12	1.66908478775872	0.217295240400638	6.38411648894199	0.892413874419198	0.0187831495182731	0.0520426827328835	0.015581742939102	0.0520426827328835	ENSG00000024526.17	DEPDC1
ENST00000370978.9	1857	3.03868412648854e-08	1.1667761602323e-06	-0.768740473260448	0.13878203134997	6.12079065952538	0.196391318890613	0.00820813395257886	0.0156702964499268	0.0206825443858573	0.0206825443858573	ENSG00000056277.16	ZNF280C
ENST00000370990.5	299	7.185292251815e-28	1.71351196897464e-25	-0.98935911996345	0.0904109409352434	7.63728893007944	0.299005903565331	0.00361066830482209	0.00308491055627354	0.00865053905637202	0.00865053905637202	ENSG00000142864.14	SERBP1
[truncated: 1,432 more rows]
