# Supplementary material for: B4GALT1 Is a New Candidate to Maintain the Stemness of Lung Cancer Stem Cells
Source: J Clin Med. 2019 Nov 9;8(11):1928. doi: 10.3390/jcm8111928 (PMC6912435; doi:10.3390/jcm8111928)
Supplement: Supplementary file 1 [file jcm-08-01928-s001.zip › supplementary/Table S1_3_Significant_diff_transcript_RNA_seq_UP.txt]

target_id	X	pval	qval	b	se_b	mean_obs	var_obs	tech_var	sigma_sq	smooth_sigma_sq	final_sigma_sq	V2	V3
ENST00000005178.6	760	2.85783043154919e-16	2.68124659330504e-14	1.75267480002665	0.214284916082519	5.79212516819407	0.976662316707128	0.00747379326512786	0.0614032446256108	0.0309003275266142	0.0614032446256108	ENSG00000004799.8	PDK4
ENST00000013807.9	1948	7.00694704940776e-08	2.56480160375242e-06	0.971095106121242	0.180132887691158	5.6614801756344	0.294459375411642	0.011545423484806	0.00289415635501092	0.0371263623571273	0.0371263623571273	ENSG00000012061.15	ERCC1
ENST00000014914.5	2403	1.90731197507836e-06	5.65954944115637e-05	1.71327169989207	0.359703954098295	7.64695778344574	1.03585429680805	0.000938456796984368	0.193141945093938	0.00866288088288375	0.193141945093938	ENSG00000013588.8	GPRC5A
ENST00000040877.2	562	1.21625112146601e-19	1.54312402072976e-17	0.723793078398006	0.0798215693499457	7.39204003760616	0.161434708124791	0.000939838914164877	0.00439988861549966	0.0086173854860674	0.0086173854860674	ENSG00000059588.10	TARBP1
ENST00000053867.8	41	2.22052652999309e-63	3.86176643157627e-60	1.41078454684706	0.0839472860235125	7.07937552721326	0.604995071806547	0.00119329755370407	0.00868315309605856	0.00937742269236605	0.00937742269236605	ENSG00000030582.18	GRN
ENST00000064778.8	2481	2.97083477203971e-06	8.5381863194486e-05	0.989724122708602	0.2118041904742	6.17832034168654	0.347699369844311	0.003810592476543	0.0634809301771037	0.0193772314774619	0.0634809301771037	ENSG00000054965.10	FAM168A
ENST00000075120.12	2058	1.77631430146826e-07	6.15443707249236e-06	2.82369886934952	0.540799478250819	8.31080805643485	2.74293948224136	0.000710657838403861	0.437985455676133	0.0118833118315884	0.437985455676133	ENSG00000059804.16	SLC2A3
ENST00000163416.7	2629	6.16576597080772e-06	0.000167228519126084	0.385556752518796	0.0852883949699092	7.06132656025405	0.0533251352037043	0.00136109876448066	0.0095500667103342	0.0094512978249703	0.0095500667103342	ENSG00000066455.13	GOLGA5
ENST00000164133.7	1405	1.45437155768604e-10	7.38096153375411e-09	2.73348742352828	0.426435345351892	4.65482103524817	2.34560651854486	0.0190125903148915	0.11101299739595	0.25375806533319	0.25375806533319	ENSG00000068971.14	PPP2R5B
ENST00000166534.8	1135	1.2252319644492e-12	7.69726343551415e-11	3.03334232224972	0.42708114703905	5.60147745152079	2.91749356451961	0.232733404756866	-0.0363035655890988	0.04086405447742	0.04086405447742	ENSG00000072682.18	P4HA2
ENST00000185150.9	341	6.23614176221442e-26	1.30399370150421e-23	0.997063912415781	0.0946815346879441	7.52818645527108	0.308998445245596	0.00201811280495291	0.0114287767113436	0.00856960094900405	0.0114287767113436	ENSG00000068912.14	ERLEC1
ENST00000189444.11	646	4.32759643883337e-18	4.776701803012e-16	1.49123827122474	0.172003139902672	6.65733607222503	0.70263957063326	0.0175092979409235	0.0268683222636438	0.012179188009968	0.0268683222636438	ENSG00000077150.19	NFKB2
ENST00000200639.8	1341	5.74583160818414e-11	3.05518849358659e-09	0.902100186178308	0.137720917808193	6.27550359434444	0.266895885213198	0.0073759223221747	0.0210746544807218	0.0174274168841222	0.0210746544807218	ENSG00000005893.15	LAMP2
ENST00000205061.9	1674	4.15183067955068e-09	1.76847153389893e-07	0.751463943927602	0.127842868814712	6.3695887097419	0.189021976635099	0.00404877838477314	0.0204669202753904	0.0158100716395292	0.0204669202753904	ENSG00000090863.11	GLG1
ENST00000205135.8	1811	1.86598216823543e-08	7.34687976387958e-07	2.01602310356577	0.35846857611975	5.04939628285982	1.22584228275241	0.0751309908378669	-0.0669590701889724	0.117618589260114	0.117618589260114	ENSG00000090924.15	PLEKHG2
ENST00000206380.8	2078	2.07162599074955e-07	7.10852837557294e-06	0.778535094454931	0.149926082333501	6.21445098040378	0.208808464186031	0.00513228116868655	0.0285844640771209	0.0186166116210704	0.0285844640771209	ENSG00000091947.10	TMEM101
ENST00000210060.12	2485	3.02068496353068e-06	8.66748171587893e-05	0.669872151444438	0.143459750912052	6.0181214730576	0.138905178452088	0.00754169658435295	-0.00218348574954267	0.0233293536132689	0.0233293536132689	ENSG00000095059.16	DHPS
ENST00000215727.10	108	3.10200755852706e-42	2.04801432364087e-39	2.02668741824685	0.148816931255422	5.84760420788547	1.25440280222872	0.00443196979999528	0.0232733237558726	0.0287877487424261	0.0287877487424261	ENSG00000099937.11	SERPIND1
ENST00000216014.9	996	1.03364067757765e-13	7.39987097128483e-12	1.46411649645366	0.196881662201284	5.50160544922183	0.651957172179431	0.00958440458435351	0.0014981424445374	0.0485591787823574	0.0485591787823574	ENSG00000100196.11	KDELR3
ENST00000216037.10	1783	1.386420375589e-08	5.54443737863143e-07	1.26768049055853	0.223377556843538	7.32160346122418	0.541981187324482	0.0126432709577507	0.0622030283943315	0.00870743007498107	0.0622030283943315	ENSG00000100219.16	XBP1
ENST00000216286.10	2462	2.66325194831669e-06	7.7132622633133e-05	0.382548901952976	0.08147631646914	7.43301919324349	0.0486967668871427	0.00137196729369378	0.00462011792069868	0.00858561792437541	0.00858561792437541	ENSG00000087303.18	NID2
ENST00000216373.10	2624	6.05193107895095e-06	0.000164451925373087	0.807572498306599	0.178486144188332	5.86367771723117	0.219203448808077	0.0195769883589129	0.00986232014324787	0.0282089671419142	0.0282089671419142	ENSG00000100485.12	SOS2
ENST00000216392.8	2328	1.22029293903132e-06	3.73761888851757e-05	1.24609155045587	0.256803575416585	8.23754589952848	0.544960937251342	0.000909188628608838	0.0980129258915039	0.0112522733103231	0.0980129258915039	ENSG00000100504.17	PYGL
ENST00000216416.9	1850	2.85602628056812e-08	1.10078971843043e-06	0.490192217379208	0.0883222697559738	7.04103073541332	0.0801007296494356	0.00216259684805703	0.00785516147155837	0.00953863815421348	0.00953863815421348	ENSG00000100528.12	CNIH1
ENST00000216484.6	1703	6.08304767488338e-09	2.54695027251841e-07	0.6037998918505	0.103844561388247	6.48899488828048	0.118766936379754	0.00208889322209637	0.00965441122809238	0.0140866461727798	0.0140866461727798	ENSG00000100596.6	SPTLC2
ENST00000216797.9	244	2.82000145229589e-30	8.24087637518468e-28	0.905330550677066	0.0791771622303321	7.42440267818554	0.25094819235571	0.000812485614610687	0.00551397758406064	0.0085910489136618	0.0085910489136618	ENSG00000100906.10	NFKBIA
ENST00000216962.9	1551	1.05776742125808e-09	4.86337709769886e-08	0.893554194083926	0.146473723685403	9.23635609885387	0.240790232956911	0.000142514921835868	0.00143061461243619	0.0320393126735659	0.0320393126735659	ENSG00000100994.12	PYGB
ENST00000216968.5	295	5.73293071981767e-28	1.38569793913857e-25	0.98353449382815	0.0897110305959692	8.29160481849482	0.297510559445539	0.00036252340344588	0.00877313819730375	0.0117095801124405	0.0117095801124405	ENSG00000101000.6	PROCR
ENST00000217131.6	913	1.38482519265497e-14	1.08152875725158e-12	0.956423141844914	0.124247096897515	8.04150014339885	0.292948377181902	0.000568429012287361	0.0225875826189032	0.00994647628110486	0.0225875826189032	ENSG00000101160.14	CTSZ
ENST00000217159.6	2217	5.97406357026322e-07	1.92140112230063e-05	2.02577622150863	0.405800165419123	7.75604571844644	1.42873931899396	0.0483224650705288	0.198688196310752	0.00886189990293001	0.198688196310752	ENSG00000101187.16	SLCO4A1
ENST00000217233.8	121	9.50648058773837e-41	5.60206687461237e-38	1.06322774172646	0.0795449714749036	7.77035134443187	0.34462865401314	0.000594792776278693	0.00627106319886593	0.00889631095413614	0.00889631095413614	ENSG00000101255.11	TRIB3
ENST00000217456.3	2475	2.84390941140889e-06	8.19321683519595e-05	0.412185113614701	0.0880402071877192	7.87648283006622	0.060270264063657	0.000742342383546851	0.0108842747389379	0.00921453122897412	0.0108842747389379	ENSG00000101474.12	APMAP
ENST00000218056.9	1403	1.39354174557633e-10	7.08233076454558e-09	0.753962215172638	0.117501880742693	6.4343386747321	0.175452859114142	0.00587679229025837	0.000267148386906834	0.0148332456768466	0.0148332456768466	ENSG00000101940.18	WDR13
ENST00000218388.9	15	4.73085609954716e-88	2.24885975548074e-84	2.03827067870758	0.102464548463623	8.22143421500388	1.25896298833394	0.00037965198215259	0.0153688235556287	0.0111247075313008	0.0153688235556287	ENSG00000102265.12	TIMP1
ENST00000220244.7	213	2.77159879727199e-32	9.27821974838882e-30	5.26962786320483	0.445492305927887	4.69498473374025	8.40286419913699	0.0622173684502057	0.0279961992217796	0.235477723511214	0.235477723511214	ENSG00000103888.17	CEMIP
ENST00000220531.7	1640	2.68917205926855e-09	1.16919953972003e-07	0.559412467358038	0.0940263645145297	6.94357442458127	0.104122540759212	0.00323769080875656	0.00956211940190505	0.0100237450269723	0.0100237450269723	ENSG00000104164.10	BLOC1S6
ENST00000220809.8	73	5.13067290204991e-50	5.0114726110653e-47	3.21800603022793	0.216403477322378	6.6754541206507	3.16286540117166	0.0116344134489719	0.0586112840468538	0.0120054521108928	0.0586112840468538	ENSG00000104368.17	PLAT
ENST00000221418.9	1879	3.73859977045221e-08	1.41796339378896e-06	0.877803141851442	0.159520093689018	5.68594968348987	0.23803413105287	0.00239809750834045	0.00619268286614845	0.0357718929274894	0.0357718929274894	ENSG00000104823.9	ECH1
ENST00000222008.11	645	4.32188225161104e-18	4.776701803012e-16	1.32023831205755	0.152276935856019	5.8057811170999	0.534002697875862	0.00441908196315715	0.0094483401474545	0.0303633158273899	0.0303633158273899	ENSG00000105404.11	RABAC1
ENST00000222120.8	153	8.08688199462731e-37	3.76880414212357e-34	1.36964930713257	0.108055079862107	6.42639330046922	0.570855555976137	0.00256629251821357	0.0075259432536839	0.014947557907796	0.014947557907796	ENSG00000105514.8	RAB3D
ENST00000222219.8	1535	8.68392450559998e-10	4.03386679444495e-08	0.808270347525752	0.131814153440097	6.07448165249459	0.204094319986641	0.00423905460026918	0.00589098737450687	0.0218234019704251	0.0218234019704251	ENSG00000105612.9	DNASE2
ENST00000222250.5	971	6.55498926965823e-14	4.81356287212884e-12	1.73913816605205	0.231993691423384	5.799471912985	0.928212018966248	0.0501216016397959	-0.0240821631640639	0.0306100076505762	0.0306100076505762	ENSG00000105643.10	ARRDC2
ENST00000222308.8	1413	1.65171612386351e-10	8.33502947600591e-09	1.05860659901881	0.165649033264537	6.09237570751024	0.34376926223087	0.0197867784349758	-0.0103181749537072	0.0213726248972379	0.0213726248972379	ENSG00000105701.16	FKBP8
ENST00000222399.11	697	3.03079470758337e-17	3.10054212094009e-15	1.5003000052007	0.177647598445479	8.78340625069442	0.7131404347617	0.000431833647579615	0.0469061702025898	0.0185766278128167	0.0469061702025898	ENSG00000091136.14	LAMB1
ENST00000222543.11	7	2.35688369715819e-115	2.40078907345954e-111	2.54547118665445	0.111501097282535	6.90450446389559	1.9524823014611	0.00839831698517383	0.00242072405819126	0.0102504250576401	0.0102504250576401	ENSG00000105825.13	TFPI2
ENST00000222547.8	1637	2.55533181951011e-09	1.11304447195082e-07	0.903256702788871	0.151607100393197	5.82674660157904	0.245971223302146	0.00491636796238823	-0.00340459050959016	0.0295607013720611	0.0295607013720611	ENSG00000105829.13	BET1
ENST00000222573.5	940	3.21836314939894e-14	2.44129963834832e-12	0.877672057843999	0.115647198177127	6.35170154373854	0.2471416016715	0.00310115988621606	0.0169602517831136	0.0160987742631386	0.0169602517831136	ENSG00000105855.10	ITGB8
ENST00000222673.6	1810	1.83119446506602e-08	7.2138944827109e-07	0.906033840635028	0.161008662011572	7.40049667285537	0.277377743204066	0.00216166368502947	0.0367240201791054	0.00860959627002818	0.0367240201791054	ENSG00000105953.15	OGDH
ENST00000222803.9	494	1.89448223757712e-21	2.72944635336219e-19	1.27169442750754	0.133712466676719	6.86848886541444	0.506616843579845	0.0019625390458182	0.0248559965713407	0.0104767415011187	0.0248559965713407	ENSG00000106080.10	FKBP14
ENST00000223095.4	349	9.65274097161393e-26	1.97214625283656e-23	2.93312367086609	0.279624462686398	5.73949180096676	2.67479214873768	0.0059210680309036	0.111363692168081	0.0331233997334259	0.111363692168081	ENSG00000106366.8	SERPINE1
ENST00000223127.8	1251	8.50665690296318e-12	4.8485904381206e-10	0.720910188952388	0.105554503594866	7.39491041262211	0.169283554035601	0.00126938908335069	0.0154432407603871	0.00861466953096468	0.0154432407603871	ENSG00000106397.12	PLOD3
ENST00000223500.9	2016	1.24520533460432e-07	4.40417267751122e-06	0.485477269882855	0.0918293617813188	6.78072306831596	0.077647202108637	0.00154646668768617	0.00712946860826842	0.0111024808400603	0.0111024808400603	ENSG00000086065.14	CHMP5
ENST00000224652.10	2579	4.98119268182035e-06	0.000137682360075787	6.09758968378038	1.33555692373801	2.35564766133025	11.1779184544567	1.13917717514105	-1.10950408897449	1.53639126967576	1.53639126967576	ENSG00000107669.17	ATE1
ENST00000225719.9	185	2.34649634878639e-34	9.04403111642512e-32	1.26432965983695	0.103439665373966	7.96027164553782	0.492398563870237	0.000843084140656673	0.0152065624183605	0.00954812681369363	0.0152065624183605	ENSG00000108582.12	CPD
ENST00000226218.9	1669	3.8906296665496e-09	1.66217769768516e-07	1.2271587782063	0.208389396676731	5.41116659062367	0.454271137311959	0.00775116757990816	-0.00463174603825606	0.05738804339103	0.05738804339103	ENSG00000109072.14	VTN
ENST00000226253.9	696	2.81047791903881e-17	2.87928617153941e-15	2.66041216520451	0.314685890622468	6.91878078448488	2.24217051833867	0.00423546703031836	0.144305347604965	0.0101653653882265	0.144305347604965	ENSG00000109107.14	ALDOC
ENST00000228251.9	1686	4.59100638722758e-09	1.94161992547376e-07	1.28694637616954	0.219564590110201	7.48911303957711	0.554719623617085	0.00357511414808616	0.0687377996973049	0.00856643578743965	0.0687377996973049	ENSG00000060138.13	YBX3
ENST00000228425.11	2993	2.8723829094155e-05	0.000684304680831818	0.657557256688713	0.1571841865911	6.26077585117835	0.139055700895907	0.0193566207004293	-0.00768007426454061	0.0177036820710292	0.0177036820710292	ENSG00000110841.14	PPFIBP1
ENST00000228740.7	1160	1.95382242057514e-12	1.20099442997146e-10	0.571202038863607	0.0811627035535568	7.87300588233543	0.103957943039614	0.000678775821187944	0.00691673952760118	0.00920230085099586	0.00920230085099586	ENSG00000111144.10	LTA4H
ENST00000229195.7	1738	9.20787647503842e-09	3.77766642218722e-07	1.75306175134191	0.305161063304562	5.81955847524702	1.02168525249188	0.109851969116532	0.0147950324915811	0.0298329427192244	0.0298329427192244	ENSG00000111596.12	CNOT2
ENST00000229277.6	821	1.7961073836785e-15	1.55992254428516e-13	3.31887388018302	0.417223368013834	5.76231661649396	3.5133675563485	0.0209218509857227	0.240191157239488	0.0321182220754771	0.240191157239488	ENSG00000111674.9	ENO2
ENST00000230461.11	1882	3.86173231620513e-08	1.46310818849464e-06	0.442775270054809	0.0805476368547151	7.5567996094134	0.063903295217167	0.0011513547847534	0.0052090368221639	0.00858052791956519	0.00858052791956519	ENSG00000112697.16	TMEM30A
ENST00000230671.7	2972	2.68174061742313e-05	0.000643401187701006	1.83382298876709	0.436735333428142	4.60923038963737	1.05648213729754	0.0102231782187023	0.0492894606042317	0.275883448978183	0.275883448978183	ENSG00000011083.9	SLC6A7
ENST00000231368.10	1345	5.96237017388706e-11	3.16089846006575e-09	0.546675006197647	0.0835297021925856	7.17849175388926	0.0953418594814994	0.00143281318040974	0.00567442527101542	0.00903300354216333	0.00903300354216333	ENSG00000113441.16	LNPEP
ENST00000232375.8	2091	2.1742280557872e-07	7.41421125250361e-06	1.95810718715503	0.377736662689024	5.60985513162543	1.32147711052378	0.00762821037148871	0.206399269137673	0.0403049532081741	0.206399269137673	ENSG00000114268.12	PFKFB4
ENST00000233055.9	2358	1.4039906523438e-06	4.2455534128381e-05	0.761574265510252	0.157857635229217	6.97802722803892	0.203901448166437	0.0016405389972825	0.0357380105029583	0.00983947702939718	0.0357380105029583	ENSG00000085449.15	WDFY1
ENST00000233156.9	30	5.65119516125413e-69	1.34317606592688e-65	1.38695764223214	0.0790158368029431	7.61788477725776	0.582445775002232	0.000736925009218976	0.0059509807387693	0.00862832868928503	0.00862832868928503	ENSG00000003436.16	TFPI
ENST00000233615.7	2896	1.98343973569063e-05	0.000488353545972669	0.770686801296617	0.180626322908843	5.73244976597101	0.217338485940927	0.0146680977679479	0.0342707050234066	0.0334480604585798	0.0342707050234066	ENSG00000239779.7	WBP1
ENST00000235382.7	1152	1.64768170948204e-12	1.01984632476482e-10	1.44710456345488	0.20493008519673	9.1717724704892	0.678629093054071	0.000165635702005423	0.0628288740261032	0.0294922210331138	0.0628288740261032	ENSG00000116741.8	RGS2
ENST00000236671.7	319	6.44924397581534e-27	1.44155765658789e-24	1.12548309447414	0.104772170049133	8.6266671343455	0.388920948687828	0.000709462017701406	0.0104246503619256	0.0157563494075052	0.0157563494075052	ENSG00000117984.14	CTSD
ENST00000237289.8	189	6.87843996049268e-34	2.59502795207921e-31	1.92730057326344	0.158819683152034	7.54626940463897	1.14461468001829	0.0179021657939514	0.0199333718408175	0.00857565900822084	0.0199333718408175	ENSG00000118503.15	TNFAIP3
ENST00000237530.11	2061	1.83398501755753e-07	6.34500085841445e-06	0.557458664713003	0.106886573484851	8.67904094094014	0.105727565213826	0.000516803302948252	0.0151075921404825	0.0166203060840504	0.0166203060840504	ENSG00000118705.17	RPN2
ENST00000237623.11	874	5.79342006091404e-15	4.72647624740749e-13	0.899277637092363	0.115168480980754	8.80948500818928	0.253142285004096	0.000776823471552766	0.0123884320681574	0.0191188450455687	0.0191188450455687	ENSG00000118785.14	SPP1
ENST00000237654.9	1934	6.53383549898775e-08	2.40893798562473e-06	0.757460360194358	0.140178540707529	7.60600017758799	0.195703887109601	0.000821258990125085	0.0286537759222133	0.00861640481365702	0.0286537759222133	ENSG00000118816.10	CCNI
ENST00000237853.9	2898	1.99298260634694e-05	0.000490185329948018	1.04226562549645	0.244337765724503	8.21257134211023	0.397536422738543	0.000377901652131943	0.0891735139867311	0.0110561881904844	0.0891735139867311	ENSG00000118985.16	ELL2
ENST00000237858.11	1600	1.74131719658207e-09	7.75129296697166e-08	1.22161693351913	0.202917467619803	7.8807918318879	0.497114978076486	0.000729092684985142	0.0610341553128654	0.00922986281411555	0.0610341553128654	ENSG00000173221.14	GLRX
ENST00000238647.5	529	1.0118152192381e-20	1.36382745543579e-18	1.08248252989291	0.115962040980405	6.26668944352991	0.355933141821691	0.00257882784118078	0.00292443911467786	0.0175919645813308	0.0175919645813308	ENSG00000119669.5	IRF2BPL
ENST00000238738.9	1295	2.24495649680012e-11	1.23609558338097e-09	0.772371042294818	0.115466528802742	6.9108466888692	0.194966131221181	0.00195811592021627	0.0180406629904153	0.0102123166755575	0.0180406629904153	ENSG00000119729.12	RHOQ
ENST00000238788.14	2193	5.12996505482342e-07	1.66721526102611e-05	0.57735845607479	0.114979873705583	6.87632906164162	0.115867281669143	0.00231957771003853	0.0175109793259893	0.0104260211338591	0.0175109793259893	ENSG00000119777.20	TMEM214
ENST00000238994.6	2829	1.46021969666518e-05	0.000368043496822249	1.54805605881021	0.357138885788762	8.16407436432363	0.872001088856627	0.000363773743721474	0.190958501869937	0.0107014200049958	0.190958501869937	ENSG00000119938.9	PPP1R3C
ENST00000239223.4	1123	1.02931274063428e-12	6.53554012984745e-11	1.85682567753546	0.260551185288227	8.36896208427822	1.11580478321262	0.000426861037916151	0.101403519194734	0.0124476298482616	0.101403519194734	ENSG00000120129.6	DUSP1
ENST00000239231.7	3061	3.8278488105381e-05	0.000891532714067774	0.426685190640756	0.103623919105908	8.40506900119718	0.0675035755066841	0.000380707611576576	0.0157261673047252	0.0128283983606919	0.0157261673047252	ENSG00000120137.7	PANK3
ENST00000240100.7	561	1.20691715238328e-19	1.53401106298641e-17	1.55869682249467	0.171880764170055	8.69616643934133	0.764312331846509	0.000249912182176956	0.0440645834553459	0.0169191579787028	0.0440645834553459	ENSG00000120875.9	DUSP4
ENST00000240101.2	2921	2.2060863980827e-05	0.000538339440550612	1.69902897808553	0.400436548194328	5.75472077375592	1.05842915546806	0.0108665048293732	0.229657638865309	0.0324448406631439	0.229657638865309	ENSG00000120875.9	DUSP4
ENST00000242057.9	2618	6.00529711052354e-06	0.000163560161710344	0.410994185308141	0.0908033088771742	7.36348616618664	0.057475434795876	0.0037194095508573	0.00478130131007351	0.00864845180370795	0.00864845180370795	ENSG00000106546.14	AHR
ENST00000242208.5	851	4.23422126329817e-15	3.54778981149486e-13	2.50150079521614	0.31875213534532	5.03136682588633	1.99917537708473	0.0124992086919879	0.139905176988814	0.121965751100268	0.139905176988814	ENSG00000122641.11	INHBA
ENST00000242209.9	1224	5.55927778622411e-12	3.23855182409252e-10	0.83908582550173	0.12177412760909	7.61832085954556	0.229014232553322	0.00179893360063521	0.0204444736317971	0.00862879043651324	0.0204444736317971	ENSG00000122642.11	FKBP9
ENST00000242465.4	2316	1.16427287853559e-06	3.5845126654189e-05	1.18401276040236	0.243542700957156	9.97725254484651	0.438167000857127	7.94222241365765e-05	0.0219219975489194	0.0888901485601237	0.0888901485601237	ENSG00000122862.5	SRGN
ENST00000242607.12	131	1.58767310412535e-39	8.64178954324837e-37	1.45920874194665	0.110922198967814	6.53059255556999	0.650268451132658	0.00489289047429951	0.00945886622645569	0.0135627108614835	0.0135627108614835	ENSG00000122986.13	HVCN1
ENST00000243077.7	226	3.2996972450615e-31	1.04106908124719e-28	3.16608862381185	0.272492313347301	5.57253045487166	3.09633762514929	0.0079959154132723	0.103382175836773	0.0428942312526039	0.103382175836773	ENSG00000123384.13	LRP1
ENST00000243347.5	2698	8.44092783886906e-06	0.000223080770430956	4.21681530832024	0.946815095841441	1.70682563916486	5.44591032983038	0.188755321503539	-0.0494416633970255	1.15593291706632	1.15593291706632	ENSG00000123610.5	TNFAIP6
ENST00000243349.13	365	2.8528905162192e-25	5.57321932516421e-23	2.94660970439251	0.28369288091377	5.09033438557306	2.62012914262489	0.0124211400290972	0.0067995069944686	0.108301335992635	0.108301335992635	ENSG00000123612.16	ACVR1C
ENST00000243997.8	2985	2.79608972635272e-05	0.000667821453800105	0.452453939887367	0.107997941348798	8.38363180067937	0.0754106367185749	0.00048848728976264	0.0170068457136051	0.0125994300854521	0.0170068457136051	ENSG00000124172.10	ATP5F1E
ENST00000244040.4	2297	9.88480119148725e-07	3.06846262149677e-05	0.483089034504966	0.098712121728536	6.94679437319867	0.0817054041490614	0.00124889582505826	0.0133672286391657	0.0100059124158748	0.0133672286391657	ENSG00000124209.4	RAB22A
ENST00000244709.9	2310	1.1089066425638e-06	3.42292117928005e-05	4.22958755700177	0.868274416988565	1.42164659794094	5.48976536013373	0.0480130468781697	0.105664564909913	1.08283764791708	1.08283764791708	ENSG00000124731.13	TREM1
ENST00000244741.9	1011	1.26628645913831e-13	8.9308891871808e-12	1.11894023798455	0.151011116859081	7.56325767644832	0.402973405752307	0.00104015291262308	0.0331663832099173	0.00858400295769977	0.0331663832099173	ENSG00000124762.13	CDKN1A
ENST00000244745.3	1382	1.0664748655913e-10	5.50245469002328e-09	1.50485938180583	0.233050848032251	6.70326174471826	0.744555765024973	0.00197350252554762	0.0794955441272792	0.0117496208535216	0.0794955441272792	ENSG00000124766.6	SOX4
ENST00000244763.9	1502	5.27480049396663e-10	2.50409037564445e-08	0.62256541031442	0.100240727367322	6.82516394664187	0.128334151143744	0.00359543387084148	0.0114768712638533	0.0107720635169642	0.0114768712638533	ENSG00000124783.14	SSR1
ENST00000245157.10	2545	4.20900418522464e-06	0.000117924885824463	0.572846231313947	0.124510524287092	6.33654094029997	0.110797129529115	0.00690413733101895	0.00853497280640255	0.0163501686563508	0.0163501686563508	ENSG00000125124.12	BBS2
ENST00000246024.7	2301	1.01517553369192e-06	3.14585294456187e-05	1.22828231189963	0.251250618104075	9.00864550546782	0.528355479034863	0.000183959384344591	0.0945063502621747	0.0240897542916263	0.0945063502621747	ENSG00000125827.9	TMX4
ENST00000246792.4	2055	1.73460601328454e-07	6.01870302536452e-06	1.20531747600288	0.230650134388564	5.28060978000854	0.466055706881387	0.00586228331508123	0.0319110185524223	0.0739369434251125	0.0739369434251125	ENSG00000126458.4	RRAS
ENST00000246802.10	321	8.88350666244142e-27	1.97330080703652e-24	0.899025291412631	0.0839222613635969	7.26890688252367	0.2482956042724	0.0017597755718147	0.0055173017938467	0.0088046433567551	0.0088046433567551	ENSG00000105373.19	NOP53
ENST00000247829.8	29	4.97949510095289e-69	1.22433765061498e-65	1.66127071200941	0.0946049009988075	7.01463923848988	0.838686218325666	0.00113562024734983	0.0122895106921414	0.00965910432702396	0.0122895106921414	ENSG00000127324.9	TSPAN8
ENST00000248484.8	684	1.6973738621098e-17	1.76943780502744e-15	2.26357618916164	0.265901694913195	5.37823414975711	1.58221101676387	0.0449487749984874	0.0113985594040272	0.0611067920380772	0.0611067920380772	ENSG00000127863.15	TNFRSF19
ENST00000248564.5	1806	1.80266572740276e-08	7.11723571576557e-07	0.610287639275626	0.108400274778378	7.45979051555283	0.125836044282219	0.000592396266692488	0.0170335330913493	0.00857296993297801	0.0170335330913493	ENSG00000127920.5	GNG11
ENST00000248594.11	1562	1.17859003185719e-09	5.38016540534861e-08	1.00773107161462	0.165659970775078	6.41003783680006	0.337588444909904	0.00787435568604994	0.0332904831897495	0.0151876629762595	0.0332904831897495	ENSG00000127947.16	PTPN12
ENST00000249075.4	600	6.43594939370211e-19	7.64848225947559e-17	1.02017826907507	0.114830117614806	7.63039893389111	0.328052257301616	0.000642648516948917	0.0191362853501962	0.00864226231562131	0.0191362853501962	ENSG00000128342.5	LIF
ENST00000249837.7	37	6.83431323760696e-65	1.31706451647115e-61	2.232798342863	0.131257985363938	7.31954332324834	1.51629092243369	0.0066080626200129	0.0192349254626866	0.00871074609105564	0.0192349254626866	ENSG00000129003.17	VPS13C
ENST00000250092.11	17	1.02966647451344e-79	4.31878460580627e-76	1.92381975078517	0.101760360147087	6.62712285316106	1.1154223289102	0.00305105639322926	0.00332094217785914	0.012481699952668	0.012481699952668	ENSG00000129226.14	CD68
ENST00000250930.7	2673	7.63722569438337e-06	0.000203727924022563	1.57464497373193	0.351867382707288	5.07121210680196	0.780497712966732	0.073156407342823	-0.0273493136216198	0.112559575177093	0.112559575177093	ENSG00000129925.11	TMEM8A
ENST00000251047.6	944	3.57704312200972e-14	2.70188011410785e-12	1.10703343919255	0.146133082907796	8.85708667351012	0.39328276415131	0.000230296815177019	0.0318020200650282	0.020168598765853	0.0318020200650282	ENSG00000074695.6	LMAN1
ENST00000251453.8	1698	5.75975816114865e-09	2.41869137763571e-07	1.10362945745871	0.189510233561143	8.31163488461702	0.408496348160461	0.000424637792562408	0.0534465551440358	0.0118909292546804	0.0534465551440358	ENSG00000105193.9	RPS16
ENST00000251654.9	2433	2.3224934057545e-06	6.80653801084745e-05	0.525391984790104	0.111238240627553	6.76915033811479	0.095524687220827	0.00736764047459062	0.00852444192081135	0.0111932787922794	0.0111932787922794	ENSG00000114054.14	PCCB
ENST00000251810.7	1429	1.93290104780945e-10	9.64475691483591e-09	0.588016597511569	0.092359892036092	6.78509216090058	0.109665378989855	0.00172680359093847	0.00569360054047368	0.0110687208944394	0.0110687208944394	ENSG00000048392.11	RRM2B
ENST00000252032.9	480	7.93501500863141e-22	1.1787464795322e-19	1.80597189957052	0.188107004292258	5.53298659449522	1.01957109328522	0.00714995422509119	0.0442384741170521	0.04592641337062	0.04592641337062	ENSG00000088854.12	C20orf194
ENST00000252444.9	2043	1.5577522900024e-07	5.43680711142101e-06	0.91587703918293	0.174599127197527	7.16608224129419	0.288231051532513	0.00358226113109153	0.042145021696116	0.00907060562886515	0.042145021696116	ENSG00000130164.13	LDLR
ENST00000252744.6	814	1.5325837474796e-15	1.34249817604773e-13	1.07117515936828	0.134328580961502	6.00276557649481	0.358287720712982	0.00330287729899172	0.0142756903243658	0.0237633741957045	0.0237633741957045	ENSG00000130449.6	ZSWIM6
ENST00000252809.3	2694	8.3189702649036e-06	0.000220184059305377	1.65381357560952	0.37107593654821	6.67168407969749	0.985766623683262	0.00142879351495941	0.205117232512737	0.0120411388072914	0.205117232512737	ENSG00000130513.6	GDF15
ENST00000252999.7	5	4.22416278859276e-131	6.02399406955637e-127	2.03586962951602	0.0835640791487883	8.02621795750975	1.25164937979695	0.000608809435273237	0.00966598466628036	0.0098656235507042	0.0098656235507042	ENSG00000130702.15	LAMA5
ENST00000253692.11	2975	2.69851324838631e-05	0.000646787042481003	0.448193531214714	0.106775740541845	6.50955281818206	0.0630434455104034	0.00327849115035392	0.000196775204131468	0.0138230970020352	0.0138230970020352	ENSG00000131374.14	TBC1D5
ENST00000253778.13	627	2.10144067171187e-18	2.38981061651903e-16	1.60932131351475	0.18388650155976	5.5401941368059	0.79633144699796	0.00537076397209842	0.0188253859755411	0.0453506042117331	0.0453506042117331	ENSG00000131459.13	GFPT2
ENST00000253861.5	2827	1.45126233853601e-05	0.000366044604835415	0.414105086831063	0.0955048517229565	6.82926188876085	0.0623903189249579	0.00254396740092016	0.0111377976530157	0.0107430191220983	0.0111377976530157	ENSG00000131558.15	EXOC4
ENST00000254806.8	1397	1.2416938255799e-10	6.33770483458479e-09	0.755797827653043	0.117466687253765	6.30665838004341	0.181643179085511	0.00383339201866706	0.00900919823132385	0.0168642419028936	0.0168642419028936	ENSG00000132471.12	WBP2
ENST00000254958.10	2094	2.35264148929921e-07	8.01111503118392e-06	1.29686489618721	0.25088949650162	5.89453852551494	0.580092215034605	0.00858445736080192	0.0858338518214528	0.0271375356879145	0.0858338518214528	ENSG00000101384.12	JAG1
ENST00000256015.5	264	1.68011024578713e-29	4.53782503657596e-27	2.05395112686591	0.182115741142069	7.02663485390521	1.30541394127219	0.000990329896750422	0.0487588848608372	0.00960337262516414	0.0487588848608372	ENSG00000133639.5	BTG1
ENST00000256190.12	1781	1.35163005159947e-08	5.41137727115377e-07	0.800655737350147	0.140975250547865	6.46513804511476	0.216163708445953	0.00454744485357456	0.0252635870469752	0.0144041483158111	0.0252635870469752	ENSG00000133812.15	SBF2
ENST00000256495.3	6	1.12043597865069e-127	1.33152611702848e-123	2.0817681076433	0.0866040065913733	7.01105583753491	1.30571812183441	0.00157430932117819	0.00541392272154196	0.00967607161533975	0.00967607161533975	ENSG00000134107.4	BHLHE40
ENST00000256497.9	765	3.46624658628025e-16	3.23081368089055e-14	0.8349204673768	0.102370276150374	6.52614710186729	0.212939327411317	0.00210255630605672	0.00266203289132968	0.0136169538525992	0.0136169538525992	ENSG00000134109.11	EDEM1
ENST00000256689.10	1042	2.84376720324191e-13	1.94598825969253e-11	0.78091029573552	0.10695064888964	8.66016631976715	0.196672396553221	0.000787566113265418	0.0163700958336071	0.0163004167840053	0.0163700958336071	ENSG00000134294.14	SLC38A2
ENST00000256759.8	743	1.53862481380675e-16	1.47658282266052e-14	2.45471573563838	0.297416261371126	6.32163602618105	1.91383652187078	0.0121615194389679	0.120523129352999	0.0166034564026082	0.120523129352999	ENSG00000134363.12	FST
ENST00000256969.7	970	6.41868451731914e-14	4.71832866827757e-12	1.49895346467706	0.199880604317414	6.54009835473639	0.722001153958962	0.00727969194913457	0.0526486920243074	0.0134480930441121	0.0526486920243074	ENSG00000134548.11	SPX
ENST00000257770.8	22	2.34026707851273e-75	7.58501835301236e-72	2.51181395324293	0.136744376917657	6.14376096003493	1.90670791077749	0.00790154513964697	0.00952984244250761	0.0201469917882503	0.0201469917882503	ENSG00000135318.12	NT5E
ENST00000257857.8	1923	6.14894531128862e-08	2.28000206175831e-06	0.815027153193297	0.150529129115924	6.87326035643138	0.225765730181071	0.023542752155573	0.00956343790487636	0.0104457759130247	0.0104457759130247	ENSG00000135404.11	CD63
ENST00000257966.12	2342	1.31166242109602e-06	3.99345761203376e-05	0.645074738134204	0.133335590732942	6.78164879772903	0.146170481040997	0.00972422569755312	0.0169433439366008	0.011095304091731	0.0169433439366008	ENSG00000135506.16	OS9
ENST00000258111.5	1638	2.67072471563141e-09	1.16188746261978e-07	3.04203427210557	0.511210038684082	4.45275988102054	2.87177099544805	0.0285516396093426	0.090922412451382	0.363451915867728	0.363451915867728	ENSG00000135643.5	KCNMB4
ENST00000258145.8	1045	3.1444136567203e-13	2.14554326678263e-11	0.959140299808024	0.131604270029525	8.16433045231677	0.296768655082753	0.00330836856325904	0.0226711572717472	0.010703205847261	0.0226711572717472	ENSG00000135677.11	GNS
ENST00000258341.5	2726	9.38134797894837e-06	0.000245387981031157	0.707189393829781	0.159601761806237	9.36683877708069	0.170330661135045	0.000180209136122565	0.0251893027531838	0.0380288744213596	0.0380288744213596	ENSG00000135862.6	LAMC1
ENST00000258436.10	2117	2.78184156372372e-07	9.36969441944998e-06	0.873463780892122	0.170012065837266	5.67517552598576	0.240072588582742	0.00699945010526083	0.00698916942428007	0.0363567036901216	0.0363567036901216	ENSG00000135953.11	MFSD9
ENST00000258439.7	2458	2.59348365774618e-06	7.52342387029837e-05	0.701986140853882	0.149338442629673	5.91023251440998	0.154466983034249	0.00684082033743126	0.00144870522378277	0.026612135333153	0.026612135333153	ENSG00000135956.8	TMEM127
ENST00000258743.10	961	5.02535693636433e-14	3.72869980219066e-12	2.46124491815802	0.326803933613253	7.2122149611295	1.94547893737772	0.00762330734847772	0.152577909189165	0.00893854354380227	0.152577909189165	ENSG00000136244.12	IL6
ENST00000259963.4	1827	2.22607567666385e-08	8.68790914334093e-07	0.681447918114461	0.121829730940577	6.18564981882884	0.149647496608643	0.00304436566198957	0.0098757806853633	0.0192193593495906	0.0192193593495906	ENSG00000137414.6	FAM8A1
ENST00000260126.9	2415	2.01208662754228e-06	5.94077949856209e-05	1.56239176648297	0.328771855295159	5.72468815770454	0.862029528993195	0.00718484473777362	0.154951554513558	0.0338140136270605	0.154951554513558	ENSG00000137571.11	SLCO5A1
ENST00000260324.12	1402	1.38953661425685e-10	7.06701274914196e-09	0.973627811033768	0.151725486466553	6.63756274335924	0.312010082217737	0.0014875718001417	0.0330433630651266	0.0123753304597251	0.0330433630651266	ENSG00000137767.14	SQOR
ENST00000260408.8	2839	1.518381835193e-05	0.000381355048878484	0.446253368102132	0.103156006295796	6.6309880477929	0.0672543437492305	0.00351965313765371	0.0058700008454479	0.0124420893146936	0.0124420893146936	ENSG00000137845.15	ADAM10
ENST00000260526.11	539	2.07964606105705e-20	2.75115181331377e-18	1.09982034646579	0.118794564268654	6.62794585747611	0.379816016549775	0.00292361298547368	0.0182446097641955	0.0124732431074016	0.0182446097641955	ENSG00000137962.13	ARHGAP29
ENST00000261023.8	887	9.50353221021898e-15	7.6396827589341e-13	0.752232164165847	0.0971157401719511	7.83745965951761	0.181073729028666	0.00140993221866409	0.0127372682650548	0.00908439510946723	0.0127372682650548	ENSG00000138448.12	ITGAV
ENST00000261200.8	555	6.63522536189339e-20	8.52465061629634e-18	0.834697164578503	0.0913890634101627	7.00513731406029	0.210604473712204	0.00282352235597712	-0.000837688923994181	0.00970441901050298	0.00970441901050298	ENSG00000069431.11	ABCC9
ENST00000261205.9	2188	4.99085706288643e-07	1.62645371120683e-05	0.920788375208795	0.183180808781932	5.71819869715726	0.264899680593037	0.0162062105606883	-0.00302582178926216	0.034126602498316	0.034126602498316	ENSG00000067715.14	SYT1
ENST00000261206.7	1015	1.38864240318956e-13	9.7552470854215e-12	1.23328430289754	0.166718348208022	5.72466949584518	0.459293833476967	0.00787760757828089	-0.00413163014712622	0.0338149038655362	0.0338149038655362	ENSG00000111058.8	ACSS3
ENST00000261208.8	1684	4.42848248584006e-09	1.87618800306626e-07	6.79195189270533	1.15758667536494	2.70283474469014	13.8952666844884	0.235974764679259	-0.165870351377577	1.77403560179442	1.77403560179442	ENSG00000084110.11	HAL
ENST00000261349.9	671	1.01984847722462e-17	1.08213208065513e-15	1.20581316140676	0.140674051542936	6.03537257293683	0.438197833894397	0.0068296700589141	-0.00432689527407893	0.0228541131073428	0.0228541131073428	ENSG00000070018.9	LRP6
ENST00000261381.6	2899	1.99362932913897e-05	0.000490185329948018	1.25568598727926	0.294374783888121	6.35684755695286	0.57701200566186	0.00126526012797489	0.128719509955792	0.016014848499556	0.128719509955792	ENSG00000103489.11	XYLT1
ENST00000261416.12	817	1.59038721585733e-15	1.38801676914922e-13	0.988977868398964	0.124091975224625	8.02642939522924	0.311901749233068	0.000542236358108102	0.0225559911146152	0.00986672309679786	0.0225559911146152	ENSG00000049860.14	HEXB
ENST00000261489.6	784	6.24926044439543e-16	5.68363860621393e-14	0.697854526769781	0.0863215783344421	8.1602465093005	0.149247918371808	0.00050228762213345	0.00343225764272304	0.0106748347070904	0.0106748347070904	ENSG00000102804.15	TSC22D1
ENST00000261507.11	856	4.54483530790488e-15	3.78580533638843e-13	1.38174140249495	0.176267090770109	7.873030943717	0.610046895756883	0.00144487795031996	0.0451602529825167	0.00920238855716374	0.0451602529825167	ENSG00000052802.13	MSMO1
ENST00000261530.11	1967	8.39957193551437e-08	3.04485550223649e-06	1.03840545220746	0.193792817845684	6.58646769923582	0.368552552450539	0.00952475561139963	0.0468087287614559	0.0129150357169792	0.0468087287614559	ENSG00000089916.17	GPATCH2L
ENST00000261537.6	2033	1.46186010494887e-07	5.12722444285659e-06	0.432474965924964	0.0822618063065007	7.42768402650923	0.0602905926468944	0.00156160470100556	0.00366366255068766	0.0085889024642068	0.0085889024642068	ENSG00000101752.11	MIB1
ENST00000261590.13	1443	2.25969536867393e-10	1.1165995742753e-08	0.500505833947529	0.0789122011506908	7.51285313512917	0.0753777710349943	0.000773961294566306	-0.000491531181640776	0.00856674194110434	0.00856674194110434	ENSG00000046604.13	DSG2
ENST00000261596.8	1656	3.38942667640146e-09	1.45941835588243e-07	0.716660730292968	0.12123098781968	6.3645477300994	0.171717123592498	0.00245416257112131	0.0195912660404819	0.0158905799911549	0.0195912660404819	ENSG00000101577.9	LPIN2
ENST00000261623.8	169	4.03970291030987e-35	1.70441997820553e-32	1.06212029562634	0.08589698168817	7.05110564069845	0.347283806470182	0.00110847068296173	0.00995896651174499	0.00949471251080802	0.00995896651174499	ENSG00000051523.11	CYBA
ENST00000261636.13	2521	3.65642453833676e-06	0.000103418363856233	0.431896235354673	0.0932818586746626	6.91611942040614	0.058019346223675	0.00287123237915867	-0.000297433892142655	0.0101810253575409	0.0101810253575409	ENSG00000120805.14	ARL1
ENST00000261654.10	421	2.2972416688978e-23	3.89079619855317e-21	2.70059724583608	0.271163949511505	6.9269713376554	2.27620351028285	0.0057938305364907	0.104501000735526	0.010117731547059	0.104501000735526	ENSG00000111452.13	ADGRD1
ENST00000261716.7	2686	7.98529059401267e-06	0.00021202497119495	0.497326395212361	0.111368876604101	7.80446539442836	0.0890836950237479	0.000948071377624535	0.0176564686364646	0.00898637283866799	0.0176564686364646	ENSG00000160551.11	TAOK1
ENST00000261735.4	2420	2.1692756330464e-06	6.39165412143555e-05	0.787756279755682	0.166299295124633	7.55796605589802	0.219354533559094	0.00173238251730436	0.0397508008211201	0.00858112805142751	0.0397508008211201	ENSG00000089248.7	ERP29
ENST00000261811.6	2029	1.39008347811994e-07	4.88509178530629e-06	0.692180709741789	0.13142952788247	6.08574078419873	0.15605820933969	0.00437229953072292	0.0110326615418971	0.0215382816683907	0.0215382816683907	ENSG00000120306.11	CYSTM1
ENST00000261847.7	3092	4.29575899022729e-05	0.000990636478134432	5.90293460745641	1.44291869579265	3.69652136121004	12.9518083291735	1.28156558200349	1.84145596199844	1.02506401340455	1.84145596199844	ENSG00000138593.9	SECISBP2L
ENST00000261858.7	272	3.83515845434119e-29	1.00537550892774e-26	1.26235630324247	0.112655833211336	8.02286551093367	0.491823823992773	0.00918874426776391	0.00801224709720641	0.00984826086704676	0.00984826086704676	ENSG00000138604.10	GLCE
ENST00000262055.9	2254	7.67061417894517e-07	2.42655489536604e-05	0.999274736000826	0.202136397375944	5.73009692921146	0.306415179027445	0.0277305940888245	-0.0191678695580884	0.0335580906273641	0.0335580906273641	ENSG00000050426.16	LETMD1
ENST00000262067.5	495	1.89481087304258e-21	2.72944635336219e-19	0.768965678221347	0.0808531440109275	7.30475098865316	0.178778940624614	0.00107013880979622	0.000662956615064937	0.00873570753488146	0.00873570753488146	ENSG00000106537.8	TSPAN13
ENST00000262094.10	678	1.41966764442298e-17	1.49303807843563e-15	0.704620343836643	0.082570936528041	7.41132715387093	0.157128500155483	0.00081341285897044	0.00941352647970621	0.00860055886015231	0.00941352647970621	ENSG00000041353.10	RAB27B
ENST00000262133.11	2561	4.6125434262297e-06	0.000128423583156533	0.507584320776435	0.110785622473566	6.59560644222541	0.0920206977856493	0.00314639799977505	0.0152637832205081	0.0128149271333085	0.0152637832205081	ENSG00000103479.16	RBL2
ENST00000262160.11	1217	4.93611719394093e-12	2.89206984713857e-10	0.724684654614914	0.104914223184205	6.55248280226959	0.163984160909947	0.00320895737893014	0.00483330052062604	0.0133015339605875	0.0133015339605875	ENSG00000175387.16	SMAD2
ENST00000262461.7	811	1.41573428539156e-15	1.24472894556794e-13	1.14015160106573	0.142803116522205	7.97234261860786	0.414454978129972	0.00121861054048751	0.029370484592194	0.0096025160191687	0.029370484592194	ENSG00000064651.14	SLC12A2
ENST00000262715.10	2350	1.36277680640236e-06	4.13319597633831e-05	1.03958956287744	0.215219324676821	5.66378488297987	0.379485158916681	0.0324842828926859	0.0365922435367724	0.0369947536788342	0.0369947536788342	ENSG00000129566.13	TEP1
ENST00000262768.11	2199	5.30766333455284e-07	1.72104423104573e-05	1.46399332221069	0.291932002439393	5.57565646802935	0.673602094746584	0.0851689567881371	-0.0468950061589665	0.0426674842842735	0.0426674842842735	ENSG00000035862.12	TIMP2
ENST00000262776.8	1951	7.22228632410067e-08	2.6395587086298e-06	0.690068522474974	0.128133307490192	8.73197186708455	0.162560143099291	0.000437910442756644	0.0241893062898076	0.0175713920302023	0.0241893062898076	ENSG00000108679.13	LGALS3BP
ENST00000262891.9	1387	1.09835583891597e-10	5.64766981418172e-09	1.52082788237307	0.235686636332084	5.47249834299383	0.760533062995644	0.0211244924334199	0.0621977933848782	0.0511919268070132	0.0621977933848782	ENSG00000007047.15	MARK4
ENST00000262947.7	614	1.12960809129982e-18	1.31181718798114e-16	0.868701053292382	0.0984757041163111	7.38856346979072	0.238029413158833	0.000766155807578755	0.0137800406442261	0.00862077436111889	0.0137800406442261	ENSG00000074842.7	MYDGF
ENST00000263245.10	1317	3.39950389602493e-11	1.84053322552894e-09	0.959467160313514	0.144756692765539	6.65868500181487	0.301318569636524	0.00320551143265557	0.0282262387179694	0.0121660575627131	0.0282262387179694	ENSG00000242247.11	ARFGAP3
ENST00000263339.3	694	2.63561857450536e-17	2.70792718784625e-15	1.87459598893451	0.221539560558804	5.98030071466369	1.11312876878992	0.00382787005539399	0.0697917952834879	0.0244174922991202	0.0697917952834879	ENSG00000115008.5	IL1A
ENST00000263341.6	1172	2.42508476428025e-12	1.47541163850033e-10	3.19586595824827	0.456059676763101	4.58208488669715	3.10767370113846	0.0222172350988502	0.0322901826654299	0.289768408055046	0.289768408055046	ENSG00000125538.11	IL1B
ENST00000263388.7	609	9.3387543716799e-19	1.09341632466053e-16	0.902102707158086	0.102016033629622	7.64549408864861	0.256625513619609	0.00103715542737893	0.0145737512489013	0.00866095792983112	0.0145737512489013	ENSG00000074181.9	NOTCH3
ENST00000263398.10	1588	1.52561389990077e-09	6.85027541048643e-08	1.07876106444997	0.178554526031136	6.47623723593249	0.387375692771416	0.0032833029407388	0.0445392752085668	0.0142548501561952	0.0445392752085668	ENSG00000026508.18	CD44
ENST00000263464.8	507	3.66331083980576e-21	5.15204568287001e-19	2.27301324919872	0.240738679377875	5.81828545369666	1.6195229034082	0.00800598597675743	0.0789266816461476	0.0298814745161671	0.0789266816461476	ENSG00000023445.14	BIRC3
ENST00000263574.9	337	4.70301673036079e-26	9.95085771340196e-24	1.18466195459681	0.112213258125228	8.68493642097253	0.433163033271047	0.00216547208733816	0.0130043395005479	0.0167222508612803	0.0167222508612803	ENSG00000084234.17	APLP2
ENST00000263598.6	2477	2.91438749138781e-06	8.38948266798208e-05	2.27494576778745	0.486435974313498	4.76981212773739	1.74284444612506	0.150599566825745	0.087189148440326	0.204330368833737	0.204330368833737	ENSG00000160349.9	LCN1
ENST00000263650.12	513	4.47690126273115e-21	6.2226309481049e-19	1.73322399788949	0.18397854989244	6.22126972072837	0.911528093664151	0.0322942266563186	-0.0194086446486414	0.0184779335744692	0.0184779335744692	ENSG00000021762.20	OSBPL5
ENST00000263734.5	247	3.34871221318428e-30	9.6670678400361e-28	1.03183404962762	0.0903586814739833	6.92870600728352	0.322468772594206	0.00213928560069045	0.00169111540296508	0.0101077513758847	0.0101077513758847	ENSG00000116016.14	EPAS1
ENST00000263847.6	2230	6.89320951600398e-07	2.20409601492891e-05	0.532261676987193	0.107216825059984	6.87124913091487	0.0987852849278974	0.00158664394466061	0.0156565274192541	0.0104587911385261	0.0156565274192541	ENSG00000110048.12	OSBP
ENST00000263867.9	1451	2.40307940952798e-10	1.18090402630588e-08	1.28720267575199	0.203250514921869	5.6170280232917	0.4979095306066	0.0221300300815812	-0.0210771399969881	0.0398361276424261	0.0398361276424261	ENSG00000042493.16	CAPG
ENST00000263960.6	2202	5.3755983511205e-07	1.74069784209035e-05	0.638846169580047	0.12745321110039	6.46088249840574	0.141930513739891	0.00385223541232078	0.0205142461173802	0.0144621310991158	0.0205142461173802	ENSG00000115520.8	COQ10B
ENST00000264036.6	470	4.8581901381299e-22	7.37039126828116e-20	0.86586786619783	0.0897160456563205	8.25188265910749	0.234576911132043	0.000550566604406695	0.0115228866679038	0.0113691002421763	0.0115228866679038	ENSG00000076706.17	AP002956.1
ENST00000264057.6	1352	6.49400426241396e-11	3.42238344365976e-09	0.922845072023122	0.141282769022666	7.46517523864381	0.279445893074463	0.00250458524595185	0.0274366459881162	0.0085711969894392	0.0274366459881162	ENSG00000077044.10	DGKD
ENST00000264107.11	2258	8.21400244579905e-07	2.59384955888067e-05	1.15996282311523	0.235276413458909	7.71107143794651	0.47008011417894	0.0140339383360572	0.0689985477590742	0.00876640496609105	0.0689985477590742	ENSG00000091409.15	ITGA6
ENST00000264192.8	1410	1.61807055159437e-10	8.18261720644574e-09	4.03377204730628	0.630887496274878	4.20661263980885	4.9275732435723	0.0580272833776062	-0.000304577523291653	0.53900126605637	0.53900126605637	ENSG00000115165.10	CYTIP
ENST00000264235.12	2745	1.01921798008779e-05	0.000264751616947833	0.4980194670867	0.112851391385956	6.39002935556334	0.085346934994868	0.00361279257088459	0.0100621050737051	0.0154903622357347	0.0154903622357347	ENSG00000082701.15	GSK3B
ENST00000264265.4	975	7.61762216324086e-14	5.57094287925873e-12	0.924704174661774	0.123677091945718	6.45109109074093	0.274878570877654	0.00261694000783935	0.0203270946003849	0.0145971182088816	0.0203270946003849	ENSG00000079257.8	LXN
ENST00000264380.9	1793	1.54397303446804e-08	6.14006989680476e-07	0.561173095233018	0.0992067113874108	7.28528694812315	0.106284938745188	0.00143073010327862	0.0133322272731789	0.00877164873907767	0.0133322272731789	ENSG00000115020.17	PIKFYVE
ENST00000264381.8	1328	4.08238238984381e-11	2.19194423136614e-09	1.00976307203868	0.152969920768036	6.3157594132074	0.333966194487633	0.00304171102781405	0.0320579839618548	0.0167050220408288	0.0320579839618548	ENSG00000114200.10	BCHE
ENST00000264501.8	2706	8.69270222821699e-06	0.000229055594856166	0.662228657979115	0.148903348604509	6.48946203887897	0.143973468168419	0.0191777555633408	-0.00366596864612511	0.014080555275113	0.014080555275113	ENSG00000138688.15	KIAA1109
ENST00000264554.10	1828	2.26566764596499e-08	8.83759112844023e-07	5.08771461790654	0.910083055993719	1.85071012839332	7.78805280689265	0.0315049358791525	-0.00325393973578307	1.21087181733115	1.21087181733115	ENSG00000129946.10	SHC2
ENST00000264595.7	986	8.8540784290842e-14	6.40295343110973e-12	0.929394058974153	0.124634423864234	6.16124015332064	0.270621097888993	0.00354823785519778	0.0108131406848733	0.0197523715627567	0.0197523715627567	ENSG00000038002.9	AGA
ENST00000264657.9	2502	3.29470161276787e-06	9.38950454823342e-05	0.800602038687577	0.172115591140045	6.7034641393456	0.227837619361397	0.00378864294542816	0.0406470221248026	0.0117478058794317	0.0406470221248026	ENSG00000168610.14	STAT3
ENST00000264658.11	2557	4.42609030165555e-06	0.000123425085205024	0.907347117504825	0.19766618397684	5.48626122958494	0.256161959440258	0.00868436765306136	0.0027885347806428	0.0499235127788877	0.0499235127788877	ENSG00000108306.13	FBXL20
ENST00000264716.9	894	1.0378422770019e-14	8.27766283214132e-13	1.7231432498685	0.222785717955343	7.14993523594908	0.950326969220069	0.00521781355661186	0.0692324006307048	0.00912185578085655	0.0692324006307048	ENSG00000075426.12	FOSL2
ENST00000264832.8	1874	3.59074655202012e-08	1.36624648956907e-06	2.267826789482	0.411592635774209	4.74180188497105	1.74620170151594	0.0215548371557008	0.232557909579641	0.215556538030401	0.232557909579641	ENSG00000090339.9	ICAM1
ENST00000264896.8	1362	7.61396747546767e-11	3.9860964527955e-09	0.950977656324367	0.146123601113443	7.43443088381857	0.296930079011288	0.0146918151138251	0.017336345089716	0.00858479136197377	0.017336345089716	ENSG00000138760.10	SCARB2
ENST00000264951.8	2969	2.64823882597655e-05	0.000636005460584144	0.561740853961354	0.13369114783257	6.06638288959851	0.100243331005487	0.00477833337274149	0.00219353525565581	0.0220316511404435	0.0220316511404435	ENSG00000114127.10	XRN1
ENST00000265085.10	2075	2.05110352747491e-07	7.04828365894316e-06	1.29434767574111	0.249169589468111	5.3166925070897	0.513368286008861	0.0242659917482388	-0.0108065988733152	0.0688622347253216	0.0688622347253216	ENSG00000113742.13	CPEB4
ENST00000265342.12	1816	1.91500784402093e-08	7.5191475391007e-07	1.56798636009128	0.279025503830778	5.85302462280551	0.831000645775312	0.0107883470562168	0.105994500625813	0.0285909477133162	0.105994500625813	ENSG00000053108.17	FSTL4
ENST00000265361.8	2428	2.26562705339551e-06	6.6535531884396e-05	1.18211871285583	0.250016604180451	5.244368527481	0.433013296499147	0.0143045455125023	0.00293533087996309	0.0794579080363843	0.0794579080363843	ENSG00000075223.14	SEMA3C
ENST00000265362.9	65	1.64619589115473e-52	1.80585156650611e-49	1.21308390110277	0.0795464573125041	7.61899016774195	0.442872039367652	0.000861955831163284	0.000888386710386379	0.00862950247529177	0.00862950247529177	ENSG00000075213.11	SEMA3A
ENST00000265462.9	2465	2.69782676892863e-06	7.80388802968305e-05	0.516692271117642	0.110108386520617	7.36256105026252	0.0946398990484211	0.00119990017017095	0.0169858850030895	0.00864958174415663	0.0169858850030895	ENSG00000126432.14	PRDX5
ENST00000265620.11	457	2.88633114613625e-22	4.50343448674178e-20	1.19568731510371	0.123210228915508	7.33061742621486	0.446900662409613	0.0140777601616666	0.00842250953788012	0.00869338060245121	0.00869338060245121	ENSG00000087460.24	GNAS
ENST00000265990.11	1708	6.48806524973341e-09	2.70857731011119e-07	0.66414198681065	0.114434918337067	7.63142922028458	0.148039794235213	0.00983011605354581	0.00981290974867111	0.0086434726007362	0.00981290974867111	ENSG00000095564.14	BTAF1
ENST00000266458.10	2200	5.34370822171764e-07	1.73194441382434e-05	1.46694409450903	0.292596347959649	6.45339606598682	0.748312640331662	0.00770333037973048	0.120715603879255	0.0145651422107236	0.120715603879255	ENSG00000139112.11	GABARAPL1
ENST00000266718.5	833	2.18523705889861e-15	1.87054193574678e-13	2.36229567761511	0.297880265277119	5.58197770004853	1.78061144347359	0.0128553877337071	0.120243590928643	0.0422145922143292	0.120243590928643	ENSG00000139329.5	LUM
ENST00000266736.7	643	3.81244869608094e-18	4.2277269335203e-16	1.77966783949168	0.204930484357626	5.57162371444221	0.971052449358273	0.0200344065133413	0.0060745480891246	0.0429603486152354	0.0429603486152354	ENSG00000139344.8	AMDHD1
ENST00000266742.8	1521	6.89512601658138e-10	3.23241331680683e-08	1.04590690462648	0.169556772876747	6.98345202913924	0.362675775017655	0.0107576530185354	0.0323665958240299	0.00981176056850278	0.0323665958240299	ENSG00000139350.11	NEDD1
ENST00000267859.7	348	8.43961615344359e-26	1.72924824771593e-23	0.952877770854435	0.0907313127068001	6.93779083768666	0.278097619210579	0.00229216030453817	0.00483884638798973	0.0100560963537105	0.0100560963537105	ENSG00000140299.11	BNIP2
ENST00000267890.11	1026	1.77886395795717e-13	1.23625843721421e-11	1.12111479522101	0.152233455728032	5.82250517715607	0.394267541247063	0.00504156536539368	0.0164559671696431	0.0297209721989543	0.0297209721989543	ENSG00000128881.17	TTBK2
ENST00000268182.10	676	1.25996821661508e-17	1.32900552836571e-15	0.843537188998178	0.0986904376262265	8.47041808084386	0.224469034022366	0.00102852344892977	0.0127246481204215	0.0135811802693544	0.0135811802693544	ENSG00000140575.13	IQGAP1
ENST00000268184.11	2089	2.14085617750617e-07	7.30740109530396e-06	0.888661273869224	0.171335554163821	6.30361148825434	0.27214270444721	0.0237906312742585	0.0202431769066769	0.0169180741077857	0.0202431769066769	ENSG00000140577.16	CRTC3
ENST00000268206.12	2479	2.92308877900449e-06	8.40774192408778e-05	0.620910047381145	0.132782281480797	6.39493015069994	0.134490970362519	0.0110314074035085	0.0125088229475691	0.0154152940093598	0.0154152940093598	ENSG00000140598.15	EFL1
ENST00000268607.9	2864	1.69953921593666e-05	0.00042312829697328	1.08020104426459	0.251145419321723	6.04911233497703	0.425739114784633	0.0087399745656215	0.0858710579038048	0.0224847364137813	0.0858710579038048	ENSG00000140941.13	MAP1LC3B
ENST00000268613.14	1554	1.09333472118129e-09	5.01667560869439e-08	1.52318398745197	0.24990090031013	6.53226450135578	0.770967389860003	0.0132347924466181	0.0804408975171024	0.0135424160661861	0.0804408975171024	ENSG00000140945.17	CDH13
ENST00000269228.10	857	4.57466446037025e-15	3.80372650902981e-13	0.964292964200054	0.123026589677158	7.1055944474431	0.297120926362828	0.00151726372151589	0.0211860489298718	0.00927635405907547	0.0211860489298718	ENSG00000141458.13	NPC1
ENST00000269593.5	407	9.02093781187627e-24	1.58041510992144e-21	1.82576480428045	0.181635704575375	5.55028900137851	1.00996677368323	0.00492558003898046	0.00750146685908944	0.0445617137259089	0.0445617137259089	ENSG00000141753.7	IGFBP4
ENST00000270221.11	2118	2.84447281260297e-07	9.57612320254211e-06	0.480673831379111	0.0936352531156346	6.80389564721955	0.0785918433895109	0.00222471181144938	0.00937234286068638	0.0109266291275941	0.0109266291275941	ENSG00000142227.11	EMP3
ENST00000270645.8	2822	1.40989905650151e-05	0.000356241822554159	1.86648175486989	0.429835751842917	4.64351720868172	1.05442163293731	0.0180321546078296	-0.00641291640951209	0.259106005735719	0.259106005735719	ENSG00000142552.8	RCN3
ENST00000270792.10	1772	1.20522422202961e-08	4.84973521036114e-07	1.15526302496852	0.202713800531147	6.56346957207203	0.449701258968764	0.00242957970186231	0.0592097476868099	0.0131740977322694	0.0592097476868099	ENSG00000142669.15	SH3BGRL3
ENST00000271690.12	2607	5.69160115929652e-06	0.000155670858865546	0.708328311013072	0.156104262976189	6.33518643803133	0.161009116452936	0.0201798781143766	-0.00706685611669425	0.0163729332646322	0.0163729332646322	ENSG00000143420.18	ENSA
ENST00000271836.10	2836	1.50512598912622e-05	0.000378425611878195	0.688767790236895	0.159144602164725	7.59603758151911	0.172712725938147	0.00916592443563024	0.0288245821616229	0.00860738876278255	0.0288245821616229	ENSG00000143537.13	ADAM15
ENST00000272227.7	2904	2.01127230814638e-05	0.000493842151033298	0.706896161764055	0.165796565678575	9.24472283936377	0.182896856483998	0.000107558804011271	0.0411251929822037	0.0323882953174219	0.0411251929822037	ENSG00000143870.12	PDIA6
ENST00000272542.8	1608	1.7969049335522e-09	7.96806650385611e-08	0.699537649978561	0.116295443208813	8.85085617198624	0.157204836254043	0.000260308796141159	0.0127383901198385	0.0200266363705603	0.0200266363705603	ENSG00000144136.11	SLC20A1
ENST00000273550.12	1950	7.14515094934011e-08	2.61270688867563e-06	0.975890622468526	0.181140385814475	7.6537559082482	0.325082959354222	0.0113464603933722	0.0378712986661533	0.00867206792083159	0.0378712986661533	ENSG00000167996.16	FTH1
ENST00000274140.10	2277	8.99359976245048e-07	2.81633569372758e-05	0.450807853967607	0.0917680563921604	6.9141853533506	0.0704290940550379	0.00243960213532209	0.00938636998389545	0.01019246212567	0.01019246212567	ENSG00000145495.16	MARCH6
ENST00000274242.10	1415	1.65624862983446e-10	8.3460885018881e-09	0.508917767697294	0.0796398435562115	7.57849046440364	0.0834235184297281	0.000920082514955464	0.00623533016795533	0.00859367450753129	0.00859367450753129	ENSG00000145592.14	RPL37
ENST00000274276.8	2023	1.30199519070028e-07	4.58909861975743e-06	0.529891004519948	0.100385428586522	7.64802431116751	0.0963280241283477	0.000924665695494574	0.014191185713255	0.00866429433790979	0.014191185713255	ENSG00000145623.13	OSMR
ENST00000274496.10	820	1.69219498194466e-15	1.47146671942173e-13	1.09245895097674	0.137208344119841	6.28312468597123	0.369762528530751	0.0109521762868941	0.00370102453809774	0.017287018257269	0.017287018257269	ENSG00000145817.17	YIPF5
ENST00000274853.8	1594	1.62093260910599e-09	7.25087696108491e-08	1.15167253332129	0.190931893900484	5.86219003492823	0.441650872932117	0.0208513448374046	0.033831137325234	0.0282619300602928	0.033831137325234	ENSG00000146112.12	PPP1R18
ENST00000275418.12	1383	1.07486786039448e-10	5.54174822252844e-09	0.832066178653603	0.128882060113529	7.22745119303738	0.227632940200693	0.00291692458458229	0.0219989535440788	0.00889952014346158	0.0219989535440788	ENSG00000117868.16	ESYT2
ENST00000275521.10	756	2.75345531549319e-16	2.59698912454929e-14	3.1182474665439	0.381033263549972	7.70044673619353	3.09126379630009	0.00606145911760127	0.211718062779712	0.00874662216719973	0.211718062779712	ENSG00000146674.15	IGFBP3
ENST00000276202.8	532	1.42188043234882e-20	1.90574741256016e-18	1.61985258431675	0.174202254672287	6.47176603985119	0.80196203802445	0.0312049789150107	-0.0127233294785746	0.014314659384352	0.014314659384352	ENSG00000147251.15	DOCK11
ENST00000276431.9	249	3.51277350764883e-30	1.005922900359e-27	0.972852880080769	0.0852246757527636	7.98824843688132	0.292529031572232	0.00121816550138345	0.00952710160836461	0.00967670253436208	0.00967670253436208	ENSG00000120889.13	TNFRSF10B
ENST00000276440.12	2492	3.09258287732383e-06	8.84885752346302e-05	0.817890465557168	0.175340901909143	7.32371846780527	0.237576762353571	0.00120397309417998	0.0449126747292877	0.00870406642660023	0.0449126747292877	ENSG00000147459.18	DOCK5
ENST00000276893.10	1333	4.92415231421225e-11	2.63399667376287e-09	1.13294975302642	0.172358640731599	6.50760962074016	0.420721544106598	0.00380145483300138	0.0407597967192651	0.0138476182863411	0.0407597967192651	ENSG00000147854.17	UHRF2
ENST00000277508.9	2116	2.74670258432119e-07	9.25571271608876e-06	5.91518720024195	1.15080418455587	2.96021906147955	11.0826563173992	0.248493984701352	0.483786556832859	1.73803142208562	1.73803142208562	ENSG00000122133.17	PAEP
ENST00000277865.5	3055	3.77099655817198e-05	0.000880154299783615	0.331973472001839	0.0805549597263866	7.83523110636745	0.0380890638766763	0.000656221005642238	0.00562771404784428	0.00907743129913742	0.00907743129913742	ENSG00000148672.9	GLUD1
ENST00000278590.8	1958	7.79424971208126e-08	2.83841257134955e-06	0.746974480304827	0.13905406125348	6.13637985146972	0.190594500609303	0.00478434078078497	0.0242197071458448	0.0203169557257734	0.0242197071458448	ENSG00000149289.11	ZC3H12C
ENST00000278756.7	314	3.51513753534413e-27	7.98227282866808e-25	1.29520820913106	0.119948118830555	7.59300886273204	0.520534352953332	0.012943097273221	0.00863822954326234	0.00860482451791439	0.00863822954326234	ENSG00000084234.17	APLP2
ENST00000279036.12	1702	6.04942305293237e-09	2.53502743270393e-07	0.804351072735481	0.138314311661142	6.94364558965542	0.217051213035571	0.00521767301784138	0.023478600197602	0.010023349525077	0.023478600197602	ENSG00000124155.18	PIGT
ENST00000279249.3	2011	1.16156931169033e-07	4.11966065253525e-06	2.06978580840112	0.390566721560022	5.28469534511679	1.46825482458578	0.0412505441425412	0.187563001842675	0.0733416846789063	0.187563001842675	ENSG00000149798.5	CDC42EP2
ENST00000279396.11	1452	2.40749341243571e-10	1.18225833526388e-08	1.02746140954837	0.162244375208588	5.85127158250884	0.325572405421673	0.0108304414655212	0.000256209769898281	0.0286544144647163	0.0286544144647163	ENSG00000149932.17	TMEM219
ENST00000279488.8	601	6.46578783814536e-19	7.67115700517665e-17	2.36304024377005	0.265996548056791	7.17311974161806	1.7600927543968	0.00276324314693056	0.103368002220263	0.00904909187620215	0.103368002220263	ENSG00000139318.8	DUSP6
ENST00000280871.9	632	2.55162871255745e-18	2.8788185715221e-16	1.99442531035498	0.22846219975023	7.85340825203671	1.25595366763302	0.000754771758991008	0.07753769331308	0.00913569894182444	0.07753769331308	ENSG00000151229.13	SLC2A13
ENST00000281416.11	3043	3.62985138219214e-05	0.000850551833571569	1.08834548752468	0.263530880772588	5.90737014094706	0.438687000209533	0.0567631073226559	0.0474096803585079	0.0267070039519459	0.0474096803585079	ENSG00000151690.15	MFSD6
ENST00000281455.7	891	9.79103935404211e-15	7.83546880023141e-13	1.01401188371693	0.130976440958006	6.81262060343266	0.32905182379898	0.00350906656777113	0.022223175561268	0.0108624400365835	0.022223175561268	ENSG00000151726.14	ACSL1
ENST00000281513.10	2438	2.4186206959749e-06	7.07372149736646e-05	0.799178573183449	0.169501627355595	7.72081585379258	0.226082879562094	0.000856191016948771	0.0422400114973436	0.00878547627313347	0.0422400114973436	ENSG00000151779.13	NBAS
ENST00000281821.7	893	1.00314256100056e-14	8.00986306490302e-13	1.86323446169918	0.240763510455754	6.72471501470577	1.11105327933941	0.00418021058728289	0.0827703913631837	0.0115609434273795	0.0827703913631837	ENSG00000116106.12	EPHA4
ENST00000281830.3	273	4.40301159409123e-29	1.15000856668528e-26	1.17237282624438	0.104739828663342	8.65726158375108	0.415529451596777	0.000203594004265526	0.00378645409811302	0.0162520535583738	0.0162520535583738	ENSG00000152049.6	KCNE4
ENST00000282077.7	2073	2.03505013315624e-07	6.99986563890846e-06	1.42493766477125	0.27423177189763	6.48842033563462	0.69937788220686	0.00282310416487024	0.1099814929123	0.0140941439980172	0.1099814929123	ENSG00000152256.13	PDK1
ENST00000282223.11	125	2.7812655808494e-40	1.58652288781509e-37	1.49867245162403	0.112798646299251	7.44625644901613	0.685311757762823	0.0105067362172021	0.0038757920150294	0.00857856569321302	0.00857856569321302	ENSG00000152377.14	SPOCK1
ENST00000282561.4	81	3.77335736922417e-47	3.32167251673037e-44	1.28416196532076	0.0890430733398028	7.88583632042962	0.502050772844487	0.002644945954913	0.00651653765951338	0.00924805740978326	0.00924805740978326	ENSG00000152661.8	GJA1
ENST00000282878.6	885	8.97421099873738e-15	7.23047617010136e-13	1.35937428455786	0.175335117566274	6.6917205182479	0.591260417797536	0.00187875703341608	0.0442348481445529	0.0118542340518129	0.0442348481445529	ENSG00000152932.8	RAB3C
ENST00000282903.10	1478	3.25948195851535e-10	1.57249053836251e-08	1.51523659709754	0.241053035031479	5.89093358649848	0.690950227094063	0.0598997989932083	-0.0571902445695295	0.0272600495536229	0.0272600495536229	ENSG00000152952.12	PLOD2
ENST00000283147.7	100	9.33445761097622e-44	6.65584165493049e-41	2.02636778982456	0.146073809935926	7.02803375535755	1.25745499543057	0.00115467250465697	0.0308516644191384	0.00959697973756709	0.0308516644191384	ENSG00000153162.9	BMP6
ENST00000283206.9	1124	1.03120545421059e-12	6.54173253621281e-11	1.01342986018815	0.142210293884786	6.0624699181097	0.315202583433297	0.00820242486610536	0.000660773855153576	0.0221332266640906	0.0221332266640906	ENSG00000153214.11	TMEM87B
ENST00000283243.13	998	1.06732035099428e-13	7.62567237548056e-12	1.53917191652633	0.207092504142379	5.89744525003	0.762179822913351	0.00687676718712306	0.0574541907208187	0.0270392512600781	0.0574541907208187	ENSG00000153246.13	PLA2R1
ENST00000284049.7	953	4.20583305653357e-14	3.14682812448132e-12	0.809307756437921	0.107129717179911	8.24539583235963	0.210265844952832	0.000664776795629671	0.016550387658942	0.0113158501042534	0.016550387658942	ENSG00000153922.10	CHD1
ENST00000284136.10	43	1.0432920310103e-62	1.7300208134688e-59	1.88150319483556	0.112573137523873	7.08035663355038	1.07722353520329	0.00206657410983975	0.0169424928281134	0.00937350820071889	0.0169424928281134	ENSG00000153993.13	SEMA3D
ENST00000284268.8	476	6.53066119790943e-22	9.7828207154566e-20	1.00994067295933	0.104974458778676	6.5088645799365	0.314009928017544	0.00269768281627167	0.00732216611907675	0.0138317726775421	0.0138317726775421	ENSG00000154122.14	ANKH
ENST00000285407.11	385	1.55579022465284e-24	2.88140431632847e-22	1.09152407787399	0.106765927213427	7.07412521894477	0.371106199630091	0.00130855307874603	0.015789891741868	0.00939854746193689	0.015789891741868	ENSG00000155090.15	KLF10
ENST00000285667.4	1552	1.05896842313412e-09	4.86525028628579e-08	0.568337369684057	0.0931661073468742	7.12629092611401	0.107318118003622	0.00123225193982962	0.0117876333974243	0.00920170379835124	0.0117876333974243	ENSG00000155304.6	HSPA13
ENST00000285896.10	2950	2.43654267491325e-05	0.000588933013193269	1.35895053548367	0.321980507594316	6.75924712179418	0.678429704092235	0.0205606049475889	0.134946565958451	0.0112725808333944	0.134946565958451	ENSG00000155508.13	CNOT8
ENST00000287097.6	2538	4.00789072686269e-06	0.000112599937111197	1.05570344979499	0.228954605961192	7.13718557843492	0.397257186081727	0.0021608561321293	0.0764694612541374	0.00916419791221078	0.0764694612541374	ENSG00000156535.15	CD109
ENST00000287916.8	1528	7.89212503345751e-10	3.682853948859e-08	0.783462294234326	0.127452712146574	6.57470555313072	0.193358412668935	0.0113200483608283	0.000198030042746867	0.0130462423894477	0.0130462423894477	ENSG00000157224.16	CLDN12
ENST00000287936.9	1595	1.62326838568458e-09	7.25677297635442e-08	1.02162117755543	0.169377652419699	7.75753531850102	0.347539496095974	0.00364369601807379	0.039389487690739	0.00886539138811155	0.039389487690739	ENSG00000113161.16	HMGCR
ENST00000288235.8	2576	4.92603754462302e-06	0.000136353331165295	0.575637669316128	0.126017644071374	6.17708628920766	0.116951351011189	0.0044166755937658	0.0175129907943318	0.0194039943321835	0.0194039943321835	ENSG00000157483.8	MYO1E
ENST00000288670.14	1256	1.03063415838045e-11	5.85098232716241e-10	0.551311947936181	0.0810495642188786	7.44816699269291	0.0975613902008017	0.00127587092368162	0.00669654285087576	0.00857767686642356	0.00857767686642356	ENSG00000157827.20	FMNL2
ENST00000289361.11	2814	1.35608023069179e-05	0.000343617429883608	0.993592526497193	0.228367215669982	5.36307030428118	0.313918084141203	0.0153099630808124	0.00687785132903699	0.0629174147084777	0.0629174147084777	ENSG00000026950.17	BTN3A1
ENST00000289893.8	3028	3.38748949085766e-05	0.000797693364121911	1.03398832617754	0.249411093379131	5.41567297154641	0.3412859459063	0.03640763018496	-0.010724644803871	0.0569012100659005	0.0569012100659005	ENSG00000127603.25	MACF1
ENST00000290216.14	2125	2.99108300095239e-07	1.00365262258781e-05	0.860343524388644	0.167904407288729	5.74764734283832	0.22721233239435	0.00953179230802885	-0.00308799429914407	0.0327560426724402	0.0327560426724402	ENSG00000141295.14	SCRN2
ENST00000290271.7	16	1.23749960568823e-82	5.51491699274959e-79	5.94359843773153	0.308649017862568	6.67580242143481	10.7122257761744	0.00933775401812284	0.133558570323169	0.0120021673637815	0.133558570323169	ENSG00000159167.12	STC1
ENST00000293217.10	361	2.26450297817102e-25	4.47280111788107e-23	0.990918112657658	0.0952015627825816	6.87827421592855	0.3054516168654	0.00183270938605562	0.0117622969483131	0.0104135639162222	0.0117622969483131	ENSG00000161533.12	ACOX1
ENST00000293328.7	2701	8.55779004929967e-06	0.000225834441774709	0.424501956585054	0.0953779990039582	6.75120228474605	0.0602028501597794	0.00230734085709991	0.00537050516342175	0.0113381031838987	0.0113381031838987	ENSG00000173757.9	STAT5B
ENST00000293379.9	2395	1.80527386471314e-06	5.37466587263072e-05	1.34648482674054	0.28204047942502	6.86041735972712	0.639362615033905	0.00170442391369605	0.117615824137746	0.0105298178072122	0.117615824137746	ENSG00000161638.11	ITGA5
ENST00000294618.12	2646	6.70866078765402e-06	0.000180783956463674	1.58353877709291	0.351684279049914	4.88324000070167	0.796819377388398	0.021646416253233	0.0340296585234257	0.163876331943053	0.163876331943053	ENSG00000130158.14	DOCK6
ENST00000294785.10	3057	3.79434128084684e-05	0.000885023587469752	0.863729777278564	0.209660521631292	7.14667672407158	0.276557779644151	0.00254705372297266	0.0633892477730853	0.00913251926481068	0.0633892477730853	ENSG00000162736.17	NCSTN
ENST00000295633.8	2287	9.50503221710093e-07	2.96347537038987e-05	1.49538590733984	0.305080032216135	7.45663330443422	0.782542294829574	0.00131122511891139	0.138299513966585	0.00857412944801339	0.138299513966585	ENSG00000163430.12	FSTL1
ENST00000295770.3	1728	8.08175896644701e-09	3.33484804018251e-07	0.567210968027341	0.0983589615603052	8.30259546110114	0.10812786705822	0.000411901095119702	0.0140998268837127	0.0118082681509512	0.0140998268837127	ENSG00000163527.9	STT3B
ENST00000295802.9	2717	9.00578015597801e-06	0.000236344552168515	0.501667212103965	0.112994130319812	6.38168725097528	0.0907610942425788	0.00353196613606396	0.0155431547795975	0.015619544094032	0.015619544094032	ENSG00000042445.14	RETSAT
ENST00000295958.10	229	3.53203034556524e-31	1.09977245310124e-28	1.4755262213497	0.127056103106135	6.24978875547569	0.672525192970981	0.00278181793112805	0.0214330620736473	0.0179140946381185	0.0214330620736473	ENSG00000163683.12	SMIM14
ENST00000296027.5	2753	1.06150881169236e-05	0.000274935794801715	0.874501235919791	0.198558528892083	8.23682941141483	0.276736310762519	0.000358981809927227	0.0587792522837549	0.011246517227303	0.0587792522837549	ENSG00000163735.7	CXCL5
ENST00000296129.6	2	1.61240992569482e-177	5.74856386708717e-173	2.84371669365964	0.100102807577895	6.63477446022698	2.43764636193231	0.00262731055521664	0.0119089041857409	0.0124035475722488	0.0124035475722488	ENSG00000163814.8	CDCP1
ENST00000296252.9	2235	7.1388158133624e-07	2.27752180204024e-05	0.803465898484839	0.162069189843312	5.80261269392953	0.198431313835802	0.00891273321992584	-0.00295763468569273	0.0304869002247753	0.0304869002247753	ENSG00000163898.10	LIPH
ENST00000296325.9	934	2.53174438536196e-14	1.9327998035744e-12	0.654401616137899	0.0858765997489155	7.11581135573907	0.133868371258283	0.00182324301573396	0.00492166785565913	0.00923894256091918	0.00923894256091918	ENSG00000163956.12	LRPAP1
ENST00000296328.9	582	3.19171922123112e-19	3.91034961083614e-17	1.01523681597846	0.113283835929175	6.40322038325754	0.324095873628587	0.00396016069851742	0.0146450091429382	0.0152896805257248	0.0152896805257248	ENSG00000163960.12	UBXN7
ENST00000296370.4	2026	1.35153401874642e-07	4.75665259983684e-06	1.06441836176235	0.201911136672187	7.95513986643035	0.388817663191759	0.000903367259654277	0.0602487934087274	0.00952549853494467	0.0602487934087274	ENSG00000163993.7	S100P
ENST00000296388.9	2243	7.34326559264885e-07	2.33490643918407e-05	0.770511225411827	0.155594139565255	6.30077160457851	0.199396092269162	0.0193458153704583	0.00726646928388041	0.0169684890301199	0.0169684890301199	ENSG00000117385.15	P3H1
ENST00000296529.10	322	1.06575447031929e-26	2.36001729042382e-24	0.980238262157101	0.0916476137944404	7.75924433796788	0.29833925731609	0.00230134127504184	0.0102975863962805	0.00886942335347719	0.0102975863962805	ENSG00000164124.10	TMEM144
ENST00000296585.10	1877	3.69305700454132e-08	1.40292880475127e-06	0.967399953801304	0.175733238329975	5.65983474674217	0.291069854983176	0.00910241144052495	0.00378640580790822	0.0372208451403847	0.0372208451403847	ENSG00000164171.11	ITGA2
ENST00000296591.10	429	3.83000823401828e-23	6.36584865077948e-21	1.47587657403832	0.148953136638511	6.20079656685134	0.659240384021795	0.0143816467962307	-0.00716053994214334	0.0188989085754458	0.0188989085754458	ENSG00000164176.13	EDIL3
ENST00000296632.8	2750	1.04649994401452e-05	0.000271308967789516	1.04842991669343	0.237882934480119	8.02903761761794	0.397667535685586	0.00175341446797442	0.0831290213073345	0.00988033060281577	0.0831290213073345	ENSG00000164211.13	STARD4
ENST00000296839.5	2587	5.11484559497885e-06	0.000140977560998984	1.82883392307589	0.401058205960166	5.78975885873317	1.19640727693953	0.00472926704698731	0.236542259804993	0.0309945431282575	0.236542259804993	ENSG00000164379.7	FOXQ1
ENST00000297156.4	658	6.34140030954547e-18	6.87184206188191e-16	0.888070454088526	0.102950150035755	6.54883829330867	0.23825595831135	0.00255375909846063	-0.000484735493648492	0.0133443409901161	0.0133443409901161	ENSG00000164615.5	CAMLG
ENST00000297439.4	2824	1.42349050726613e-05	0.000359421271707167	0.861501756486502	0.198493276350314	5.45447369344505	0.235387760848065	0.00618044074427421	0.00973478165480835	0.052918930390149	0.052918930390149	ENSG00000164825.4	DEFB1
ENST00000297632.7	2333	1.25414107843268e-06	3.83305938519349e-05	0.683389051741393	0.140995471431937	5.94718656496094	0.140500809843294	0.00439486976339928	-0.00390158097428291	0.0254247146830721	0.0254247146830721	ENSG00000164983.7	TMEM65
ENST00000297785.8	1155	1.70329800426541e-12	1.05153212897092e-10	1.68758980135517	0.239142372376905	7.29134860692707	0.923014690410656	0.000857784124646898	0.0849258272744348	0.00876007673130291	0.0849258272744348	ENSG00000165092.13	ALDH1A1
ENST00000297991.6	780	5.50093620044261e-16	5.03481354756741e-14	2.47116082001275	0.305085764025504	5.81595658566441	1.94368352760306	0.0112680706761252	0.128347914440413	0.0299705074181415	0.128347914440413	ENSG00000165272.16	AQP3
ENST00000298198.5	48	4.14498802140014e-61	6.15737970578991e-58	2.94489441973048	0.178558192295486	5.63385252252776	2.63998057665092	0.00730384840475674	0.0405206936489908	0.0387714814908897	0.0405206936489908	ENSG00000165434.8	PGM2L1
ENST00000298894.5	846	3.37328657030957e-15	2.8431303263517e-13	1.61290828225059	0.204781011436977	6.76150854482133	0.830764253259949	0.0320558975382584	0.0308469964294685	0.011254340738811	0.0308469964294685	ENSG00000165943.5	MOAP1
ENST00000298912.9	1201	3.87780285710924e-12	2.30227189777949e-10	2.08261450555039	0.300020898205793	5.65144281873629	1.40920000085092	0.00799537544219301	0.127023433598123	0.0377095343544237	0.127023433598123	ENSG00000165959.12	CLMN
ENST00000299045.8	2762	1.09168103373329e-05	0.000281829197788987	3.02389036549033	0.687533962718176	4.06147434874797	2.81175101587489	0.0458065689094115	0.0399148474947303	0.663247855927026	0.663247855927026	ENSG00000166046.11	TCP11L2
ENST00000299213.9	2327	1.19866532868848e-06	3.67295369990561e-05	1.47284518997525	0.303313063609456	5.00395433783069	0.671963032728757	0.00912570681902236	0.0173507264794669	0.128872515015208	0.128872515015208	ENSG00000166173.10	LARP6
ENST00000299502.9	666	8.65848741160287e-18	9.27004183779176e-16	0.861317231597727	0.100263817876997	7.83999297047305	0.234623611844478	0.000470736699486081	0.0146085130634213	0.00909237209468159	0.0146085130634213	ENSG00000197632.9	SERPINB2
ENST00000299705.10	427	3.24954273760967e-23	5.42635586329086e-21	0.914403006516722	0.0921337153373016	8.02464204932915	0.261026203300273	0.000573551088279801	0.0121593811645026	0.00985744509011348	0.0121593811645026	ENSG00000166557.13	TMED3
ENST00000299767.10	2108	2.66163886392064e-07	9.00310709454446e-06	1.3408639162318	0.260566607650198	10.0718746244182	0.553548874421216	5.61891752697974e-05	0.0176613881565684	0.101786246358228	0.101786246358228	ENSG00000166598.15	HSP90B1
ENST00000299957.11	667	8.88643562112353e-18	9.49982616984396e-16	0.989508891726134	0.115226345784393	7.31125941841101	0.309670886956915	0.00392616864902785	0.0159894974952089	0.00872447541031045	0.0159894974952089	ENSG00000166734.20	CASC4
ENST00000299977.9	21	1.26561158727379e-76	4.2972937437605e-73	1.5301813209941	0.0825948112356641	7.19249232264186	0.709960162995214	0.00124042969699481	0.00816419587730189	0.00899242456758765	0.00899242456758765	ENSG00000166750.10	SLFN5
ENST00000300006.9	3093	4.29838721583668e-05	0.00099092208871005	0.997583221771694	0.243858603145969	5.38090536187531	0.323874447721017	0.028406149409009	0.00324730360711381	0.060794378083446	0.060794378083446	ENSG00000166780.11	C16orf45
ENST00000300302.9	3058	3.81207870116359e-05	0.000888870044825927	1.07174970863015	0.260222870106926	6.60158385452432	0.425853361936666	0.0124589543308029	0.0891149588592262	0.0127503057229254	0.0891149588592262	ENSG00000051108.15	HERPUD1
ENST00000300952.6	3056	3.78369507814672e-05	0.000882829168364444	0.7405572683737	0.179733559721012	6.03629240278508	0.203292503310319	0.00770037300570216	0.0407558557292778	0.0228291340014143	0.0407558557292778	ENSG00000167470.12	MIDN
ENST00000301455.7	1163	2.18405891236562e-12	1.33905534554874e-10	3.34307496929377	0.476072495463508	6.23451338762033	3.62481910021979	0.00595011526193934	0.334017416143339	0.0182128833045749	0.334017416143339	ENSG00000167772.12	ANGPTL4
ENST00000301608.8	1597	1.63209711985248e-09	7.28710413487546e-08	1.17813258383999	0.19535453596045	5.74967883168454	0.446140772355539	0.0245791272847218	0.0125981937451459	0.0326659647957623	0.0326659647957623	ENSG00000161533.12	ACOX1
ENST00000302278.8	1226	5.76385726347231e-12	3.35009951269158e-10	0.986641111103161	0.143295346585788	9.18451297488428	0.305733892394811	0.000825608986980174	0.0162940007119537	0.0299747255427313	0.0299747255427313	ENSG00000150093.19	ITGB1
ENST00000302422.4	1204	4.19022344551823e-12	2.47949952331313e-10	1.05895325150386	0.15279360221647	5.74410647125671	0.345862486635761	0.00210442144763709	0.00970544102058755	0.0329144058697901	0.0329144058697901	ENSG00000205544.4	TMEM256
ENST00000302754.6	1105	7.49658936249777e-13	4.83743717559766e-11	0.93559083036905	0.1304858071056	7.39072222460533	0.283030915588396	0.000952264349340289	0.0245875544346595	0.00861865724671316	0.0245875544346595	ENSG00000171223.6	JUNB
ENST00000302805.7	718	5.45149121501495e-17	5.41383188851568e-15	2.04365209714606	0.243973835985211	5.21749064168439	1.26446246147949	0.00544226773568013	0.00894309880012757	0.083842581232328	0.083842581232328	ENSG00000168939.11	SPRY3
ENST00000303004.4	550	5.47647658492876e-20	7.09990338930474e-18	0.977066474583785	0.106734290999301	7.12389543462711	0.300068319376826	0.0012498662324014	0.0158384470802839	0.00921011528787748	0.0158384470802839	ENSG00000172216.5	CEBPB
ENST00000303575.9	2734	9.84082484486194e-06	0.000256653319216546	0.417720682855881	0.0944932240966233	8.19286738121887	0.0630619339458848	0.00112044808355966	0.0122730060167023	0.0109079835916043	0.0122730060167023	ENSG00000170348.9	TMED10
ENST00000304141.5	2653	7.05509194165626e-06	0.000189617895140542	0.359682067037001	0.080071348033377	7.76362107862139	0.0407721770267355	0.000737254328996241	0.00171377094891924	0.00887987683482704	0.00887987683482704	ENSG00000168497.5	CAVIN2
ENST00000304385.8	307	1.52898900456294e-27	3.55123882675426e-25	2.13578553720879	0.196407518372037	5.65997569661038	1.41476505421274	0.00541046527193602	0.0524534046376568	0.0372127345437403	0.0524534046376568	ENSG00000170006.12	TMEM154
ENST00000304434.11	2616	5.96997080001131e-06	0.000162680533332134	0.363049319672937	0.080188476093457	7.75382028400755	0.0401607001800665	0.000788564301597044	-1.44922696327657e-05	0.00885672324568935	0.00885672324568935	ENSG00000012660.14	ELOVL5
ENST00000304725.3	2794	1.25753545392937e-05	0.000320928088786613	4.5313830111499	1.03755498654562	2.28639650013779	6.44427962644095	0.129478984655019	0.22583355074444	1.4853015405035	1.4853015405035	ENSG00000170369.4	CST2
ENST00000304743.6	1089	6.09154300580037e-13	3.98853427443149e-11	0.771263337576356	0.107143458752478	6.54656201794343	0.183701038770448	0.00384836780521858	0.00271025469930905	0.0133712133249474	0.0133712133249474	ENSG00000100731.15	PCNX1
ENST00000304895.9	869	5.67149662694171e-15	4.65362940722039e-13	0.99602012211015	0.127514295133379	6.20495830215332	0.298699767521518	0.00557763087968994	-0.00422395284591137	0.018812212315354	0.018812212315354	ENSG00000169919.17	GUSB
ENST00000304916.4	967	6.10600463340995e-14	4.50240490569455e-12	1.91134666075559	0.254649690936389	5.5449285143008	1.17378957538726	0.0199046651783429	0.0773650324626545	0.0449780874121259	0.0773650324626545	ENSG00000168672.4	FAM84B
ENST00000305366.8	1280	1.79700814521508e-11	1.00104584989387e-09	1.41796254262112	0.210955110952393	9.30585608712167	0.656587802287288	0.000138248544017806	0.0666148397113869	0.0350796326484553	0.0666148397113869	ENSG00000169908.12	TM4SF1
ENST00000305544.9	212	2.35791856514722e-32	7.93061440421026e-30	1.07112751376593	0.0904490037186382	7.1311034819192	0.351213744636319	0.00308654851004689	0.00568782575546057	0.00918498490049446	0.00918498490049446	ENSG00000172037.14	LAMB2
ENST00000305877.12	497	2.10687393933904e-21	3.02270702959016e-19	0.983271295911408	0.103506542351585	6.79070383735674	0.293082384752853	0.00504463305318364	-0.0012500676233545	0.011025773411187	0.011025773411187	ENSG00000186716.20	BCR
ENST00000305958.9	61	9.57529836573976e-54	1.1192738929028e-50	2.11762849201765	0.13719985251809	6.66498307258618	1.36789368849866	0.00718801327911367	0.0210476860173648	0.0121051702904037	0.0210476860173648	ENSG00000088826.18	SMOX
ENST00000306125.12	1938	6.63165603425787e-08	2.43995666597896e-06	0.545104086946906	0.100928843787602	7.44913162668019	0.101365497491829	0.00286889369470897	0.0124110535677442	0.00857724045413942	0.0124110535677442	ENSG00000172053.18	QARS
ENST00000306773.5	2343	1.33903224901132e-06	4.0750471823945e-05	2.49863483429569	0.516901406614269	4.45842162165147	2.14566354784654	0.0408200343496848	0.300068387275044	0.35996056189003	0.35996056189003	ENSG00000171246.6	NPTX1
ENST00000307116.6	905	1.18987558277527e-14	9.37490481261964e-13	1.16667814368128	0.151180509559598	6.43066310990138	0.42750427369304	0.0193973801472821	0.00455625286516562	0.0148859395587675	0.0148859395587675	ENSG00000122884.12	P4HA1
ENST00000307145.4	1675	4.20106356390696e-09	1.78837394842282e-07	0.605303254926292	0.103011480659401	7.11126438635213	0.12265124730448	0.00141333025974013	0.0145037174617231	0.00925545690016692	0.0145037174617231	ENSG00000169926.11	KLF13
ENST00000307363.10	458	3.00495488331288e-22	4.67828172488519e-20	1.18683323305448	0.122349652564492	6.64306751406542	0.44053526190395	0.00762215453186778	0.01483200169211	0.0123200307546096	0.01483200169211	ENSG00000170266.16	GLB1
ENST00000307365.4	518	6.40031034143022e-21	8.81018781052781e-19	1.87964170648156	0.200320003455436	8.77049317052587	1.10806960796473	0.000261710366284665	0.059930445310294	0.0183164020748466	0.059930445310294	ENSG00000168209.5	DDIT4
ENST00000307407.8	764	3.26457205604326e-16	3.04681997230509e-14	1.65133281479107	0.202291662892808	9.00941040040482	0.867176319812863	0.000210240780397779	0.0611726345335087	0.0241120102168468	0.0611726345335087	ENSG00000169429.11	CXCL8
ENST00000307602.9	2901	1.99656007920542e-05	0.000490421613883336	0.508442912446174	0.11920518515277	6.23211274729598	0.0864008145904282	0.00305430332999335	0.00800389170176143	0.0182605109209659	0.0182605109209659	ENSG00000168172.9	HOOK3
ENST00000308385.6	258	1.09969364458015e-29	3.03924634236988e-27	2.32847268418783	0.205777208095376	6.230180187707	1.6773486235485	0.013029817229436	0.0504865718278556	0.0182989856741632	0.0504865718278556	ENSG00000139318.8	DUSP6
ENST00000308713.9	2399	1.8385122732062e-06	5.46449683737785e-05	1.93327831497531	0.405264594648842	4.8346352495254	1.14827532495986	0.0661015257582698	-0.0323442607411093	0.180257561755566	0.180257561755566	ENSG00000174938.14	SEZ6L2
ENST00000308807.12	763	3.14356725640719e-16	2.93773158126944e-14	0.940147023653844	0.11510565436515	6.34572623883015	0.273290067749263	0.00367685262213778	0.00648207228249781	0.0161971148781062	0.0161971148781062	ENSG00000168404.13	MLKL
ENST00000309246.9	511	4.14370664800443e-21	5.78205203188469e-19	0.849338278127707	0.0900780934220484	7.19175814067717	0.226149528705343	0.00301413870934066	0.00915695566248627	0.00899450421470265	0.00915695566248627	ENSG00000133112.16	TPT1
ENST00000309366.9	1795	1.59658244997503e-08	6.34221253554426e-07	0.727529515164266	0.128746962892702	6.07986447613159	0.163976697512581	0.00317721385323929	0.00330645974930484	0.0216864568279027	0.0216864568279027	ENSG00000173486.13	FKBP2
ENST00000309395.6	2105	2.57156451699116e-07	8.71082357812531e-06	0.640607486703097	0.124331557706334	6.19440228696614	0.126988999603315	0.00415426172214851	0.000690255774473015	0.0190332426403766	0.0190332426403766	ENSG00000173542.8	MOB1B
ENST00000309428.10	2873	1.760289562899e-05	0.000436880219258442	0.436079973181216	0.101571974319793	6.61332662248955	0.0604185001841948	0.00284999388649322	0.00136097771510097	0.0126253050643378	0.0126253050643378	ENSG00000141699.11	RETREG3
ENST00000309585.9	1080	4.94848540716367e-13	3.26710003215184e-11	1.45127615916165	0.200821244305748	6.54921547239488	0.680255753642707	0.0113066024839489	0.0491871557628143	0.0133398983604417	0.0491871557628143	ENSG00000013563.14	DNASE1L1
ENST00000309931.3	2784	1.2135411288605e-05	0.000310812990848669	0.747449206743431	0.170840034229266	5.65479337961059	0.18068536506947	0.0062664275485617	0.0100851600402558	0.0375130483946232	0.0375130483946232	ENSG00000123977.10	DAW1
ENST00000309955.8	508	3.92977653738393e-21	5.5050842086763e-19	0.943594664730839	0.100015656631607	6.6029767462968	0.270026727885832	0.00226935345586079	0.00137497216073959	0.0127353439013163	0.0127353439013163	ENSG00000003402.20	CFLAR
ENST00000310078.12	1194	3.57071485278352e-12	2.13238066886831e-10	0.594067520855388	0.0854379038721668	7.5943628620806	0.114634428302264	0.000939545716310645	0.0100099074107938	0.00860596069734622	0.0100099074107938	ENSG00000173744.17	AGFG1
ENST00000310323.12	1193	3.51470171790176e-12	2.10068978452026e-10	1.0753797416924	0.154609940584945	6.13715644075945	0.369597128593184	0.0155573713204507	0.0127734436051253	0.0202989792710698	0.0202989792710698	ENSG00000175497.16	DPP10
ENST00000310396.10	1041	2.67295796691642e-13	1.83086066160431e-11	0.966956888809898	0.13228004012147	6.08294356279115	0.28639770419438	0.00463836971876774	0.00273165121786215	0.0216086438030387	0.0216086438030387	ENSG00000106034.18	CPED1
ENST00000310455.4	1716	7.17701614643216e-09	2.98222587007691e-07	1.71319558210062	0.296055947860545	5.97160221688995	0.985690679875052	0.0291689904571204	0.102304695938289	0.0246770293617113	0.102304695938289	ENSG00000173281.5	PPP1R3B
ENST00000310786.10	2680	7.7517606122498e-06	0.000206243111453679	0.392734433978934	0.0878221770824354	7.35549707558614	0.0529265713535785	0.00291063611404191	0.00540745221564802	0.00865846606720604	0.00865846606720604	ENSG00000135535.17	CD164
ENST00000310958.10	309	1.64055788484431e-27	3.78570677737665e-25	1.67549352199554	0.154170010880788	6.00460796391592	0.870705633380686	0.00790535461810018	0.0277472337643735	0.0237107458724741	0.0277472337643735	ENSG00000260916.7	CCPG1
ENST00000310974.8	2932	2.27126155353815e-05	0.000552353457754038	0.672892451308876	0.158835693550039	7.60931413578895	0.151640032175073	0.0292235645501474	-0.00946761846698344	0.00861960176813561	0.00861960176813561	ENSG00000173852.14	DPY19L1
ENST00000311417.7	326	1.55071515024634e-26	3.39178506359401e-24	1.23224564466433	0.115585402001873	6.29278375397252	0.46912964454752	0.00292843395968919	0.0140726234268807	0.0171115437742126	0.0171115437742126	ENSG00000172667.11	ZMAT3
ENST00000312584.4	1377	1.01316609408339e-10	5.2444944051042e-09	2.33427151703099	0.361064363541883	6.04882011557432	1.79108802411054	0.00344835713966674	0.192102854790191	0.0224925093834596	0.192102854790191	ENSG00000173530.6	TNFRSF10D
ENST00000312734.8	1281	1.80479628623283e-11	1.0045994878497e-09	1.2311963639228	0.183186441482915	5.64660582212048	0.472896824481947	0.0123394765622314	0.0103398715889283	0.0379964319525289	0.0379964319525289	ENSG00000138028.16	CGREF1
ENST00000313546.8	3072	3.92843049484973e-05	0.000911825546890512	1.29252383221973	0.314356551505126	5.80618398142572	0.619769406825828	0.0294530799285428	0.11877698228275	0.0303476456035951	0.11877698228275	ENSG00000139323.14	POC1B
ENST00000313843.8	2976	2.70493745721868e-05	0.000648094289144895	0.724365432102678	0.17259192192875	5.68056437929957	0.161134707962867	0.00862000528584921	-0.00396610004175268	0.0360619519867402	0.0360619519867402	ENSG00000103496.15	STX4
ENST00000314754.12	49	3.78001083986621e-60	5.50061005971062e-57	3.41545636713038	0.208787188828456	8.16314767023451	3.55191316699411	0.0155225109094272	0.0498656244189067	0.0106949652697655	0.0498656244189067	ENSG00000196352.15	CD55
ENST00000315274.7	524	8.16864318771534e-21	1.11155903407797e-18	2.11471041340918	0.225992236324804	7.74057974968129	1.40288702882927	0.000701586015187056	0.0759071503034418	0.00882690064681172	0.0759071503034418	ENSG00000196611.5	MMP1
ENST00000315792.4	88	3.23899344137504e-46	2.62446804936143e-43	4.67141645586839	0.327297833120305	4.95930510511411	6.55755739537599	0.0197644665360894	-0.00611711137532418	0.140921340811781	0.140921340811781	ENSG00000176907.4	TCIM
ENST00000315948.11	2319	1.17250646818903e-06	3.60519194513802e-05	0.57320080645761	0.117937020283988	6.42479544656088	0.11270811071479	0.00589298181977438	0.0117824698773426	0.0149707293104243	0.0149707293104243	ENSG00000176018.13	LYSMD3
ENST00000315970.12	172	5.277607004526e-35	2.18787494099257e-32	1.14091333947278	0.0924299150581051	7.41857595230332	0.400756921493261	0.00320006027364807	0.00961487352282471	0.00859509769130864	0.00961487352282471	ENSG00000135506.16	OS9
ENST00000316355.10	2654	7.07461794817508e-06	0.000190071046788499	2.19223073259499	0.488091806650993	4.66834335219693	1.72764300954398	0.0344582491615174	0.322892168418228	0.247478430253121	0.322892168418228	ENSG00000138764.15	CCNG2
ENST00000316623.9	1133	1.18387843269934e-12	7.45059733143811e-11	0.931794987304027	0.131105069947944	6.14527685138386	0.273493562385314	0.00567047727717658	0.0106057638176236	0.0201123317719064	0.0201123317719064	ENSG00000166147.13	FBN1
ENST00000317025.13	2644	6.69503482605391e-06	0.000180553238743173	0.552971440768034	0.122796304145454	6.27812230917642	0.100847546120364	0.00523941967380223	0.00615348261225006	0.0173789787938721	0.0173789787938721	ENSG00000147548.17	NSD3
ENST00000318130.13	728	6.92295429585133e-17	6.78144745939754e-15	1.13651001802615	0.13613606219944	7.92392159907599	0.408199105181988	0.0184054360297579	0.00747281254505176	0.00939410511699656	0.00939410511699656	ENSG00000116406.19	EDEM3
ENST00000318160.5	2854	1.66293654959344e-05	0.000415320587503366	0.666057628090335	0.154684186387597	7.38337379872226	0.161802466203268	0.000908250422688989	0.0349825458549001	0.00862603580377143	0.0349825458549001	ENSG00000180875.5	GREM2
ENST00000318663.5	1426	1.83438290116723e-10	9.17242905924461e-09	1.92396136162179	0.301816687378388	5.0139071505237	1.12229074134695	0.0103172633452109	0.0044359179583985	0.126322705824884	0.126322705824884	ENSG00000175938.7	ORAI3
ENST00000319211.5	959	4.87993432746521e-14	3.62835075375995e-12	1.5562078501403	0.206528069425967	5.40541982325526	0.760516650811141	0.00596432015791088	0.0365129160416507	0.0580164450333149	0.0580164450333149	ENSG00000181104.7	F2R
ENST00000319349.10	1035	2.35636479524004e-13	1.62336459284827e-11	1.3915815597502	0.189929201251177	6.33942930432322	0.610797606209692	0.0378078596046808	-0.000498065881371322	0.0163017926271843	0.0163017926271843	ENSG00000175832.13	ETV4
ENST00000320033.5	2229	6.8817301827175e-07	2.20141269155895e-05	0.742158263401747	0.149487876547316	6.16076776662001	0.1920556166622	0.00326729991400194	0.0302526379379366	0.0197628926664352	0.0302526379379366	ENSG00000175906.5	ARL4D
ENST00000320241.4	755	2.71780459720431e-16	2.56675945694114e-14	2.14593718580759	0.262171834596269	5.15369718199841	1.45186032818453	0.00779138003093777	0.0801416281627977	0.0953097262524228	0.0953097262524228	ENSG00000176678.5	FOXL1
ENST00000320560.13	1586	1.51256546589088e-09	6.80025018788672e-08	0.539119912463242	0.0892136670677902	7.44340554634342	0.0955576488144553	0.00335866510023212	0.00709454091244675	0.00857995248729165	0.00857995248729165	ENSG00000177119.16	ANO6
ENST00000320580.9	2504	3.34464739676793e-06	9.52423074996566e-05	1.10945834068587	0.238673574933174	5.27708387289994	0.406407165211094	0.0109926136500621	0.0354296642197664	0.0744549994070101	0.0744549994070101	ENSG00000175115.12	PACS1
ENST00000320640.10	2329	1.22606090568632e-06	3.75367311374226e-05	0.528616715800931	0.108962159347944	6.57346543419485	0.0860193124975588	0.00474889594397491	-0.00201311740608735	0.0130602323106753	0.0130602323106753	ENSG00000129636.12	ITFG1
ENST00000320954.10	493	1.58886798020703e-21	2.29802520204223e-19	0.900016268074272	0.0944507592047474	7.54657265764175	0.253713919936727	0.00105555541769048	0.0123258634538393	0.00857578541180011	0.0123258634538393	ENSG00000170275.14	CRTAP
ENST00000321037.5	1834	2.35822998949749e-08	9.16855131794596e-07	0.993058060735547	0.177858119397821	5.58514842852538	0.298670970562664	0.00546003351035084	-0.00193293730396315	0.0419902324432435	0.0419902324432435	ENSG00000001561.7	ENPP4
ENST00000321562.8	306	1.30666398290005e-27	3.04478328878122e-25	1.25416168106689	0.115181416119773	8.30930028917881	0.487796567020183	0.000536708558871418	0.0193634293701629	0.0118694504020217	0.0193634293701629	ENSG00000141756.18	FKBP10
ENST00000322611.4	2833	1.48800902496298e-05	0.000374518162781363	0.627778013312392	0.144968109265203	8.25236651994601	0.14345047344425	0.00102228812624033	0.0305013409296513	0.0113730982652188	0.0305013409296513	ENSG00000176788.9	BASP1
ENST00000323534.4	2244	7.36976235371338e-07	2.34177154576283e-05	0.941665706543356	0.190183344863725	7.12296380579223	0.309423936460205	0.00145522441875279	0.0527993325765789	0.00921340269753092	0.0527993325765789	ENSG00000181467.4	RAP2B
ENST00000323851.11	1363	7.67068517591614e-11	4.01284325593195e-09	4.11101599749575	0.631791311898322	6.7629938984457	5.54912807364804	0.00848703427445805	0.590253358410847	0.0112424026212811	0.590253358410847	ENSG00000104419.14	NDRG1
ENST00000323963.10	1776	1.23123472831074e-08	4.94324105109621e-07	6.88902438292309	1.20958882804072	3.95888783423997	15.9933232440578	0.81451681316852	1.38014088621286	0.758953876327282	1.38014088621286	ENSG00000156976.17	EIF4A2
ENST00000324344.9	2722	9.27604690783549e-06	0.000242990172195555	0.96664554103296	0.218037289146486	5.41630849505806	0.337369391949689	0.0108849265660863	0.0604254626214364	0.0568329700674335	0.0604254626214364	ENSG00000188215.10	DCUN1D3
ENST00000324501.10	977	7.83816687326093e-14	5.72049796039916e-12	0.993539337821999	0.13295037901514	6.10016664012546	0.312390105745604	0.00533339134486907	0.0149840849122193	0.0211803135755352	0.0211803135755352	ENSG00000080815.19	PSEN1
ENST00000325089.7	2979	2.73659532102268e-05	0.000655019109668348	0.590957745537274	0.140893882238948	5.9191906369851	0.115394897830306	0.00345866955047105	0.00982330635847419	0.0263179595280729	0.0263179595280729	ENSG00000165300.7	SLITRK5
ENST00000325722.8	2008	1.15282496740082e-07	4.09367686631216e-06	0.852019953736523	0.160733555452399	6.62541241314738	0.2487837314876	0.00498520026149713	0.0337677135110572	0.0124993150485485	0.0337677135110572	ENSG00000142687.18	KIAA0319L
ENST00000326172.9	686	1.74585050706394e-17	1.81466653871264e-15	1.75768828793765	0.206554389894219	5.64945103660166	0.932136219310189	0.0261698663119914	-0.0195501362567024	0.0378272076648681	0.0378272076648681	ENSG00000144802.11	NFKBIZ
ENST00000326427.11	97	3.72859097978766e-44	2.74086032188432e-41	1.3047173903181	0.0936094676400229	6.85181711698208	0.518001819022757	0.00255675897290771	0.006587714081111	0.010587339674865	0.010587339674865	ENSG00000135916.16	ITM2C
ENST00000326434.9	2491	3.08906724558158e-06	8.84234648249495e-05	2.95367961570921	0.63318366035361	4.47350818751272	2.73515556789479	0.250605063161194	-0.103244330388731	0.350777258447	0.350777258447	ENSG00000163703.17	CRELD1
ENST00000326505.4	2486	3.04134898820374e-06	8.72326420976988e-05	1.13688679412423	0.243548625460577	5.33610091940929	0.396216071072338	0.0226760222206352	-0.0120977768754916	0.0662978772249692	0.0662978772249692	ENSG00000176597.12	B3GNT5
ENST00000326587.11	452	2.07488430356543e-22	3.27317589339446e-20	1.55565012673686	0.159749580161722	7.38753969067372	0.756638109079139	0.00873695681352646	0.0295429357292432	0.00862179307167218	0.0295429357292432	ENSG00000179222.17	MAGED1
ENST00000326840.11	1432	2.00713881206614e-10	9.99420571617065e-09	0.540486405674909	0.0849715352670394	7.24266182485212	0.0917108471524741	0.00196744224357892	0.00312403367724538	0.00886280046487767	0.00886280046487767	ENSG00000057019.16	DCBLD2
ENST00000327237.7	1697	5.72740768435961e-09	2.40652373320906e-07	0.618535264539961	0.106194908048251	6.80206044350691	0.123655682678609	0.00597576747678197	0.0051241333166585	0.0109402702662827	0.0109402702662827	ENSG00000140688.17	C16orf58
ENST00000327877.10	2113	2.72254149342333e-07	9.19111979363288e-06	0.559162067022973	0.108750288190237	6.40202894536292	0.0985223710083093	0.00243231014648639	0.00347232216487339	0.0153076276257031	0.0153076276257031	ENSG00000185753.13	CXorf38
ENST00000328252.4	46	2.04991954097086e-61	3.17755354237797e-58	2.977133379836	0.180049165925002	7.24945823478131	2.69789819098047	0.00148039407865821	0.047146159146775	0.00884711092575283	0.047146159146775	ENSG00000182752.10	PAPPA
ENST00000328300.10	179	1.16518911408789e-34	4.64148852463255e-32	1.24156274841201	0.101107441526501	7.69872950599497	0.472231067671717	0.00659054864714232	0.00564401410086337	0.00874352345090984	0.00874352345090984	ENSG00000188153.13	COL4A5
ENST00000328724.9	200	2.98492039276253e-33	1.0641838184277e-30	1.00028625960699	0.0832572095041107	7.31909095768039	0.304609655582562	0.00168616493915975	0.0038611791045898	0.00871147946245732	0.00871147946245732	ENSG00000078304.19	PPP2R5C
ENST00000328735.10	993	9.84947884577625e-14	7.07258045940815e-12	1.23796441352009	0.166328118379773	5.90126621178125	0.482021544491313	0.0145868341104829	0.0132316380753527	0.0269107303351509	0.0269107303351509	ENSG00000182240.16	BACE2
ENST00000328914.5	1293	2.14298770350732e-11	1.18177567835179e-09	0.687787343509185	0.102717166439113	7.55420498489742	0.154576408504963	0.000881494549963658	0.014944729871957	0.00857923649444133	0.014944729871957	ENSG00000164916.11	FOXK1
ENST00000330877.6	1476	3.19170732226287e-10	1.54188007389317e-08	3.86665523022092	0.614811828225525	4.42251648073314	4.51380948792478	0.184471338835919	-0.148842979952994	0.3825190373531	0.3825190373531	ENSG00000185100.10	ADSSL1
ENST00000331035.9	2496	3.17617573625874e-06	9.07347895425453e-05	4.50787722145737	0.967545543734169	1.56079143016874	6.12707589181229	0.292557568792116	-0.254071595427074	1.11165900000766	1.11165900000766	ENSG00000185291.11	IL3RA
ENST00000331483.9	1490	4.15227285656092e-10	1.98707156888738e-08	0.848769805666344	0.135842434541136	9.10373947450431	0.223631192810328	0.000608540570971359	0.00877663181285648	0.0270712099621229	0.0270712099621229	ENSG00000185624.15	P4HB
ENST00000332175.12	514	4.51933068928633e-21	6.26938434764343e-19	1.19974464337626	0.127364084144595	6.83158182721525	0.441640259955951	0.0136057340601837	-0.00132561260650251	0.0107266808348037	0.0107266808348037	ENSG00000173482.16	PTPRM
ENST00000332408.9	587	3.85040261206541e-19	4.67715686287413e-17	1.77675168643124	0.198715593905078	5.91993483221698	0.99443943128414	0.00489325635035743	0.0543385745412147	0.0262937056375369	0.0543385745412147	ENSG00000185634.12	SHC4
ENST00000332496.10	1261	1.1287099610244e-11	6.38235805399554e-10	1.74329152560758	0.256779731218575	5.48381041285804	0.952813146025713	0.0487574876604275	0.00260944115100591	0.0501462578865981	0.0501462578865981	ENSG00000185033.14	SEMA4B
ENST00000332598.6	3034	3.50423431214233e-05	0.000823552812765315	0.573478334085509	0.138589978062633	7.48092259707269	0.121711838322929	0.000779557018748076	0.0280312160103536	0.00856749172508135	0.0280312160103536	ENSG00000184840.11	TMED9
ENST00000333274.11	1159	1.89225761665526e-12	1.16415476357193e-10	1.08100260134522	0.153503501000979	6.44311543477473	0.368806283207605	0.020636272517336	0.00215909744899511	0.0147087147120005	0.0147087147120005	ENSG00000184349.13	EFNA5
ENST00000333314.3	682	1.54816960593235e-17	1.61863175339297e-15	1.6041534922188	0.188203846742783	5.94319093008902	0.811949934191408	0.0275812124447783	0.0223655453203187	0.025549819448393	0.025549819448393	ENSG00000251201.8	TMED7-TICAM2
ENST00000334062.8	1117	9.57965372492553e-13	6.109728347067e-11	1.04387634702957	0.146274614803592	5.81083790557213	0.330331253656108	0.00192706388010445	0.00235781773210557	0.0301673305238042	0.0301673305238042	ENSG00000185989.11	RASA3
ENST00000334504.11	2262	8.41590902697153e-07	2.65290882961617e-05	0.694959540561743	0.141095155625242	8.12627040680514	0.168780040434431	0.0026879582588087	0.0271738061525582	0.010447641383335	0.0271738061525582	ENSG00000197565.15	COL4A6
ENST00000334512.10	549	5.26003883318926e-20	6.83172693919357e-18	1.38778820671762	0.151529286343089	6.18480496224426	0.602447039605887	0.0152042240050642	0.0156210354881028	0.0192374629244044	0.0192374629244044	ENSG00000108175.17	ZMIZ1
ENST00000334660.10	2207	5.60027328310344e-07	1.80934248381698e-05	0.531704630251514	0.106244978175158	7.45798214397512	0.0983585386141976	0.00106443395085176	0.0158675591303078	0.00857362321921466	0.0158675591303078	ENSG00000187446.12	CHP1
ENST00000334731.7	3009	3.05122640436032e-05	0.00072304635273017	1.05482002038537	0.252978160942202	5.20344154958599	0.35662968269836	0.0097598887592551	0.0187852363365257	0.0862370361112926	0.0862370361112926	ENSG00000155621.15	C9orf85
ENST00000334869.9	535	1.52012211233291e-20	2.02599602051937e-18	1.01915114558556	0.109685430612194	6.46239058703097	0.325585584182057	0.00360480473293576	0.013876278914	0.0144415357999379	0.0144415357999379	ENSG00000100600.15	LGMN
ENST00000335174.6	2201	5.37414714738465e-07	1.74069784209035e-05	4.49243647250111	0.896255700517027	4.19520172268994	7.01852477468859	0.25027455740064	0.95463686366326	0.548243263994727	0.95463686366326	ENSG00000186352.9	ANKRD37
ENST00000335209.12	260	1.32799168202013e-29	3.64196611133706e-27	1.32826733895406	0.117556725674785	6.3337931539161	0.545150138043947	0.00433297345542327	0.0154944026999759	0.0163964021716417	0.0163964021716417	ENSG00000088992.18	TESC
ENST00000335670.11	840	2.73029580128982e-15	2.31763109303773e-13	1.9989233931748	0.252943343663362	6.85483086399466	1.27548482165876	0.00198175195757586	0.0939887506978266	0.0105670681747723	0.0939887506978266	ENSG00000069667.16	RORA
ENST00000335681.10	1013	1.34181547933883e-13	9.4448974273224e-12	1.43193351737023	0.193453099603935	6.30261474669998	0.660039001546129	0.00423678302803175	0.0518993695915234	0.016935742283557	0.0518993695915234	ENSG00000170485.17	NPAS2
ENST00000336032.3	1342	5.87625025484256e-11	3.12220676729727e-09	1.7111698183819	0.261372914820571	6.33572909741272	0.960409604924504	0.00338809337620322	0.0990856075264991	0.016363806956806	0.0990856075264991	ENSG00000146278.10	PNRC1
ENST00000336233.10	1604	1.75825708943942e-09	7.8161323881165e-08	0.667351816888532	0.110879767164449	7.53802246762404	0.148360721571059	0.00125191948532228	0.0171895646643415	0.00857253532093238	0.0171895646643415	ENSG00000107798.18	LIPA
ENST00000336431.10	1409	1.56619610775231e-10	7.92590825175096e-09	1.93518972999303	0.302430875428819	5.023168683889	1.15631511729282	0.0132033543914591	0.0278308080731184	0.123993297227504	0.123993297227504	ENSG00000131067.17	GGT7
ENST00000337138.9	1661	3.68102537720136e-09	1.58020369353381e-07	0.518225529603258	0.0878657463324846	7.92184270995305	0.086804845611569	0.00219485113751013	0.00560206855223444	0.00938573293033668	0.00938573293033668	ENSG00000100644.17	HIF1A
ENST00000337147.11	2857	1.67184773794138e-05	0.000417253871565182	0.823796683352128	0.191369837779263	7.81175511443311	0.247539190424583	0.0136268182869787	0.0413068039305132	0.00900709741719033	0.0413068039305132	ENSG00000092820.18	EZR
ENST00000337363.8	1943	6.82795548410598e-08	2.50571558331803e-06	1.81040831994575	0.335531682473053	5.0344398976821	1.08798088378775	0.047658290669833	0.0832259572165606	0.121213974244963	0.121213974244963	ENSG00000166510.14	CCDC68
ENST00000337386.10	1525	7.71365317505627e-10	3.60665131799484e-08	0.744858528727235	0.121101214289634	6.34354434268893	0.181334226890803	0.00576499205477782	0.0128474561270882	0.016233264098858	0.016233264098858	ENSG00000138386.17	NAB1
ENST00000337435.9	2552	4.29028883102202e-06	0.000119872552824136	1.09114885544661	0.237371395981118	7.67172483754551	0.424795962978761	0.00132006637407745	0.0831977030709595	0.00869838516861897	0.0831977030709595	ENSG00000170113.16	NIPA1
ENST00000337478.3	3040	3.55243027045988e-05	0.000833231868437077	0.815286040777783	0.197176013671041	6.7141744354315	0.246061454926777	0.0045947454787997	0.0537228250720043	0.0116527153901846	0.0537228250720043	ENSG00000148841.17	ITPRIP
ENST00000337702.5	2518	3.63438086330925e-06	0.000102904792533489	0.665417459142515	0.14367941326487	5.90903461051372	0.152337415094877	0.00431387442061781	0.020065246348597	0.0266517862735883	0.0266517862735883	ENSG00000113638.14	TTC33
ENST00000338017.8	574	2.04004582228397e-19	2.53420605073409e-17	1.03692683775121	0.115072202859743	7.15286184697421	0.33845511429981	0.00250078370599319	0.0173616341004975	0.00911237065154314	0.0173616341004975	ENSG00000179542.16	SLITRK4
ENST00000338415.8	255	5.20727653467004e-30	1.4560770432475e-27	1.08423604242875	0.0952682240052746	8.44365379434448	0.359452220750182	0.000351434390844979	0.00812591815879358	0.0132626173668338	0.0132626173668338	ENSG00000115828.17	QPCT
ENST00000338560.12	1450	2.37379038144744e-10	1.16731551281882e-08	0.7837550429253	0.123718717890423	6.65254703895038	0.202649175580992	0.00281515209105073	0.0201443296436243	0.0122260608709898	0.0201443296436243	ENSG00000187688.15	TRPV2
ENST00000338702.3	1094	6.42233060179268e-13	4.18590366755234e-11	0.947437811812799	0.131749572727885	6.04209436255192	0.282801645889354	0.00336451847490905	0.0135231361670492	0.0226724063960615	0.0226724063960615	ENSG00000189221.9	MAOA
ENST00000338983.7	141	4.2738919615534e-38	2.1613162583447e-35	1.20940704537489	0.0937235042837234	7.52880516851129	0.449340534726996	0.00094214273461357	0.0122340001482181	0.00856976017293322	0.0122340001482181	ENSG00000091436.17	MAP3K20
ENST00000339082.7	1081	5.02412272314241e-13	3.31396897919469e-11	2.07744760795762	0.287550126984967	5.11102223333798	1.34778041650839	0.0201532249264768	0.0461515842806924	0.103874388367129	0.103874388367129	ENSG00000011422.12	PLAUR
ENST00000339091.8	1954	7.42333713398135e-08	2.70887221597444e-06	2.47990775984221	0.460897038021446	5.21257262916686	1.98770392056208	0.233966488336338	-0.0555650241308339	0.0846726311490765	0.0846726311490765	ENSG00000003436.16	TFPI
ENST00000339394.7	2459	2.63241733052422e-06	7.63326089205769e-05	0.668917477252278	0.142395707645656	5.99211935668644	0.145218344770769	0.0063443177812351	0.00738464141714455	0.0240704885526255	0.0240704885526255	ENSG00000162512.16	SDC3
ENST00000339556.8	1682	4.43102854981989e-09	1.87618800306626e-07	1.31538155627502	0.224190766873142	5.59769894675391	0.547195610827927	0.0342719146862212	0.000886859378004222	0.0411203352405301	0.0411203352405301	ENSG00000189171.14	S100A13
ENST00000339697.5	674	1.11670175063893e-17	1.18138429714478e-15	0.855549851440542	0.0999330590235404	7.2377239804247	0.231573604032943	0.00125555531807476	0.0137243691106289	0.00887447691459037	0.0137243691106289	ENSG00000111897.7	SERINC1
ENST00000339907.8	2417	2.05805916846677e-06	6.07148742028773e-05	0.933629565348898	0.196651378273762	5.96349355548363	0.307905367080436	0.00734504873659094	0.0506625981288646	0.0249221767356006	0.0506625981288646	ENSG00000188994.13	ZNF292
ENST00000340093.8	85	2.1749045566505e-46	1.82446346479303e-43	2.93885304153497	0.205508151198673	6.5671890893093	2.64173748017273	0.00378111075173568	0.0595692895619092	0.0131314981233503	0.0595692895619092	ENSG00000011422.12	PLAUR
ENST00000340834.10	1545	1.00565303702749e-09	4.64123522020764e-08	1.08929076832919	0.178323469358138	6.03324045027861	0.394125425058864	0.0111167140736513	0.036582175512233	0.022912152897013	0.036582175512233	ENSG00000151914.20	DST
ENST00000340857.3	2024	1.30852573409642e-07	4.60983789249067e-06	0.795913014092086	0.150808281859216	5.79855701027352	0.195183756455407	0.00346872525345507	0.00295689806537219	0.0306459815625381	0.0306459815625381	ENSG00000189060.5	H1F0
ENST00000341181.11	1592	1.5774345207112e-09	7.0651627553261e-08	0.665364010643777	0.11022816469447	6.45753398870755	0.147072435125032	0.00371732609450948	0.0141072428142903	0.0145080463433572	0.0145080463433572	ENSG00000080822.17	CLDND1
ENST00000341259.6	962	5.38529933718009e-14	3.99161521765373e-12	0.744280889219475	0.0989442850986092	7.49995293649563	0.17793417848161	0.000962213463049327	0.013722743867463	0.00856595453586945	0.013722743867463	ENSG00000111252.10	SH2B3
ENST00000341772.5	783	6.19230828954052e-16	5.63903384773176e-14	1.23239876514544	0.152421345195102	8.16920161273151	0.483520734664905	0.000405513054545367	0.0344428866520812	0.0107373489853761	0.0344428866520812	ENSG00000187957.8	DNER
ENST00000341872.10	3016	3.17804559612467e-05	0.000751350673693877	0.714795990670897	0.171812818833225	6.60814687415405	0.188703566142259	0.00957275988089282	0.0347067071922352	0.0126801262961018	0.0347067071922352	ENSG00000116977.18	LGALS8
ENST00000342320.8	3047	3.67523624917757e-05	0.00086005594194735	0.689108804076283	0.166975651726164	6.74974162610858	0.175918325079886	0.0100484514202309	0.0317728509838348	0.0113501065315765	0.0317728509838348	ENSG00000168214.20	RBPJ
ENST00000342374.5	1214	4.79447933798557e-12	2.81602598612622e-10	0.629651294597644	0.0911015546692031	7.74231352665059	0.128897617752322	0.00114374703291859	0.0113054928618001	0.00883071084855663	0.0113054928618001	ENSG00000132824.14	SERINC3
ENST00000343028.9	2364	1.4593325177277e-06	4.40170244687207e-05	0.474650937743373	0.0985422443528565	6.73832877091172	0.0739391072705009	0.00312082602844263	0.00481799079693463	0.0114450348547045	0.0114450348547045	ENSG00000064115.11	TM7SF3
ENST00000343242.9	1349	6.14695252389291e-11	3.24909045784774e-09	1.32664338484519	0.202846951053616	7.83737503472624	0.57737106382815	0.000851632274232961	0.0608686960533891	0.00908412975807544	0.0608686960533891	ENSG00000198517.10	MAFK
ENST00000343348.10	2159	4.05978229457867e-07	1.34079998486632e-05	3.620114945559	0.714571630110637	4.11125450092085	4.18397447350886	0.146873728016733	0.16863228172198	0.619045193821726	0.619045193821726	ENSG00000092421.16	SEMA6A
ENST00000343420.6	4	1.56591494715818e-144	2.79139998480417e-140	2.6015850913529	0.101628462166477	7.20971250663944	2.03516544348169	0.00654734761641063	-0.000682413595424113	0.00894516886707396	0.00894516886707396	ENSG00000196352.15	CD55
ENST00000344120.4	2455	2.57349431090685e-06	7.47455960671698e-05	0.872353261452528	0.185519493533703	5.80530141967069	0.258292346840235	0.0212442363063728	0.0162461174563477	0.0303819874151299	0.0303819874151299	ENSG00000187678.9	SPRY4
ENST00000344936.6	2788	1.2300298571555e-05	0.000314584106652136	0.520209613059999	0.118981309462244	6.5095025688473	0.0885533308964318	0.00741109791783206	0.00179880013269453	0.0138237300841934	0.0138237300841934	ENSG00000165322.17	ARHGAP12
ENST00000345097.8	3085	4.17082453392651e-05	0.000964008014804201	0.859396883869422	0.209721161332998	5.43206762543695	0.269396018297909	0.0108010893354318	0.0489828070352779	0.0551733589308602	0.0551733589308602	ENSG00000053254.15	FOXN3
ENST00000345122.8	1241	7.30576529932581e-12	4.19429561635164e-10	0.982595933074273	0.143412358251083	6.1719281572635	0.29390149946502	0.0113342259162339	-0.00601788947024661	0.0195164308324714	0.0195164308324714	ENSG00000100852.13	ARHGAP5
ENST00000345317.7	2480	2.93223118572782e-06	8.4306375994813e-05	0.446214037817937	0.0954364293493924	6.65655423833468	0.0603349586555471	0.0014753551962425	-0.000721769706478889	0.0121868128741999	0.0121868128741999	ENSG00000005020.13	SKAP2
ENST00000346798.8	2623	6.03868557467021e-06	0.000164156475873536	6.49662548361663	1.43570872773807	2.60602380840925	12.773957074006	1.36438806714879	-1.22424522753261	1.72750125920609	1.72750125920609	ENSG00000142192.21	APP
ENST00000347136.10	1778	1.2428085435847e-08	4.98409563508232e-07	1.18599530349043	0.208297840271271	6.33274777691094	0.434640995422366	0.0486679395399727	-0.0328360177250284	0.0164140458525409	0.0164140458525409	ENSG00000148358.19	GPR107
ENST00000347739.3	2997	2.91150276699251e-05	0.000692698676335116	0.763825299547878	0.182721082315782	6.10687999582048	0.215093119176003	0.017396352066762	0.0326841388172143	0.0210164940514146	0.0326841388172143	ENSG00000120889.13	TNFRSF10B
ENST00000348126.6	233	5.62515446778921e-31	1.72144212090662e-28	1.58636230243216	0.137070433935228	6.34379173722895	0.772806142655215	0.0119532969496713	0.0103498734026489	0.0162291588391163	0.0162291588391163	ENSG00000145730.20	PAM
ENST00000348159.9	1393	1.1584572405503e-10	5.92983740704945e-09	1.41800006735326	0.220026502256231	5.65555862553373	0.661311251338292	0.0284563487001391	0.0441611438425279	0.0374684287897418	0.0441611438425279	ENSG00000116604.18	MEF2D
ENST00000348502.10	1173	2.46682217465071e-12	1.49952504979791e-10	0.670433063709892	0.0957054363888316	7.85207005604878	0.142556109604042	0.00460800101398309	0.00503195114778123	0.00913129481758195	0.00913129481758195	ENSG00000068366.19	ACSL4
ENST00000348547.6	1065	4.24699590196271e-13	2.84345348162957e-11	0.789652930745513	0.108956008558202	7.31789583456711	0.201311219471616	0.0015599825743915	0.0162471351270109	0.00871342606829846	0.0162471351270109	ENSG00000125991.19	ERGIC3
ENST00000348761.2	1978	8.80641651953218e-08	3.17458404200567e-06	1.04715331605975	0.195737862530935	6.04792615057084	0.374934993194294	0.014591051664096	0.0428789145781728	0.0225163109042981	0.0428789145781728	ENSG00000018236.15	CNTN1
ENST00000349394.6	1632	2.44475304738958e-09	1.06814136820506e-07	2.43580854570778	0.408342878102952	4.71927733158192	1.92878937493829	0.0251582242464146	0.160892267672808	0.224957634899689	0.224957634899689	ENSG00000182379.10	NXPH4
ENST00000350997.11	2816	1.36965073191201e-05	0.000346809573111698	0.573145428484375	0.131797839738009	9.06393986293654	0.10860829702079	0.000286698085849664	0.0122877923679357	0.0257693077535591	0.0257693077535591	ENSG00000149485.18	FADS1
ENST00000351718.8	208	1.08822754296202e-32	3.73052772708479e-30	1.52692171357254	0.128237317750646	7.95926865726203	0.719180747410443	0.00223334834724842	0.0224338661485717	0.00954368109788236	0.0224338661485717	ENSG00000091129.20	NRCAM
ENST00000352480.9	725	6.3275082809708e-17	6.22312621332886e-15	0.742068211451899	0.0887752141241949	7.94026595450492	0.16853172250832	0.00235999501520846	0.00180519670240823	0.00946156294898651	0.00946156294898651	ENSG00000130707.17	ASS1
ENST00000352511.5	2318	1.16595613636342e-06	3.5865977716677e-05	0.95608804262673	0.196671833022088	5.44065206691465	0.291839809404291	0.00372447132441309	0.0182861609607705	0.0542952435319889	0.0542952435319889	ENSG00000114739.14	ACVR2B
ENST00000352689.11	2768	1.12033879986125e-05	0.000288600570033622	0.506571829221738	0.11532548373457	7.10443846934152	0.0929444660866525	0.00241016614461947	0.0175397846532994	0.00928065611102601	0.0175397846532994	ENSG00000128585.18	MKLN1
ENST00000353555.8	408	9.05127649490649e-24	1.58184367449219e-21	1.13543371571516	0.112962025593922	8.79991671234333	0.392989457781453	0.000223351745082507	0.00755982443820195	0.0189172770943402	0.0189172770943402	ENSG00000172270.19	BSG
ENST00000354332.8	3076	4.02152247175801e-05	0.000932219240332357	0.915667511993533	0.222994171990779	5.80004321558564	0.311205778646351	0.0156372609249266	0.0589523401878531	0.030587569958375	0.0589523401878531	ENSG00000196154.12	S100A4
ENST00000354619.9	68	7.38306634176274e-52	7.74179650636839e-49	2.14925616592795	0.141849166666208	5.96460318106409	1.40993604333447	0.00380761976550378	0.0263741593603428	0.0248884453472202	0.0263741593603428	ENSG00000086619.13	ERO1B
ENST00000354675.10	2071	2.00559556241349e-07	6.90521419518741e-06	2.8872033557957	0.555357629722898	6.41986850409602	2.87088948158512	0.0148792797566622	0.447753865580492	0.0150425654914945	0.447753865580492	ENSG00000131016.17	AKAP12
ENST00000354725.8	2840	1.52335309927231e-05	0.000382468906304624	0.547357972680786	0.126548439993905	8.63604812461898	0.109097634275036	0.000351132935808748	0.0236706285615277	0.01590571753122	0.0236706285615277	ENSG00000197157.11	SND1
ENST00000354914.8	1063	4.17847985245518e-13	2.8028440959498e-11	1.52048605885404	0.209732321356043	8.34671444756794	0.746348532496524	0.00134685195710457	0.0646346179749873	0.0122247933875582	0.0646346179749873	ENSG00000168079.17	SCARA5
ENST00000355327.7	39	1.19144363855491e-63	2.17832556932101e-60	2.2113359688625	0.131295180172972	6.10344274324842	1.48266516300375	0.0047574842059217	0.0148214318543784	0.0211001522990581	0.0211001522990581	ENSG00000187720.14	THSD4
ENST00000355426.8	1506	5.49456859265482e-10	2.59976588540584e-08	1.12594729996327	0.181478940374138	8.37742130927513	0.419848723647557	0.00128937306033365	0.048112535638646	0.0125346862391406	0.048112535638646	ENSG00000115380.20	EFEMP1
ENST00000355443.9	1952	7.2541876084409e-08	2.64985959647679e-06	0.992228577377287	0.18426611514274	5.85085022936628	0.332328920091539	0.0222613068990919	0.0239557620537732	0.0286696948856041	0.0286696948856041	ENSG00000109736.15	MFSD10
ENST00000355520.6	2967	2.62433206063916e-05	0.000630688821205981	0.600284885555009	0.142794673590359	5.8962518856894	0.111481510423783	0.00350592992188321	0.000717729173174052	0.0270795482867827	0.0270795482867827	ENSG00000079482.13	OPHN1
ENST00000355522.5	2793	1.25385873785211e-05	0.000320104344589356	2.75431217894011	0.630565064637542	4.16341975651178	2.38865663711186	0.021944270223455	0.119038184019701	0.574474180888567	0.574474180888567	ENSG00000198535.5	C2CD4A
ENST00000355621.7	1560	1.15800507250234e-09	5.29297395446839e-08	0.48610107808419	0.0798726327099527	7.51759580598134	0.0718774288309941	0.00100205310499954	0.000234386140762284	0.00856740307902898	0.00856740307902898	ENSG00000186591.12	UBE2H
ENST00000355653.8	357	1.40699106890154e-25	2.81019863240772e-23	0.831792618551577	0.0795680852787447	7.39497365611804	0.214383375886987	0.000882009767736903	0.00764259998716322	0.00861461052465147	0.00861461052465147	ENSG00000108828.16	VAT1
ENST00000355666.5	2589	5.14639023566793e-06	0.000141737431195082	0.557794388494089	0.122357410537213	7.18662622289927	0.0982419129351247	0.0134478139779743	-0.0073208902473789	0.00900918989208392	0.00900918989208392	ENSG00000182670.13	TTC3
ENST00000355773.6	951	3.90996279739444e-14	2.93160869932085e-12	0.889629165844247	0.117614292257588	6.24526365363641	0.247969756014301	0.00274784016939935	0.0104243350782023	0.0180018424454805	0.0180018424454805	ENSG00000119899.13	SLC17A5
ENST00000356082.9	245	2.93745150615036e-30	8.54906294671613e-28	2.22042884215754	0.19425141388258	5.63708469594869	1.51867365117569	0.0180279392553149	0.0314500335574027	0.0385724784377573	0.0385724784377573	ENSG00000196878.15	LAMB3
ENST00000356327.9	648	4.50743419026198e-18	4.95984702935865e-16	1.32450218195048	0.152853141998812	6.33048208228112	0.554328708620168	0.0107503805420348	0.0242957439863285	0.0164523891449228	0.0242957439863285	ENSG00000075651.16	PLD1
ENST00000356413.5	1021	1.5623477054195e-13	1.09110323983577e-11	0.617522338348884	0.0836553967285709	7.16026555044361	0.116702269638137	0.00140857452370846	0.0014690731390092	0.00908876357901344	0.00908876357901344	ENSG00000089289.16	IGBP1
ENST00000356457.9	754	2.60676600189222e-16	2.46515706895123e-14	1.01406470318302	0.123813592176995	7.15938023785039	0.313277820579762	0.0139031511989699	-0.0079285838148909	0.00909155721268708	0.00909155721268708	ENSG00000198363.18	ASPH
ENST00000356508.9	2237	7.20905901347514e-07	2.29787547562285e-05	1.10206661781847	0.222386093061502	5.79946425937963	0.387956949115614	0.0435730532026881	-0.0140834280993598	0.0306103083780505	0.0306103083780505	ENSG00000105223.20	PLD3
ENST00000356657.10	2596	5.36230055866179e-06	0.000147285623665185	1.31297680990207	0.28856063164279	5.52072662612064	0.536273050840382	0.0779705150052368	-0.0540947402074875	0.0469303421958923	0.0469303421958923	ENSG00000160752.14	FDPS
ENST00000356736.5	176	7.3799687083093e-35	2.98989368623458e-32	1.74839491981343	0.141955124074072	9.09908735019589	0.941246947389888	0.000982099235003705	0.0292447866413241	0.0269148307001087	0.0292447866413241	ENSG00000138821.13	SLC39A8
ENST00000356825.8	564	1.37595248999061e-19	1.73955525436685e-17	0.833511021395226	0.0920581257623883	7.40583706251293	0.217056937891664	0.00410703931573623	0.00668639950360225	0.00860500846258933	0.00860500846258933	ENSG00000175387.16	SMAD2
ENST00000356839.10	826	1.88986355542875e-15	1.63141441835704e-13	1.20963686757671	0.152186844739333	7.33648675524061	0.466759408274298	0.00656001789924491	0.0281812356683257	0.00868463366981678	0.0281812356683257	ENSG00000072778.20	ACADVL
ENST00000356940.10	1970	8.44692900397691e-08	3.05735952131761e-06	0.432459443855777	0.0807232175254319	7.41595591811607	0.0605169308077043	0.00117733948615511	0.00433588505595703	0.00859701728533219	0.00859701728533219	ENSG00000099246.16	RAB18
ENST00000356978.9	566	1.52786475443985e-19	1.92478566167101e-17	1.640901930032	0.181460606739226	9.10744374185451	0.847281285352621	0.000283681833180919	0.0491082458640711	0.0271965401725024	0.0491082458640711	ENSG00000198668.11	CALM1
ENST00000357085.5	1181	2.74598516136313e-12	1.65791469894866e-10	0.868308228760841	0.124218880928888	6.10054282808129	0.238532724493758	0.00197440789919975	0.0134568051678266	0.021171087669638	0.021171087669638	ENSG00000112343.11	TRIM38
ENST00000357164.3	222	2.55630620260173e-31	8.21057916532944e-29	1.20016786122776	0.103100189260213	6.91248270711329	0.444876447367796	0.00128931123457083	0.0146551623036668	0.0102025697775091	0.0146551623036668	ENSG00000196743.8	GM2A
ENST00000357402.10	2371	1.51830131800906e-06	4.56604627496069e-05	1.29942855515865	0.270218222952041	6.12985736499507	0.594175836606938	0.0125359810083405	0.0969908510146981	0.0204688167433554	0.0969908510146981	ENSG00000013364.19	MVP
ENST00000357430.8	1760	1.14602116608694e-08	4.64294847878768e-07	0.464157692461445	0.0813232055624868	7.57979389634111	0.0692874854706516	0.00132559723483281	0.00449287330180641	0.00859459840960492	0.00859459840960492	ENSG00000123983.14	ACSL3
ENST00000357503.3	387	1.76611382166446e-24	3.25403048940472e-22	1.02898718443414	0.10077014923973	6.54141277623522	0.327878772572652	0.00179954429755656	0.0109934367696185	0.0134323901691396	0.0134323901691396	ENSG00000198113.3	TOR4A
ENST00000357727.7	2595	5.31184228319536e-06	0.000145955916054321	1.36841310240128	0.300612786440932	5.39253471357804	0.670207982493187	0.00784904803877742	0.127703023018895	0.0594566834936339	0.127703023018895	ENSG00000146592.17	CREB5
ENST00000357903.7	1369	8.68586682911304e-11	4.52401057986177e-09	0.902489426042838	0.139096697656082	8.06429650151367	0.267563618794333	0.00385216662612013	0.0251696703221211	0.0100723553526561	0.0251696703221211	ENSG00000142192.21	APP
ENST00000358187.2	2366	1.47758893476101e-06	4.45300090465761e-05	1.09058886496662	0.226533819749949	6.87221579481357	0.418396307505358	0.00977017190859467	0.0672061853271588	0.0104525288472628	0.0672061853271588	ENSG00000148841.17	ITPRIP
ENST00000358295.9	224	2.77209114964813e-31	8.82416014886205e-29	1.22237955556883	0.105070681065702	6.551170549759	0.455980851343568	0.00324285567683168	0.0064037918003855	0.013316916352584	0.013316916352584	ENSG00000219438.8	FAM19A5
ENST00000358399.7	770	4.11906030066887e-16	3.81435682699861e-14	1.02956008752251	0.126559174501647	8.99700849726683	0.335639456931608	0.000271410291141097	0.0217801706911065	0.0237544266846663	0.0237544266846663	ENSG00000119125.16	GDA
ENST00000358461.6	2890	1.91873999606921e-05	0.000473404279168577	0.70647893558566	0.165291372125278	7.01279552327924	0.182519231166743	0.00565670459016	0.0353251519584255	0.00966781586147356	0.0353251519584255	ENSG00000196526.10	AFAP1
ENST00000358506.6	1012	1.27002770757358e-13	8.94842447241366e-12	1.0892949401397	0.147017978859867	7.14308828051579	0.381906183313832	0.0230592103033828	0.00936221885867783	0.00914438791750384	0.00936221885867783	ENSG00000213639.10	PPP1CB
ENST00000358689.9	1320	3.48819127993704e-11	1.88425750776235e-09	0.692788378716144	0.104582356743143	6.46292370045326	0.152765136128412	0.00197193628428486	0.00900108224467553	0.0144342677286402	0.0144342677286402	ENSG00000197217.13	ENTPD4
ENST00000358813.5	3008	3.02356753634303e-05	0.000716730251367698	1.71848056960837	0.411939295591347	4.75793946164668	0.940050332411817	0.0455143566143105	0.0221077583548964	0.209026618264132	0.209026618264132	ENSG00000115009.13	CCL20
ENST00000358869.5	484	9.56219769797663e-22	1.40872509226555e-19	0.895038944188183	0.0934129897692555	6.89517839816131	0.244586596646505	0.00278157785049961	0.00254115110257007	0.010307402135947	0.010307402135947	ENSG00000197712.12	FAM114A1
ENST00000358932.9	2454	2.56892664749208e-06	7.46433356449777e-05	0.7405671315313	0.157480978601701	6.40437239050019	0.194292213236969	0.0164358606080402	0.0207645273239838	0.0152723609229608	0.0207645273239838	ENSG00000100814.18	CCNB1IP1
ENST00000359062.3	715	5.03849180174031e-17	5.02467999204603e-15	0.846557793628707	0.100951429496811	7.72745087085038	0.227227458726991	0.00083547152445059	0.0144513151517237	0.00879897211016512	0.0144513151517237	ENSG00000172572.6	PDE3A
ENST00000359591.9	506	3.61131103879624e-21	5.08895103380093e-19	1.19786552187866	0.12684784451621	7.85454628194453	0.449772993341784	0.000777526099421784	0.0233580373881911	0.00913945868666547	0.0233580373881911	ENSG00000197324.9	LRP10
ENST00000359634.10	1103	7.3669627948996e-13	4.76241083524498e-11	0.766198545634624	0.106825283238047	7.62797834604322	0.189812032766452	0.000959054658426175	0.0161584070499074	0.00863945666183992	0.0161584070499074	ENSG00000196950.14	SLC39A10
ENST00000359635.9	2738	9.88949541639146e-06	0.000257545866022782	2.74037550086747	0.620054003574994	5.65155355989292	2.71425772654565	0.0702468016109102	0.506453649413159	0.0377030109033918	0.506453649413159	NA	NA
ENST00000359867.7	788	6.75769908194892e-16	6.11486009313814e-14	1.24815796613692	0.154574116948351	6.13916153355585	0.478461430770933	0.0155870684956066	-0.00172214569358505	0.0202526679499373	0.0202526679499373	ENSG00000213923.12	CSNK1E
ENST00000360064.7	2645	6.70418539335764e-06	0.000180731657953865	0.937663941229253	0.208236949632343	5.89330054074307	0.315799252635092	0.0248012842076007	0.040242656580674	0.0271795309422889	0.040242656580674	ENSG00000198626.16	RYR2
ENST00000360115.8	2555	4.39748407389887e-06	0.000122764788515674	5.53490363584371	1.20542716292847	2.07430463736191	9.2072160609734	0.825393984549026	-0.804558255110755	1.35418798313966	1.35418798313966	ENSG00000127603.25	MACF1
ENST00000360568.7	1651	3.32776580408631e-09	1.43720783097862e-07	1.71805835567653	0.290479794705399	5.69282906166846	0.986771567411496	0.0463434001456204	0.0802243665525153	0.035407832778646	0.0802243665525153	ENSG00000072682.18	P4HA2
ENST00000360596.7	8	1.81299642873456e-104	1.61592371693112e-100	2.24152410724177	0.103268984807213	7.04331044649186	1.52012647687154	0.00358824447797544	0.0124084803566932	0.00952859997605677	0.0124084803566932	ENSG00000131069.20	ACSS2
ENST00000360779.4	2119	2.86307168629208e-07	9.63418893437332e-06	5.73781930960357	1.11799413655503	3.35579551051592	10.3906801220503	0.472318432175464	0.170067809265112	1.40254790188166	1.40254790188166	ENSG00000125775.15	SDCBP2
ENST00000360804.4	424	2.75907967235021e-23	4.63993907918065e-21	1.4587266303358	0.146737705904228	6.7646535309353	0.664203359816093	0.0200708073196663	0.0122271241813875	0.0112291034502036	0.0122271241813875	ENSG00000118785.14	SPP1
ENST00000360835.9	516	5.00570571669032e-21	6.91718682990091e-19	2.6214909137603	0.278613332804922	5.10136916538195	2.14152665721516	0.0105209865284827	0.0893068558925371	0.105917097296516	0.105917097296516	ENSG00000159307.19	SCUBE1
ENST00000361060.5	2923	2.20860165856352e-05	0.000538768842498163	0.848314779996294	0.199947566553229	8.13604069175134	0.263866225032718	0.000494854304396785	0.0594736897514402	0.0105113751396473	0.0594736897514402	ENSG00000198380.12	GFPT1
ENST00000361204.9	2191	5.1006234271682e-07	1.65994912300685e-05	0.725693986013126	0.144488927405061	7.06159257547706	0.183041988571884	0.00387430527412937	0.0274412699398679	0.00945018322694132	0.0274412699398679	ENSG00000198911.12	SREBF2
ENST00000361464.8	1897	4.9852000232989e-08	1.87382552694415e-06	0.520828210307694	0.0955325998260886	7.66425112247726	0.0923303805511327	0.00154217472707876	0.0121475417172186	0.00868707995504965	0.0121475417172186	ENSG00000198408.14	OGA
ENST00000361658.6	2383	1.73987967099885e-06	5.20605875203113e-05	1.11056949657434	0.23226360213512	5.32629026115116	0.376776390042405	0.0133395180821477	-0.00488075804966068	0.0675800532330246	0.0675800532330246	ENSG00000083290.20	ULK2
ENST00000361689.6	2510	3.51097580111114e-06	9.97396886543541e-05	0.844938793234056	0.182161249020347	7.4432814047338	0.25399573406713	0.00662167575693604	0.0431524052100432	0.00858001452095186	0.0431524052100432	ENSG00000127603.25	MACF1
ENST00000361956.7	31	4.65478602456056e-68	1.07066084740408e-64	2.53157736364203	0.145219575117299	6.49418014727321	1.94797165442811	0.00561426752563528	0.0260188199702382	0.0140193067633343	0.0260188199702382	ENSG00000198732.10	SMOC1
ENST00000366510.4	877	6.48672783456297e-15	5.27399819288116e-13	0.900672081817072	0.115558134800484	8.84328422176569	0.256453120880084	0.000174534126779757	0.0161880423615624	0.0198559896510705	0.0198559896510705	ENSG00000143653.10	SCCPDH
ENST00000366542.6	1858	3.04720271113204e-08	1.1694173418437e-06	1.00285308912135	0.181062809820547	7.13983229436458	0.341054784828206	0.018933387461761	0.0302422241884064	0.00915527107132547	0.0302422241884064	ENSG00000143702.16	CEP170
ENST00000366592.8	2064	1.88261523066919e-07	6.5037788957188e-06	2.08735074736997	0.400599324668509	4.75021994625019	1.36821818815655	0.0285906888908874	0.0477946178500619	0.212129039496411	0.212129039496411	ENSG00000077585.14	GPR137B
ENST00000366871.7	1468	2.84401580641538e-10	1.3814012470071e-08	0.633296167549253	0.100410815934994	8.27028305903264	0.13241800909785	0.00235830703255317	0.0127651909025438	0.0115237089756445	0.0127651909025438	ENSG00000164458.9	TBXT
ENST00000366930.9	984	8.67344916457737e-14	6.2850774312096e-12	1.02157984084084	0.13694691716013	6.27673155790237	0.319948494290634	0.0107270093265187	-0.00215090566787658	0.0174046778529765	0.0174046778529765	ENSG00000092969.12	TGFB2
ENST00000366988.5	2963	2.59481021064889e-05	0.000624126990499228	0.440579458193233	0.104740488197278	7.18921743582922	0.0713977615359177	0.00153323430905197	0.0149226204926541	0.00900174218017936	0.0149226204926541	ENSG00000117691.10	NENF
ENST00000366997.9	2487	3.06063087516326e-06	8.77503916054046e-05	0.45498366849457	0.0974956268720578	8.47173220401844	0.0735095182900442	0.000273629176517187	0.0139844667122461	0.0135971994761245	0.0139844667122461	ENSG00000123684.13	LPGAT1
ENST00000367029.5	2678	7.71102934242464e-06	0.000205312634888815	4.89994370514741	1.09543584814965	3.09190935755161	7.35348662855086	0.146621240722566	0.041693927360853	1.65334830539445	1.65334830539445	ENSG00000123689.6	G0S2
ENST00000367041.5	526	9.33072920702693e-21	1.26486371744838e-18	1.10725893572399	0.118507327470034	7.56478050239943	0.384659489219095	0.0122528886089505	0.00881309138718441	0.00858487659224003	0.00881309138718441	ENSG00000117335.19	CD46
ENST00000367055.8	84	2.05754866266654e-46	1.74656487908065e-43	1.94324830742998	0.135850825353559	7.82133995410804	1.15501073139794	0.00086352188485279	0.0268196482390122	0.00903514878517281	0.0268196482390122	ENSG00000112096.18	SOD2
ENST00000367063.6	18	3.30387377462457e-79	1.30877453125461e-75	3.14236524600981	0.1667585963764	6.08459938655669	2.98102023522427	0.020145689070589	0.00320735271089602	0.0215669551275515	0.0215669551275515	ENSG00000196352.15	CD55
ENST00000367064.8	228	3.4819179998404e-31	1.08892403973956e-28	2.66827465704189	0.229738327062068	6.47918771913459	2.19924253232913	0.0198139542903912	0.0593555940915255	0.0142156280045998	0.0593555940915255	ENSG00000196352.15	CD55
ENST00000367080.8	2331	1.23763320026499e-06	3.78585146768317e-05	0.730880329348601	0.150712026865329	5.83457850709448	0.162184074417976	0.00480365336547445	-0.00239333127877418	0.029267519197309	0.029267519197309	ENSG00000123836.15	PFKFB2
ENST00000367123.7	2604	5.6042965592212e-06	0.000153459585967246	0.573195761733625	0.126232516805025	6.33549482913071	0.10356583827305	0.00753422661746944	-0.00128444675217917	0.0163677458309268	0.0163677458309268	ENSG00000171943.11	SRGAP2C
ENST00000367214.5	2238	7.22472781415819e-07	2.30184089392643e-05	1.01367733165868	0.204567438304814	5.96459109841114	0.328399749243295	0.037882942891247	-0.0127114061066295	0.0248888123306437	0.0248888123306437	ENSG00000058673.16	ZC3H11A
ENST00000367334.9	1658	3.50053582197383e-09	1.5054415334742e-07	0.946441956305576	0.160245045830509	7.32361908710231	0.299539882652524	0.001917101771041	0.036600610298792	0.00870422355653915	0.036600610298792	ENSG00000116857.17	TMEM9
ENST00000367468.10	20	2.3320652662968e-77	8.31427908740135e-74	3.11247341612575	0.167182927607943	6.4995694624989	2.93978738736711	0.00616040312098711	0.0357647938043568	0.0139499388686242	0.0357647938043568	ENSG00000073756.12	PTGS2
ENST00000367498.8	478	7.45820258714872e-22	1.11255162609634e-19	0.898896772514456	0.0935653562146117	7.36487089806293	0.246135744908851	0.00448493882411413	0.000178964448109548	0.00864677500123663	0.00864677500123663	ENSG00000116679.16	IVNS1ABP
ENST00000367545.7	2252	7.63329184938314e-07	2.41689272659154e-05	0.661571031082005	0.133798921918515	6.93516042653251	0.15278545055794	0.00215837453144586	0.0246948527283893	0.0100709468786339	0.0246948527283893	ENSG00000152818.18	UTRN
ENST00000367577.6	1898	5.02594905490789e-08	1.88814684621261e-06	0.520781488020728	0.0955493994117538	6.73896092330074	0.0868482081357378	0.00225480793146956	0.00460044288879625	0.0114397236604507	0.0114397236604507	ENSG00000162783.10	IER5
ENST00000367589.3	1384	1.07823815674367e-10	5.55510791390539e-09	0.706215135814802	0.109396521189904	7.42124763498718	0.16398306403432	0.00105661219531675	0.0168947860773629	0.00859320353115708	0.0168947860773629	ENSG00000143324.13	XPR1
ENST00000367590.8	941	3.22790648235227e-14	2.44593670369443e-12	0.870391226181913	0.114693632076915	6.99629460319792	0.24305982107113	0.00272370572681295	0.017008238131679	0.00974752720432111	0.017008238131679	ENSG00000143324.13	XPR1
ENST00000367600.5	418	1.64640140030342e-23	2.80849295328314e-21	1.09078640963669	0.109162205591242	7.10292354822431	0.371244161989881	0.00146552220123465	0.0164090584930821	0.00928631536100935	0.0164090584930821	ENSG00000116260.17	QSOX1
ENST00000367602.8	808	1.21952405236044e-15	1.07619978996917e-13	1.0189920805091	0.127334768010388	6.16060376089249	0.330194960452938	0.00455466742503753	0.0188097105885305	0.0197665472913516	0.0197665472913516	ENSG00000116260.17	QSOX1
ENST00000367634.6	2035	1.50865956398496e-07	5.28616518675104e-06	1.95249231504284	0.371797106918828	4.89548146077678	1.19100947599681	0.0473833508698004	0.011793654013203	0.159966282200016	0.159966282200016	ENSG00000116191.17	RALGPS2
ENST00000367651.4	1299	2.45634543781988e-11	1.34832374979453e-09	1.97955579785654	0.296520433965999	5.71574691960627	1.28110158835949	0.0403262328901884	0.0915603187488879	0.0342462853633769	0.0915603187488879	ENSG00000164442.10	CITED2
ENST00000367658.3	2754	1.06386765756227e-05	0.000275446693735731	1.2221258459671	0.277518224243691	5.09631152637925	0.457892078065426	0.00852122149552945	0.00374703231845181	0.107003325685528	0.107003325685528	ENSG00000112406.5	HECA
ENST00000367662.5	542	2.74008951933546e-20	3.60478492779881e-18	1.31616888744551	0.142617371970007	5.94997564229095	0.540938850648688	0.00517172188022233	0.0213891388258036	0.0253378503012246	0.0253378503012246	ENSG00000116183.11	PAPPA2
ENST00000367942.4	2946	2.38448142831213e-05	0.000577131920449314	0.344122350651703	0.0814401185348446	7.82420475387524	0.0407597234299257	0.000905028734400661	0.00563705347123566	0.00904371062605366	0.00904371062605366	ENSG00000118217.6	ATF6
ENST00000367975.6	1007	1.17749253236874e-13	8.3376293473705e-12	0.789642045079092	0.106430935470362	6.48788841930689	0.188614924547579	0.00289022414016656	-0.000947028214452193	0.0141010918974779	0.0141010918974779	ENSG00000143252.14	SDHC
ENST00000368026.11	175	6.85425463980563e-35	2.79277584478115e-32	1.63553859816012	0.132727903966554	6.6250400145105	0.823635987611101	0.00332438562006104	0.0231006591169712	0.0125031572742354	0.0231006591169712	ENSG00000158769.18	F11R
ENST00000368199.7	1395	1.19681946127554e-10	6.1174204205585e-09	2.11189110871068	0.327946875300257	7.85410743404141	1.4670842001384	0.00204878073606172	0.159274948792741	0.0091380072840634	0.159274948792741	ENSG00000027869.11	SH2D2A
ENST00000368404.9	51	6.92514445848391e-59	9.68216667583798e-56	1.82359259220169	0.112703238266151	6.56992131645485	1.00393792515741	0.0059526502514506	0.00191102782048501	0.0131003796220647	0.0131003796220647	ENSG00000169241.19	SLC50A1
ENST00000368575.3	1428	1.91158130068753e-10	9.54505553671033e-09	0.586987284288212	0.0921735801919459	6.77803965457042	0.11071750807971	0.00162059718663574	0.00756851094448142	0.0111233561414659	0.0111233561414659	ENSG00000143545.8	RAB13
ENST00000368704.5	301	8.18615053069373e-28	1.93922019083251e-25	2.12119590454312	0.194051682606626	5.95164890125025	1.3950288862621	0.0154994864460032	0.0409845968376906	0.0252859192845442	0.0409845968376906	ENSG00000188643.11	S100A16
ENST00000368705.2	1335	5.05831924192382e-11	2.70171082566394e-09	2.46052595244446	0.374554363390117	4.81252955768145	1.88891481685233	0.0222623750037716	0.0685606600668753	0.188174081698093	0.188174081698093	ENSG00000188643.11	S100A16
ENST00000368706.9	2305	1.05225672092955e-06	3.25510252621087e-05	5.76334273936367	1.18062446741272	2.18852418912189	10.0087813854864	0.664432611056968	-0.609500703464971	1.4263785885234	1.4263785885234	ENSG00000188643.11	S100A16
ENST00000368716.9	896	1.0547979441049e-14	8.39411971054194e-13	0.62626654654308	0.0809917862609264	7.69057811955812	0.120904670901017	0.00111031629467108	0.00294185208697588	0.00872918786793229	0.00872918786793229	ENSG00000196154.12	S100A4
ENST00000368738.4	2204	5.52518466473489e-07	1.78751255596305e-05	5.61137676547648	1.1206805682472	2.69768188343434	9.67927705862309	0.111563773081541	0.179701598648837	1.77232363098877	1.77232363098877	ENSG00000163220.11	S100A9
ENST00000368984.8	2702	8.55650503134691e-06	0.000225834441774709	1.70424530066016	0.382910670745913	5.52034121398728	1.04728031157197	0.0288970743315296	0.191033798325098	0.0469624085463243	0.191033798325098	ENSG00000166033.13	HTRA1
ENST00000369026.3	920	1.68896608897657e-14	1.30902215226506e-12	1.19573698071891	0.155850518812374	9.33053667059236	0.435598869569695	0.00019403126425128	0.0081344580508256	0.0362400450568781	0.0362400450568781	ENSG00000143384.13	MCL1
ENST00000369047.9	437	5.58469693730343e-23	9.11238513541153e-21	2.87841127119541	0.29161553947637	5.34283664018986	2.53514701165849	0.0621254648773851	-0.000160992608568111	0.0654339694187566	0.0654339694187566	ENSG00000143369.15	ECM1
ENST00000369443.10	1531	8.31233759582506e-10	3.87134500282632e-08	0.787951161561048	0.128354943164956	6.08417137645793	0.191503742383579	0.00313476647606765	0.00341977412637852	0.0215777206762509	0.0215777206762509	ENSG00000196505.11	GDAP2
ENST00000369472.1	1710	6.81859419071487e-09	2.84323415306862e-07	1.90716093289653	0.32908567791495	4.98599048116138	1.18730099095553	0.0288473495933049	0.0913053301135742	0.133598725519808	0.133598725519808	ENSG00000146278.10	PNRC1
ENST00000369627.6	2747	1.02678559768377e-05	0.000266523189869834	0.529758824986706	0.120087112268407	6.52097028196047	0.0903525626861036	0.00795073131469971	-0.000251682701306594	0.0136806404847478	0.0136806404847478	ENSG00000135317.13	SNX14
ENST00000369642.7	2063	1.86837553220863e-07	6.45771444249173e-06	0.772722386701436	0.148258945746673	6.45586340688519	0.198007301988232	0.0184400226248812	0.00515664726932271	0.0145310498659912	0.0145310498659912	ENSG00000155366.16	RHOC
ENST00000369682.4	2547	4.23657502433629e-06	0.000118597156769197	1.28121356219839	0.278559472239939	5.08815188411966	0.502135685743414	0.00761388996389182	0.00449014522996671	0.108779179397999	0.108779179397999	ENSG00000130827.6	PLXNA3
ENST00000369762.7	702	3.31662750035718e-17	3.36878642856793e-15	0.929972505245764	0.110253752181597	7.74016521735054	0.27404172599807	0.00095640273279339	0.0172774320723883	0.00882599388379218	0.0172774320723883	ENSG00000071553.17	ATP6AP1
ENST00000369764.1	1276	1.51238561406506e-11	8.45134355997608e-10	1.36807069299707	0.20277607347214	5.49787477453582	0.564565450714767	0.0127910681363443	-0.00894078763193972	0.0488861358228237	0.0488861358228237	ENSG00000107960.11	STN1
ENST00000369779.9	27	4.16492018120732e-71	1.09990914296595e-67	2.2400928561762	0.125639082546128	7.77024968632187	1.52434701616313	0.00454445465112294	0.0191333139434262	0.00889605947587888	0.0191333139434262	ENSG00000168679.18	SLC16A4
ENST00000369781.8	2882	1.84398384410036e-05	0.000456222845314823	1.13536228112707	0.265086366369922	5.88820977501949	0.409065397442369	0.0780530961123962	-0.0501141653367076	0.0273530763404169	0.0273530763404169	ENSG00000168679.18	SLC16A4
ENST00000369807.6	2835	1.50269167869921e-05	0.000377946834066909	2.07249833884665	0.478825745851372	5.04810898605362	1.32593944443079	0.225987206748015	-0.179281412905327	0.117923935587169	0.117923935587169	ENSG00000013563.14	DNASE1L1
ENST00000369977.8	2402	1.89928165246241e-06	5.63806739996584e-05	5.92271281582438	1.24326028008196	2.26820938291422	10.5664067996152	0.845536086870866	-0.791975249375703	1.47300809917334	1.47300809917334	ENSG00000196586.14	MYO6
ENST00000370035.8	45	9.81402193236663e-62	1.55506448858993e-58	1.90648752317277	0.114991073633034	7.00607842697512	1.10627593922237	0.0016137170586103	0.0182207034643063	0.00969988443946776	0.0182207034643063	ENSG00000162636.16	FAM102B
ENST00000370192.7	1819	2.0169150463267e-08	7.9062182772556e-07	1.23419178343026	0.219977201663037	5.33407417651287	0.478547283572191	0.00602453035829531	0.0209485647494087	0.0665604235189552	0.0665604235189552	ENSG00000188641.13	DPYD
ENST00000370377.8	2356	1.37921798223932e-06	4.17418331942242e-05	0.389828477731354	0.0807435223829539	7.34695296713107	0.0499137628342941	0.00110945578966153	0.00429540698432662	0.00866981882054834	0.00866981882054834	ENSG00000102181.21	CD99L2
ENST00000370501.4	848	3.80097095499439e-15	3.19604284168538e-13	1.98430796047814	0.252413995430297	5.22806137921599	1.19937625155441	0.0134814357230173	0.0091845979636474	0.0820878019106116	0.0820878019106116	ENSG00000101188.5	NTSR1
ENST00000370765.10	1038	2.47110505739308e-13	1.69749205214216e-11	1.02808631778358	0.140440001468579	8.29593942892869	0.340756515859137	0.000573377766394481	0.0290117132523474	0.0117482654013086	0.0290117132523474	ENSG00000151914.20	DST
ENST00000370766.8	2124	2.97182485123066e-07	9.97660071526133e-06	1.22697730193012	0.239399690576591	5.92583815729068	0.520416644053314	0.00601125126190817	0.079957066510343	0.0261023080056211	0.079957066510343	ENSG00000186376.15	ZNF75D
ENST00000370938.7	28	1.12385491910395e-70	2.86197682684957e-67	2.51125645960298	0.141288206267717	6.01983341351505	1.90578018813471	0.00666192238908958	0.0106599355676668	0.023281613456434	0.023281613456434	ENSG00000116761.11	CTH
ENST00000370966.9	918	1.57624523688832e-14	1.22432015654776e-12	1.66908478775872	0.217295240400638	6.38411648894199	0.892413874419198	0.0187831495182731	0.0520426827328835	0.015581742939102	0.0520426827328835	ENSG00000024526.17	DEPDC1
ENST00000371045.9	14	6.83581125829846e-89	3.48157632829795e-85	1.80562021859147	0.0903297057838676	7.40931398726465	0.987870659032289	0.00144963715636584	0.0107895464641343	0.00860215910018204	0.0107895464641343	ENSG00000184588.18	PDE4B
ENST00000371095.7	372	4.46085915922563e-25	8.55045971745764e-23	1.07047881489583	0.103489064262084	7.78566497247781	0.34824488719683	0.00712964377979584	-0.00154536971155163	0.00893533585296676	0.00893533585296676	ENSG00000087460.24	GNAS
ENST00000371244.9	13	1.56265483824312e-90	8.57104158354519e-87	1.73211797661031	0.085846616453018	8.02674512436258	0.908913375336701	0.000697092389705667	0.0103573699449417	0.0098683659852081	0.0103573699449417	ENSG00000162409.11	PRKAA2
ENST00000371250.4	356	1.32595217964106e-25	2.65577792744737e-23	1.69656596249777	0.162203816975262	5.71220995561918	0.874850429295694	0.00504463418402565	0.00914237802085155	0.0344204831779906	0.0344204831779906	ENSG00000162407.9	PLPP3
ENST00000371335.4	2060	1.82644677475025e-07	6.32198838965008e-06	0.487093234382248	0.0933811073601425	7.3990072305942	0.0816419831484563	0.00162487029447315	0.0114551765232365	0.00861092150440473	0.0114551765232365	ENSG00000005893.15	LAMP2
ENST00000371341.5	1009	1.23878957657252e-13	8.75427670643482e-12	0.885538060082371	0.119464445124154	6.40114690429242	0.247741664944069	0.00608669355869513	0.00952376667597176	0.0153209369145378	0.0153209369145378	ENSG00000116209.11	TMEM59
ENST00000371579.7	1679	4.3118082706632e-09	1.8311445916103e-07	0.962742417661777	0.163961345634967	6.74454731664697	0.310321876264488	0.00384912526858925	0.0364758590250544	0.0113930596930696	0.0364758590250544	ENSG00000176978.14	DPP7
ENST00000371589.9	2960	2.55512106977488e-05	0.000615507948510907	0.440055395184881	0.104529327751287	6.97946802168144	0.0712062816815598	0.0029157860678644	0.0134737844723394	0.00983208169999314	0.0134737844723394	ENSG00000177239.15	MAN1B1
ENST00000371626.8	866	5.53192335867106e-15	4.55482982871456e-13	0.863971086480903	0.1105644344556	7.05922423690822	0.238603204482282	0.00392935702472824	0.0144073842250016	0.00946013381933321	0.0144073842250016	ENSG00000117862.12	TXNDC12
ENST00000371655.4	649	4.57642575909101e-18	5.02800404200656e-16	1.85488827190188	0.214104698788154	9.32274827590727	1.08719213682355	0.000110967868991181	0.068650265195758	0.0358690885906998	0.068650265195758	ENSG00000169213.7	RAB3B
ENST00000371666.8	1868	3.43441918417028e-08	1.31096266331947e-06	0.656338524231773	0.118951213883509	6.99296956507647	0.146213347058455	0.00352661710915175	0.0176974698173888	0.00976397220219274	0.0176974698173888	ENSG00000131724.11	IL13RA1
ENST00000371698.3	605	7.01110217748606e-19	8.26313437460274e-17	0.996499933361736	0.112285254294342	6.35503249956421	0.302974004661202	0.00286759803494627	0.00347036384532604	0.0160443694629711	0.0160443694629711	ENSG00000172889.16	EGFL7
ENST00000371766.6	1919	5.9927515970656e-08	2.22671787325256e-06	5.5612761513721	1.02625177847543	2.0874908951261	9.29305201719741	0.216592818289201	-0.198199958724951	1.36319625094677	1.36319625094677	ENSG00000122133.17	PAEP
ENST00000371781.3	1126	1.04083775266684e-12	6.59110969060006e-11	3.4438789870433	0.4833517139317	5.42486680493642	3.83844539845236	0.041679313957425	0.308764005083643	0.0559239667081448	0.308764005083643	ENSG00000160349.9	LCN1
ENST00000371984.8	2306	1.05727109787002e-06	3.26919593939826e-05	0.416433461883652	0.0853230465690334	7.05427265707773	0.0549380094362727	0.00143889630197933	0.00220230492721001	0.00948113711175284	0.00948113711175284	ENSG00000085998.14	POMGNT1
ENST00000372067.7	2186	4.93701640295721e-07	1.61037976942571e-05	1.45724616048367	0.289783295416683	5.33523607421853	0.676933274998967	0.0595517751498506	-0.00972257099279245	0.0664097623039781	0.0664097623039781	ENSG00000112715.21	VEGFA
ENST00000372164.7	201	3.70140813081927e-33	1.31306072318377e-30	1.69395002056228	0.141202370026313	6.01948434698491	0.866315894113806	0.00661582666005091	0.000229038921101272	0.0232913372915209	0.0232913372915209	ENSG00000108219.15	TSPAN14
ENST00000372185.5	2076	2.0566169558955e-07	7.0638254057405e-06	0.935718874002281	0.180148743065254	6.26109275065303	0.275579144135503	0.030982686176833	-0.0148474351939914	0.0176976682651532	0.0176976682651532	ENSG00000122378.14	PRXL2A
ENST00000372360.8	215	6.62986508440502e-32	2.19877162780658e-29	1.33213494392624	0.113321750556385	8.18637092050144	0.547785235627803	0.00240415693293233	0.016858571790813	0.0108603505392429	0.016858571790813	ENSG00000138326.19	RPS24
ENST00000372397.6	1536	8.89504675174289e-10	4.12924748428564e-08	2.23803698275962	0.365210635512576	5.88148905601098	1.66269743080973	0.0212354971282464	0.178832715309002	0.0275843077924697	0.178832715309002	ENSG00000157514.16	TSC22D3
ENST00000372410.7	2917	2.11099250078466e-05	0.000516017172697803	0.912996508381064	0.214680475232567	6.78540998625293	0.282728593660321	0.0580652835766872	-0.017240525619792	0.0110662760924339	0.0110662760924339	ENSG00000148358.19	GPR107
ENST00000372422.7	2637	6.42280596022616e-06	0.000173671504053078	0.506633080966966	0.112286429513368	6.377416133337	0.0826942162770741	0.00322598970402717	0.0038878761185352	0.0156863736752637	0.0156863736752637	ENSG00000137207.12	YIPF3
ENST00000372431.8	296	6.53644847059547e-28	1.57457743833561e-25	1.34489911461335	0.122805142369284	6.3410654975218	0.547662296009448	0.00634716482876813	-5.19054998717071e-05	0.0162744896597419	0.0162744896597419	ENSG00000100979.15	PLTP
ENST00000372764.4	2174	4.67229467487099e-07	1.53244387993101e-05	0.995857022664164	0.197617995373375	5.48578795072742	0.344382809391329	0.00599458017253406	0.052584727970553	0.0499664225494506	0.052584727970553	ENSG00000122861.16	PLAU
ENST00000372838.9	622	1.61242987622812e-18	1.84843568962331e-16	1.69020891922801	0.192472822894097	5.48442124088341	0.861552992183405	0.00547806502382252	0.000160853716208716	0.0500906163054113	0.0500906163054113	ENSG00000167123.19	CERCAM
ENST00000372925.6	1162	2.15083370088029e-12	1.31981967476392e-10	1.54694900716995	0.220227013465163	6.44189257645603	0.776115294186969	0.0523857429129132	0.0203641632767644	0.0147259566334546	0.0203641632767644	ENSG00000127603.25	MACF1
ENST00000372994.2	1762	1.16023717814429e-08	4.69520725030651e-07	0.73102156931526	0.128126482106859	6.08902727955297	0.173280035700305	0.00316858408966551	0.0130342599841612	0.0214560090359533	0.0214560090359533	ENSG00000171159.5	C9orf16
ENST00000373008.6	11	1.45189552252934e-92	9.41145075803928e-89	2.29864847093194	0.112640714264205	7.70406920591733	1.60036095448726	0.00372460666486647	0.0153072891000588	0.00875324884485218	0.0153072891000588	ENSG00000122884.12	P4HA1
ENST00000373210.4	1605	1.76106459198292e-09	7.82373518172896e-08	0.941701299458991	0.156469345964972	5.75187394131971	0.272145534162943	0.00415471677899251	0.00347669939865308	0.0325692675610665	0.0325692675610665	ENSG00000134698.11	ago-04
ENST00000373212.6	1596	1.62691897629629e-09	7.26853575725757e-08	0.670204098339991	0.111121843095259	6.65215397038555	0.149569736844981	0.00198464898229328	0.0165374470370379	0.0122299258736809	0.0165374470370379	ENSG00000131171.13	SH3BGRL
ENST00000373275.4	2466	2.74677706902828e-06	7.94226245458203e-05	1.01984583405793	0.217502155418801	6.64520733853088	0.368794282707785	0.00248032054434349	0.0684804608733931	0.0122986800538916	0.0684804608733931	ENSG00000165288.10	BRWD3
ENST00000373616.9	2727	9.39654580544384e-06	0.000245695380312199	0.988586364945407	0.223126302497368	7.85373201637944	0.352933316526168	0.00574255015502514	0.0689354701441953	0.00913676722583298	0.0689354701441953	ENSG00000137409.19	MTCH1
ENST00000373627.9	1659	3.57180209809899e-09	1.53516441713593e-07	1.33487047663051	0.226138318134716	7.90460400148793	0.59593000352849	0.00439573278362613	0.0723120756095709	0.0093180982056174	0.0723120756095709	ENSG00000137409.19	MTCH1
ENST00000373644.5	2236	7.18808307848343e-07	2.29221411372175e-05	0.813731012628555	0.164184065042022	5.68346664749937	0.216338044465221	0.0045295344418009	0.0175837107971653	0.0359050763787836	0.0359050763787836	ENSG00000138336.9	TET1
ENST00000374279.4	1788	1.4789536221497e-08	5.89771431977893e-07	0.696354216670242	0.122944169968931	7.06927912408942	0.163611081237547	0.00112491904846623	0.0215479843455577	0.00941831097378294	0.0215479843455577	ENSG00000148154.10	UGCG
ENST00000374379.9	706	3.85607084911071e-17	3.89452232046728e-15	0.732979054699578	0.0870811589403315	7.31512925908547	0.170277242279356	0.00120790887291669	0.0101667834906702	0.00871798282783427	0.0101667834906702	ENSG00000169504.15	CLIC4
ENST00000374466.4	2144	3.49647596542366e-07	1.16283918954556e-05	0.640532932254069	0.125730080297966	6.12897284723257	0.134531297713243	0.0032225475146988	0.0110856606386063	0.0204895321229007	0.0204895321229007	ENSG00000169826.8	CSGALNACT2
ENST00000374479.3	845	3.29288580938189e-15	2.77865005623866e-13	1.18705484201343	0.150655356731692	5.81432027301961	0.429898153052872	0.00401229802126325	0.00494819406450606	0.0300332567466667	0.0300332567466667	ENSG00000179163.11	FUCA1
ENST00000374490.8	2920	2.14862488681791e-05	0.000524676537430357	0.90876196558886	0.213883786794915	5.416000538696	0.251545651134836	0.011753387009183	-0.00701443937848654	0.056866024371416	0.056866024371416	ENSG00000117305.15	HMGCL
ENST00000374492.8	1100	6.89751481624342e-13	4.47109451324928e-11	0.61090418109563	0.0850669506298822	7.10334118870119	0.11834881172361	0.00156982636297103	0.00641471886149432	0.00928475277122918	0.00928475277122918	ENSG00000088298.13	EDEM2
ENST00000374572.7	554	6.41656162373169e-20	8.258601263873e-18	1.57299471925632	0.172155214701327	5.831463595052	0.752701507424078	0.0150724303716157	-0.00206269114462222	0.0293836965516746	0.0293836965516746	NA	NA
ENST00000374586.8	1864	3.28299115671148e-08	1.25584979312315e-06	0.81314141507358	0.147158047625231	7.92833908015239	0.224346277449403	0.000626176383788846	0.0318570600875157	0.00941205066848439	0.0318570600875157	ENSG00000106771.13	TMEM245
ENST00000374720.8	1396	1.23510901496112e-10	6.30861126094468e-09	0.737509250619452	0.114609875200433	8.81914028980101	0.17876653576915	0.000377746604362192	0.0191104625760993	0.0193253886358261	0.0193253886358261	ENSG00000070214.16	SLC44A1
ENST00000374736.8	1479	3.36202908127522e-10	1.62086627188133e-08	1.5648497993906	0.249136579559272	5.20258484309123	0.746697056233097	0.00671817382985166	0.00837006096671775	0.0863853790818884	0.0863853790818884	ENSG00000165029.16	ABCA1
ENST00000374994.9	2380	1.67938358162474e-06	5.03137676067942e-05	1.09449821878076	0.228562700617158	6.22011895418572	0.40096339001788	0.0598601307822085	-0.00787827485270796	0.0185012313879042	0.0185012313879042	ENSG00000106799.13	TGFBR1
ENST00000375400.7	1556	1.10059005846857e-09	5.04578690651156e-08	0.598041122207109	0.0981345424279784	6.59956946373333	0.109728392319492	0.0016735747226855	0.0013669717326526	0.0127720079036375	0.0127720079036375	ENSG00000197321.14	SVIL
ENST00000375773.6	1974	8.70659176317442e-08	3.14495855664331e-06	0.93740611934879	0.175155962123744	5.76886316139151	0.290730995027827	0.0141764815888632	0.0197134249737117	0.0318429350123785	0.0318429350123785	ENSG00000115919.15	KYNU
ENST00000375856.5	1499	4.58441449030578e-10	2.18070107282697e-08	0.91294091236638	0.146475813339717	7.34230601765688	0.275784529513945	0.000806583628413684	0.0313761622118836	0.00867627292344367	0.0313761622118836	ENSG00000185950.9	IRS2
ENST00000375963.8	1157	1.73200403303833e-12	1.06740549327368e-10	1.11122190892346	0.157519189252295	6.24003505085427	0.392106181221186	0.0191144117218768	0.00796301572779645	0.0181040307521735	0.0181040307521735	ENSG00000083223.18	TUT7
ENST00000376327.6	2887	1.91241471661911e-05	0.000472333976286142	0.406205012121543	0.0950214146815487	7.68314027190266	0.0603356366594986	0.000937745558911128	0.0126058583132131	0.00871664412595438	0.0126058583132131	ENSG00000102007.11	PLP2
ENST00000376350.8	482	9.32220129501316e-22	1.37906689033116e-19	1.82347667777639	0.190259612801872	5.62145593781368	1.02828818950208	0.0147468750609687	0.023713163918724	0.0395512053343086	0.0395512053343086	ENSG00000080031.10	PTPRH
ENST00000376630.5	1891	4.50919124999508e-08	1.70028224690455e-06	1.50798144186217	0.275699686160218	5.91989287956536	0.705550172030149	0.0877204032669343	-0.0585356991045136	0.0262950721563295	0.0262950721563295	ENSG00000204592.9	HLA-E
ENST00000376747.8	1078	4.83801541243039e-13	3.20009138189181e-11	0.723830829700397	0.100118055721717	6.58745475856703	0.161138998408671	0.00213129126344651	0.00281830548810505	0.0129041463587987	0.0129041463587987	ENSG00000102595.20	UGGT2
ENST00000376822.6	2131	3.20524020428974e-07	1.07248450270613e-05	1.94153932872832	0.379877541396228	5.61979613216755	1.16182925476274	0.176802810167635	-0.138106853588759	0.0396576095182291	0.0396576095182291	NA	NA
ENST00000376901.9	2605	5.60726427978662e-06	0.000153481908716278	0.518559893787348	0.114203093971156	6.42243344310441	0.0905349227092694	0.00455842524780738	0.00777109184699964	0.0150050947610696	0.0150050947610696	ENSG00000174851.16	YIF1A
ENST00000376925.8	449	1.46303886392158e-22	2.32339695218406e-20	0.984309251911484	0.100712020653569	7.50188807842477	0.302830904344514	0.000688660908704164	0.0145257057474833	0.00856597841512598	0.0145257057474833	ENSG00000101439.9	CST3
ENST00000377044.9	2264	8.44599954589637e-07	2.6600421891369e-05	1.09971615326924	0.223303085998923	7.44248025168411	0.422649807188359	0.00451656083376954	0.0702798414911943	0.00858041816246043	0.0702798414911943	ENSG00000135048.14	CEMIP2
ENST00000377047.9	1040	2.62681323913243e-13	1.80098356926057e-11	1.1375632058107	0.155569251981633	5.75733037033098	0.397616547356126	0.00397093813532	0.00778097835447175	0.0323317501078672	0.0323317501078672	ENSG00000183098.11	GPC6
ENST00000377103.2	2373	1.52258027996114e-06	4.57505538484403e-05	2.39639078919395	0.498391572151333	4.46757743952911	1.73738118229172	0.018224675486916	-6.50307237540573e-06	0.3543665633003	0.3543665633003	ENSG00000178726.6	THBD
ENST00000377104.4	1460	2.68763364845606e-10	1.31259609362679e-08	1.39475131790064	0.220835175018523	5.80825586979877	0.642121181066227	0.00562350936744689	0.0675287524207459	0.030267209920398	0.0675287524207459	ENSG00000136158.12	SPRY2
ENST00000377386.8	1876	3.64545072793138e-08	1.38558218925597e-06	0.499949674552721	0.0907807743925114	7.41683903994878	0.0848742819247764	0.00291512420057015	0.00944659929838594	0.00859636339034613	0.00944659929838594	ENSG00000152291.14	TGOLN2
ENST00000377403.6	2937	2.3135075850101e-05	0.000561669543212667	0.640281842289996	0.151285898689323	5.91008343892805	0.12663305849402	0.00771406898232664	-0.00315805995215364	0.0266170657310277	0.0266170657310277	ENSG00000049239.12	H6PD
ENST00000377482.10	2509	3.48686787746235e-06	9.90943113330313e-05	2.26293694520562	0.487719228950412	7.45250418250945	1.82170914093855	0.00112486500304846	0.355680204428928	0.00857577982091168	0.355680204428928	ENSG00000116285.13	ERRFI1
ENST00000377861.4	166	2.33975693155971e-35	1.00502426655382e-32	1.79993020777045	0.145052081944932	5.9048867227295	0.994918714455999	0.0047705027284729	0.0239721080248078	0.0267896569863662	0.0267896569863662	ENSG00000184226.15	PCDH9
ENST00000378078.4	1966	8.32171691246252e-08	3.01816735872954e-06	0.662136809879737	0.123532747628903	6.6376258799082	0.14983995418341	0.00258395208896853	0.0203065575161507	0.0123746931376545	0.0203065575161507	ENSG00000107185.9	RGP1
ENST00000378103.7	496	1.93511734113149e-21	2.7818872357266e-19	1.33768510402749	0.140683722521869	6.1420909750815	0.539449137731649	0.00950259274267992	-0.00621670965451203	0.0201852719312352	0.0201852719312352	ENSG00000070610.14	GBA2
ENST00000378357.9	2056	1.7688011277702e-07	6.1343674909789e-06	5.69572761346635	1.09069124743376	2.97500434163243	10.6053442404069	0.0540521501148899	1.03713575784259	1.73035894572802	1.73035894572802	ENSG00000107159.13	CA9
ENST00000378470.5	2187	4.96550441760982e-07	1.61893153632031e-05	0.670178670818113	0.133298832405294	6.23245540990052	0.135719162448768	0.0083991666725651	-0.00717750766893017	0.0182537014083568	0.0182537014083568	ENSG00000065809.13	FAM107B
ENST00000378549.5	1792	1.52945524417822e-08	6.08572972828593e-07	1.06155195009687	0.187612146217407	5.60802494924639	0.375093473571588	0.0123714485381527	0.033910689893407	0.0404260275742997	0.0404260275742997	ENSG00000136156.14	ITM2B
ENST00000379024.8	389	2.62180426989871e-24	4.80578744629454e-22	1.80521740384889	0.177454801969047	6.80534045915779	1.01543121063793	0.010703056755164	0.0365322533576463	0.0109159240306853	0.0365322533576463	ENSG00000091129.20	NRCAM
ENST00000379056.5	917	1.54112731107599e-14	1.19834832921442e-12	0.768072278077027	0.0999564432194213	8.39547857242253	0.188970055954423	0.00091432843523261	0.0140726073763835	0.0127249035976601	0.0140726073763835	ENSG00000133112.16	TPT1
ENST00000379060.8	2532	3.80134246160305e-06	0.000107050127520594	0.829919827703087	0.179560211295528	9.54208462217463	0.211118652640519	0.000152543046230883	0.00545817759889657	0.0482102611745109	0.0482102611745109	ENSG00000133112.16	TPT1
ENST00000379097.7	1370	8.93523824253235e-11	4.65049801201114e-09	0.708346070784218	0.10924608766496	6.74257421702127	0.156244231490007	0.00649257585551983	0.000654905008698431	0.0114094856496305	0.0114094856496305	ENSG00000076554.15	TPD52
ENST00000379214.9	2761	1.08775929205632e-05	0.000280918466355609	0.37680526172118	0.0856580024385966	8.04049727270934	0.043545110659488	0.00106485587313215	0.000123205478440511	0.00994108419952379	0.00994108419952379	ENSG00000205213.14	LGR4
ENST00000379270.4	1400	1.31375579911678e-10	6.69114596430162e-09	2.08423856389523	0.3243662891863	7.15480093940232	1.42947130484101	0.00313082937567092	0.154689404965064	0.00910613402898363	0.154689404965064	ENSG00000130066.16	SAT1
ENST00000379341.9	1154	1.69123058155427e-12	1.04498704841547e-10	0.612487300502148	0.0867812515217879	8.17267414814538	0.121207254719073	0.00053458721910614	0.0102967212010816	0.0107618912044256	0.0107618912044256	ENSG00000123131.13	PRDX4
ENST00000379370.7	1232	5.93616521155687e-12	3.43588018542247e-10	0.615165869519917	0.0893984002186713	6.99523022916851	0.123119202860648	0.0016004251630468	0.0103876857794398	0.00975277734438936	0.0103876857794398	ENSG00000188157.15	AGRN
ENST00000379426.2	2012	1.16738084535551e-07	4.13712344916648e-06	1.23681187741475	0.233425431800544	6.63004468803774	0.524296004687786	0.00183870668541191	0.0798924416314936	0.0124517319610555	0.0798924416314936	ENSG00000205269.6	TMEM170B
ENST00000379446.10	2614	5.94575043954665e-06	0.000162124584834201	0.678882469152693	0.149919632883953	6.93621377637203	0.165235497665728	0.00305088874900753	0.0306629557370814	0.0100649896708051	0.0306629557370814	ENSG00000111859.17	NEDD9
ENST00000379698.8	2272	8.89402571893546e-07	2.7912834941152e-05	0.484913465972242	0.0986668958149002	6.82606623540394	0.070755650482187	0.00383708626367149	-0.00357042421639312	0.0107656482309511	0.0107656482309511	ENSG00000147010.18	SH3KBP1
ENST00000379731.4	146	1.07317352630102e-37	5.24120309036767e-35	2.02147404118812	0.15752317528954	7.28411636532511	1.25568345066319	0.000726505566421333	0.0364938205635276	0.00877392305147291	0.0364938205635276	ENSG00000086062.12	B4GALT1
ENST00000379887.9	1756	1.06677709038843e-08	4.33174679117633e-07	0.55552119821176	0.0971232491496831	6.68032400289163	0.0997887311304383	0.00218967606259623	0.00681981222696544	0.0119597122254909	0.0119597122254909	ENSG00000166233.15	ARIH1
ENST00000379893.5	963	5.53955456825737e-14	4.1016863856181e-12	1.18145734609655	0.157139407541695	6.99240265242277	0.448383790276721	0.00128567635170667	0.0357535137521256	0.00976678893735314	0.0357535137521256	ENSG00000133083.14	DCLK1
ENST00000379979.8	2266	8.56623219416347e-07	2.69552789220049e-05	1.31260464953335	0.266680921786026	5.24680660178438	0.596486534450544	0.0276054415592241	0.0719036142627392	0.0790726295077425	0.0790726295077425	ENSG00000173221.14	GLRX
ENST00000380003.7	2796	1.26942141939771e-05	0.000323729702749407	1.08049111387689	0.247517568801719	5.53256096664724	0.414719522034092	0.0459366728183089	0.034664837036713	0.0459607474799614	0.0459607474799614	ENSG00000147894.15	C9orf72
ENST00000380138.3	251	3.85319201712432e-30	1.09461356011567e-27	1.73467670525274	0.152069778969272	6.13263598197009	0.911468908847542	0.0142838958971407	-0.00336148674265678	0.0204039306165044	0.0204039306165044	ENSG00000164176.13	EDIL3
ENST00000380155.4	1517	6.48899849796515e-10	3.0500431700653e-08	0.488710580087792	0.0791040871655252	7.66357193625797	0.0742811364907268	0.000700106943612447	0.0025870520111406	0.00868607796582407	0.00868607796582407	ENSG00000169895.6	SYAP1
ENST00000380385.6	412	1.22413692726381e-23	2.11858882188395e-21	1.70971631256747	0.170601895035838	6.68285905233164	0.892506513592975	0.0317214490275556	-0.0122620080835714	0.011936060857173	0.011936060857173	ENSG00000168079.17	SCARA5
ENST00000380394.8	3036	3.51470112406853e-05	0.000825210317543076	0.439196909245564	0.106156339816631	8.64743299013471	0.0655535719392987	0.00081365497309214	0.00879308804195973	0.016090097751804	0.016090097751804	ENSG00000137154.12	RPS6
ENST00000380492.8	2267	8.57227443599517e-07	2.69623933120512e-05	0.667688369150876	0.135657557485023	6.21713809426483	0.15582589497317	0.00523746698715293	0.0223669923670507	0.0185617806141138	0.0223669923670507	ENSG00000130150.12	MOSPD2
ENST00000380629.7	1417	1.71400590320032e-10	8.62494544261084e-09	2.41057675934362	0.377537636861545	6.6287606466225	1.91430569450268	0.00360531605911425	0.210196684811386	0.0124648827730516	0.210196684811386	ENSG00000104765.16	BNIP3L
ENST00000380739.6	292	4.48600365228114e-28	1.09544522062416e-25	1.01198686071805	0.0921199896145372	6.88062087965562	0.309284652591999	0.0023305367569482	0.000231251633311329	0.0103986019729255	0.0103986019729255	ENSG00000021355.13	SERPINB1
ENST00000380874.3	1694	5.3527068470496e-09	2.25306616896119e-07	1.40381662281626	0.240551787122472	7.08324053993988	0.622355281965078	0.0774356816175883	-0.0385044955969638	0.00936206181413403	0.00936206181413403	ENSG00000054598.8	FOXC1
ENST00000381055.8	637	2.79383467495327e-18	3.12734046566512e-16	2.33926149848291	0.268278698816008	5.2753114794534	1.68468002932526	0.0332432498484218	0.0205526524514613	0.0747169405091936	0.0747169405091936	ENSG00000049192.15	ADAMTS6
ENST00000381086.9	42	4.6510005065864e-63	7.89607000289611e-60	3.06237024624545	0.182700412048994	7.46488779078517	2.8397323174444	0.0414978757287945	-0.00862430083183111	0.00857128511551358	0.00857128511551358	ENSG00000146674.15	IGFBP3
ENST00000381192.10	1414	1.65410007808086e-10	8.34115643334354e-09	0.700590260448905	0.109631003890654	7.45721340262727	0.161670762327647	0.00225693853735645	0.0157714969837525	0.00857390974843242	0.0157714969837525	ENSG00000002586.20	CD99
ENST00000381280.4	19	6.66420982696405e-79	2.50097272369392e-75	2.62819174058235	0.139748150854547	6.79289219450365	2.0956530023803	0.00342309708834612	0.0258712214125518	0.0110091509081607	0.0258712214125518	ENSG00000198732.10	SMOC1
ENST00000381344.7	2069	1.95600782035594e-07	6.74099476184919e-06	0.651694398700316	0.125242257995415	8.11332845674185	0.146234424614559	0.000645591351426632	0.0228828434302585	0.0103651696111013	0.0228828434302585	ENSG00000067064.11	IDI1
ENST00000381346.9	980	8.18605142715746e-14	5.95610419349016e-12	0.611924946676504	0.0819473449929992	7.80693122426818	0.119475200740511	0.00107972664133268	0.00784472164741465	0.00899332438576978	0.00899332438576978	ENSG00000072042.13	RDH11
ENST00000381403.4	2190	5.06138158543384e-07	1.6479303770218e-05	4.15927508289437	0.827885923646968	4.1723374056133	5.45030640291169	0.461050617947374	-0.135506070002495	0.567042035911817	0.567042035911817	ENSG00000164283.13	ESM1
ENST00000381405.5	62	1.11477661351097e-53	1.28206502660945e-50	4.58226866689212	0.29707126303756	5.95524198869309	6.40505744306167	0.0135123040406309	0.118864698943466	0.0251748635704496	0.118864698943466	ENSG00000164283.13	ESM1
ENST00000381577.4	422	2.38260744092708e-23	4.02581613667926e-21	2.30933617060824	0.231962370157717	5.62628144863562	1.66447791406689	0.00735023333691026	0.0733595784168685	0.0392445616410185	0.0733595784168685	ENSG00000120217.14	CD274
ENST00000381663.8	2650	6.85022696723086e-06	0.00018432022025337	4.78686494646253	1.06415218399813	1.70028529267132	6.91151673729274	0.544851447809829	-0.498234032070776	1.15377835825217	1.15377835825217	ENSG00000182378.14	PLCXD1
ENST00000382099.2	989	9.42090276148429e-14	6.79219464615648e-12	2.87927852676072	0.38654376349184	5.33815564756875	2.66637274771294	0.0126025899041997	0.211521531737454	0.0660329373171053	0.211521531737454	ENSG00000147852.16	VLDLR
ENST00000382100.8	2225	6.70561676040943e-07	2.14893167408644e-05	1.98268994251444	0.398955566021802	4.92754755168158	1.37031647483611	0.0180607851835448	0.22068753030612	0.150121358223059	0.22068753030612	ENSG00000147852.16	VLDLR
ENST00000382363.7	1358	7.30032470612468e-11	3.83315429194046e-09	1.57340423393831	0.241528827438989	5.39962978463648	0.784421436325774	0.0288460208165232	0.0233304433250727	0.0586582409095564	0.0586582409095564	ENSG00000099999.14	RNF215
ENST00000382751.4	855	4.54209223305568e-15	3.78580533638843e-13	0.631973034547276	0.0806192610143416	7.91399105475523	0.123009649097797	0.000394665271728185	0.00359617745243266	0.00935453259801961	0.00935453259801961	ENSG00000142207.7	URB1
ENST00000382871.3	2931	2.26786909078862e-05	0.000551716607470459	0.456257636404175	0.107690693244757	6.71564332198494	0.0688974432607552	0.00575610885629507	0.00230155867822653	0.0116398192610095	0.0116398192610095	ENSG00000121741.16	ZMYM2
ENST00000383597.6	899	1.10880200790819e-14	8.76519050686096e-13	1.38425384870938	0.179165622701697	6.10019152121715	0.613367999729726	0.00380512736692894	0.0443453531702012	0.0211797032038275	0.0443453531702012	NA	NA
ENST00000383729.9	580	2.79899894407288e-19	3.44103139152022e-17	1.09755585027087	0.122271963843035	6.2482289718307	0.370834216777955	0.00448138091592502	0.00732557338258464	0.0179442687971238	0.0179442687971238	ENSG00000178467.18	P4HTM
ENST00000388825.9	2300	1.00741991199518e-06	3.12317693064802e-05	0.692423105745561	0.141594502113825	6.62973001272704	0.154201565982861	0.0176185525200234	-0.00466025405532172	0.0124549520232695	0.0124549520232695	ENSG00000211445.12	GPX3
ENST00000389131.7	2156	3.82888233866881e-07	1.26630160610594e-05	1.96356190631292	0.386735451243722	4.76351601444013	1.29605504074764	0.0175369789571686	0.156691062006177	0.206809484915859	0.206809484915859	ENSG00000134013.15	LOXL2
ENST00000389863.8	2390	1.7912864328734e-06	5.34417940625961e-05	0.942496260870583	0.197354594205104	5.64228595480959	0.303443570803579	0.0201673323889203	0.0260249304574175	0.0382559213918716	0.0382559213918716	ENSG00000197381.16	ADARB1
ENST00000390015.7	1615	1.96539919813656e-09	8.67745042872629e-08	1.25584393238256	0.20928495835304	6.10943433486513	0.525703427302026	0.0142855318903863	0.0514147587988645	0.0209546192833337	0.0514147587988645	ENSG00000171298.13	GAA
ENST00000391921.9	1	3.17546623599812e-218	2.2642344449161e-213	2.94690906626886	0.0934580293623376	7.97619108107452	2.61576319736003	0.00124047936265309	0.0118611255157842	0.00962020174860488	0.0118611255157842	ENSG00000196352.15	CD55
ENST00000392086.8	1306	2.61052788942931e-11	1.42527626820726e-09	1.90945370546726	0.286402955178144	5.08421897787959	1.14133172397837	0.0133944381494227	0.0460151718275367	0.109645540952738	0.109645540952738	ENSG00000135924.15	DNAJB2
ENST00000392121.7	2095	2.3552921837647e-07	8.01631283394551e-06	0.419601455085808	0.0811787602594051	7.83752949819491	0.0529511650545226	0.000800372524269521	-0.000635934122414107	0.00908461415161144	0.00908461415161144	ENSG00000197965.12	MPZL1
ENST00000392219.6	847	3.42426846905163e-15	2.8826923130727e-13	0.900856008314109	0.114403368530057	6.40298266634649	0.252138546702731	0.00433893756536575	0.00650616541968657	0.0152932585311703	0.0152932585311703	ENSG00000089327.14	FXYD5
ENST00000392748.5	187	3.14157003785563e-34	1.19789577529015e-31	2.12518833387465	0.174208167376656	5.62957536511736	1.37477808529093	0.00648518768458158	0.0183278735152361	0.039037540686518	0.039037540686518	ENSG00000110002.15	VWA5A
ENST00000392771.1	1937	6.56443301582518e-08	2.4167749326154e-06	2.2599159074796	0.418293615169032	6.52983057336754	1.74212943085322	0.00277432725513014	0.259679995481637	0.0135719793384416	0.259679995481637	ENSG00000153246.13	PLA2R1
ENST00000393164.6	865	5.46330040857867e-15	4.5035280038531e-13	0.654377793083347	0.0837254359251381	7.68257988343563	0.130879922742283	0.00179920317759746	0.00122183922001852	0.00871571975368414	0.00871571975368414	ENSG00000070961.15	ATP2B1
ENST00000393179.8	2991	2.83766444851526e-05	0.000676485542751361	1.78477418259608	0.426355487255264	5.26213879546433	0.991439931372968	0.195972447478216	-0.151204614335076	0.0766960547907942	0.0766960547907942	ENSG00000139323.14	POC1B
ENST00000393399.6	1356	6.82506910412254e-11	3.58889916961913e-09	0.943484656898332	0.144607498860235	6.68263093461234	0.292142583812704	0.0030084024193738	0.0283585906705454	0.0119381846989406	0.0283585906705454	ENSG00000137509.11	PRCP
ENST00000393784.8	234	6.54353245428686e-31	1.99393178683962e-28	0.994721130944212	0.0860458751095048	8.15547057026044	0.303123727641521	0.000463890138310938	0.00738947128348969	0.0106419487967298	0.0106419487967298	ENSG00000113719.16	ERGIC1
ENST00000393928.6	1235	6.39737818356053e-12	3.69359234008583e-10	0.749789645045197	0.109131620371548	6.75031087131416	0.176240255613309	0.0065191411563928	0.00296198642886762	0.0113454246909868	0.0113454246909868	ENSG00000141696.13	P3H4
ENST00000394518.6	373	4.52582076263961e-25	8.65171913295589e-23	1.13886794759378	0.110115361897748	7.14515452709446	0.402061099140099	0.00905055159087217	0.00714324656307331	0.0091375377979358	0.0091375377979358	ENSG00000170776.21	AKAP13
ENST00000394817.7	1511	5.83850946143932e-10	2.75518913724996e-08	0.703319117900639	0.113535075572562	6.57834248323818	0.162058061960291	0.0063299336162782	0.0107459757323847	0.0130053864616229	0.0130053864616229	ENSG00000120725.13	SIL1
ENST00000394825.6	94	4.79844891102681e-45	3.63987873565804e-42	1.88861427840625	0.134101353110474	7.14431775498057	1.09163897526726	0.00636242641296675	0.0206123329461233	0.00914030664187133	0.0206123329461233	ENSG00000123358.20	NR4A1
ENST00000394934.4	812	1.42946225024553e-15	1.25525093955058e-13	1.23072418294073	0.154170253492108	6.40579458377183	0.462920790535055	0.0204016759277163	-0.00975644318707523	0.0152510246650148	0.0152510246650148	ENSG00000197746.14	PSAP
ENST00000394936.8	1373	9.37668271432867e-11	4.86959201939178e-09	0.946815679027127	0.14618857794456	9.23107028854223	0.278957033352162	0.000235498602525002	0.0122883193183277	0.031821151879654	0.031821151879654	ENSG00000197746.14	PSAP
ENST00000394945.6	1084	5.27482106279949e-13	3.46970333082892e-11	1.71750665746971	0.237946913996742	6.98946554921881	0.952891216192517	0.0338889368406832	0.0510391639801763	0.00978144237097393	0.0510391639801763	ENSG00000152377.14	SPOCK1
ENST00000394975.3	2651	6.9133289907216e-06	0.000185947948077862	0.889884259915646	0.197913044907919	7.10264639379489	0.284571686827354	0.00194237542918901	0.0568119845878972	0.00928735334432951	0.0568119845878972	ENSG00000167397.15	VKORC1
ENST00000395002.6	1693	5.26513342907198e-09	2.21751372726845e-07	2.29334333410302	0.392792078609794	5.21335838977574	1.66132323597942	0.146888999282614	-0.0425188223363778	0.0845394262452892	0.0845394262452892	ENSG00000138640.15	FAM13A
ENST00000395076.9	727	6.92372622916163e-17	6.78144745939754e-15	0.929210192592504	0.111304972375633	6.40558545286984	0.266629070618587	0.00332903633311237	0.00617045868344642	0.0152541589801983	0.0152541589801983	ENSG00000100614.18	PPM1A
ENST00000395080.8	2933	2.27267016032667e-05	0.000552507579652005	1.09489337730733	0.258457152266281	10.0600135099884	0.363092466184157	0.000130331786753992	0.00418843556664645	0.100069817549639	0.100069817549639	ENSG00000118785.14	SPP1
ENST00000395144.7	1968	8.40570384292139e-08	3.04553001430725e-06	2.1270509897631	0.396971480966668	5.79817137044611	1.54640740195669	0.0164247056126627	0.219954829438641	0.0306611601996279	0.219954829438641	ENSG00000114378.17	HYAL1
ENST00000395407.6	1673	4.05004078737198e-09	1.72614529768543e-07	1.75236426343384	0.297912885947116	5.64261478945217	0.96873587526543	0.0948920716457943	-0.0355149194740177	0.0382360597742147	0.0382360597742147	ENSG00000137819.13	PAQR5
ENST00000395686.8	1956	7.6109059639889e-08	2.77447872625902e-06	1.65189854395961	0.307266068878415	7.71764370267942	0.931925564361559	0.00107690003601045	0.140541755589982	0.00877917019325871	0.140541755589982	ENSG00000197930.13	ERO1A
ENST00000395748.8	927	1.99706684162601e-14	1.53463804805338e-12	2.86084548050289	0.37392680469945	4.79708886425127	2.4947111344656	0.0158500668652788	0.0333750274740494	0.193881816043833	0.193881816043833	ENSG00000109321.11	AREG
ENST00000395761.3	798	8.95626980539427e-16	8.00273010280493e-14	1.74952388606132	0.217592278016018	8.8385862134321	0.975065827712375	0.000193342649806731	0.0708262565284937	0.0197511399112701	0.0708262565284937	ENSG00000163739.4	CXCL1
ENST00000395896.8	2746	1.02119230599968e-05	0.000265167866667886	1.91425414885037	0.433811853887953	4.70859539719771	1.10408979654159	0.052754708973112	-0.0467808181927002	0.229534377887442	0.229534377887442	ENSG00000129003.17	VPS13C
ENST00000395898.3	1406	1.4901745639504e-10	7.55728357808814e-09	1.92291759640891	0.300156759591487	7.19067271591897	1.21739652116786	0.0104517056696278	0.124689414823065	0.00899758855916994	0.124689414823065	ENSG00000129003.17	VPS13C
ENST00000395980.6	864	5.45228083632854e-15	4.49964621242558e-13	1.74703961744742	0.223520565963349	5.47688637899115	0.975597959569544	0.0149904762699207	0.0599516888429428	0.0507828572116132	0.0599516888429428	ENSG00000176697.19	BDNF
ENST00000396014.8	122	1.79891097639692e-40	1.04284185578054e-37	1.3423051354059	0.100782468474895	7.01526446434421	0.552723450103391	0.00132860171566561	0.0139070572121743	0.0096561589837369	0.0139070572121743	ENSG00000197006.14	METTL9
ENST00000396033.6	2222	6.3064146638301e-07	2.02372903325716e-05	1.22828816498772	0.246565518265311	6.77294851619413	0.5255610106316	0.0454325640243565	0.0457592681718058	0.0111632575645266	0.0457592681718058	ENSG00000150093.19	ITGB1
ENST00000396128.8	2421	2.18948431550264e-06	6.44853323554731e-05	0.775955690212713	0.163873178939292	5.74841398712072	0.199935875664987	0.00755964570138397	0.0165699864397904	0.03272198246212	0.03272198246212	ENSG00000179454.13	KLHL28
ENST00000396182.6	2791	1.24927308551464e-05	0.000319108609914433	1.15328430099299	0.263981538550245	5.4688076294079	0.482642906909493	0.0254402628231342	0.0790891162198973	0.0515394036480747	0.0790891162198973	ENSG00000154678.17	PDE1C
ENST00000396184.7	1401	1.3834760191721e-10	7.04121156824037e-09	1.10520471146613	0.172211934642253	6.77072217612964	0.402031576793949	0.00227470256811442	0.0422107230817269	0.0111808284752874	0.0422107230817269	ENSG00000154678.17	PDE1C
ENST00000396191.6	99	5.69580561024457e-44	4.10236084073615e-41	2.05519374224865	0.147774856895382	6.21833336347353	1.28560410232577	0.0142186457538522	0.00885348783661311	0.0185374667418237	0.0185374667418237	ENSG00000154678.17	PDE1C
ENST00000396650.6	1995	9.85950289501588e-08	3.52391977155996e-06	2.2532415835698	0.422802980499689	4.68819957967747	1.65533952659529	0.0296557959377695	0.135606999583284	0.23848774454136	0.23848774454136	ENSG00000166920.12	C15orf48
ENST00000397406.5	2883	1.86175668277069e-05	0.000460460279251755	1.16823202700238	0.27289681857735	5.60315763093671	0.473330613641691	0.0709580906527081	0.00891790055661845	0.0407509197317507	0.0407509197317507	ENSG00000214063.11	TSPAN4
ENST00000397421.5	3049	3.71285587487362e-05	0.000868289522144929	0.860825080604277	0.208702157064492	6.69327018246179	0.274573854255254	0.0204119548289992	0.0449229307160587	0.0118400592232556	0.0449229307160587	ENSG00000177697.19	CD151
ENST00000397560.7	719	5.5247137052759e-17	5.47891774744079e-15	2.14763946391048	0.256436081704484	5.35930876061913	1.46261793688364	0.0162139877348498	0.082425208265073	0.0633764563262321	0.082425208265073	ENSG00000006459.11	KDM7A
ENST00000397714.6	2014	1.19095760473655e-07	4.21648664588556e-06	0.706087766313695	0.133352976018896	6.88998981202994	0.152461618524892	0.0163349346820899	-0.0127178866776736	0.0103395896375544	0.0103395896375544	ENSG00000186522.15	SEPT10
ENST00000397860.7	673	1.02599008206498e-17	1.08703115618962e-15	1.09792143084989	0.128097385423095	7.37006338949794	0.381320168678521	0.00286615343040187	0.0217472567979475	0.00864064216001968	0.0217472567979475	ENSG00000197971.15	MBP
ENST00000398022.6	3005	3.0123368049573e-05	0.000714780910285109	0.422133853288925	0.101169717625203	6.97784930067194	0.0603159503559337	0.00551257563896118	0.00305849102124749	0.00984039200758383	0.00984039200758383	ENSG00000101337.15	TM9SF4
ENST00000399363.4	1262	1.15152881426105e-11	6.50622904691521e-10	1.67329949053595	0.246575100301743	5.21017881985131	0.857658793933014	0.00611910246976828	0.0159801955610507	0.0850798176634539	0.0850798176634539	ENSG00000214978.7	GSG1L2
ENST00000399793.6	1527	7.87448342852871e-10	3.67702793967132e-08	0.969442024978356	0.157698563637467	5.88363474964277	0.307952747543784	0.00979303539373432	0.0227162091131953	0.0275102200662458	0.0275102200662458	ENSG00000154153.13	RETREG1
ENST00000399878.8	898	1.09826566338056e-14	8.72057181087837e-13	1.23364451099949	0.159646951131789	7.31922440838923	0.480079531116811	0.0295194605915388	-0.000124589015212468	0.00871126291697497	0.00871126291697497	ENSG00000091490.11	SEL1L3
ENST00000400060.8	2385	1.75114086462266e-06	5.23536051199387e-05	1.3484293278117	0.282085921679467	6.36803241942712	0.580067316448935	0.103523844976427	-0.0602878189537752	0.0158348558382039	0.0158348558382039	ENSG00000173482.16	PTPRM
ENST00000400137.9	1307	2.64921672148118e-11	1.44529264811396e-09	1.06512408553353	0.159811973790679	7.69321829052234	0.370994635635341	0.00152627928469958	0.0367835211656094	0.0087337635706539	0.0367835211656094	ENSG00000088832.17	FKBP1A
ENST00000400245.3	1544	9.97740767333457e-10	4.60770127421923e-08	1.46772487787083	0.240225833445974	5.66200031331416	0.705390557223002	0.049466090727978	0.0244409868804184	0.037096585854241	0.037096585854241	ENSG00000125826.20	RBCK1
ENST00000400314.5	2520	3.64511467278076e-06	0.000103139387550777	1.34901814976014	0.291323422132749	5.27685944850673	0.5885435121761	0.0528158940318178	0.000419758044960097	0.0744881103928862	0.0744881103928862	ENSG00000183570.16	PCBP3
ENST00000400331.9	1620	2.07081635991948e-09	9.11465985973447e-08	0.982558715810689	0.163974251509009	6.09338157979594	0.321891555194193	0.00335017410179961	0.0369811586351102	0.0213476623841293	0.0369811586351102	ENSG00000183742.12	MACC1
ENST00000401867.5	2895	1.98270011092407e-05	0.000488340064626356	1.90067823963007	0.445454396221325	4.67510487653339	1.19424704480518	0.0532581693972518	0.0848339726330005	0.244386259272106	0.244386259272106	ENSG00000072682.18	P4HA2
ENST00000402676.7	396	5.40480735592333e-24	9.73192888148376e-22	2.27195355967011	0.224898182262045	5.74098584816216	1.60922692405103	0.0132965034190822	0.0625722851580759	0.0330554117561351	0.0625722851580759	ENSG00000131016.17	AKAP12
ENST00000403150.5	104	1.8853896928003e-43	1.29265217937916e-40	2.12153509986354	0.153492961235471	6.29537585824731	1.37854546096451	0.00636643592747262	0.028973697795778	0.0170649185974298	0.028973697795778	ENSG00000198517.10	MAFK
ENST00000403372.6	2766	1.11548130798837e-05	0.000287557046944334	2.85000151233421	0.648688186600594	5.43693342974836	2.53309687898738	0.576521132700679	-0.456090766581685	0.0546734124520727	0.0546734124520727	ENSG00000127863.15	TNFRSF19
ENST00000403729.7	556	6.8154446768886e-20	8.74044005828894e-18	1.66738431328804	0.182616049982575	5.59098878767023	0.843661455680367	0.00844109429483575	0.00357180723099253	0.0415818382720219	0.0415818382720219	ENSG00000163297.17	ANTXR2
ENST00000405140.7	2081	2.07993414850627e-07	7.12332490514365e-06	0.717268559912383	0.138147522266401	8.18221314712594	0.177243941601652	0.00138347495372043	0.0272436319087982	0.0108301814296656	0.0272436319087982	ENSG00000120885.21	CLU
ENST00000405154.6	2634	6.26976082762249e-06	0.000169726281720878	0.932044012363748	0.206337630524368	7.46948358426439	0.303499310315073	0.0552928624729127	-0.00168348994773945	0.00856996418270328	0.00856996418270328	ENSG00000123094.15	RASSF8
ENST00000405315.9	1111	8.8801617537212e-13	5.69928941212724e-11	0.993307295199385	0.138985623501605	6.95794767988679	0.319178219057052	0.0012441608580253	0.0277313444521695	0.00994512431252945	0.0277313444521695	ENSG00000104805.16	NUCB1
ENST00000406870.7	2451	2.52653704555679e-06	7.3501508566455e-05	1.15600864143279	0.245646925237758	5.31566878322029	0.447324557578374	0.0215129779597655	0.0365092268629681	0.0690006398583812	0.0690006398583812	ENSG00000113916.18	BCL6
ENST00000407689.7	2185	4.91150459537784e-07	1.60279141267195e-05	2.17254766171256	0.431940521427956	4.73543000260977	1.46334052176862	0.06167704964506	-0.00248765083905848	0.218181871432122	0.218181871432122	ENSG00000239282.7	CASTOR1
ENST00000409028.8	2092	2.28538149393883e-07	7.78952399827028e-06	1.41234074853796	0.272943149185716	5.18911607906785	0.654294185179644	0.0229936312959912	0.0468592039357747	0.0887533127351327	0.0887533127351327	ENSG00000071082.11	RPL31
ENST00000409080.6	1239	6.77662048886123e-12	3.89992047891656e-10	0.767374893201943	0.111824930548209	7.53918786136163	0.187859356181426	0.0101842826252102	0.00381582758281244	0.00857294001295758	0.00857294001295758	ENSG00000091409.15	ITGA6
ENST00000409226.5	1800	1.67926671450262e-08	6.65213521171637e-07	0.899466513635688	0.159418729922394	9.10611630552853	0.273209200485665	0.000293455946684	0.0378280412284198	0.027151544547237	0.0378280412284198	ENSG00000082153.18	BZW1
ENST00000409304.5	1994	9.80121179778774e-08	3.50484255782075e-06	0.751064877557225	0.140902916774163	8.80111380177987	0.193053893436575	0.000528067446352146	0.029252380486848	0.0189423270662024	0.029252380486848	ENSG00000135919.13	SERPINE2
ENST00000409320.7	1076	4.75463463471249e-13	3.15078501852732e-11	0.625606639649556	0.0865037426793396	7.87888853920344	0.126394577269123	0.00181147626516108	0.00941286998113902	0.00922306698989015	0.00941286998113902	ENSG00000071082.11	RPL31
ENST00000409599.5	1845	2.72338325443503e-08	1.05251013319369e-06	1.33310992035894	0.239839187137117	6.59772342695772	0.602182020751738	0.0364032997280366	0.0498809538018528	0.0127919634351496	0.0498809538018528	ENSG00000115604.10	IL18R1
ENST00000409600.6	1826	2.21995835437278e-08	8.66877932640726e-07	0.845550696053865	0.151155234513649	8.77925506874953	0.241904279784205	0.000364125514002486	0.0339077318673117	0.0184923851654064	0.0339077318673117	ENSG00000082153.18	BZW1
ENST00000409733.5	2460	2.64239298515473e-06	7.65907274038508e-05	0.496129155799334	0.105630797803259	8.6558816346914	0.0859657827568782	0.000507640378827465	0.0146455358544603	0.016229157788002	0.016229157788002	ENSG00000071082.11	RPL31
ENST00000409854.5	1548	1.04599107749628e-09	4.81804572285494e-08	2.1826514018079	0.357680982118373	5.41370103713983	1.58271296450719	0.0569427632934076	0.134960764160338	0.0571136034934997	0.134960764160338	ENSG00000116106.12	EPHA4
ENST00000409871.6	2101	2.45885514910479e-07	8.34489326757583e-06	2.05434718899995	0.398066923416476	4.93388900775986	1.34183291408836	0.0894447250180123	0.00521802773543759	0.148241188259375	0.148241188259375	ENSG00000188177.14	ZC3H6
ENST00000410023.6	709	4.13969368775044e-17	4.16328235135906e-15	0.805122716300411	0.0957468051805116	6.73624673303272	0.202510538119124	0.00228860407654036	0.00776609795875672	0.0114625719768719	0.0114625719768719	ENSG00000115594.12	IL1R1
ENST00000410055.5	2120	2.89369499064492e-07	9.73264281193139e-06	1.33038457200321	0.259321977567139	5.87546051628035	0.611674398486444	0.0108397985758883	0.0900320334981091	0.0277937958529705	0.0900320334981091	ENSG00000152256.13	PDK1
ENST00000410059.5	2449	2.52001892389251e-06	7.33717555529732e-05	1.4849860922519	0.315517910769865	5.0187698608583	0.680382194021858	0.0242328341855889	-0.000698976976356899	0.125094493839282	0.125094493839282	ENSG00000175497.16	DPP10
ENST00000413366.8	822	1.80644826646111e-15	1.56509097438327e-13	0.755486579610254	0.0949824657050316	6.72600211730245	0.172751051003419	0.00198264402849338	-7.88197634210876e-05	0.0115498591586179	0.0115498591586179	ENSG00000154229.12	PRKCA
ENST00000413699.7	1946	6.91893854921564e-08	2.53519010438475e-06	0.745812132447262	0.138285870277446	7.84846073445944	0.189818299373728	0.00188426553203756	0.0268002073455483	0.00911950723060396	0.0268002073455483	ENSG00000174748.20	RPL15
ENST00000414202.7	2176	4.80783614927679e-07	1.57472645286188e-05	0.854000116965422	0.169652258302953	6.32066944799796	0.223932245608632	0.0265527379408504	-0.0201310058464176	0.0166200951800873	0.0166200951800873	ENSG00000107036.12	RIC1
ENST00000414468.3	2609	5.76690878295e-06	0.000157609683349738	0.78661541988404	0.173463526450794	5.6280023854802	0.206777781128295	0.00599822225690031	0.0204375721037141	0.0391361702562179	0.0391361702562179	ENSG00000204524.7	ZNF805
ENST00000414700.7	2324	1.19024794406885e-06	3.65186916539953e-05	1.44334934059325	0.297153350991133	6.60789354890445	0.730937332503603	0.0752609910913556	0.0571891799165337	0.0126828202161238	0.0571891799165337	ENSG00000182199.11	SHMT2
ENST00000415095.5	3044	3.63114505568947e-05	0.000850575450232858	0.530051451820488	0.128348671061287	6.40775076784031	0.10310104767688	0.00948831298851078	0.014030043516211	0.015221759056287	0.015221759056287	ENSG00000186522.15	SEPT10
ENST00000415289.4	901	1.10880200790819e-14	8.76519050686096e-13	1.38425384870938	0.179165622701697	6.10019152121715	0.613367999729726	0.00380512736692894	0.0443453531702012	0.0211797032038275	0.0443453531702012	NA	NA
ENST00000415649.4	900	1.10880200790819e-14	8.76519050686096e-13	1.38425384870938	0.179165622701697	6.10019152121715	0.613367999729726	0.00380512736692894	0.0443453531702012	0.0211797032038275	0.0443453531702012	NA	NA
ENST00000415807.7	1812	1.88346116648506e-08	7.40805957225592e-07	0.698144307595293	0.124172415174324	7.124107533607	0.16182469449104	0.0139188149135094	0.00558500036489875	0.00920936812182765	0.00920936812182765	ENSG00000075420.13	FNDC3B
ENST00000416726.5	1515	6.31587655569301e-10	2.97258918763785e-08	2.70787659233041	0.438001968208717	5.53867947698196	2.42999356077293	0.0218169460558929	0.265951640176172	0.0454707355468475	0.265951640176172	NA	NA
ENST00000416762.7	659	6.38519594621875e-18	6.90880139224858e-16	0.924721036868231	0.107208681173118	7.45240380150512	0.262604050532407	0.00866473014579689	-0.00107554049028446	0.00857582183252216	0.00857582183252216	ENSG00000063046.17	EIF4B
ENST00000416884.2	1005	1.14849595439518e-13	8.14849308778051e-12	2.72618408964452	0.367281921402648	6.08500602503145	2.39149911893633	0.0016187343458253	0.200725280338006	0.0215567338795047	0.200725280338006	NA	NA
ENST00000416957.5	2265	8.52296684092807e-07	2.68309769371097e-05	0.691496494395308	0.140462565253021	6.38826296072634	0.167125899213251	0.00773742491832295	0.0218571734378658	0.0155175679903871	0.0218571734378658	ENSG00000075420.13	FNDC3B
ENST00000417059.5	553	6.41656162373169e-20	8.258601263873e-18	1.57299471925632	0.172155214701327	5.831463595052	0.752701507424078	0.0150724303716157	-0.00206269114462222	0.0293836965516746	0.0293836965516746	NA	NA
ENST00000417443.3	112	1.59125030154028e-41	1.01305813840204e-38	3.91772296690782	0.290229303182568	5.07646557269116	4.60955067461407	0.0149760480455712	-0.0087451718168523	0.111373524593187	0.111373524593187	ENSG00000178947.9	SMIM10L2A
ENST00000418331.7	2047	1.64983245663462e-07	5.74692982354056e-06	0.575584726679502	0.109949288923215	6.84374457249895	0.106765250676243	0.00749101899267032	0.00172887775761502	0.0106422502094107	0.0106422502094107	ENSG00000149177.13	PTPRJ
ENST00000418596.7	2469	2.76670304486878e-06	7.99015771208277e-05	0.585865971187668	0.124986863905576	6.28834330718963	0.121717740237442	0.00460211851729745	0.0188304557061289	0.0171918719813572	0.0188304557061289	ENSG00000155744.9	FAM126B
ENST00000419135.6	948	3.8057539431222e-14	2.86250505443445e-12	1.99345358048821	0.263424195051819	5.48595713380828	1.20078629865758	0.054137381969111	-0.0433509502326135	0.0499510778389372	0.0499510778389372	NA	NA
ENST00000419783.3	638	3.33156025119173e-18	3.72341022180211e-16	0.690968488593907	0.0794256280632068	7.62529389370246	0.144520342538214	0.000826238397057678	0.000785145189554775	0.00863640719279461	0.00863640719279461	ENSG00000233276.5	GPX1
ENST00000420892.1	1461	2.69741476173355e-10	1.31647133587029e-08	1.82401561313025	0.288827572456189	5.22745405215243	1.06314200465443	0.0429445045772154	0.0383456423872221	0.0821875453391869	0.0821875453391869	ENSG00000166033.13	HTRA1
ENST00000421351.4	440	6.3961782765499e-23	1.03652976325253e-20	0.816412400009774	0.0828260528703182	8.01975948341104	0.207249105707451	0.000457938951277743	0.00865499059939016	0.00983229359983736	0.00983229359983736	ENSG00000112378.12	PERP
ENST00000421427.5	1763	1.16132590278648e-08	4.69694737222275e-07	3.7476683072983	0.656873916418795	4.62900295262742	4.35774912297504	0.381119439436207	-0.200814688790451	0.266105573670842	0.266105573670842	ENSG00000003436.16	TFPI
ENST00000422453.6	1863	3.20168820040613e-08	1.22540620204916e-06	0.574499947571636	0.103887237020925	7.27453012493396	0.100533159981842	0.00739580516791837	-0.00549817635054593	0.00879303185584431	0.00879303185584431	ENSG00000169714.16	CNBP
ENST00000422840.6	1616	1.96734408390765e-09	8.68066228706379e-08	0.599894862446582	0.099974469834447	6.85348499476707	0.115781945380993	0.00441623626104519	0.00535850321901939	0.0105761056669729	0.0105761056669729	ENSG00000090863.11	GLG1
ENST00000423035.5	2389	1.7807241204522e-06	5.31489128023122e-05	0.845617142208657	0.177024425135565	5.84366824854959	0.242494626695914	0.0180747737320562	0.0168928779389105	0.0289316969098098	0.0289316969098098	ENSG00000197121.15	PGAP1
ENST00000424486.3	75	9.55069476525711e-50	9.08003652722524e-47	2.61823919242064	0.176565166981544	5.79099664792079	2.06777282650771	0.015817670379512	-0.00179281301768486	0.0309452169073187	0.0309452169073187	ENSG00000166292.12	TMEM100
ENST00000424703.6	1520	6.83575467432003e-10	3.20668849537971e-08	1.71294470407624	0.277631784084635	5.68982041424119	0.972749156807667	0.0104832951129924	0.105135816188034	0.0355661636937368	0.105135816188034	ENSG00000163430.12	FSTL1
ENST00000424970.6	945	3.68429298318039e-14	2.77994525791211e-12	1.5034199194482	0.198558312330675	5.97012629672381	0.725391920332818	0.00571863544249784	0.0534194696509112	0.0247214188335401	0.0534194696509112	ENSG00000138821.13	SLC39A8
ENST00000425134.2	1601	1.74149715767539e-09	7.75129296697166e-08	3.66644669987175	0.609019182850058	4.7015442664949	4.31455543228986	0.323758872002396	0.028373642234759	0.232597675616632	0.232597675616632	ENSG00000265972.5	TXNIP
ENST00000425231.2	2066	1.90930096901248e-07	6.58958355733137e-06	4.53202939719826	0.870212350464744	3.97532395183404	6.37144637429789	0.392664762354042	-0.130590715882652	0.74323953999802	0.74323953999802	ENSG00000163814.8	CDCP1
ENST00000425428.6	1662	3.70598516803272e-09	1.58996129014082e-07	1.43615637692392	0.243548059252917	5.45280481135046	0.643039798532856	0.0358907994351516	-0.00554547838629714	0.0530826863136417	0.0530826863136417	ENSG00000026508.18	CD44
ENST00000425673.6	1765	1.16986404654342e-08	4.72344201442422e-07	1.36022065400394	0.238465320051928	5.31001896582724	0.576487373905827	0.015528326233375	0.0112558058068239	0.0697702370678278	0.0697702370678278	ENSG00000090924.15	PLEKHG2
ENST00000426142.6	2444	2.49644528836228e-06	7.28184511172323e-05	6.15512827599254	1.30725986914885	2.384468329297	11.4987752903346	1.00430055495078	-0.837932977253565	1.55909199327981	1.55909199327981	ENSG00000198561.13	CTNND1
ENST00000426291.5	661	6.7960079561946e-18	7.33105221344175e-16	2.46887423704313	0.286469080142281	6.00348820275785	1.92707944015366	0.0214931062903988	0.101603694525948	0.0237427140032669	0.101603694525948	ENSG00000136244.12	IL6
ENST00000426717.6	486	1.13408865832726e-21	1.6638900759952e-19	1.02717187126054	0.107401023425099	6.48868961129186	0.322101868747393	0.00321184066134797	0.0037597253570631	0.01409062908779	0.01409062908779	ENSG00000150672.17	DLG2
ENST00000426808.5	2585	5.05083137350043e-06	0.000139320882110667	6.50812516843446	1.42638673397031	2.58445927971278	12.7104458700516	1.33816665856848	-1.33349427400778	1.71370201370125	1.71370201370125	ENSG00000156976.17	EIF4A2
ENST00000427335.6	2541	4.0342544532086e-06	0.000113206800287913	0.561068437924581	0.121717122160379	7.0011955924405	0.111234982203141	0.0124990639632109	0.00849549177754182	0.00972352277729609	0.00972352277729609	ENSG00000090530.10	P3H2
ENST00000427716.6	1691	5.17142590344398e-09	2.18062301962844e-07	1.83271398211728	0.313737083093649	4.97665643396369	1.02096480112684	0.0115279024966631	0.00511289631882765	0.136118533465504	0.136118533465504	ENSG00000139132.14	FGD4
ENST00000427936.4	902	1.10880200790819e-14	8.76519050686096e-13	1.38425384870938	0.179165622701697	6.10019152121715	0.613367999729726	0.00380512736692894	0.0443453531702012	0.0211797032038275	0.0443453531702012	NA	NA
ENST00000428135.7	2554	4.39896828589626e-06	0.000122764788515674	0.596852785424395	0.129988458789985	6.2321413810442	0.11619413751795	0.00708555737042137	0.0045696467261936	0.0182599417574719	0.0182599417574719	ENSG00000071189.21	SNX13
ENST00000428443.8	1329	4.49007126554614e-11	2.40902965777654e-09	0.644011482684717	0.0977710808407383	6.70732860080323	0.129694187555985	0.00262549638184515	0.00396069187697362	0.0117132799913041	0.0117132799913041	ENSG00000187231.14	SESTD1
ENST00000428670.7	1095	6.56150450598835e-13	4.27270792050223e-11	0.809692809865067	0.112640768402283	8.4988941025633	0.1991424838817	0.00509548419880433	-0.00201829672687655	0.0139364298605808	0.0139364298605808	ENSG00000070961.15	ATP2B1
ENST00000429193.5	2528	3.72724323864021e-06	0.000105129490462026	1.29686407187228	0.280340036900682	5.17708136786833	0.522968063481583	0.0269590031027238	-0.00394508159317389	0.0909268013314899	0.0909268013314899	ENSG00000077264.15	PAK3
ENST00000430365.7	105	5.09786702937804e-43	3.46188867297878e-40	1.49705943987671	0.108877602705505	6.44711291777644	0.679954148586429	0.00312890265884685	0.00636867062769803	0.0146525958974997	0.0146525958974997	ENSG00000144560.15	VGLL4
ENST00000430479.6	2758	1.08107553632164e-05	0.00027949604801261	0.653871212525249	0.148597384539475	6.04472107567469	0.152093563423336	0.0105198527511988	0.0192667655645068	0.0226019212867599	0.0226019212867599	ENSG00000006468.14	ETV1
ENST00000431473.4	2924	2.2190185869183e-05	0.00054112483352128	0.937104853986454	0.220930339499916	6.04928102912809	0.32202191010335	0.00367913483422868	0.0695361875330937	0.0224802508184376	0.0695361875330937	ENSG00000177181.15	RIMKLA
ENST00000431877.7	1785	1.42936601685349e-08	5.70977672076868e-07	1.05474109197065	0.186026828825052	7.32179416913866	0.344027256769846	0.0432018464759771	-0.0303473146729593	0.00870712508808084	0.00870712508808084	ENSG00000138434.17	ITPRID2
ENST00000432425.5	1947	6.99806633791299e-08	2.56286657503106e-06	2.99906920121913	0.556287595924139	4.81967205269744	2.78506200383777	0.278600216871309	-0.170178739712031	0.185583617197279	0.185583617197279	ENSG00000013441.16	CLK1
ENST00000433307.2	1484	3.65313753128857e-10	1.75527842675876e-08	1.37523400336613	0.219399570917808	5.68647482407698	0.614549915220448	0.0364604103765417	0.0225012721436088	0.0357438472018354	0.0357438472018354	ENSG00000107679.14	PLEKHA1
ENST00000433351.7	1398	1.28897548369646e-10	6.57432817521406e-09	0.516501639057068	0.0803460093148712	7.60193241222748	0.0813582616096216	0.00107060606022614	0.00058699227106155	0.00861261575901191	0.00861261575901191	ENSG00000116005.12	PCYOX1
ENST00000433563.5	1751	1.01104737744568e-08	4.11717431190102e-07	5.4984190665759	0.959774570474572	2.056062352728	9.08919296748625	0.0401501781255731	-0.0158885556497764	1.3416006610689	1.3416006610689	ENSG00000122133.17	PAEP
ENST00000434494.5	2468	2.75498531163983e-06	7.95954103165179e-05	0.555254062353635	0.118434260580191	8.88308894849814	0.108960421805845	0.000263565312647279	0.0203218092845775	0.0207764458061175	0.0207764458061175	ENSG00000167004.13	PDIA3
ENST00000435856.2	1003	1.14849595439518e-13	8.14849308778051e-12	2.72618408964452	0.367281921402648	6.08500602503145	2.39149911893633	0.0016187343458253	0.200725280338006	0.0215567338795047	0.200725280338006	NA	NA
ENST00000436428.3	1389	1.11623724021884e-10	5.73017855842797e-09	6.60668976940502	1.02424421993977	3.6175462142839	14.3533963792443	0.0655486063131189	1.50806572680693	1.11143807158456	1.50806572680693	ENSG00000215183.5	MSMP
ENST00000436473.5	1394	1.18252670446059e-10	6.04870044009022e-09	0.725400880351751	0.112612631577324	8.75760408466168	0.171656026912778	0.000960431591758349	0.0162821880935532	0.0180619755943967	0.0180619755943967	ENSG00000147403.16	RPL10
ENST00000436924.5	1903	5.27842706746874e-08	1.97778751244767e-06	2.71028551833723	0.498061624793301	4.49823777665177	2.24680885629369	0.0359979145098506	0.0178953092665612	0.336100158627764	0.336100158627764	ENSG00000158019.20	BABAM2
ENST00000436949.5	64	6.1562846896865e-53	6.85887067989697e-50	1.45937830006891	0.095296411918382	6.98633546250381	0.649833194163032	0.00253178202040577	0.0110903271663711	0.00979717009940917	0.0110903271663711	ENSG00000075213.11	SEMA3A
ENST00000437633.6	729	7.64529115788805e-17	7.47791276710631e-15	1.48054438591768	0.177595568816936	6.56156075463517	0.681807691821551	0.0341142134270709	-0.00385897815227029	0.0131960656680459	0.0131960656680459	ENSG00000128512.21	DOCK4
ENST00000439190.2	1002	1.14849595439518e-13	8.14849308778051e-12	2.72618408964452	0.367281921402648	6.08500602503145	2.39149911893633	0.0016187343458253	0.200725280338006	0.0215567338795047	0.200725280338006	NA	NA
ENST00000439274.6	1048	3.32508934228017e-13	2.26232987082009e-11	0.950983931688284	0.130620134805781	6.80704614284399	0.274050444667636	0.0146891046244221	-0.0112649631633677	0.0109033248005985	0.0109033248005985	ENSG00000142192.21	APP
ENST00000440481.5	2404	1.91076732790134e-06	5.66508746564148e-05	0.535837776348888	0.112508566413415	6.48212229107899	0.087398600470534	0.00481045649353662	-0.00323300186631451	0.0141768097810662	0.0141768097810662	ENSG00000122591.11	FAM126A
ENST00000440756.4	2845	1.5475678315807e-05	0.000387865647321722	2.69010362179293	0.622448860958468	6.44068416142859	2.34601457009148	0.566420847332302	-0.347649195711731	0.0147430294304396	0.0147430294304396	ENSG00000156011.17	PSD3
ENST00000441802.7	3027	3.377454452972e-05	0.000795593037048943	0.767745339317938	0.185159553528463	8.80480218806195	0.217970744128756	0.000207072247592494	0.051219018146697	0.0190198109847759	0.051219018146697	ENSG00000083857.14	FAT1
ENST00000442011.7	2656	7.13922389007232e-06	0.000191662357024743	1.05296477728156	0.234539695081963	9.92423754829275	0.342812621118758	0.000100561185503976	0.0126396568895917	0.0824127416682062	0.0824127416682062	ENSG00000120708.17	TGFBI
ENST00000442196.7	1609	1.82862583482392e-09	8.10368778907923e-08	1.68495400173043	0.28024921730626	5.37961730557599	0.863634640272542	0.0568646539832258	-0.041972599122814	0.0609447817179311	0.0609447817179311	ENSG00000260916.7	CCPG1
ENST00000442760.2	311	1.98066605137897e-27	4.54113865361821e-25	0.952503509232682	0.0877832863329575	7.46790627037416	0.281425966961469	0.00127965981927129	0.0102791982198497	0.00857039636687676	0.0102791982198497	ENSG00000133112.16	TPT1
ENST00000443185.7	633	2.58985212801585e-18	2.91732726913179e-16	1.02369626846873	0.117287404670294	6.28168862941424	0.319240181499656	0.00332116118543381	0.0027462969103352	0.0173133417560061	0.0173133417560061	ENSG00000101493.11	ZNF516
ENST00000443439.7	2088	2.12437524942142e-07	7.25461938624256e-06	0.588222525526855	0.113378931402107	6.76576922431612	0.119227460364218	0.00193453085306579	0.0173476422757599	0.0112201865274301	0.0173476422757599	ENSG00000164307.13	ERAP1
ENST00000443816.5	1245	7.64727521148501e-12	4.37976957172472e-10	1.41369327989432	0.206529156165182	9.16267181372636	0.650743757701068	0.00489440027978933	0.0590870382396638	0.0291533543214155	0.0590870382396638	ENSG00000115414.19	FN1
ENST00000444739.7	2721	9.26489141361643e-06	0.000242787143460678	0.517760351261559	0.116779580399485	6.74968850908323	0.0967876988794836	0.00301641324290495	0.0174397923545146	0.011350543655741	0.0174397923545146	ENSG00000196954.14	CASP4
ENST00000444867.1	560	1.16857925730428e-19	1.48793527433615e-17	2.14976787912902	0.23696750060697	5.30188980455417	1.41077395237749	0.0133355895751993	0.0170686255960752	0.0708948049406721	0.0708948049406721	ENSG00000153993.13	SEMA3D
ENST00000445439.7	2304	1.04484431878043e-06	3.2335754907257e-05	0.593709560410527	0.121587075373245	7.30586822527548	0.123487412914241	0.00173573391226366	0.0204393914344649	0.00873375150957733	0.0204393914344649	ENSG00000078304.19	PPP2R5C
ENST00000446583.6	3030	3.43153139222418e-05	0.000807531070597864	3.40622816528464	0.822212569196782	3.8404625380825	3.53510460576893	0.138413110768482	-0.0704287212991939	0.875637152649278	0.875637152649278	ENSG00000111452.13	ADGRD1
ENST00000446864.1	1129	1.10896282091486e-12	7.00385163706934e-11	2.99257852308629	0.420526960211042	4.67114412587674	2.88547139119334	0.0190706549028182	0.229446252774875	0.246193731493691	0.246193731493691	ENSG00000189326.4	SPANXN4
ENST00000446916.2	324	1.18643385724319e-26	2.61103332582927e-24	1.19510309175136	0.111840477313707	6.443182609789	0.437606820160855	0.00405466996639715	0.00735208026704587	0.0147077685822395	0.0147077685822395	ENSG00000088812.18	ATRN
ENST00000447653.7	2885	1.8853123052206e-05	0.000465962941460832	0.800581856755439	0.18713676371316	7.02054756443794	0.234303594809438	0.0124785720190088	0.0400516804805437	0.00963144945871152	0.0400516804805437	ENSG00000198668.11	CALM1
ENST00000447750.7	1737	9.05652908691195e-09	3.71771301101422e-07	0.494549541185328	0.0860458228296419	7.30102311188169	0.0822584349577022	0.000995794489591666	0.0101100309500535	0.00874231804184382	0.0101100309500535	ENSG00000203879.12	GDI1
ENST00000449089.6	2592	5.27166195643414e-06	0.000145019515486721	0.75591588291912	0.166001257805031	5.72297824754572	0.177371449776769	0.0074388365809956	-2.832628556995e-06	0.0338957898082827	0.0338957898082827	ENSG00000187239.17	FNBP1
ENST00000449098.5	2354	1.37377424637506e-06	4.159473412464e-05	2.43270247180106	0.503793169373519	5.25451963220612	1.8153113595255	0.302844200670588	-0.252970494878829	0.0778671355905346	0.0778671355905346	ENSG00000092199.17	HNRNPC
ENST00000449224.1	819	1.66739059793608e-15	1.45166812204193e-13	0.839055954144157	0.105357803017751	7.64411489279786	0.224524788243502	0.000953178695653588	0.0156972212894373	0.00865916383305345	0.0156972212894373	ENSG00000170275.14	CRTAP
ENST00000450236.2	1004	1.14849595439518e-13	8.14849308778051e-12	2.72618408964452	0.367281921402648	6.08500602503145	2.39149911893633	0.0016187343458253	0.200725280338006	0.0215567338795047	0.200725280338006	NA	NA
ENST00000450338.5	2859	1.68082130687132e-05	0.00041920000862243	4.60333111376185	1.06965877932382	2.06155187772223	6.62481607138203	0.370854904787823	-0.036331319158261	1.34539995148896	1.34539995148896	ENSG00000001617.12	SEMA3F
ENST00000450723.5	2688	8.04888990479662e-06	0.000213511177742417	0.579133183100814	0.129737642523006	6.79616301507984	0.120816800195458	0.00749739960968039	0.0177503842214606	0.0109844368410121	0.0177503842214606	ENSG00000001630.17	CYP51A1
ENST00000450871.6	1213	4.78913992829066e-12	2.8152088495205e-10	2.59458362577262	0.37539063198052	5.00598482901444	2.1278139427727	0.0830288102842547	0.0522895465088505	0.128348379583847	0.128348379583847	NA	NA
ENST00000450894.7	2560	4.51075559947313e-06	0.000125638639556575	4.39342981851624	0.957937301840621	5.09738758496021	5.8902332808294	1.26969451639544	-1.14523750419407	0.106771294991097	0.106771294991097	ENSG00000132470.14	ITGB4
ENST00000451238.1	912	1.36991443797285e-14	1.07105678821509e-12	2.28911725064851	0.297321393245501	5.14381510034583	1.60910650452772	0.0353731802799677	0.0109882801734531	0.097226836042201	0.097226836042201	ENSG00000105825.13	TFPI2
ENST00000452790.6	1516	6.42516860443811e-10	3.02203312777609e-08	2.7658466150254	0.447574735340491	5.30847587884579	2.53536002181237	0.108863828569308	0.191620887003358	0.0699821328297916	0.191620887003358	ENSG00000082153.18	BZW1
ENST00000453057.5	533	1.48044823561637e-20	1.98052309554202e-18	1.84190388659642	0.198173604194403	8.66594563024193	1.06491031111698	0.000257912127436615	0.0586512539716632	0.0163973241452945	0.0586512539716632	NA	NA
ENST00000453092.3	1602	1.74086104143727e-09	7.75129296697166e-08	0.914614675521526	0.151921589698349	6.27141737944591	0.262056580587981	0.0171168444801194	-0.00324112049989766	0.017503409644591	0.017503409644591	ENSG00000233369.7	GTF2IP4
ENST00000453527.6	164	2.10738417674243e-35	9.16249520356355e-33	1.33422651703166	0.107449630246711	7.05260931342638	0.545475850822216	0.00782988135149364	0.00645478264486181	0.00948825320873864	0.00948825320873864	ENSG00000164733.21	CTSB
ENST00000454579.5	317	4.50914553995623e-27	1.01425903337867e-24	1.73175187377038	0.160716792979272	6.71041474472513	0.930685230746818	0.0254531706176583	0.0132916607006548	0.0116858828331165	0.0132916607006548	ENSG00000138434.17	ITPRID2
ENST00000454819.1	2664	7.32252668575142e-06	0.000195993034084392	5.11239773898451	1.14011898138442	2.27504633280532	8.06073616943373	0.472242550116156	-0.197551328914196	1.47756438745342	1.47756438745342	ENSG00000061656.9	SPAG4
ENST00000455077.5	2461	2.65003005864103e-06	7.6780879033458e-05	1.07641044286179	0.229207196785048	6.13818227874831	0.374754878932637	0.0585286413795526	-0.024582333276975	0.0202752672075373	0.0202752672075373	ENSG00000033867.16	SLC4A7
ENST00000455106.1	2426	2.23874535975695e-06	6.58002881830624e-05	1.80846365365196	0.382291814069009	4.99203866910884	1.02803296059497	0.0872310711748193	-0.0286426653986731	0.131989475481441	0.131989475481441	ENSG00000141756.18	FKBP10
ENST00000455250.1	1734	8.69240871874512e-09	3.57441471327222e-07	0.694442258085166	0.120679161658703	6.41508403193322	0.159536415725047	0.00673230219903852	0.0118444487768619	0.0151128878889324	0.0151128878889324	ENSG00000167004.13	PDIA3
ENST00000455836.1	2018	1.24747663644719e-07	4.40783320541281e-06	0.934908800599358	0.176851729584413	5.92924047904568	0.281925159384976	0.0209220037322651	0.00371402095965513	0.0259927976532324	0.0259927976532324	ENSG00000089248.7	ERP29
ENST00000456345.1	2918	2.13095603563177e-05	0.000520718605773434	0.78035071290756	0.183581339440578	5.6155288062422	0.185771386936451	0.0106197908853166	-0.00676077039050565	0.0399333714008788	0.0399333714008788	ENSG00000168958.19	MFF
ENST00000456923.5	3059	3.81349067878404e-05	0.000888908595488778	1.07960154720556	0.262134743952178	7.2506856208213	0.43211939900284	0.0172986706914709	0.08577326528884	0.00884432453661434	0.08577326528884	ENSG00000115414.19	FN1
ENST00000456935.7	1470	2.91507656918211e-10	1.41399061012899e-08	0.862026692903107	0.136759538695066	5.99605804127345	0.230078830645023	0.00409848794155968	0.00484129313566752	0.0239562691945713	0.0239562691945713	ENSG00000104774.13	MAN2B1
ENST00000457014.1	3083	4.14550113395869e-05	0.000958776558079112	4.16740827605862	1.01663518045594	2.22375673624056	5.49300657640896	0.104799438617561	0.248724379632949	1.44552119659346	1.44552119659346	ENSG00000122133.17	PAEP
ENST00000457408.7	161	1.58624428268798e-35	7.02519020700522e-33	1.20648846140834	0.0969850762843883	7.75251344012592	0.447971648279704	0.000631471687246279	0.0134776858455867	0.00885370541734499	0.0134776858455867	ENSG00000158604.15	TMED4
ENST00000457903.6	1648	3.21414313021168e-09	1.39066299609596e-07	1.78780365278202	0.301980108624295	6.65415200750982	1.06830295347591	0.00835436636405464	0.128433612643057	0.0122103074872226	0.128433612643057	NA	NA
ENST00000458500.5	3073	3.9568122005568e-05	0.000918114341518068	0.490308444306056	0.119296832883923	8.88247323103419	0.0792904494487827	0.000585840566150469	0.00837633228564349	0.0207617609380516	0.0207617609380516	ENSG00000147403.16	RPL10
ENST00000460006.6	1725	7.60640774386594e-09	3.14415824793401e-07	0.561118159071189	0.0971304160659317	6.86379232938694	0.105777257802001	0.00177778893751648	0.012373687650195	0.0105075182132756	0.012373687650195	ENSG00000101290.14	CDS2
ENST00000460219.2	180	1.37946261282893e-34	5.46451123028633e-32	1.71984632720539	0.140212799539804	6.05841450215182	0.90430757198703	0.0072502795435031	0.0139324144895839	0.0222391641886809	0.0222391641886809	ENSG00000137409.19	MTCH1
ENST00000460477.1	2851	1.60056220305898e-05	0.000400303357863618	2.85893453851638	0.662653477397399	4.12031801308793	2.58893403588403	0.0474950567952	0.12360747723914	0.611169389865097	0.611169389865097	ENSG00000146674.15	IGFBP3
ENST00000460600.1	2446	2.50698521454953e-06	7.30817962952738e-05	1.04020275346507	0.220964273853658	5.3464732195217	0.369993424248422	0.00826478106566901	0.0484688361262421	0.0649730344138425	0.0649730344138425	ENSG00000132424.16	PNISR
ENST00000461696.1	1964	8.23429861418945e-08	2.98950319952222e-06	1.1170256324086	0.208325763758155	5.39652381979547	0.388486827909763	0.00609329948045153	0.0116103866100628	0.0590061362876764	0.0590061362876764	ENSG00000206560.11	ANKRD28
ENST00000461897.5	2572	4.81444735114783e-06	0.000133471755025756	1.76781087966575	0.386599836090287	5.20149892980591	1.06977482964273	0.137615351275237	0.0276699459289499	0.0865737986223179	0.0865737986223179	ENSG00000197565.15	COL4A6
ENST00000462683.6	615	1.16427721503254e-18	1.34988004131188e-16	0.918969385987348	0.104214097642398	7.35477868388721	0.266384113491493	0.00126210432149432	0.0150287628996347	0.00865939500467943	0.0150287628996347	ENSG00000181704.12	YIPF6
ENST00000463004.5	1509	5.58989109471644e-10	2.64136245604812e-08	0.595570535331401	0.0960352823364513	7.32202471000375	0.117478609310611	0.00229450946278115	0.0115396537173817	0.0087067568463102	0.0115396537173817	ENSG00000131051.22	RBM39
ENST00000463215.1	1689	4.79198214191916e-09	2.0230165461658e-07	1.28624095878579	0.219711031822062	5.44727590885594	0.541515711694378	0.0187794660537212	0.0377092470424284	0.0536299402027513	0.0536299402027513	ENSG00000054148.17	PHPT1
ENST00000463496.1	2687	8.03551008540638e-06	0.000213235582854416	0.713946340935119	0.159925775001193	6.44248520210749	0.162456530827237	0.0236467838530337	-0.0117208869694801	0.0147175964115648	0.0147175964115648	ENSG00000106546.14	AHR
ENST00000464610.5	2914	2.09026818051816e-05	0.000511477290129261	1.83231883083282	0.430624817728533	4.68310742567449	1.07350239152694	0.0373891379278711	0.0454667397966086	0.240767462537727	0.240767462537727	NA	NA
ENST00000465784.7	1782	1.37288091499112e-08	5.49337265782981e-07	1.1140794332134	0.196253478387882	5.66037664263654	0.388719809276442	0.0205834610368475	-0.000123568257202718	0.0371896806321666	0.0371896806321666	ENSG00000095383.20	TBC1D2
ENST00000465804.5	838	2.60205318419768e-15	2.21404296236314e-13	1.00580992263094	0.127178538746853	7.10319990432947	0.322905337000202	0.00158899252502886	0.0226725785516484	0.00928528117623988	0.0226725785516484	ENSG00000018408.14	WWTR1
ENST00000467843.6	9	2.23602062968006e-101	1.77152461087452e-97	1.85750852810358	0.0868970186488804	7.08858071837189	1.03977751638393	0.00198553549333796	0.00385963549500542	0.00934110228175785	0.00934110228175785	ENSG00000109046.15	WSB1
ENST00000468178.5	537	2.01336632231982e-20	2.67465984190657e-18	1.65077601035008	0.178238191734348	5.74059833649041	0.840424400929815	0.0145802635256888	0.0140521990063376	0.0330730159634066	0.0330730159634066	ENSG00000115648.14	MLPH
ENST00000468338.5	1904	5.28303528032794e-08	1.97847451485559e-06	2.09773255368053	0.385505482410148	4.77904523304513	1.36552910075921	0.0221809782306855	0.034549697679189	0.200740737221736	0.200740737221736	ENSG00000197565.15	COL4A6
ENST00000468744.5	2770	1.128125238256e-05	0.00029038080297896	1.36364660906883	0.310552454372399	5.45433967210741	0.673591014627541	0.0219870237427581	0.122677216632324	0.0529320565847274	0.122677216632324	ENSG00000027869.11	SH2D2A
ENST00000469308.1	2704	8.68578361851209e-06	0.000229042572165084	0.579323087858826	0.130256865586107	6.28650667041752	0.116424430269623	0.00822501044161747	0.0114498123480542	0.0172252661068581	0.0172252661068581	ENSG00000173812.11	EIF1
ENST00000469535.5	2530	3.75959186772206e-06	0.000105958078472749	0.572594767068284	0.123824397496757	6.28131718942479	0.114018310906119	0.00567856176664583	0.0138950391382585	0.0173201603565067	0.0173201603565067	ENSG00000117335.19	CD46
ENST00000470412.5	800	1.0065192429484e-15	8.97172593681195e-14	1.94790747202995	0.242697805794643	5.2885710109647	1.19133090871339	0.0155713742880117	0.0507134417574325	0.0727819631182899	0.0727819631182899	ENSG00000101187.16	SLCO4A1
ENST00000470612.5	2708	8.73535839287494e-06	0.000230011781924608	1.40803278882416	0.316673703986413	5.1195459820729	0.634516060144608	0.0483198188397757	0.00136663093951132	0.102103533354935	0.102103533354935	ENSG00000088992.18	TESC
ENST00000471217.5	1913	5.62564169882482e-08	2.09686751538424e-06	1.29324023191412	0.238152216385663	5.31465660375113	0.510224777296213	0.0159369193624901	-0.00533230928270619	0.0691377978916151	0.0691377978916151	ENSG00000095564.14	BTAF1
ENST00000471229.7	644	3.927778662819e-18	4.34885605238581e-16	0.913217169499355	0.105198894952014	6.57637771880948	0.258101210121765	0.00357278529365254	0.00631662785789778	0.0130274259550349	0.0130274259550349	ENSG00000102401.20	ARMCX3
ENST00000471542.5	3014	3.16453676371431e-05	0.000748653382215942	1.13525558268957	0.272813319433761	5.19261933452246	0.40862589680074	0.0235097591384642	0.00397064760202592	0.0881309017522369	0.0881309017522369	ENSG00000173209.23	AHSA2P
ENST00000473155.1	1984	9.22615253409708e-08	3.31583457808094e-06	1.89145395740828	0.354115935019475	4.88215466737974	1.1227052244946	0.0238700291458224	0.0379122240991351	0.164227114006254	0.164227114006254	ENSG00000168209.5	DDIT4
ENST00000473565.5	876	6.4355507499559e-15	5.2383619940052e-13	1.56494308406499	0.200759746853007	6.08566143728506	0.783079428056632	0.00959708526951088	0.0508596286652146	0.0215402732966143	0.0508596286652146	ENSG00000013441.16	CLK1
ENST00000473940.5	2749	1.04377986588125e-05	0.000270737284673686	0.681881551853542	0.154695351394237	6.14572286324684	0.160183483171511	0.0157938277549214	0.0100746071751434	0.0201021498595583	0.0201021498595583	ENSG00000095794.19	CREM
ENST00000474026.5	937	2.64574567019215e-14	2.01336445322712e-12	1.43058760945487	0.187875081313492	5.57247028113548	0.635372837442697	0.0100469551255495	0.0167012510556431	0.042898614142277	0.042898614142277	ENSG00000162909.18	CAPN2
ENST00000474221.5	2737	9.87466552398308e-06	0.000257253617289766	1.88396822343405	0.426246813063561	4.70489615254762	1.17652434543906	0.0413922385635415	0.0982620931443245	0.231137279906722	0.231137279906722	ENSG00000142102.15	PGGHG
ENST00000475269.5	2856	1.66366702452536e-05	0.000415357540324778	0.609172615065132	0.141476493336599	6.40351916178979	0.135346100283772	0.0146833255358978	0.0153400717143331	0.0152851854400971	0.0153400717143331	ENSG00000125826.20	RBCK1
ENST00000476531.1	1867	3.41142970984457e-08	1.30288475645826e-06	1.94713916132207	0.352813393927496	5.440695529758	1.28677802318777	0.0316543900766202	0.155061546325338	0.0542908434730567	0.155061546325338	ENSG00000102144.15	PGK1
ENST00000476590.1	1650	3.27290603026924e-09	1.41437146413526e-07	1.69735767312527	0.286847164218157	6.31845612089685	0.963044475899163	0.0184268364088481	0.104995107021149	0.0166582942833607	0.104995107021149	ENSG00000196352.15	CD55
ENST00000476618.5	1138	1.24253402391612e-12	7.7853819016973e-11	1.61453883478936	0.2273819380929	5.31967777151064	0.801180761264861	0.00909336844636637	0.0148567147435931	0.0684604502099591	0.0684604502099591	ENSG00000091436.17	MAP3K20
ENST00000476756.1	1487	3.96100088982694e-10	1.89936252487035e-08	1.27725621306515	0.204179459882003	5.8241403184755	0.539442132349303	0.0144045298505184	0.0481293479060411	0.0296590599239765	0.0481293479060411	ENSG00000186480.13	INSIG1
ENST00000477457.1	2550	4.26422409349606e-06	0.000119237739122605	1.64994015438655	0.358833183790269	4.88274026116719	0.839498823156193	0.029104115510033	-0.000594028961214511	0.164037765173559	0.164037765173559	ENSG00000115648.14	MLPH
ENST00000477593.5	2858	1.67832711000934e-05	0.000418724409559503	0.978715617978649	0.227403099867092	5.4626504808716	0.347607637149397	0.0254421567903552	0.049860791818143	0.0521260979533886	0.0521260979533886	ENSG00000051382.8	PIK3CB
ENST00000477677.5	2658	7.19600364610512e-06	0.000193041325802062	1.0214058626395	0.227595758477287	5.32268813534999	0.327453434236145	0.0096417281036433	0.00844883860365607	0.0680580158116339	0.0680580158116339	ENSG00000117151.13	CTBS
ENST00000477931.5	1628	2.2736241459081e-09	9.95813858107072e-08	0.81663695918024	0.13663118967249	7.86436303006253	0.222470475319329	0.00691680492873181	0.021085318058248	0.00917244126461627	0.021085318058248	ENSG00000087460.24	GNAS
ENST00000478186.1	2099	2.43151753544787e-07	8.25997743437709e-06	2.077324615326	0.402356081469796	5.31031565877144	1.48885176678666	0.0726130635095021	0.170222560934091	0.0697295793441856	0.170222560934091	NA	NA
ENST00000478585.5	2940	2.32871864907741e-05	0.000564593521094239	2.55132193507173	0.603036750769095	4.30661441125062	1.98691819127261	0.0833643693183447	-0.040682986369395	0.462115614848877	0.462115614848877	ENSG00000087460.24	GNAS
ENST00000479141.6	1953	7.41031487146378e-08	2.70550482127421e-06	6.00156524604824	1.11534034783024	2.84408159699655	11.2028469261558	0.0864362808878974	0.410077850841532	1.77953985635922	1.77953985635922	ENSG00000122133.17	PAEP
ENST00000479499.1	2792	1.24951088141072e-05	0.000319108609914433	1.24444715816455	0.284851013047821	5.20676414342751	0.561691742185863	0.0360458882368088	0.0853255159465901	0.0856642612147464	0.0856642612147464	ENSG00000135862.6	LAMC1
ENST00000479595.5	463	3.4625552569127e-22	5.33248466606703e-20	1.78592845616794	0.184384972381337	6.55522865663179	0.997659516813202	0.00448229278744147	0.0465144342726581	0.0132694586272196	0.0465144342726581	NA	NA
ENST00000480753.1	1893	4.61985696283995e-08	1.74017052761933e-06	0.869689933675309	0.159127852144465	6.27410501727127	0.257294182214583	0.00369586377296008	0.0342866462192061	0.0174533702815273	0.0342866462192061	ENSG00000138434.17	ITPRID2
ENST00000480769.5	2195	5.14261719844967e-07	1.67056572536791e-05	0.890205179116636	0.177299426436845	6.35340347044861	0.275461682215626	0.0109865495210887	0.0361660804011624	0.0160709395148863	0.0361660804011624	ENSG00000116679.16	IVNS1ABP
ENST00000480824.6	2578	4.97153753197713e-06	0.000137506017137354	0.393157794502604	0.0861057962255411	7.03412196251408	0.0490637204224916	0.0015518979029676	0.00181285835833978	0.00956941431248402	0.00956941431248402	ENSG00000198663.16	C6orf89
ENST00000480975.5	2627	6.15387364647939e-06	0.000167033043962149	1.97753037359225	0.437406802686986	7.66410214558182	1.32282472252043	0.278300206744572	-0.091254195523998	0.00868685981070644	0.00868685981070644	ENSG00000087460.24	GNAS
ENST00000481617.6	2742	1.00815921564545e-05	0.000262165516821237	0.644674708877807	0.146005429237783	5.8816322517872	0.136546391397153	0.00439702232527011	0.0104339118211632	0.0275793557250939	0.0275793557250939	ENSG00000133138.20	TBC1D8B
ENST00000481771.5	2939	2.31896561110843e-05	0.000562611513897502	0.955132218442752	0.225707054762705	5.82289739576666	0.334815675895798	0.00578166828106844	0.0706338435734139	0.0297061070623876	0.0706338435734139	ENSG00000173171.14	MTX1
ENST00000483295.1	746	1.75976410585976e-16	1.68201367029791e-14	1.25283606592578	0.15209098960584	5.84615399267352	0.49807188501069	0.00585681936061701	0.0281337088711031	0.0288406843183087	0.0288406843183087	ENSG00000116741.8	RGS2
ENST00000484038.1	1875	3.5957266493136e-08	1.36741169601417e-06	1.92235028867533	0.348906830835863	4.92044835251837	1.12047544909899	0.0303518689270136	-0.0155440446920697	0.152252095978875	0.152252095978875	ENSG00000153993.13	SEMA3D
ENST00000484442.5	2173	4.66256300356953e-07	1.52995578650033e-05	1.33803172529324	0.265498162197266	5.14486002370875	0.570838929282638	0.00871164223936872	0.0334636826547302	0.0970222689558199	0.0970222689558199	ENSG00000077264.15	PAK3
ENST00000484494.5	2913	2.09026818051816e-05	0.000511477290129261	1.83231883083282	0.430624817728533	4.68310742567449	1.07350239152694	0.0373891379278711	0.0454667397966086	0.240767462537727	0.240767462537727	NA	NA
ENST00000484616.2	394	4.94610485142932e-24	8.92853317281813e-22	1.09094640569006	0.10789874781567	6.54097775584802	0.36700055228434	0.00402562639217168	0.00841354143023418	0.0134375832781127	0.0134375832781127	ENSG00000112306.8	RPS12
ENST00000485310.1	1435	2.15191963700959e-10	1.06927162228106e-08	0.871979311276876	0.137317676238477	6.05036492412006	0.243642804622311	0.00583275792291782	0.013590278119385	0.0224514583883849	0.0224514583883849	ENSG00000170275.14	CRTAP
ENST00000486255.1	284	2.19589217387515e-28	5.51323575936597e-26	1.86771685446574	0.169026492692948	5.70659901406442	1.05448340730919	0.0081543448461299	0.00181257111958877	0.0347005880019889	0.0347005880019889	ENSG00000102287.19	GABRE
ENST00000487273.7	1404	1.39992549043872e-10	7.1097070634076e-09	0.664382140776312	0.103552432818175	8.45180960075114	0.145288816305831	0.000735155154063404	0.0153495043597804	0.0133581525020381	0.0153495043597804	ENSG00000168615.12	ADAM9
ENST00000487862.5	1860	3.05594572869337e-08	1.17151158192878e-06	1.07516775728478	0.194136647277333	6.2984501454745	0.363798997126187	0.0395236832942574	-0.0182695767508187	0.0170098734298682	0.0170098734298682	ENSG00000087460.24	GNAS
ENST00000488010.5	2330	1.23341794267945e-06	3.77457652295344e-05	0.665550631322682	0.137221491636427	6.25074294829828	0.14925163861597	0.0103489336460831	0.0101064985536214	0.0178956730043057	0.0178956730043057	ENSG00000144747.17	TMF1
ENST00000488117.5	1713	6.90383054218871e-09	2.87373457665046e-07	1.95400798581977	0.337290618292213	4.92710484931688	1.20336256132063	0.0203940140819788	0.0520039843260228	0.150253427699936	0.150253427699936	ENSG00000147894.15	C9orf72
ENST00000488171.6	2943	2.33035475054722e-05	0.000564606235586201	2.16135752833992	0.510882876186064	4.50900813298637	1.50628039394771	0.061648709012683	0.0694018964300818	0.329853260757534	0.329853260757534	ENSG00000196352.15	CD55
ENST00000488174.5	1869	3.50292752733102e-08	1.33568312518081e-06	0.668360227698037	0.121206254267755	7.43021538034079	0.151640765478916	0.00130166747926869	0.0207347666311608	0.00858731236283575	0.0207347666311608	ENSG00000147162.14	OGT
ENST00000488328.5	1039	2.60716644152541e-13	1.78923383971634e-11	1.20095850744809	0.164216329982932	5.86775893651142	0.455340738809281	0.0123862041923671	0.0159267180897532	0.0280643003572279	0.0280643003572279	ENSG00000095794.19	CREM
ENST00000488500.1	1975	8.76163542319562e-08	3.16191648450774e-06	0.6793661536758	0.126967798086769	8.93992940320448	0.151590887447064	0.00198568199228766	0.014426038281447	0.0221955506342161	0.0221955506342161	ENSG00000156508.18	EEF1A1
ENST00000488537.1	2632	6.20240645383746e-06	0.000168030543231165	3.36395314394549	0.74434125021729	3.97186255332914	3.47022233187905	0.0845281150144472	0.00968201683658204	0.74653773014811	0.74653773014811	ENSG00000265972.5	TXNIP
ENST00000489264.2	1741	9.37176255938693e-09	3.8382777572345e-07	1.64661920705933	0.286781336255413	5.31707776657828	0.912098685706337	0.00753946613497953	0.115825836101681	0.0688102310326256	0.115825836101681	ENSG00000196968.11	FUT11
ENST00000490140.1	3022	3.29436265270608e-05	0.00077730388679204	0.684739234907504	0.164913901072269	6.63642801567239	0.173296259666763	0.010751336920528	0.0300435552297831	0.0123867969591386	0.0300435552297831	ENSG00000160752.14	FDPS
ENST00000490265.5	2679	7.71391284814508e-06	0.000205312744204605	1.28027821322602	0.286225269430838	5.20121951907903	0.590043576811267	0.0218945389457958	0.100992818345338	0.0866223501794345	0.100992818345338	ENSG00000046651.15	OFD1
ENST00000490639.5	2942	2.32973361868616e-05	0.000564606235586201	4.71763076715169	1.11509668615897	1.6656682030159	6.71786550932347	0.722603024966814	-0.671286159003545	1.14255790425725	1.14255790425725	ENSG00000047457.14	CP
ENST00000490674.1	1179	2.649223948856e-12	1.60220750168981e-10	1.51140668074576	0.216064077902453	5.41695796371453	0.722976422762292	0.0132621898558327	0.0338270306209339	0.0567633387839232	0.0567633387839232	ENSG00000144136.11	SLC20A1
ENST00000491074.5	3078	4.0377073801099e-05	0.000935362855852359	0.768520284394106	0.187201462924325	6.08132243757888	0.191855874122393	0.0309170168028336	-0.0125809594717915	0.0216495647786774	0.0216495647786774	ENSG00000077232.18	DNAJC10
ENST00000491404.1	665	8.39296345111404e-18	8.99927617922159e-16	0.79963860587242	0.0930452104032747	7.81705841387126	0.200970146326266	0.00396361139177444	0.00746585901546227	0.00902250537671004	0.00902250537671004	ENSG00000156508.18	EEF1A1
ENST00000491720.5	1618	2.03328420370197e-09	8.96052514590639e-08	0.880366671674573	0.146847080918525	6.02902595255835	0.240136317593733	0.00931864445132857	0.000209698817575692	0.0230274533101092	0.0230274533101092	ENSG00000138434.17	ITPRID2
ENST00000491735.1	2783	1.20596864659898e-05	0.000308984507283844	1.49383444608888	0.341330376511845	5.00740043073748	0.804756157571074	0.0467754723013841	0.122341717541834	0.127984166593193	0.127984166593193	ENSG00000067064.11	IDI1
ENST00000492412.2	177	8.08836120024091e-35	3.25837574588688e-32	1.43592855606686	0.116655503857056	6.88216448253923	0.63489745333465	0.00746813828987259	0.0129446215803429	0.0103887998555469	0.0129446215803429	ENSG00000168679.18	SLC16A4
ENST00000492622.6	1622	2.11324322567337e-09	9.28993187197374e-08	1.34961904246299	0.225355129273876	6.17379767613811	0.589802340210882	0.0567018291564467	-0.00250073880986561	0.0194755722786215	0.0194755722786215	ENSG00000102531.16	FNDC3A
ENST00000493245.1	2945	2.35771122232247e-05	0.000570846319173112	4.36816379089233	1.03314976663733	2.04272220307633	6.08974583386675	0.268754575823542	0.188107127486334	1.3323430846306	1.3323430846306	ENSG00000107159.13	CA9
ENST00000494727.1	3089	4.22704782737797e-05	0.000975737838405176	3.55630477674585	0.86851289037124	3.75081059638004	3.90899195955637	0.164105713798926	-0.0206046387679666	0.967366247312583	0.967366247312583	ENSG00000131069.20	ACSS2
ENST00000494857.5	243	2.31921317045487e-30	6.80531588091005e-28	1.31390613677133	0.114739635217711	8.54175261185142	0.533703021541479	0.00298642862823103	0.0167613472066092	0.014504304181144	0.0167613472066092	ENSG00000003989.17	SLC7A2
ENST00000495695.1	2948	2.42894145320449e-05	0.000587494034529487	2.17189996239057	0.514509369911702	4.52307855761764	1.45303309395596	0.07525534953835	-0.0278950245804611	0.321824488052054	0.321824488052054	ENSG00000130702.15	LAMA5
ENST00000496384.7	2501	3.28327291454253e-06	9.3606754057793e-05	0.626745891002871	0.134718778100139	6.09557573546739	0.136147672431772	0.00593037552931881	0.0169503105520273	0.0212933482298731	0.0212933482298731	ENSG00000157764.13	BRAF
ENST00000497048.5	1847	2.78057582890822e-08	1.07344980457213e-06	0.962889929838671	0.173346267913593	6.5324390086436	0.314205819414902	0.0159493062248669	0.0291240866744899	0.0135403011553483	0.0291240866744899	ENSG00000136826.15	KLF4
ENST00000497209.5	443	9.36602729417949e-23	1.50752869116066e-20	2.20223865858931	0.224293157747433	5.56258383905152	1.46973385432844	0.0318330256406412	-0.0133613737495476	0.0436281052778314	0.0436281052778314	ENSG00000101187.16	SLCO4A1
ENST00000499247.3	261	1.36437224797949e-29	3.72740225172144e-27	0.994166600863035	0.0880060260052961	7.37635874348543	0.305804241817361	0.00175124135743084	0.00986634956243645	0.00863353423640185	0.00986634956243645	ENSG00000141232.5	TOB1
ENST00000502536.5	447	1.31857349613047e-22	2.10334596349187e-20	1.92460492336563	0.196708872343876	5.58876404570853	1.15766448986353	0.0123145793403015	0.0457269913478977	0.0417366652005214	0.0457269913478977	ENSG00000145623.13	OSMR
ENST00000502949.5	1742	9.56530031047966e-09	3.913047466084e-07	1.08425403930053	0.188951640666071	6.78396128901106	0.395525313534334	0.0379469602417075	0.0156071235238926	0.0110774319960584	0.0156071235238926	ENSG00000091490.11	SEL1L3
ENST00000503258.5	1354	6.5717681585149e-11	3.46080765712516e-09	0.864227936393711	0.132344908941403	6.13273541193499	0.234014632992408	0.00587114834747666	0.00656342062678446	0.0204016140365859	0.0204016140365859	ENSG00000113448.19	PDE4D
ENST00000503731.5	660	6.75907563612661e-18	7.30225953270261e-16	1.18685736707408	0.137703782022962	6.30402665562682	0.4282422597649	0.0115327740745726	-0.00446635303520606	0.0169107233005684	0.0169107233005684	ENSG00000104723.20	TUSC3
ENST00000503771.1	557	8.44083932854001e-20	1.08054866693396e-17	2.90924819399008	0.319439130182584	5.84421681225645	2.66156714574053	0.00490502193009171	0.148157014907617	0.0289115816210163	0.148157014907617	ENSG00000249992.1	TMEM158
ENST00000503970.2	2093	2.31455065538811e-07	7.88517534313396e-06	0.708538226058417	0.136991885362265	6.91864305814521	0.173128057321932	0.00135420142791664	0.0267959635547455	0.0101661735959254	0.0267959635547455	ENSG00000112893.9	MAN2A1
ENST00000504087.6	1624	2.17362017993244e-09	9.54358456341764e-08	0.645141421539741	0.107806195756874	6.49543524286549	0.138296693849964	0.0034301682254404	0.013362903917146	0.0140030955399139	0.0140030955399139	ENSG00000151458.12	ANKRD50
ENST00000504110.2	2970	2.65195035623408e-05	0.000636682384514864	0.739229577371299	0.17594573447918	6.52112574777579	0.201086392195867	0.0024855422812655	0.0439498099408614	0.013678719723645	0.0439498099408614	ENSG00000164096.13	C4orf3
ENST00000504226.5	2825	1.43357461744139e-05	0.000361839308042622	2.36024043381933	0.544002811432132	4.43396154345981	1.78982910396549	0.0686879339807803	0.0795728564377016	0.375220654288316	0.375220654288316	ENSG00000134363.12	FST
ENST00000504411.1	2874	1.76588410600456e-05	0.000438116215360296	1.98750904238252	0.463007591429813	4.59836058706328	1.25882890584849	0.040185087867582	0.0520289718609231	0.281378956714873	0.281378956714873	ENSG00000120708.17	TGFBI
ENST00000504470.2	1033	2.27384575749464e-13	1.56954789828072e-11	1.49896522193733	0.204452074639356	5.69701790927528	0.724229801962493	0.0260611646919981	0.0366398115445072	0.0351896775990548	0.0366398115445072	ENSG00000163682.16	RPL9
ENST00000504727.1	1522	6.92762433415415e-10	3.24551462235563e-08	6.84447899469259	1.1097237247175	3.44699083463125	14.6751004206453	0.544915497438976	0.231375262572089	1.30231462036233	1.30231462036233	ENSG00000181904.9	C5orf24
ENST00000504771.3	1929	6.42122831663393e-08	2.37355761477069e-06	1.52658430884893	0.282352769371605	5.08890497595576	0.753238980579443	0.0109705700940852	0.0566557861213025	0.108614059463637	0.108614059463637	ENSG00000145779.8	TNFAIP8
ENST00000506237.5	2667	7.38079237404811e-06	0.000197330340997048	1.22641024456388	0.273605657869578	5.59353358718821	0.454081198426943	0.0708842345230929	-0.06731351947863	0.0414058495042736	0.0414058495042736	ENSG00000113387.12	SUB1
ENST00000507412.1	1732	8.4555058853286e-09	3.48101265385376e-07	2.01401731885269	0.349709391798698	5.41534070974248	1.36363571864623	0.0085866308219176	0.174858357246406	0.0569369279397039	0.174858357246406	ENSG00000173221.14	GLRX
ENST00000509101.1	2410	1.96093623433022e-06	5.80176752085819e-05	1.11944851111991	0.235306343243908	5.72711485845392	0.442392380919557	0.00644535876909528	0.0766082539871348	0.0336986754388254	0.0766082539871348	ENSG00000163739.4	CXCL1
ENST00000509479.6	1465	2.74195349699908e-10	1.33455462218445e-08	0.9129161303734	0.144615622122621	5.88828063536803	0.262725221997683	0.0040198660184629	0.0118557135676623	0.0273506512244062	0.0273506512244062	ENSG00000196782.12	MAML3
ENST00000509647.1	1924	6.16222027545235e-08	2.28373676985891e-06	1.13262161125242	0.209201248367234	6.05964771628001	0.437367709064897	0.00516773512648623	0.0604800083511273	0.0222068777864052	0.0604800083511273	ENSG00000083857.14	FAT1
ENST00000510500.5	1991	9.64983763842022e-08	3.45591171757868e-06	0.65212120205646	0.122275844776341	6.73929865172272	0.140871524988278	0.0109901846107429	0.00562594831026836	0.011436888712909	0.011436888712909	ENSG00000153113.23	CAST
ENST00000510756.5	2169	4.54491590395043e-07	1.49410181473159e-05	0.682097944690957	0.135213715724586	7.27936784215667	0.143660726933144	0.0186408427088442	-0.0135365363492752	0.00878328067122966	0.00878328067122966	ENSG00000153113.23	CAST
ENST00000511532.5	3029	3.3924331064264e-05	0.000798593761045322	0.793020518931564	0.191302021312177	6.26083083118653	0.23082929112952	0.0371920565428506	0.0155139785766162	0.0177026384943364	0.0177026384943364	ENSG00000164124.10	TMEM144
ENST00000513973.6	475	5.99271976792506e-22	8.9958924280448e-20	0.917332652948296	0.0952611633470935	6.85461663010071	0.258874278192576	0.0030435287603998	0.00498712041838528	0.0105685051029627	0.0105685051029627	ENSG00000013375.16	PGM3
ENST00000514251.5	2801	1.29559941201096e-05	0.00032969814587448	0.495844732508185	0.113703767351824	6.71348026291082	0.0855367725161151	0.00773399802903065	0.00698871808257046	0.0116588220359658	0.0116588220359658	ENSG00000177311.11	ZBTB38
ENST00000515037.5	1652	3.35466726646466e-09	1.44536051102595e-07	1.07341918634886	0.1815284537039	5.72375068724178	0.36930710612742	0.0155700731793969	0.0139780283716828	0.0338587960767964	0.0338587960767964	ENSG00000197712.12	FAM114A1
ENST00000517847.6	246	3.10153172414899e-30	8.98990317311869e-28	1.09214081186675	0.0955840326050574	7.78977284757778	0.364450045731722	0.00475826896306775	0.00351495584722447	0.00894619197049926	0.00894619197049926	ENSG00000198363.18	ASPH
ENST00000518068.5	3025	3.32850863646298e-05	0.000784581751452417	0.508200576097148	0.122465596627066	8.8999955251318	0.0829496889492273	0.00131142352019245	0.00552525308678867	0.0211853100156424	0.0211853100156424	ENSG00000198363.18	ASPH
ENST00000518291.5	892	9.81306531486923e-15	7.84429158308784e-13	0.890178197435611	0.114985510281467	6.93704631037664	0.253591168046542	0.00225457574753811	0.0175779256144958	0.0100602910271673	0.0175779256144958	ENSG00000077264.15	PAK3
ENST00000518315.5	1330	4.74679068747669e-11	2.54485085097622e-09	1.25982369031126	0.19150131218183	5.95525997055139	0.520154022281676	0.0114429512523574	0.0435661775986867	0.0251743093546351	0.0435661775986867	ENSG00000156011.17	PSD3
ENST00000518611.5	1568	1.25650627984732e-09	5.70661934893207e-08	2.49188128393663	0.410330646021094	5.18213967173733	2.0564350739917	0.162550298464124	0.0794414190628794	0.0900065601320079	0.0900065601320079	ENSG00000104765.16	BNIP3L
ENST00000518881.5	23	2.2243223941835e-74	6.8957862606461e-71	1.92723904943752	0.105625015936402	6.89106492627313	1.11817744856309	0.00640207465195385	-0.00152414657690398	0.0103328913353941	0.0103328913353941	ENSG00000147454.14	SLC25A37
ENST00000519234.5	610	9.66887901765042e-19	1.13021270405663e-16	1.06732795798519	0.120753848997219	8.86862306120124	0.351616853962039	0.00143704693003206	0.0108881568112003	0.0204351911414328	0.0204351911414328	ENSG00000198363.18	ASPH
ENST00000519278.5	1838	2.52701926037629e-08	9.80340486081995e-07	4.59828679597279	0.825337916213142	4.05257646633316	7.16069164853216	0.243532269859357	0.77824174404922	0.671311811480293	0.77824174404922	ENSG00000104419.14	NDRG1
ENST00000519678.5	1731	8.20580175654064e-09	3.38016457798021e-07	1.1428450113701	0.198266867651086	5.87412195646631	0.430708155708438	0.031124048562916	0.0174756260675632	0.0278405776493438	0.0278405776493438	ENSG00000198363.18	ASPH
ENST00000519716.6	1411	1.62233811562707e-10	8.19838391188324e-09	1.4615759440499	0.228606880969215	5.30730792616585	0.669102134094894	0.00824865571780882	0.0270524218163042	0.0701430033219007	0.0701430033219007	ENSG00000130477.15	UNC13A
ENST00000519973.6	12	1.11776001705777e-90	6.64173002135726e-87	1.79494216174577	0.0888873380430429	7.11899292722362	0.976026359841024	0.00179838649939214	0.0100530517971751	0.00922751594718605	0.0100530517971751	ENSG00000147454.14	SLC25A37
ENST00000520654.1	270	3.4509047411108e-29	9.1134559874135e-27	1.95233738047186	0.174086293714792	6.1655539209987	1.1654330869667	0.0258023966488062	0.00163099436417726	0.0196566598402228	0.0196566598402228	ENSG00000147454.14	SLC25A37
ENST00000521381.6	2773	1.15186924907235e-05	0.000296187828834673	1.05667736707356	0.240892818335966	6.95592231753251	0.404605337336665	0.00276800965823347	0.0842760152305339	0.00995605039250175	0.0842760152305339	ENSG00000145675.15	PIK3R1
ENST00000521475.1	488	1.25776781508333e-21	1.83778435013732e-19	1.52955701746241	0.160109747606614	5.75870466758398	0.720144270283356	0.0061801333860599	0.01667095334245	0.0322725635319206	0.0322725635319206	ENSG00000156011.17	PSD3
ENST00000521654.6	2837	1.50977259155736e-05	0.000379460080607706	1.05638943724536	0.244124455121338	5.47299370401617	0.356870754940798	0.0382495972707443	-0.010645644766088	0.0511455271116912	0.0511455271116912	ENSG00000146373.16	RNF217
ENST00000522514.6	762	3.10864123106942e-16	2.90890491260071e-14	1.24110620499492	0.151928115868895	5.90132321902305	0.477891241384619	0.00771440993621023	0.0120204122657262	0.0269088186509984	0.0269088186509984	ENSG00000168300.14	PCMTD1
ENST00000522656.5	182	1.77325205539164e-34	6.94725079987064e-32	1.75552121260431	0.143359157171661	6.43743336755011	0.936044195150941	0.0160386436472831	-0.00167892267249231	0.0147891282701703	0.0147891282701703	ENSG00000003989.17	SLC7A2
ENST00000522965.1	2213	5.90378888414571e-07	1.90223119112122e-05	0.837927899364847	0.167775565103427	5.86612805319338	0.23735445481482	0.0141009604665284	0.0192959213517511	0.0281219999021332	0.0281219999021332	ENSG00000104312.8	RIPK2
ENST00000523619.5	420	2.24666520859684e-23	3.81419561985212e-21	1.2119870196694	0.121667223987195	7.29503768351716	0.458437256825438	0.00746332549945782	0.0147410445896675	0.00875320211610294	0.0147410445896675	ENSG00000156011.17	PSD3
ENST00000524323.1	2344	1.34313858490182e-06	4.08580007072694e-05	6.49235516006987	1.34326573116389	3.25080294225436	13.5164608686573	1.19488874165452	-0.105815977515055	1.51165549512436	1.51165549512436	ENSG00000159167.12	STC1
ENST00000524352.5	467	3.96455568561181e-22	6.05329076245962e-20	2.83550974648459	0.29316609761686	5.30084885692168	2.515170289673	0.0240782508879186	0.104841290299928	0.0710402891651116	0.104841290299928	ENSG00000168079.17	SCARA5
ENST00000524463.5	1718	7.24022023678721e-09	3.00498640141953e-07	0.553011426895482	0.0955898019977512	6.69788983819049	0.102711383778256	0.00189618276351354	0.0118099326054404	0.0117980396069607	0.0118099326054404	ENSG00000109861.16	CTSC
ENST00000525498.5	590	4.42156903845109e-19	5.34365353758842e-17	1.32503736202761	0.14844887988296	6.14831343688259	0.550371795318876	0.0130124520820723	0.0165557880281111	0.020043152825686	0.020043152825686	ENSG00000021762.20	OSBPL5
ENST00000525693.5	2456	2.57999018717245e-06	7.49037541963128e-05	2.63546341300224	0.560533644204895	4.4804071058054	2.31435171691153	0.12466111122737	0.163653259434507	0.34663583820106	0.34663583820106	ENSG00000173039.19	RELA
ENST00000527226.2	450	1.49082537443647e-22	2.36226249997374e-20	1.09833174106016	0.112400427943434	6.79844504588408	0.374820056053521	0.00798349784942053	0.00816684218488665	0.0109672864533803	0.0109672864533803	ENSG00000133112.16	TPT1
ENST00000528020.1	1612	1.920732102603e-09	8.49602244689854e-08	0.963830175888238	0.160521381148787	5.74885418340621	0.281817358858042	0.00594820864568978	-0.00203973805541943	0.0327024620631815	0.0327024620631815	ENSG00000109861.16	CTSC
ENST00000528157.5	1571	1.26567598424591e-09	5.74460600768114e-08	0.820448657499757	0.135126803087951	7.30903622644607	0.223851903373271	0.00153641415700457	0.0258524652121504	0.00872826801308991	0.0258524652121504	ENSG00000145050.16	MANF
ENST00000528499.5	1285	1.89690622752542e-11	1.05258367040835e-09	0.8850097482144	0.131820562101821	7.61824783215187	0.255824669041763	0.00349344446430349	0.0225715464249566	0.00862871299154142	0.0225715464249566	ENSG00000084234.17	APLP2
ENST00000529945.2	1496	4.45521421533658e-10	2.12362799034859e-08	1.20429358784098	0.193082940934191	5.53448655915483	0.455106096285572	0.0101158222260142	0.0148956559878642	0.0458057108936804	0.0458057108936804	ENSG00000178104.19	PDE4DIP
ENST00000529983.3	165	2.19894712218168e-35	9.50265003636622e-33	1.96140168503902	0.158001411928151	6.11480742692786	1.15596062404494	0.0166213894623106	-0.0143318231838495	0.0208252797946231	0.0208252797946231	ENSG00000257594.4	GALNT4
ENST00000530275.3	54	1.46309982466914e-57	1.93194203515201e-54	2.45723879743678	0.153658436574287	6.00809578852159	1.83400521770917	0.0118048411046742	0.0164432406710807	0.0236115315910072	0.0236115315910072	ENSG00000127603.25	MACF1
ENST00000530584.5	2278	9.03262958550156e-07	2.82607555930059e-05	1.61939323799061	0.329706440783034	5.183467009887	0.808493543014844	0.0732928091063961	-0.0460888025564822	0.0897666965343288	0.0897666965343288	ENSG00000175482.9	POLD4
ENST00000531380.2	171	4.67360890839545e-35	1.94881292166216e-32	1.63154831279486	0.132073563563463	6.20197193975491	0.819517080525945	0.00241966668315449	0.0237454726053737	0.0188743649504497	0.0237454726053737	ENSG00000174804.4	FZD4
ENST00000532601.1	2866	1.71064301323051e-05	0.000425595566697098	1.28086942994332	0.29790052206648	6.39142190992776	0.598681614225975	0.0233065084608901	0.109810573110332	0.0154689700279927	0.109810573110332	ENSG00000167996.16	FTH1
ENST00000533608.5	2907	2.04031544265168e-05	0.000500456320339992	0.400517706815803	0.0940086930478283	6.92342511859732	0.0527119852979714	0.00311819990252818	0.00261636916756448	0.010138251650313	0.010138251650313	ENSG00000151348.13	EXT2
ENST00000534180.1	1687	4.61805847769807e-09	1.95190303315817e-07	0.625154284572498	0.106674679389891	8.06432446909196	0.126368193111307	0.00699671711901029	0.00440681945036573	0.0100725137153938	0.0100725137153938	ENSG00000167996.16	FTH1
ENST00000535033.5	1178	2.63808311574666e-12	1.59682409579966e-10	1.55780975959584	0.222678851943651	6.13642604919379	0.787534419451152	0.017176341608155	0.0572024650462585	0.0203158857220797	0.0572024650462585	ENSG00000134548.11	SPX
ENST00000535366.5	2276	8.96309386162432e-07	2.80801601366107e-05	5.74819109604485	1.16996370391425	3.10408990099315	10.7977294347388	0.409400889132034	0.69712307554803	1.6438217135831	1.6438217135831	ENSG00000111674.9	ENO2
ENST00000536410.6	419	2.11808686628025e-23	3.60448844661688e-21	0.991366006442536	0.0994613610717096	6.70249506788758	0.306713042434432	0.0026906077193686	0.0121482357999869	0.0117565021247279	0.0121482357999869	ENSG00000100612.14	DHRS7
ENST00000539563.5	2630	6.18682849518943e-06	0.000167731824052051	1.85559018466805	0.41053770954567	5.54949612330576	1.23521393318172	0.018995937068408	0.233815879370099	0.04462294042839	0.233815879370099	ENSG00000185565.12	LSAMP
ENST00000539826.6	1895	4.81510872341226e-08	1.81180217632817e-06	0.665023175104813	0.121843609514263	6.83748688411407	0.138274201071085	0.0115833646878141	-0.00458654713389019	0.0106854330813822	0.0106854330813822	ENSG00000100852.13	ARHGAP5
ENST00000540159.3	2902	1.9958833676916e-05	0.000490421613883336	2.01989272257921	0.473558402954039	5.52001277609012	1.4930990564286	0.0246654864261853	0.311720855086384	0.0469897591822327	0.311720855086384	ENSG00000176171.11	BNIP3
ENST00000540447.5	139	1.45587957813943e-38	7.46834801724128e-36	1.70728916684764	0.131464531878189	6.07386925123499	0.877983640125195	0.00408532860774134	0.000330609335511646	0.0218390561051858	0.0218390561051858	ENSG00000060138.13	YBX3
ENST00000541143.5	393	4.91553296667619e-24	8.91850286656181e-22	2.46837498297354	0.244117007260749	5.25118491644599	1.89937425285163	0.00985421319565003	0.0795354566552667	0.078385846293887	0.0795354566552667	ENSG00000111452.13	ADGRD1
ENST00000541428.5	1848	2.79688809806162e-08	1.07916292718715e-06	0.488962365366571	0.0880426665197165	7.76673982617021	0.0771390986720053	0.00273982866478527	0.0040274716458936	0.00888743802706775	0.00888743802706775	ENSG00000198363.18	ASPH
ENST00000541587.5	3015	3.17218831318038e-05	0.000750214645051455	0.863122250276427	0.207444436617809	6.16625287542333	0.22888651354958	0.0449085777825803	-0.0381679429414467	0.0196412136429397	0.0196412136429397	ENSG00000092036.18	HAUS4
ENST00000541777.6	3033	3.48876653705525e-05	0.000820187962935006	1.08634353099334	0.262467456381798	5.27076257598754	0.379005966905346	0.0279398286650508	0.00326427971747902	0.0753939198242458	0.0753939198242458	ENSG00000167766.18	ZNF83
ENST00000541916.5	293	4.70437071977268e-28	1.14484795154495e-25	1.68695786716735	0.1536218422282	7.17525970733591	0.861465165057733	0.0263568571770717	-0.016710467954082	0.00904264843730714	0.00904264843730714	ENSG00000102531.16	FNDC3A
ENST00000542058.5	1761	1.15767744443424e-08	4.6875089436649e-07	1.20146231295701	0.210566961897837	5.95953019620582	0.486259641368267	0.0244755446430951	0.0420321235212328	0.0250431385433018	0.0420321235212328	ENSG00000135677.11	GNS
ENST00000542398.1	416	1.42436248361023e-23	2.44141208008038e-21	2.19986312843231	0.219839204681551	5.83003162250379	1.46989582015995	0.0430566197753368	-0.0204610135138984	0.0294372940971883	0.0294372940971883	ENSG00000082458.12	DLG3
ENST00000542451.1	288	3.21766282686163e-28	7.96639688217158e-26	1.65455493804762	0.15020251677103	6.04857078304654	0.840043855900707	0.011342049661596	0.0121307540826223	0.0224991444049312	0.0224991444049312	ENSG00000166750.10	SLFN5
ENST00000542569.6	747	1.7866735211862e-16	1.70544804223107e-14	0.728539393880087	0.088462265437293	7.04039720649928	0.163293811254041	0.00219692055740433	0.00288172534695965	0.0095414380520428	0.0095414380520428	ENSG00000156671.14	SAMD8
ENST00000542629.5	1871	3.54234432947018e-08	1.34999102121081e-06	1.06589900446721	0.193368422728406	5.55251941965096	0.372403693055663	0.0116968746778095	0.0277549837451999	0.0443901456848977	0.0443901456848977	ENSG00000110841.14	PPFIBP1
ENST00000542691.5	2810	1.34094282986152e-05	0.000340265436086995	0.767071354445606	0.176203964474255	5.90420721412165	0.207385560552614	0.0197594273773769	0.0188230997592594	0.0268123282672898	0.0268123282672898	ENSG00000129636.12	ITFG1
ENST00000543095.7	2407	1.94268703960811e-06	5.75493795896204e-05	0.424090375980291	0.0891077829739725	7.11791956808301	0.0622591128254276	0.00267893638391313	0.00770021202320646	0.00923135909589174	0.00923135909589174	ENSG00000129493.15	HEATR5A
ENST00000543464.6	1049	3.49320663692769e-13	2.37444810333167e-11	1.1907344492765	0.163700165171304	6.61217796774186	0.457511851500678	0.00918534170410929	0.0310112744115592	0.0126374192245204	0.0310112744115592	ENSG00000108582.12	CPD
ENST00000543826.5	2781	1.19016934516775e-05	0.000305155825198996	4.82482827359305	1.10171468534068	3.84268303089967	8.44022065837323	0.285835490257654	1.53482738158532	0.873402713929792	1.53482738158532	ENSG00000111452.13	ADGRD1
ENST00000544001.6	2362	1.41134949851328e-06	4.26057851998267e-05	0.668007594995064	0.138493233440499	6.28760407554284	0.139067677131136	0.0115652626454994	-0.00506847134573837	0.0172053009177076	0.0172053009177076	ENSG00000129636.12	ITFG1
ENST00000544088.5	1365	7.69009820049768e-11	4.01710448416327e-09	1.72930187509496	0.265778991732753	6.53097322061558	0.981911659497856	0.0123928971370514	0.0935648115326667	0.0135580850971186	0.0935648115326667	ENSG00000206072.12	SERPINB11
ENST00000544280.6	2467	2.75317740233297e-06	7.95754201442847e-05	2.58471060293931	0.551296310836245	5.07668687546003	2.14230450967555	0.344567600530552	-0.171960301291195	0.111323832981928	0.111323832981928	ENSG00000198668.11	CALM1
ENST00000544673.5	2906	2.03084051042643e-05	0.000498303688077929	4.07245694959554	0.955645410841729	1.34308129423783	5.10032490199301	0.297732558735852	-0.141666033610479	1.07215466815843	1.07215466815843	ENSG00000111452.13	ADGRD1
ENST00000545756.5	1936	6.56526007583871e-08	2.4167749326154e-06	1.01683532303722	0.188209437512276	5.62583642582329	0.331756603481528	0.0138615150358968	0.0131014614999325	0.0392726735171343	0.0392726735171343	ENSG00000110013.12	SIAE
ENST00000546160.5	2731	9.73265831116726e-06	0.000254111119816723	0.433110940083339	0.0979217908997872	8.27124651399947	0.0677819384855881	0.00194981895578422	0.0124331967437483	0.0115319510218669	0.0124331967437483	ENSG00000113448.19	PDE4D
ENST00000546260.5	256	5.61276808773456e-30	1.56333131143682e-27	2.29979922011876	0.202191934306005	8.65389289286098	1.63578082981574	0.000415427008150381	0.0609069404394554	0.0161962515431819	0.0609069404394554	ENSG00000112096.18	SOD2
ENST00000546642.1	2295	9.7680687522413e-07	3.03486873337609e-05	2.47747858434809	0.505994680081222	4.48974707857765	1.9218307652477	0.0429590166109092	0.0576168889849342	0.341086907794839	0.341086907794839	ENSG00000139329.5	LUM
ENST00000546834.5	283	2.18180263931253e-28	5.49721750507211e-26	1.36702767970976	0.123708157570186	6.77522633185119	0.578993853027087	0.00315475115114787	0.0198008112229672	0.0111453573992688	0.0198008112229672	ENSG00000197324.9	LRP10
ENST00000546939.5	1316	3.34893554034821e-11	1.81453267301663e-09	0.838121710827663	0.126406872402422	7.78114123237796	0.229908837516882	0.00330563385481546	0.020662412231028	0.00892357088179824	0.020662412231028	ENSG00000135404.11	CD63
ENST00000547291.1	1082	5.03501523259304e-13	3.31808434514615e-11	2.36516484320464	0.327387875738688	5.36204987926825	1.8068208060762	0.0397956837177501	0.120978548053285	0.0630415500243415	0.120978548053285	ENSG00000139318.8	DUSP6
ENST00000548044.5	1441	2.1829665270293e-10	1.08018213215335e-08	0.577278092164341	0.0909402403899797	7.71385958398828	0.104064074860786	0.00363342002184525	0.00147792516929803	0.00877177096143568	0.00877177096143568	ENSG00000187109.14	NAP1L1
ENST00000548058.6	868	5.65232218645439e-15	4.64323941455004e-13	1.34694742691884	0.172431926159678	5.65399603189078	0.553974303858133	0.00703951266062994	0.00507810308080702	0.0375596410780748	0.0375596410780748	ENSG00000111058.8	ACSS3
ENST00000548125.5	2102	2.51085143909284e-07	8.51730499586469e-06	1.26080795585529	0.244489982301064	5.91733310394813	0.536213963508566	0.0632844060099946	0.0108692852952113	0.0263786211583676	0.0263786211583676	ENSG00000151135.10	TMEM263
ENST00000548326.1	2517	3.6271997000358e-06	0.000102754806281825	5.04178816701613	1.08854542508808	1.82774690294812	7.86239220331693	0.577630115389714	-0.282000331642498	1.19976659833056	1.19976659833056	ENSG00000111786.9	SRSF9
ENST00000549052.5	2147	3.66804031521717e-07	1.21819257865042e-05	1.50514064168992	0.295971464165481	5.08947970536957	0.712071939156415	0.0229104476335911	0.0176363445868946	0.108488213766797	0.108488213766797	ENSG00000135452.10	TSPAN31
ENST00000549224.3	368	3.69218673536263e-25	7.15401312441025e-23	1.78074685110569	0.171853833041627	6.1277804999098	0.956994693701589	0.0237831069416189	-0.0166869952106914	0.02051750295503	0.02051750295503	NA	NA
ENST00000550050.5	1579	1.44025660681952e-09	6.50386682030771e-08	0.962349057917185	0.159041913314611	6.62640935681107	0.291252166325245	0.0254524537987936	-0.00868063687002322	0.0124890414873649	0.0124890414873649	ENSG00000135404.11	CD63
ENST00000550078.2	1128	1.084771744187e-12	6.8571422382544e-11	1.23249304362602	0.173119994510841	7.62709834455203	0.49167636977528	0.0156577393986745	0.0292980593504758	0.0086384498181884	0.0292980593504758	ENSG00000257315.2	ZBED6
ENST00000551295.7	1815	1.89218347102405e-08	7.43362260153713e-07	0.916130867616338	0.162966780617516	6.66754127061853	0.258265460500091	0.0277566229937213	-0.0196607098434067	0.012080634383535	0.012080634383535	ENSG00000018236.15	CNTN1
ENST00000551525.5	2780	1.18780389254597e-05	0.000304658880410424	4.75535140214905	1.08574265494339	2.32213760393818	7.37821632537803	0.257325356232983	0.485432441269201	1.51093031291231	1.51093031291231	ENSG00000127329.15	PTPRB
ENST00000552692.5	1559	1.14113000318792e-09	5.21918753991734e-08	1.0057876254901	0.165199966393907	6.57237723847564	0.312178065767209	0.0278640102407385	-0.0169947083776059	0.0130725331040833	0.0130725331040833	ENSG00000135404.11	CD63
ENST00000552844.5	1248	8.23362107825839e-12	4.70424773528955e-10	1.23458870564081	0.180642733413313	5.69856528535816	0.479978289384923	0.0138379365477799	0.0145564481474309	0.0351097591547701	0.0351097591547701	ENSG00000137962.13	ARHGAP29
ENST00000552864.5	218	1.12121915780141e-31	3.66731242329687e-29	0.995041461312026	0.0849673321480727	7.5226933865581	0.305695589957825	0.00085724992568602	0.00997192137285535	0.00856833654462286	0.00997192137285535	ENSG00000111052.7	LIN7A
ENST00000553116.5	237	1.00703793206959e-30	3.02978197081392e-28	1.30703003235743	0.113425178753501	6.50710947684089	0.527843641861569	0.00544396407168746	0.0137377736986764	0.0138539426912082	0.0138539426912082	ENSG00000111540.16	RAB5B
ENST00000553542.5	1575	1.33669590317723e-09	6.05154061461264e-08	1.01713928667769	0.167763844397824	7.89951382869426	0.344145347535527	0.00240441955679696	0.0398126416739091	0.00929873390051434	0.0398126416739091	ENSG00000198668.11	CALM1
ENST00000553964.5	282	1.73370029053255e-28	4.38367962823167e-26	2.18090904412433	0.196992185366265	5.49495226422606	1.4602082311118	0.00906449342506118	0.0325591984359568	0.0491443882180043	0.0491443882180043	ENSG00000198668.11	CALM1
ENST00000554019.5	444	9.97064113142204e-23	1.60123107034891e-20	1.82708395565268	0.186204124921982	7.09282802052978	1.04307710566659	0.00365147894101774	0.0483564852659236	0.00932465013140785	0.0483564852659236	ENSG00000197930.13	ERO1A
ENST00000555062.2	1796	1.60217789283271e-08	6.36089601729083e-07	1.29904847269584	0.229910047383183	6.3606088396976	0.569688436189307	0.00833175467274546	0.0709561901588607	0.0159539516291965	0.0709561901588607	ENSG00000197102.12	DYNC1H1
ENST00000555597.1	2309	1.1032279586628e-06	3.40686731764801e-05	2.42412835580586	0.497535634584299	5.06400471454302	1.84921231493426	0.257105605355503	-0.149239568720939	0.1142069561663	0.1142069561663	ENSG00000258818.4	RNASE4
ENST00000555619.5	2140	3.4519002325373e-07	1.15016025318149e-05	1.28622286620958	0.252352036995304	6.30467670826325	0.57272863915893	0.0163716861407707	0.0791506397227479	0.0168992236370835	0.0791506397227479	ENSG00000119655.10	NPC2
ENST00000555835.3	656	5.58728633434214e-18	6.07310769487701e-16	2.15211102354912	0.249066934705853	5.3167541723714	1.44407944784149	0.0241975990501167	0.0440585141211189	0.068853907895538	0.068853907895538	ENSG00000258818.4	RNASE4
ENST00000556034.1	761	2.86622771612323e-16	2.68559134126742e-14	1.34481757870302	0.164426726748818	5.77551022851693	0.575003674159792	0.00410718694915965	0.0364470357548359	0.0315692240166283	0.0364470357548359	ENSG00000258732.1	AC025884.1
ENST00000556142.5	1148	1.50417786997365e-12	9.34267411503497e-11	1.84201588191425	0.260388589543797	5.70924461009898	1.0214155388379	0.0671353868870772	-0.0627494042988302	0.0345679394598347	0.0345679394598347	ENSG00000092199.17	HNRNPC
ENST00000556751.5	972	6.87972617404481e-14	5.04683122545361e-12	1.66694723144585	0.222552047053307	5.3690208799602	0.847378462705597	0.0120948067748328	0.00511086944779542	0.062199313696593	0.062199313696593	ENSG00000183092.16	BEGAIN
ENST00000557644.5	1046	3.19699093154049e-13	2.1793330916115e-11	1.59852867811759	0.219402452909515	6.60030935011771	0.824353104040564	0.0302214901966749	0.0419846643173928	0.0127640278141087	0.0419846643173928	ENSG00000139350.11	NEDD1
ENST00000557901.5	2098	2.38990997394619e-07	8.12250432708576e-06	1.44468881301346	0.279646253640833	5.36227982890815	0.693580897896753	0.0542894897245674	0.0300144702290392	0.0630135510384621	0.0630135510384621	ENSG00000166710.19	B2M
ENST00000557913.5	1642	2.75947734559537e-09	1.1983055581628e-07	0.75559735188099	0.12709150188423	6.48429196750239	0.190660907272297	0.00399542201441663	0.0202329527623672	0.0141482324349535	0.0202329527623672	ENSG00000166415.15	WDR72
ENST00000558518.5	1501	4.88268115449917e-10	2.31948499027588e-08	1.25501283714654	0.201678810330731	6.81312326685316	0.521326377464489	0.00726326795998913	0.0537482458446391	0.0108587752353737	0.0537482458446391	ENSG00000130164.13	LDLR
ENST00000558653.5	2257	8.11776574830889e-07	2.56459534301027e-05	0.668689987763656	0.135567763087491	6.1294091402443	0.147804568230501	0.00708861706626584	0.00998723082110104	0.0204793105165533	0.0204793105165533	ENSG00000104047.15	DTWD1
ENST00000559220.1	128	5.4610482382826e-40	3.0421451842383e-37	1.16984508910168	0.0883858120960501	8.07487140743974	0.413933016326449	0.00158514864546583	0.00262954707685477	0.0101329290243516	0.0101329290243516	ENSG00000166710.19	B2M
ENST00000559362.5	1218	4.96692911796988e-12	2.90773328265784e-10	1.26462974968896	0.183106696595888	5.94255512492115	0.487584907806443	0.0247222945109997	-0.0149743111773311	0.0255697989963881	0.0255697989963881	ENSG00000170776.21	AKAP13
ENST00000559404.5	1872	3.55839085515836e-08	1.3553819526507e-06	2.04975264336023	0.371906370468283	4.82378390256796	1.27536323396074	0.0233650445996373	-0.00471821425956186	0.1841064779927	0.1841064779927	ENSG00000156381.9	ANKRD9
ENST00000559627.1	1088	6.07034635734011e-13	3.97830860904209e-11	3.06904088932601	0.426321239495254	5.00894070197335	2.98085632278925	0.145035703758186	0.048905207095243	0.127588995108968	0.127588995108968	ENSG00000073756.12	PTGS2
ENST00000560741.5	303	9.13683559188492e-28	2.1501416668111e-25	1.39937129044329	0.128134484339065	6.21239158840699	0.607174137847284	0.00359989213549984	0.0210277769797575	0.018658793987103	0.0210277769797575	ENSG00000172183.15	ISG20
ENST00000561424.5	1242	7.30578250239642e-12	4.19429561635164e-10	1.16265938045924	0.169693081538256	8.04234496676034	0.440087940797296	0.00125677637159522	0.0419368365113286	0.00995102805138827	0.0419368365113286	ENSG00000166710.19	B2M
ENST00000563310.1	1802	1.70473491507706e-08	6.74552821224498e-07	0.575674523829428	0.102077699759984	6.63096377316185	0.109644453459623	0.0031874479436419	0.00959268486104721	0.0124423372387923	0.0124423372387923	ENSG00000166233.15	ARIH1
ENST00000564996.6	2881	1.82428990594172e-05	0.000451507002614608	0.605517576281566	0.141298531807279	6.12043715000645	0.115437034312432	0.00925697257425501	-0.00245500537842782	0.0206909400620841	0.0206909400620841	ENSG00000135686.13	KLHL36
ENST00000565571.5	2037	1.51416320129614e-07	5.29763949485868e-06	0.547271993039528	0.104225829599369	7.95591083838609	0.102887618576449	0.00156633628228358	0.0147281990512313	0.00952887935751013	0.0147281990512313	ENSG00000167526.13	RPL13
ENST00000567109.6	1267	1.22759059775067e-11	6.90861246898292e-10	1.65471141351606	0.244168406589136	6.53745147814267	0.892962811537626	0.00397988011769296	0.0854474360467234	0.0134798215180647	0.0854474360467234	ENSG00000140945.17	CDH13
ENST00000567159.5	1807	1.80813610275353e-08	7.1348830476335e-07	0.900639435495893	0.159987881011073	6.73972700452705	0.274060764315605	0.00701328923188442	0.0313808938737355	0.0114332956191066	0.0313808938737355	ENSG00000213614.9	HEXA
ENST00000567404.5	1420	1.75566763257489e-10	8.80972025848838e-09	1.30879256753998	0.205097432177372	5.47097000644596	0.549718481233573	0.0117619967651127	0.0330343604588948	0.0513354382635148	0.0513354382635148	ENSG00000197006.14	METTL9
ENST00000569205.5	634	2.71910600240798e-18	3.05718494351363e-16	0.749907150155264	0.0859729957592562	7.66075435823052	0.177577847355983	0.00213781272292433	0.00894922127680729	0.00868196636654607	0.00894922127680729	ENSG00000260916.7	CCPG1
ENST00000575882.6	2072	2.02009814890378e-07	6.95178949852487e-06	6.47658034103484	1.24610044051697	2.55097971624736	12.5876896395613	0.638676400940857	-0.633849194193802	1.69047306084403	1.69047306084403	ENSG00000141198.16	TOM1L1
ENST00000576463.5	2519	3.63538051710786e-06	0.000102904792533489	0.750804938568642	0.162118588417595	6.21196828473384	0.193701460174291	0.020756173322436	0.00998013097827924	0.0186674817433342	0.0186674817433342	NA	NA
ENST00000578527.1	929	2.07992355485011e-14	1.59641409208861e-12	1.94296821680414	0.254129331990423	5.19753932443947	1.15132944410595	0.00960804750265122	0.0138816983131439	0.0872645285641968	0.0872645285641968	ENSG00000154217.15	PITPNC1
ENST00000578618.5	1957	7.65649040804342e-08	2.78966986231542e-06	1.00277567464627	0.186561464249845	5.57476297788504	0.33615051465035	0.00947566449844657	0.0336278336911341	0.0427321054161229	0.0427321054161229	ENSG00000082397.17	EPB41L3
ENST00000578921.6	134	3.78513037137851e-39	2.0141413134386e-36	2.22257453186292	0.169799381698192	7.3605428807569	1.51654946093581	0.00109529877981219	0.0421524462578204	0.00865207371291988	0.0421524462578204	ENSG00000168461.13	RAB31
ENST00000580542.5	2565	4.66273850837088e-06	0.000129618677037379	5.60874646944972	1.2247730472858	2.52376961405724	9.75588208850584	0.579807638998254	-0.181718887827686	1.67029588703835	1.67029588703835	ENSG00000132470.14	ITGB4
ENST00000580666.6	2482	2.98294742822239e-06	8.56954405406806e-05	1.3353745925055	0.285825621692444	8.21590071015691	0.633003133911815	0.00241543992291278	0.120128989100895	0.0110817913320407	0.120128989100895	ENSG00000108932.12	SLC16A6
ENST00000581487.1	2387	1.75947951478739e-06	5.25588300470885e-05	0.377588330223146	0.0790057264082491	7.43766774599155	0.0451073574181523	0.000779893914824188	0.00213944768760208	0.00858296329311847	0.00858296329311847	ENSG00000183723.12	CMTM4
ENST00000581850.1	2172	4.63945831370881e-07	1.52307520994794e-05	3.33103813452065	0.660834633719227	4.16117038073245	3.41256967192783	0.0786959794924131	0.0260854653058202	0.576357640191823	0.576357640191823	ENSG00000112541.14	PDE10A
ENST00000581979.5	2846	1.56212866923858e-05	0.00039137745126981	5.78032325944191	1.3381182079941	2.19701444916101	10.0923107413554	1.25488084243256	-1.16904378460528	1.43095966541545	1.43095966541545	ENSG00000136450.13	SRSF1
ENST00000582401.5	374	5.28238368371165e-25	1.00709916091812e-22	2.50049098553712	0.242115507603012	8.21526247940441	1.94608045345196	0.000620972664357701	0.0873089058684382	0.0110768705975204	0.0873089058684382	ENSG00000265972.5	TXNIP
ENST00000582743.5	2082	2.0792265085726e-07	7.12332490514365e-06	0.510247770639658	0.0982736583056849	8.3954581465831	0.0896854361406624	0.0017618828600265	0.0127126170247736	0.0127246850151473	0.0127246850151473	ENSG00000141526.16	SLC16A3
ENST00000584049.5	863	5.45228083632854e-15	4.49964621242558e-13	1.74703961744742	0.223520565963349	5.47688637899115	0.975597959569544	0.0149904762699207	0.0599516888429428	0.0507828572116132	0.0599516888429428	ENSG00000176697.19	BDNF
ENST00000584179.1	797	8.9210226966545e-16	7.98123716891157e-14	1.90754578157014	0.2372315662277	5.28802360418997	1.10541319650454	0.0115574960760141	0.00568490875989801	0.0728607279462571	0.0728607279462571	ENSG00000112541.14	PDE10A
ENST00000584502.1	2789	1.2372937635021e-05	0.000316328413455552	2.0779810068494	0.475411450081551	4.60476672374152	1.34979039195592	0.06089426795213	0.00709182268269953	0.278129802350834	0.278129802350834	ENSG00000129226.14	CD68
ENST00000584911.1	129	9.6352157582031e-40	5.32580949165049e-37	2.36454847646227	0.179228312313136	5.95546769491203	1.71587419478355	0.00581644098168504	0.0423677409202375	0.0251679082488916	0.0423677409202375	ENSG00000112541.14	PDE10A
ENST00000585618.5	2843	1.54297597086295e-05	0.000386964038829023	5.43632434047625	1.25769161618415	2.02501498967818	8.95353817593377	1.05264134327485	-0.943326998928067	1.320040958855	1.320040958855	ENSG00000129657.16	SEC14L1
ENST00000585682.5	775	5.10186188468232e-16	4.69397625581146e-14	1.22977502193204	0.151654705295387	8.00111078391573	0.481302960936262	0.00240120578695925	0.032097518670387	0.00973881562719862	0.032097518670387	ENSG00000164125.15	GASK1B
ENST00000586802.5	2916	2.10000603848236e-05	0.000513507649409965	2.9455343992212	0.692417887261353	4.46800945478393	2.66510048474598	0.365059598076336	-0.287248828517134	0.354104197822876	0.354104197822876	ENSG00000108840.15	HDAC5
ENST00000587427.6	3094	4.30693541040946e-05	0.000992571824511429	1.53088632817737	0.374266371038774	4.88959108466802	0.718732337662049	0.0482758593522197	-0.0287152934498028	0.16183711538358	0.16183711538358	ENSG00000167925.16	GHDC
ENST00000588059.5	3026	3.33880990884801e-05	0.000786749840517181	4.11352744255362	0.991442172884535	1.36361654071687	5.41601673905949	0.39974158197743	0.0248638341062782	1.07469479128358	1.07469479128358	ENSG00000119541.10	VPS4B
ENST00000588560.5	1639	2.66993488607232e-09	1.16188746261978e-07	1.29711729094303	0.217977158423591	5.65585918546093	0.543631024602735	0.0338201324954227	0.0147761733342228	0.037450929896212	0.037450929896212	ENSG00000105518.14	TMEM205
ENST00000589614.5	2581	5.00009742659316e-06	0.000138135198336226	3.96854878928173	0.869383764955541	1.29112721408092	5.16995408688218	0.0671313192591801	0.489293979502487	1.06661087689323	1.06661087689323	ENSG00000124731.13	TREM1
ENST00000590474.7	745	1.69805932765796e-16	1.62521372213857e-14	1.20961934038525	0.146768498658014	5.88423600276155	0.450114463428003	0.00482198421817404	0.00912898932906225	0.0274895040793174	0.0274895040793174	ENSG00000108984.15	MAP2K6
ENST00000591504.6	652	4.92123020710024e-18	5.38195396759318e-16	1.89907850589614	0.219415185920639	6.69794033923881	1.08544401017848	0.0604169535090001	-0.0560491301196692	0.0117975822098831	0.0117975822098831	ENSG00000166510.14	CCDC68
ENST00000591776.5	3035	3.51030654593634e-05	0.000824708065737873	0.540764381315238	0.130696691995748	6.41450813863306	0.0974202319607588	0.0105010479305535	0.00161444848317529	0.0151213900173938	0.0151213900173938	ENSG00000173812.11	EIF1
ENST00000593592.1	2828	1.45773993277435e-05	0.000367548402286218	1.54664325517185	0.356782173834993	4.8430577493349	0.751801362423176	0.0136212207768325	0.0290909727139172	0.177319058572802	0.177319058572802	ENSG00000204866.8	IGFL2
ENST00000593646.5	2823	1.41528770348871e-05	0.0003574767070831	0.744225590993558	0.171422253409895	6.88955226756398	0.201424225843865	0.00246155966470489	0.0416168237814847	0.0103423199987024	0.0416168237814847	ENSG00000219200.11	RNASEK
ENST00000596188.2	35	4.60289229660598e-66	9.37727520906265e-63	1.39397469462277	0.0811956591583842	7.57645781001548	0.587092760744062	0.00129683855301359	0.00388206890882315	0.00859226404623315	0.00859226404623315	ENSG00000179542.16	SLITRK4
ENST00000601011.1	2685	7.98691619866537e-06	0.00021202497119495	1.20546744071836	0.269949204427862	6.57272724689084	0.523392612755102	0.00758976391659906	0.101719095540254	0.0130685741392898	0.101719095540254	ENSG00000074181.9	NOTCH3
ENST00000601492.5	3053	3.74482876269588e-05	0.000874619292811225	0.329342484982278	0.0798854498477083	7.41907059691013	0.0383043012077102	0.000977785464750083	0.0062276638895245	0.00859474218130598	0.00859474218130598	ENSG00000105372.7	RPS19
ENST00000601538.5	1308	2.71263647250388e-11	1.47876017611175e-09	2.15864180805445	0.324053124373456	4.99005471429907	1.40578270341732	0.0250003179026889	-0.015172359436255	0.132515323221609	0.132515323221609	ENSG00000162105.18	SHANK2
ENST00000602402.6	3024	3.31792064574685e-05	0.000782344622104278	0.444440059283538	0.107081841637549	7.50602247086462	0.0730179148589741	0.00107279184945594	0.0161269893632778	0.00856614087739925	0.0161269893632778	ENSG00000102580.15	DNAJC3
ENST00000602540.5	1269	1.26494397129912e-11	7.10760952951241e-10	1.73893098617033	0.256759999325066	7.67011282089001	0.986275129103084	0.00181872604051054	0.0970698198396016	0.00869590336635371	0.0970698198396016	ENSG00000139289.13	PHLDA1
ENST00000604555.5	2132	3.21222189327323e-07	1.07431646284219e-05	2.03654670967245	0.39849853501222	4.75461837423639	1.275826290756	0.0278450323702317	0.0116168933206427	0.210356591240097	0.210356591240097	ENSG00000120708.17	TGFBI
ENST00000606162.6	1474	3.04973339566172e-10	1.47529301251196e-08	1.25872496391477	0.199917271766091	5.46182260623591	0.478255971154797	0.00774471740984709	-0.00407045400968984	0.0522056559157484	0.0522056559157484	ENSG00000122378.14	PRXL2A
ENST00000606999.5	703	3.43815259362629e-17	3.48725508585958e-15	0.964253158344852	0.114375010403931	7.18852028122133	0.294633217619286	0.00230313285777891	0.0173193316495702	0.00900373941035369	0.0173193316495702	ENSG00000138085.16	ATRAID
ENST00000607197.6	2231	6.96489615731677e-07	2.22502220251485e-05	0.627810365947774	0.126514985909267	6.15480235581073	0.128772095214804	0.00411262335696983	0.00904779981473134	0.0198964391324633	0.0198964391324633	ENSG00000051620.11	HEBP2
ENST00000609438.2	10	3.88540424220727e-100	2.77044864086347e-96	1.74825745822379	0.082300827049297	7.83880205448769	0.925049353430133	0.000834044822110037	0.00932609437738741	0.00908861402050203	0.00932609437738741	ENSG00000185477.5	GPRIN3
ENST00000610365.4	2062	1.83979690015215e-07	6.36202124968231e-06	0.434203039026817	0.0832630246776821	7.32525915005672	0.0599703277664245	0.001697454820317	0.00256585022516688	0.00870164209739744	0.00870164209739744	ENSG00000273749.5	CYFIP1
ENST00000610579.4	340	6.17310566241376e-26	1.29460919456691e-23	1.82815231527403	0.173586214916288	6.61175124838214	1.0388008751633	0.00725838218804647	0.0379398788253989	0.0126419257955423	0.0379398788253989	ENSG00000140564.12	FURIN
ENST00000611428.5	2536	3.98750217611131e-06	0.000112087217750567	0.916424181103144	0.198702879599817	5.73197635358081	0.268168434663718	0.0257541149391009	-0.00548105150091668	0.0334701366027879	0.0334701366027879	ENSG00000002586.20	CD99
ENST00000611653.4	1296	2.25624057183502e-11	1.24135013683738e-09	0.774917312572114	0.115859897210851	6.82937782705962	0.196257271335248	0.00465717092713375	0.0154781027454298	0.0107422008317619	0.0154781027454298	ENSG00000167468.16	GPX4
ENST00000612128.1	1747	9.70252051965565e-09	3.96009458004308e-07	1.12942959931453	0.196907143743555	6.08016057539848	0.429210273851028	0.0136921729770766	0.044466461908791	0.0216789574899502	0.044466461908791	ENSG00000130024.15	PHF10
ENST00000612199.4	930	2.20050608813357e-14	1.68714931299222e-12	0.841768013467129	0.110203092126309	6.50775596937847	0.220311370157735	0.00437131357569796	0.00530287843532192	0.0138457686956018	0.0138457686956018	ENSG00000196369.11	SRGAP2B
ENST00000612899.5	1547	1.03746890869498e-09	4.78187996545489e-08	1.79947265277009	0.294824593215138	6.8970342854875	1.07573639733759	0.118358096087872	0.0120242150588348	0.0102959740746338	0.0120242150588348	ENSG00000118503.15	TNFAIP3
ENST00000613132.4	2351	1.36232038344123e-06	4.13319597633831e-05	2.9885020853948	0.618681201846864	7.89127252283957	3.13866312974513	0.0286930304717087	0.545456613806311	0.00926796323417332	0.545456613806311	ENSG00000146674.15	IGFBP3
ENST00000613206.2	1158	1.77626763779531e-12	1.09373909883728e-10	1.93624542863366	0.27460549361122	5.17665481336334	1.15537699570368	0.0221074153005781	0.0162214443647374	0.0910048503816147	0.0910048503816147	ENSG00000144711.16	IQSEC1
ENST00000613488.2	895	1.05295021266906e-14	8.38877787308991e-13	1.1433431828139	0.14785834439557	8.67245908507396	0.418404598114986	0.000224905440638149	0.0325682295704602	0.0165076395032268	0.0325682295704602	ENSG00000275993.2	SIK1B
ENST00000613549.3	2639	6.54823298569154e-06	0.000176928838503884	1.38248935566582	0.306683645861275	6.92924113673879	0.65133535626964	0.130977607770968	-0.0335372193823999	0.0101046801871772	0.0101046801871772	ENSG00000272636.4	DOC2B
ENST00000613670.4	2635	6.33799398403838e-06	0.000171508281987808	5.42073961974379	1.2006629835474	2.03029882205962	8.87511031389197	0.83867718829593	-0.763946055328468	1.3237102117955	1.3237102117955	ENSG00000105486.14	LIG1
ENST00000613823.1	1576	1.36021377476873e-09	6.15410425102219e-08	0.748011002784697	0.12343174707744	6.67427003908321	0.186138613509998	0.0105916279842571	0.0122614662956267	0.0120166343615562	0.0122614662956267	ENSG00000169764.15	UGP2
ENST00000614616.4	2751	1.04674488161808e-05	0.000271308967789516	0.776300827600681	0.17614037965316	6.77857744320731	0.218023412493282	0.00987094878518569	0.0366672012313535	0.0111191638832427	0.0366672012313535	ENSG00000153922.10	CHD1
ENST00000616921.1	2535	3.95933946928223e-06	0.000111367550894556	0.632501922061415	0.137097903960788	6.17567497372861	0.142572606747945	0.00716995679116056	0.0210237961145015	0.0194346661618571	0.0210237961145015	ENSG00000176624.11	MEX3C
ENST00000616978.5	608	8.76991129681354e-19	1.02850288669078e-16	1.03404868068304	0.116844683175703	6.31204788753376	0.331799732920156	0.00370934993672135	0.0100690634550962	0.0167696700429243	0.0167696700429243	ENSG00000065923.10	SLC9A7
ENST00000616986.4	1507	5.49228448953209e-10	2.59976588540584e-08	0.544804541658298	0.087810067851278	7.40929053590383	0.0933213088459119	0.0029637340685777	0.0023834062594963	0.00860217795549136	0.00860217795549136	ENSG00000077232.18	DNAJC10
ENST00000617346.4	2962	2.57262662742223e-05	0.000619306445110447	0.743522027226311	0.176678556374544	6.00244788657011	0.196026953049801	0.0230505039099701	0.0146738105382595	0.0237724645139194	0.0237724645139194	ENSG00000265681.7	RPL17
ENST00000617612.2	1809	1.8219202782334e-08	7.18132689437004e-07	3.98709954846845	0.708425675114939	4.03415395099953	5.081380071964	0.0646421481750577	0.325721888255943	0.688158257568028	0.688158257568028	ENSG00000187479.7	C11orf96
ENST00000618562.2	358	1.50067840661754e-25	2.98894896942617e-23	2.22530610616391	0.212994138152039	5.37324358215873	1.52939316473078	0.00635406973075886	0.048392161383821	0.0616956845999362	0.0616956845999362	ENSG00000150630.4	VEGFC
ENST00000618718.1	2911	2.07376409532252e-05	0.000507961783074122	2.24284235461927	0.526884957923897	4.73344659114337	1.84223185896599	0.117974230552685	0.298437407777014	0.219004543454943	0.298437407777014	ENSG00000164442.10	CITED2
ENST00000619035.4	1972	8.62071256997147e-08	3.11709578645662e-06	2.22027206648848	0.414722745850573	5.67148958223395	1.49527477833537	0.221431505399666	-0.200941050941334	0.0365609284890923	0.0365609284890923	ENSG00000118503.15	TNFAIP3
ENST00000619292.4	242	2.13054581842622e-30	6.27753880318442e-28	1.03210180873266	0.0900726455929247	8.122396788927	0.328281496337078	0.00174689722848912	0.00914216934689825	0.0104227249976738	0.0104227249976738	NA	NA
ENST00000619400.2	1025	1.7369429923394e-13	1.20830227439774e-11	1.52898351583796	0.207527320677982	6.82197440612172	0.753018284104607	0.0151985395580318	0.0494028436836413	0.0107948331821116	0.0494028436836413	NA	NA
ENST00000620033.4	1930	6.44177604381142e-08	2.37991916594782e-06	2.09182921691081	0.386939861718854	6.8451263511707	1.49239178972091	0.0434102997596719	0.181173385120837	0.0106327877207706	0.181173385120837	ENSG00000134121.10	CHL1
ENST00000620041.4	2966	2.60389099541227e-05	0.000625987334918667	0.586273015984509	0.139402904708596	9.1347570741003	0.107428164095892	0.00100645023800062	0.00438523640502394	0.0281433045237901	0.0281433045237901	ENSG00000167996.16	FTH1
ENST00000620254.5	1906	5.35046524394386e-08	2.0016242064752e-06	1.5290064977694	0.281106009538972	5.33575206913521	0.728438585447515	0.0521879013456436	-0.0183374958691388	0.0663429815527436	0.0663429815527436	ENSG00000055163.20	CYFIP2
ENST00000620540.4	1526	7.76756709675268e-10	3.62947971341319e-08	6.67759173948596	1.08585684415191	2.64564868918304	13.383997340797	0.0186956446588531	-0.0100357583818029	1.74993198432845	1.74993198432845	NA	NA
ENST00000621320.4	2736	9.86729673535476e-06	0.000257155601760868	1.13392910398663	0.256541495884872	5.34976804338571	0.437939494233196	0.034161598141422	0.0310895648246064	0.0645587105248501	0.0645587105248501	ENSG00000115919.15	KYNU
ENST00000621681.4	1436	2.16164183730894e-10	1.07335452345039e-08	1.75205647207269	0.275940721360117	5.45015130740337	0.988155600490815	0.0608705022723745	0.0231857928417188	0.0533444202847382	0.0533444202847382	ENSG00000053108.17	FSTL4
ENST00000622082.4	2284	9.37675056846715e-07	2.9273197133712e-05	0.806870118502222	0.164523443828292	6.25215510717949	0.227793372722483	0.0179640948823113	0.0226378504713705	0.0178684617644687	0.0226378504713705	ENSG00000070081.16	NUCB2
ENST00000622306.4	1523	7.1378322688446e-10	3.34179902887522e-08	0.843861339532674	0.136923735161319	8.03928159951796	0.236128319207996	0.00188226791802938	0.0262398959577612	0.0099345642699881	0.0262398959577612	ENSG00000185164.14	NOMO2
ENST00000623262.3	2729	9.46582818463493e-06	0.000247325545209677	1.92737580448347	0.435168925487945	4.68312376914108	1.13520529453476	0.0432978734071376	-0.0173328146293038	0.240760117158361	0.240760117158361	ENSG00000206072.12	SERPINB11
ENST00000624069.3	1023	1.61142519376664e-13	1.12317753681659e-11	1.2810551210745	0.17364067173463	6.20953949123184	0.504345650139845	0.0265091807109477	-0.0114904517478428	0.0187174436097326	0.0187174436097326	ENSG00000142541.17	RPL13A
ENST00000624145.3	1312	2.95552635738768e-11	1.60625648923149e-09	1.00812079361889	0.151625159270605	6.51957043245747	0.31878324753504	0.0207873250512509	-0.00342359107999213	0.0136979583345035	0.0136979583345035	ENSG00000206560.11	ANKRD28
ENST00000624481.4	2375	1.55493459870209e-06	4.66833922635175e-05	0.992287904976349	0.206552671879712	5.70842675072133	0.298738500256668	0.0293871732133547	-0.0252022802784017	0.0346088361776174	0.0346088361776174	ENSG00000002586.20	CD99
ENST00000628182.3	672	1.01984847722462e-17	1.08213208065513e-15	1.20581316140676	0.140674051542936	6.03537257293683	0.438197833894397	0.0068296700589141	-0.00432689527407893	0.0228541131073428	0.0228541131073428	NA	NA
ENST00000628356.2	1353	6.49400426241396e-11	3.42238344365976e-09	0.922845072023122	0.141282769022666	7.46517523864381	0.279445893074463	0.00250458524595185	0.0274366459881162	0.0085711969894392	0.0274366459881162	NA	NA
ENST00000630618.2	1118	9.57965372492553e-13	6.109728347067e-11	1.04387634702957	0.146274614803592	5.81083790557213	0.330331253656108	0.00192706388010445	0.00235781773210557	0.0301673305238042	0.0301673305238042	NA	NA
ENST00000631728.1	1252	8.65337311002657e-12	4.9282756887966e-10	1.20927273314674	0.177123390666006	8.06565164310409	0.476349397564884	0.00096810995830683	0.0460909333232269	0.01008003982837	0.0460909333232269	NA	NA
ENST00000633080.1	2716	8.99407244659038e-06	0.000236124205350398	1.07026627591436	0.241048605102257	5.88118727794233	0.368151892512181	0.0595618973804569	-0.0289232447500776	0.0275947476521585	0.0275947476521585	ENSG00000147251.15	DOCK11
ENST00000633158.1	2097	2.38990997394619e-07	8.12250432708576e-06	1.44468881301346	0.279646253640833	5.36227982890815	0.693580897896753	0.0542894897245674	0.0300144702290392	0.0630135510384621	0.0630135510384621	NA	NA
ENST00000633646.1	2085	2.10287694615874e-07	7.19153658364043e-06	1.14492568896714	0.220602011863668	6.21541110735098	0.451654747143019	0.00529289857283071	0.0677049728846165	0.0185969929482513	0.0677049728846165	ENSG00000023171.18	GRAMD1B
ENST00000633965.1	1425	1.82471384851286e-10	9.13048394767447e-09	1.20439874294092	0.188913075166863	5.64843926255251	0.459251024518082	0.0156449928849313	0.0144526632635413	0.03788723206857	0.03788723206857	ENSG00000197746.14	PSAP
ENST00000634245.2	1880	3.73859977045221e-08	1.41796339378896e-06	0.877803141851442	0.159520093689018	5.68594968348987	0.23803413105287	0.00239809750834045	0.00619268286614845	0.0357718929274894	0.0357718929274894	NA	NA
ENST00000634374.1	1746	9.69133375653611e-09	3.95779417053866e-07	1.01307116349313	0.17661494840266	6.70224723138172	0.345325362689527	0.0165244052648803	0.0302648547340309	0.0117587286334194	0.0302648547340309	ENSG00000115380.20	EFEMP1
ENST00000635671.1	2090	2.16190635735259e-07	7.37572109591717e-06	0.989986610263715	0.190938390472449	7.10546252538864	0.337771009297884	0.0155753599300286	0.0391108435042855	0.00927684430316416	0.0391108435042855	ENSG00000115380.20	EFEMP1
ENST00000636009.1	1318	3.46130256108282e-11	1.87256993790174e-09	1.94382021332352	0.29338573166525	6.23736375303439	1.23682133157124	0.0768301219729031	0.0522826593442283	0.0181565713690458	0.0522826593442283	ENSG00000104763.19	ASAH1
ENST00000636574.1	3007	3.0234154131828e-05	0.000716730251367698	0.812412553965049	0.194743974183113	6.71644427199706	0.229159274597635	0.0452550212428668	-0.00631123718582981	0.0116328019780827	0.0116328019780827	ENSG00000182220.14	ATP6AP2
ENST00000637056.1	2001	1.06307829394307e-07	3.78819263724722e-06	0.499298564253622	0.093930842529206	7.54475577543134	0.0851867276056048	0.00465946443519658	0.00833679897216071	0.00857504033217316	0.00857504033217316	ENSG00000177311.11	ZBTB38
ENST00000637095.1	398	6.20363876280934e-24	1.11241287386781e-21	1.59232531401633	0.157833830688712	6.60498038253958	0.79054379342901	0.0172877465036604	0.0200795306611492	0.0127138855254402	0.0200795306611492	ENSG00000104763.19	ASAH1
ENST00000638088.1	1099	6.87623219948516e-13	4.46135451093803e-11	0.882152170967923	0.12283036169196	7.88612228384261	0.242151227565022	0.0133818498279763	-0.00251498515048257	0.00924909680209041	0.00924909680209041	ENSG00000173852.14	DPY19L1
ENST00000638391.1	1421	1.75566763257489e-10	8.80972025848838e-09	1.30879256753998	0.205097432177372	5.47097000644596	0.549718481233573	0.0117619967651127	0.0330343604588948	0.0513354382635148	0.0513354382635148	NA	NA
ENST00000638803.1	123	1.79891097639692e-40	1.04284185578054e-37	1.3423051354059	0.100782468474895	7.01526446434421	0.552723450103391	0.00132860171566561	0.0139070572121743	0.0096561589837369	0.0139070572121743	NA	NA
ENST00000639136.2	1205	4.19022344551823e-12	2.47949952331313e-10	1.05895325150386	0.15279360221647	5.74410647125671	0.345862486635761	0.00210442144763709	0.00970544102058755	0.0329144058697901	0.0329144058697901	NA	NA
ENST00000639708.2	621	1.5932890576318e-18	1.82943450829916e-16	3.09798573480996	0.352729706912693	4.8795509410791	2.93785325774294	0.0215559760219989	0.0516922412494292	0.165071393186073	0.165071393186073	NA	NA
ENST00000640103.1	3020	3.25748960891211e-05	0.000769112712165128	0.791240314969588	0.190445737936628	5.74060952066139	0.231341865727824	0.0117875574730986	0.0426168111742416	0.0330725075865043	0.0426168111742416	ENSG00000105778.19	AVL9
ENST00000642040.1	2610	5.77534728580301e-06	0.000157779832516053	1.86033264628299	0.410266335413679	5.79012211622988	1.11467626362484	0.221497641555787	-0.12596639508459	0.0309800574048668	0.0309800574048668	ENSG00000073910.21	FRY
ENST00000642744.1	2955	2.47133417591414e-05	0.000596331682163728	0.657213285357561	0.155833691205215	6.83341713855811	0.158719757912715	0.0203601646749639	0.0160660442969996	0.0107138088608833	0.0160660442969996	ENSG00000133657.15	ATP13A3
ENST00000642928.1	1344	5.90361735824389e-11	3.13207985202546e-09	1.21568353413194	0.185709473910505	6.04909360712032	0.484751546987999	0.0066219728327074	0.0451100402174673	0.0224852344630802	0.0451100402174673	ENSG00000085063.16	CD59
ENST00000643244.1	2348	1.35964441250177e-06	4.12896444586993e-05	1.07806953704189	0.223164411722302	5.7382426211855	0.36333426283346	0.0415230482021516	-0.0231929421719719	0.03318048378689	0.03318048378689	ENSG00000122643.20	NT5C3A
ENST00000643437.1	1238	6.68003860064167e-12	3.84744323408848e-10	1.38919563695753	0.202378681690686	6.00549710351886	0.596405008329751	0.0377502943862519	-0.0159432281272551	0.0236854018180381	0.0236854018180381	ENSG00000197102.12	DYNC1H1
ENST00000643508.1	2915	2.09432746126821e-05	0.000512294769462326	0.776404070320611	0.18248624092885	7.69042040001028	0.220802457877135	0.021832173760818	0.0281196684316954	0.00872891656690993	0.0281196684316954	ENSG00000197102.12	DYNC1H1
ENST00000643684.1	2031	1.41641910482217e-07	4.97273992369475e-06	1.31202516892724	0.24928724323748	9.55338465685555	0.5909959687387	0.000162111545880985	0.0930540829155325	0.0489647747218955	0.0930540829155325	ENSG00000197102.12	DYNC1H1
ENST00000643958.1	1207	4.31810078496545e-12	2.55093503207271e-10	1.19901925706897	0.173109604978808	7.07460031502873	0.467254476049773	0.00294837056393131	0.0420020324399471	0.00939662362567051	0.0420020324399471	ENSG00000197102.12	DYNC1H1
ENST00000644206.1	1925	6.18110483672055e-08	2.28954545079232e-06	1.48803379568049	0.274875576376639	6.77698671531326	0.754941272112253	0.0117903178135292	0.101544555919055	0.011131576681481	0.101544555919055	ENSG00000197102.12	DYNC1H1
ENST00000644836.1	2797	1.27033368631812e-05	0.000323846525453083	3.43273276113243	0.786394465844797	6.64004208872975	3.63830519027963	0.915274027235061	-0.786262867892468	0.012350356631924	0.012350356631924	ENSG00000196352.15	CD55
ENST00000644858.1	2900	1.99362932913897e-05	0.000490185329948018	1.25568598727926	0.294374783888121	6.35684755695286	0.57701200566186	0.00126526012797489	0.128719509955792	0.016014848499556	0.128719509955792	NA	NA
ENST00000645039.1	2115	2.73968038065919e-07	9.23641465071031e-06	1.3351262692464	0.259725531422572	8.23511108557803	0.615717468456827	0.0112535551664541	0.0899324723426521	0.0112327443802339	0.0899324723426521	ENSG00000197102.12	DYNC1H1
ENST00000645114.1	2019	1.2657251017151e-07	4.47009720914779e-06	1.47465404236161	0.279092821166615	6.72022491938751	0.745852726788118	0.0108009223378191	0.106038281902291	0.0115998184669492	0.106038281902291	ENSG00000197102.12	DYNC1H1
ENST00000645149.1	1189	3.15649256643496e-12	1.89293983143043e-10	1.50985950766131	0.216604743586965	8.49047273899726	0.740203857795823	0.00712342224050945	0.0632530001760529	0.013829580127385	0.0632530001760529	ENSG00000197102.12	DYNC1H1
ENST00000645323.1	1532	8.47507823967608e-10	3.94456252481634e-08	2.21226843361991	0.360553039191388	7.63839680163012	1.62423767960151	0.0284073780568471	0.166590363048373	0.00865191010204552	0.166590363048373	ENSG00000196352.15	CD55
ENST00000645819.1	2431	2.30588215269031e-06	6.76341509730276e-05	1.92055564273458	0.406502692654425	4.79455093524269	1.11205282592025	0.0530324812773004	-0.0461666901918507	0.194834177425646	0.194834177425646	ENSG00000129003.17	VPS13C
ENST00000646146.1	831	2.08551203099906e-15	1.78947472753739e-13	1.67145011235966	0.210612172266791	8.0443895796754	0.861669171447914	0.0565741507420298	-0.0271422407223112	0.00996207991837457	0.00996207991837457	ENSG00000023171.18	GRAMD1B
ENST00000646241.2	1036	2.37169994809737e-13	1.63235224999165e-11	0.644449397792868	0.0879677444550425	7.18185033989491	0.130275641323544	0.00258439462747415	0.00451702215860925	0.00902309146928734	0.00902309146928734	ENSG00000064601.18	CTSA
ENST00000646269.1	2471	2.80088846335409e-06	8.08233715058681e-05	4.74463931975192	1.01275022720648	3.61404066326674	7.91156906164005	0.42317069108463	1.02443978301445	1.11532384297555	1.11532384297555	ENSG00000144711.16	IQSEC1
ENST00000647500.1	1704	6.11007254893979e-09	2.55676416097185e-07	6.66178206235572	1.14587315066319	2.63786413515303	13.3391236992306	0.223681502356404	-0.192029470689767	1.74585641375979	1.74585641375979	ENSG00000073910.21	FRY
ENST00000648167.1	1914	5.64517603627328e-08	2.10304927946933e-06	1.32067113183902	0.243231368462864	5.52836153001742	0.594245469867065	0.0390709805531644	0.0496712673533118	0.0463014955927745	0.0496712673533118	ENSG00000166033.13	HTRA1
ENST00000648898.1	922	1.81960563992306e-14	1.40721432265807e-12	1.03006102336217	0.134424052642235	6.37855748290327	0.321158874727656	0.0114362697008704	-0.00787231823502327	0.0156684691922731	0.0156684691922731	ENSG00000136156.14	ITM2B
ENST00000649530.1	2346	1.35591161670875e-06	4.12113904167949e-05	0.891910374499916	0.1846078569092	6.00870033006442	0.279547307841303	0.00842890432870171	0.0426911869202096	0.0235943901199956	0.0426911869202096	ENSG00000156535.15	CD109
ENST00000649542.1	1380	1.02952643509084e-10	5.31951832809546e-09	1.26638289247631	0.195957131139871	6.29193518784601	0.488071335317494	0.0404719460315591	-0.0317798882684434	0.0171268498352935	0.0171268498352935	ENSG00000117139.17	KDM5B
ENST00000649730.1	3	1.64644560253203e-172	3.91327190809812e-168	3.03452023163586	0.108377551898945	8.66673085919243	2.77273353937165	0.00120797930237538	0.0115915563344253	0.0164105613310374	0.0164105613310374	ENSG00000105825.13	TFPI2
ENST00000650573.1	79	5.37437854915482e-48	4.85081883631564e-45	3.20224436590626	0.219999544029239	6.67602474716811	3.08465187852878	0.0605996273215047	-0.0501731462774232	0.012000071738105	0.012000071738105	ENSG00000105825.13	TFPI2
ENST00000650633.1	2775	1.15748804290377e-05	0.000297418116797156	0.738256474813912	0.168342424457384	5.71718084156822	0.164327074045493	0.00833257488820309	-0.0073072158080864	0.0341761829200821	0.0341761829200821	ENSG00000163956.12	LRPAP1
ENST00000650687.1	2776	1.15979284845774e-05	0.000297902987271004	4.67717973940692	1.06662867500607	3.78039384322743	7.50717646287338	0.769905007801431	0.410561702770834	0.936640087716376	0.936640087716376	ENSG00000109846.8	CRYAB
ENST00000651465.1	2498	3.20659467960301e-06	9.15304351618946e-05	0.673678354146158	0.144655489757914	6.00658842508339	0.139924807280925	0.00773347292827031	-0.00301841064401846	0.0236543431473825	0.0236543431473825	ENSG00000143742.13	SRP9
ENST00000652472.1	1225	5.72200553837644e-12	3.33062761557872e-10	0.643159633919325	0.0933955613296507	8.0887299772184	0.130372703305772	0.00286965690651916	0.00497585421198091	0.0102144394076017	0.0102144394076017	ENSG00000144810.16	COL8A1
