# Supplementary material for: B4GALT1 Is a New Candidate to Maintain the Stemness of Lung Cancer Stem Cells
Source: J Clin Med. 2019 Nov 9;8(11):1928. doi: 10.3390/jcm8111928 (PMC6912435; doi:10.3390/jcm8111928)
Supplement: Supplementary file 1 [file jcm-08-01928-s001.zip › supplementary/Table S1_4_Significant_diff_transcript_RNA_seq_DOWN (1).txt]

target_id	X	pval	qval	b	se_b	mean_obs	var_obs	tech_var	sigma_sq	smooth_sigma_sq	final_sigma_sq	V2	V3
ENST00000000412.8	2397	1.81861092362967e-06	5.40985537332041e-05	-0.640447578342806	0.134192543007451	7.49123603982294	0.144661096500117	0.00134240668155124	0.0256690512166588	0.00856625934274561	0.0256690512166588	ENSG00000003056.8	M6PR
ENST00000001008.6	160	1.3278803760277e-35	5.91769889576744e-33	-1.1352641819938	0.0911556234469397	7.64682630529077	0.396618646098616	0.00091880222319217	0.0115452193058082	0.00866270735390178	0.0115452193058082	ENSG00000004478.8	FKBP4
ENST00000007264.7	690	2.16713819097779e-17	2.23950176187652e-15	-1.15948553152807	0.136659831351754	6.20253501332029	0.422281953165859	0.00915124081871348	0.0145486889550106	0.0188626234389214	0.0188626234389214	ENSG00000007376.8	RPUSD1
ENST00000007390.3	1313	2.95907399637076e-11	1.60695972762544e-09	-0.838795361818463	0.12616132840571	6.25416354387237	0.216546929966079	0.00604515404779925	0.000796886281737843	0.0178298671298407	0.0178298671298407	ENSG00000007520.4	TSR3
ENST00000007516.8	1486	3.92587811056345e-10	1.88378743469459e-08	-0.671993055414515	0.107399519372181	7.3192738617623	0.149313988071251	0.00144432410413474	0.0158576610379286	0.0087111827125486	0.0158576610379286	ENSG00000004779.10	NDUFAB1
ENST00000012443.8	483	9.52279861719094e-22	1.40582532629437e-19	-1.10922380445916	0.115761780093602	6.52298984322034	0.372854223239459	0.00644545604270322	-0.00176922013544357	0.013655728552956	0.013655728552956	ENSG00000011485.14	PPP5C
ENST00000016171.5	2760	1.0867494699438e-05	0.000280759363061133	-0.497642458871303	0.113122373663413	6.4829951498436	0.080342656514833	0.00502970653372602	0.0025306077830121	0.0141653006011413	0.0141653006011413	ENSG00000014919.12	COX15
ENST00000022615.9	804	1.12057523865757e-15	9.9379971165721e-14	-0.864889511330134	0.107937477130216	7.51229054258048	0.238390758805745	0.00196578095897008	0.0155099674948838	0.00856667677296482	0.0155099674948838	ENSG00000078668.14	VDAC3
ENST00000037869.7	738	1.1885841528488e-16	1.14838488393944e-14	-1.54226364992333	0.186168229530105	6.68771674005459	0.755163481386094	0.00820209859809527	0.0437858159314655	0.0118910420872901	0.0437858159314655	ENSG00000035141.8	FAM136A
ENST00000038176.8	1246	7.73421318280549e-12	4.4260059132164e-10	-0.787420749425807	0.115063009816196	6.51603007181973	0.190917928224455	0.00611730317239971	1.83183733069728e-05	0.0137419411695432	0.0137419411695432	ENSG00000035681.9	NSMAF
ENST00000052569.10	2782	1.19507905037496e-05	0.000306304516922847	-0.620954111218473	0.141819442731819	6.50998047454024	0.139810507675853	0.00364743892568428	0.0265216925794613	0.0138177112189147	0.0265216925794613	ENSG00000047932.14	GOPC
ENST00000053468.4	2926	2.24182883634799e-05	0.000546313613625964	-0.452174777125571	0.106661722974436	6.47303230872618	0.0630244306645617	0.00276740923048827	-0.000660131800495729	0.0142976754913248	0.0142976754913248	ENSG00000048544.6	MRPS10
ENST00000055077.8	1412	1.63046637632202e-10	8.23362425618029e-09	-1.50739392319446	0.235801500289675	6.34008119309229	0.688431658161453	0.0671126154098511	-0.0586617075893779	0.0162909058984417	0.0162909058984417	ENSG00000049541.11	RFC2
ENST00000066544.8	875	6.26559698445742e-15	5.10585288434002e-13	-0.68649448468428	0.0880292380282082	7.27244428735156	0.142311905507089	0.00282641597588827	-0.0016645381552524	0.00879730414585214	0.00879730414585214	ENSG00000004897.12	CDC27
ENST00000081029.8	435	4.81167909384215e-23	7.88717163465105e-21	-0.851439780407167	0.0861301580173499	7.23854215737169	0.225085975784632	0.0022550801685214	0.00724625218984211	0.00887252601161909	0.00887252601161909	ENSG00000061794.13	MRPS35
ENST00000157812.6	809	1.24375194939066e-15	1.0948702345599e-13	-1.01196067349085	0.126494395286167	6.27984232015744	0.318513610712811	0.00665397278051709	0.00746388885097507	0.0173472752777026	0.0173472752777026	ENSG00000013275.7	PSMC4
ENST00000160827.8	454	2.21477858352427e-22	3.47847075153336e-20	-1.33616031696595	0.137303726148185	6.94931431089412	0.558220093647373	0.00397163552888484	0.0243068342923787	0.00999204534243369	0.0243068342923787	ENSG00000079616.12	KIF22
ENST00000166345.8	988	9.36235443436763e-14	6.75681498571002e-12	-2.00810472547359	0.269558725858002	6.2555977461084	1.29693966456423	0.0181033348762381	0.0908895251530465	0.0178023834394985	0.0908895251530465	ENSG00000071539.14	TRIP13
ENST00000168216.10	262	1.37804614740212e-29	3.7503894081817e-27	-0.956513277105682	0.0846794297520941	7.23145913858711	0.277500946631425	0.00186628024661126	0.00191578456287775	0.00888962848809849	0.00888962848809849	ENSG00000072506.12	HSD17B10
ENST00000171111.10	1220	5.24259276786484e-12	3.06157112792657e-10	-0.981808766522266	0.142314885949359	6.77576280601162	0.29016871552929	0.0192391373071833	-0.0180089131530595	0.0111411528369854	0.0111411528369854	ENSG00000079999.14	KEAP1
ENST00000173527.6	2017	1.24745051055588e-07	4.40783320541281e-06	-0.694659061291103	0.131404867840596	6.07542901695827	0.154993253410451	0.00410164356654141	0.00868321890883346	0.0217992153717653	0.0217992153717653	ENSG00000066583.12	ISOC1
ENST00000187830.2	2598	5.4669725609069e-06	0.000150045039061934	-1.22864274062961	0.270267754574557	5.76034960643378	0.461864002973368	0.077364932416015	-0.0661210477374936	0.0322020563281441	0.0322020563281441	ENSG00000073008.15	PVR
ENST00000194530.8	2893	1.96043506063445e-05	0.000483189981208015	-0.502882663115455	0.117789048075686	6.40132256099015	0.0773776707553891	0.00549310491857607	-0.00360513129762411	0.0153182848512883	0.0153182848512883	ENSG00000082146.13	STRADB
ENST00000198767.10	777	5.18299831698768e-16	4.75635150572059e-14	-0.944868921173296	0.116547912842269	6.32896277825267	0.270579465209953	0.00389694364011478	-0.000464091452368651	0.016478180341719	0.016478180341719	ENSG00000085721.12	RRN3
ENST00000199320.9	2162	4.24526716345766e-07	1.40011345894165e-05	-0.601678655764484	0.11896483832768	6.62961208804557	0.125588320750764	0.00341885743823268	0.017810091699264	0.0124561592039286	0.017810091699264	ENSG00000086189.10	DIMT1
ENST00000199448.9	828	2.02510163622555e-15	1.74381182471583e-13	-0.628371503510185	0.0791419974916579	7.59879831127292	0.119358995730945	0.000785385789801618	0.000344328965011899	0.00860979786065275	0.00860979786065275	ENSG00000086289.12	EPDR1
ENST00000200457.9	34	5.81771876975001e-68	1.22699084646958e-64	-1.62794011980657	0.0934523607612356	6.90911241790818	0.799025177175109	0.00287732937780046	0.00208325446264516	0.0102226862199717	0.0102226862199717	ENSG00000087077.14	TRIP6
ENST00000202816.5	890	9.71331280253144e-15	7.78200063001912e-13	-0.7895495575091	0.101970068416205	6.67290813366026	0.191244960982507	0.00356731678566055	0.00171819553141753	0.0120295254935476	0.0120295254935476	ENSG00000089048.14	ESF1
ENST00000205402.10	1315	3.15913255765619e-11	1.71299458472332e-09	-0.859165689666693	0.1294127758642	6.60608294356782	0.236336661781	0.0124193903893701	0.00618930597421382	0.0127021094459466	0.0127021094459466	ENSG00000091140.14	DLD
ENST00000209728.9	1855	3.01011907567141e-08	1.15643066040773e-06	-1.86125052433038	0.335914433401607	4.94472402606322	1.0455052671217	0.0241789941149656	-0.0163924780828777	0.145078765736318	0.145078765736318	ENSG00000094804.11	CDC6
ENST00000209873.9	2411	1.99147531371563e-06	5.88967879590124e-05	-0.613935522345897	0.129133025553175	6.34627832051329	0.116309440927922	0.00882501893366322	-0.00478202737305864	0.0161879884991122	0.0161879884991122	ENSG00000094914.13	AAAS
ENST00000209875.9	2842	1.53352281078854e-05	0.000384751268474545	-0.606991315318019	0.140383200156364	8.23974014616576	0.13418046852482	0.000443852678938654	0.029117311650274	0.0112699498837103	0.029117311650274	ENSG00000094916.16	CBX5
ENST00000210313.8	1182	2.81483615806746e-12	1.69804634022709e-10	-0.740346619156025	0.105965563815586	6.55099608026711	0.171329214465469	0.00352408695534735	0.00509501244057986	0.0133189641167853	0.0133189641167853	ENSG00000095261.14	PSMD5
ENST00000215565.3	1830	2.33723710107665e-08	9.10679531449014e-07	-0.623053136344192	0.11155865451637	6.44290534615334	0.131392963289503	0.00237099299602705	0.0162970071002272	0.0147116743987148	0.0162970071002272	ENSG00000099795.7	NDUFB7
ENST00000215570.8	2053	1.72043528651259e-07	5.9753491314902e-06	-0.992883583154886	0.189943527296021	5.61981906140256	0.327330363655033	0.014461678989467	0.025019596942393	0.0396561363530146	0.0396561363530146	ENSG00000099800.8	TIMM13
ENST00000215793.13	2661	7.28730149162664e-06	0.000195270103554658	-0.450582708314819	0.100461690878709	6.70804603633928	0.0700726509388427	0.0034319298675329	0.00802459241890238	0.0117068971337811	0.0117068971337811	ENSG00000099995.19	SF3A1
ENST00000215829.8	720	5.60099277444233e-17	5.54684984428939e-15	-1.13201934657928	0.135193360924748	6.52916871849593	0.406373034114692	0.00511767535978168	0.0222981918974123	0.0135800396778345	0.0222981918974123	ENSG00000100028.12	SNRPD3
ENST00000216034.6	464	3.54278953746955e-22	5.44429019783898e-20	-1.2655593305115	0.1306919833442	6.23714759154591	0.485603427385937	0.00745975893424365	-0.00107063184358999	0.0181608328314172	0.0181608328314172	ENSG00000100216.6	TOMM22
ENST00000216117.9	33	5.85068001514161e-68	1.22699084646958e-64	-1.86136794888498	0.106854333901336	6.60361782575481	1.05310861074908	0.00293323810750467	0.0141935349027425	0.0127284699419328	0.0141935349027425	ENSG00000100292.17	HMOX1
ENST00000216129.7	87	3.01575451289246e-46	2.47167080215269e-43	-1.23433198533018	0.0864520048752055	7.18276940029006	0.466041373979071	0.00196796207573218	0.00924296164468166	0.00902039865971163	0.00924296164468166	ENSG00000100304.13	TTLL12
ENST00000216225.8	2821	1.40865448706463e-05	0.000356053525507466	-0.579108251552727	0.133358020561617	6.03565638193335	0.105635487460541	0.00383014040763904	0.00245183128686614	0.0228464020645299	0.0228464020645299	ENSG00000100387.8	RBX1
ENST00000216237.10	536	2.01432224714438e-20	2.67465984190657e-18	-1.38586646117221	0.149636099631466	6.04559948410314	0.602940038855827	0.0110080283041013	0.0224323271899421	0.0225784151652757	0.0225784151652757	ENSG00000100395.15	L3MBTL2
ENST00000216252.4	1258	1.08041343103175e-11	6.1238314218035e-10	-0.84742486342362	0.12470637153686	6.22351138538416	0.218717897556679	0.00489484534585447	-0.000795810580706911	0.0184326733069796	0.0184326733069796	ENSG00000100410.8	PHF5A
ENST00000216277.12	2602	5.55256811790567e-06	0.000152159998877458	-0.384422997676317	0.0846234524507606	7.87319247798403	0.0467739564419914	0.00153873902956739	0.00151081609450536	0.00920295402746183	0.00920295402746183	ENSG00000090060.17	PAPOLA
ENST00000216297.7	93	1.8933970996587e-45	1.45168587950606e-42	-1.30482247587722	0.0922198968529262	8.33565078627	0.511721447811232	0.000639545384574705	0.000551629296581093	0.0121172186787718	0.0121172186787718	ENSG00000092201.10	SUPT16H
ENST00000216410.8	547	4.15375885996072e-20	5.41461831354002e-18	-0.791524834680623	0.0861852131142351	7.21509191519038	0.194641175326165	0.00221083422460165	0.00614879846453536	0.00893100221471753	0.00893100221471753	ENSG00000100522.10	GNPNAT1
ENST00000216455.9	95	8.15281456094404e-45	6.11924515214267e-42	-1.17646091914089	0.0837578147679307	7.48651650371212	0.416212468565985	0.00195635128297225	-0.000713375925179721	0.00856670601907624	0.00856670601907624	ENSG00000100567.13	PSMA3
ENST00000216479.8	83	1.54763084667643e-46	1.32954542037851e-43	-1.28464852649993	0.0896845374847944	7.62223855727393	0.497958969221114	0.00343195867824836	0.000146064108730741	0.00863301571754388	0.00863301571754388	ENSG00000100591.8	AHSA1
ENST00000216554.8	1064	4.1855695989944e-13	2.8049610402885e-11	-1.06683895115316	0.147161952532413	6.46982060794669	0.346590387627553	0.0181441374521102	-0.0117106583042624	0.0143408229576182	0.0143408229576182	ENSG00000100664.11	EIF5
ENST00000216605.12	1878	3.71416349174159e-08	1.41019549315837e-06	-0.973584544563872	0.176888965540727	7.07060570219882	0.316385953968479	0.0375216836808583	0.00251068424962695	0.00941287551424455	0.00941287551424455	ENSG00000100714.16	MTHFD1
ENST00000216639.8	803	1.07551441609699e-15	9.55024656604982e-14	-1.10829747659365	0.138227567223644	6.27714343485837	0.383334113984922	0.011263229564284	0.00728317668292336	0.0173970609465665	0.0173970609465665	ENSG00000100749.8	VRK1
ENST00000216714.8	410	1.2013037610493e-23	2.0892137409234e-21	-0.891677024866404	0.088958357647739	7.49429647880487	0.246056856690836	0.00330430864888745	0.00610879346168252	0.00856607544418712	0.00856607544418712	ENSG00000100823.12	APEX1
ENST00000216802.10	2311	1.11608153364337e-06	3.44208813472782e-05	-0.617465858561973	0.126790160578757	6.19321174177125	0.121415739790967	0.00505521099752737	0.00374043130755379	0.019058406231853	0.019058406231853	ENSG00000100911.16	PSME2
ENST00000216832.9	342	6.81085431613924e-26	1.42000338057893e-23	-0.962676146321996	0.0914881774660271	7.49743953745089	0.288067712748476	0.00205240744330486	0.010502722480778	0.00856597317660498	0.010502722480778	ENSG00000100941.9	PNN
ENST00000217026.5	26	2.45324488212586e-71	6.72792973365778e-68	-2.00056728675161	0.112019144812566	6.63983302363368	1.20977829715133	0.00646997495194169	0.00490184567946302	0.0123524582548663	0.0123524582548663	ENSG00000101057.16	MYBL2
ENST00000217958.8	2320	1.17327512775227e-06	3.60600041850206e-05	-0.461427968409973	0.0949421071369589	6.81536956765903	0.0729140486682298	0.00267856349213678	0.0086205835815427	0.0108424420692719	0.0108424420692719	ENSG00000101843.19	PSMD10
ENST00000218364.5	750	1.98596702947452e-16	1.88809857426201e-14	-0.710445534118335	0.0863981384187302	7.09886206670518	0.15780311647092	0.00189534993096796	0.00608372430192515	0.00930160755236515	0.00930160755236515	ENSG00000102241.12	HTATSF1
ENST00000218516.3	1273	1.42716155241783e-11	7.99389845511396e-10	-0.660002464942899	0.0977040189728219	7.6292516394139	0.14213626650734	0.00101205185200549	0.0133070611331568	0.00864092589582586	0.0133070611331568	ENSG00000102393.10	GLA
ENST00000219240.9	1852	2.96590767999706e-08	1.14190648603947e-06	-1.25620297374026	0.226610834947993	5.44847796689355	0.496795783064157	0.0235183678420119	0.00570914427548528	0.0535103379317279	0.0535103379317279	ENSG00000102967.12	DHODH
ENST00000219313.9	1215	4.87958290816082e-12	2.86365250768312e-10	-0.640255123473033	0.0926692418131519	7.14512083154588	0.132862806755117	0.00374373341060092	0.00861229135824606	0.00913764915673572	0.00913764915673572	ENSG00000103035.11	PSMD7
ENST00000219473.11	2936	2.29498940088481e-05	0.000557363502182188	-0.755507422314659	0.17843524839201	6.51881805510556	0.174877678900124	0.034051423605164	-0.0295011244197117	0.0137072831979137	0.0137072831979137	ENSG00000103194.15	USP10
ENST00000219548.9	2042	1.53391968132968e-07	5.3562492143747e-06	-0.736808471013758	0.140386165701389	6.53165491944751	0.166261616244459	0.0160126045496928	-0.0117681053532307	0.013549808730814	0.013549808730814	ENSG00000103266.11	STUB1
ENST00000219837.12	505	3.0911998114063e-21	4.36465170995078e-19	-1.34077025602888	0.141736446594945	6.19858099844585	0.546612204460398	0.011188531633179	-0.0020476058520879	0.0189452988068635	0.0189452988068635	ENSG00000103550.14	KNOP1
ENST00000220822.11	2817	1.3749015584665e-05	0.000348015551029092	-1.79669463918377	0.413239250927905	4.73010400755327	0.985517049292086	0.0357531546114059	-0.0143987029231842	0.220396863149779	0.220396863149779	ENSG00000104381.12	GDAP1
ENST00000221130.11	438	5.69858872839307e-23	9.27699019838674e-21	-0.910658667327898	0.0922789309486265	8.29694892378738	0.249098878194953	0.00101578266787218	-0.000629388066464076	0.0117573189776599	0.0117573189776599	ENSG00000104687.14	GSR
ENST00000221566.7	1110	8.73382179710161e-13	5.61041828306787e-11	-0.737232031525671	0.103122118200702	6.63862835874399	0.175150753672314	0.00358667356920142	0.0115351179058914	0.0123645833240978	0.0123645833240978	ENSG00000104969.10	SGTA
ENST00000221770.7	2636	6.40096761040521e-06	0.000173146659519094	-4.09624507858417	0.907716341618215	1.35497535873214	5.05331038365316	0.162320466306048	-0.137891390673982	1.07360296895509	1.07360296895509	ENSG00000105171.10	POP4
ENST00000221855.8	881	7.51644146795278e-15	6.08345451113399e-13	-0.872234298937926	0.112177612527467	6.67365680517233	0.228738724113154	0.00685329010922547	-0.00622713705918434	0.0120224350193182	0.0120224350193182	ENSG00000105254.12	TBCB
ENST00000221859.9	2163	4.2978067699616e-07	1.4167860098259e-05	-0.975617097129886	0.192990079281555	5.5976370106541	0.30865177754079	0.0147431984628967	0.0141357533835367	0.0411245575887545	0.0411245575887545	ENSG00000105258.9	POLR2I
ENST00000222005.7	193	9.83069556502115e-34	3.63195811693403e-31	-1.11465720813499	0.0920756707876308	7.36312754853262	0.378725445311928	0.00406800482776935	0.00341604244440347	0.0086488888987189	0.0086488888987189	ENSG00000105401.9	CDC37
ENST00000222388.6	499	2.51556361817914e-21	3.59458413287867e-19	-1.04322582853274	0.110031861955215	6.76363561457237	0.334865112462527	0.00692326058478765	0.00353808149918683	0.0112372553832098	0.0112372553832098	ENSG00000285292.1	ABCF2
ENST00000222567.6	606	7.39533958813597e-19	8.70160551142652e-17	-0.779177817725481	0.0878562838799421	7.05368048383521	0.184294310994677	0.00209442288691302	0.000604188993142184	0.00948366703887644	0.00948366703887644	ENSG00000105849.6	TWISTNB
ENST00000223029.8	323	1.15614910673202e-26	2.55226179276843e-24	-1.53783800190976	0.143882092875644	6.12784723293463	0.717569537607372	0.0105371488851448	-0.000429871920099592	0.0205159360902685	0.0205159360902685	ENSG00000106305.10	AIMP2
ENST00000223073.6	2049	1.69168927056981e-07	5.88697958754073e-06	-0.54531053739648	0.104258453831852	6.58371654353612	0.0975315659417196	0.00335925228381491	0.00704386181997044	0.0129454855092978	0.0129454855092978	ENSG00000106344.8	RBM28
ENST00000223273.7	2647	6.73483966882582e-06	0.000181420856723066	-1.24183757169242	0.275847383091343	5.11235043848323	0.485026483460004	0.0105412385320082	0.0174316578679008	0.103596429605505	0.103596429605505	ENSG00000241127.8	YAE1
ENST00000223321.9	1939	6.65382250247437e-08	2.44684971488619e-06	-0.851773844856688	0.157727818074592	7.04095257907308	0.247509282348069	0.00471959934519411	0.0325974975466633	0.00953898332580513	0.0325974975466633	ENSG00000106588.11	PSMA2
ENST00000223324.3	509	3.92789383606965e-21	5.5050842086763e-19	-0.994101111611899	0.105368491045941	6.50089955789818	0.29907471190501	0.00272086271856043	0.000533644622198381	0.0139329156393873	0.0139329156393873	ENSG00000106591.4	MRPL32
ENST00000225296.8	2281	9.28247016597229e-07	2.90169773219855e-05	-0.674600013355622	0.137497530122318	6.13949491469112	0.153180302194344	0.00811337398582843	0.0127050619998252	0.0202449821987781	0.0202449821987781	ENSG00000005100.13	DHX33
ENST00000225298.12	778	5.27234259885061e-16	4.8321223222165e-14	-0.721558781040078	0.0890258169957696	6.95322945698194	0.16316015064412	0.00191773954043909	0.00678979582869586	0.00997065459720729	0.00997065459720729	ENSG00000011260.14	UTP18
ENST00000225519.3	2212	5.81034719451441e-07	1.87297014628235e-05	-0.671451279887249	0.134359678507461	6.07235584793702	0.146087030981668	0.00520097821187603	0.00834025254187497	0.0218778066010664	0.0218778066010664	ENSG00000197417.7	SHPK
ENST00000225603.9	1822	2.04572952354105e-08	8.00596585875803e-07	-0.557237833326566	0.0993632311843169	7.03384608560945	0.105001862920811	0.00192487905247628	0.0128846985146057	0.00957065436366823	0.0128846985146057	ENSG00000108468.15	CBX1
ENST00000225655.5	2325	1.19268101771027e-06	3.65618775953624e-05	-0.848602184685738	0.174722762882074	8.80951911755742	0.252671352998996	0.000719999897965257	0.0450720659057528	0.01911956912164	0.0450720659057528	ENSG00000108518.7	PFN1
ENST00000225665.12	2811	1.34151604540043e-05	0.000340289790470409	-0.40025183748559	0.091943829486793	6.95566050397975	0.0533497270852623	0.00272303525511395	0.00388854857249292	0.00995746641593076	0.00995746641593076	ENSG00000108528.14	SLC25A11
ENST00000225696.8	2381	1.68387423700705e-06	5.04271182677659e-05	-0.843540213516044	0.17617517287804	6.3603624326601	0.216761161033073	0.0305986077049538	-0.0264821908456225	0.015957929602957	0.015957929602957	ENSG00000108559.12	NUP88
ENST00000225698.8	355	1.21787382334413e-25	2.44617676337268e-23	-0.997744235793518	0.0953180788621137	8.06667440119587	0.299358001812875	0.00354244963933158	-0.0026550323954349	0.0100858545976146	0.0100858545976146	ENSG00000108561.8	C1QBP
ENST00000225740.11	1752	1.03798363510234e-08	4.22445120532748e-07	-1.38421755850582	0.24180996094483	8.17289427345478	0.644983943437311	0.00871347894143291	0.0789946068767776	0.0107634526418461	0.0789946068767776	ENSG00000108602.18	ALDH3A1
ENST00000225916.10	2004	1.09296836436089e-07	3.89007506943068e-06	-1.26186770298278	0.237615401953889	5.78398244232679	0.545446325044162	0.0465302436654665	0.0381613752030961	0.0312259908134771	0.0381613752030961	ENSG00000108773.11	KAT2A
ENST00000225969.9	753	2.57696201284425e-16	2.44020849088774e-14	-0.973350845939447	0.11882250266403	6.34823040917664	0.294759386084573	0.00502239597367661	0.00814738564790041	0.0161557847353386	0.0161557847353386	ENSG00000108826.16	MRPL27
ENST00000225972.8	2867	1.71584522091507e-05	0.000426740940467834	-0.861920299089853	0.200494054002058	8.54915780668198	0.271109419423159	0.000575188228794938	0.0597216103064755	0.0146066170088932	0.0597216103064755	ENSG00000108829.10	LRRC59
ENST00000227507.2	126	3.21512804347814e-40	1.81945626993782e-37	-1.21496097478941	0.0915196674354846	6.90608126712495	0.44449483900511	0.00232287186502326	-0.000253136956595337	0.0102409024262293	0.0102409024262293	ENSG00000110092.3	CCND1
ENST00000227520.10	691	2.21669753840942e-17	2.28740088681252e-15	-1.69211365568295	0.199498534626555	5.55036314807755	0.8694004235382	0.0151435035561536	-0.00211120803916558	0.0445559944210604	0.0445559944210604	ENSG00000110104.13	CCDC86
ENST00000227524.9	230	3.96554423796262e-31	1.22938767975516e-28	-1.47937269402702	0.127496014334685	6.22184584594157	0.659757933185584	0.00591656471639587	-0.00192298617169967	0.0184662857904495	0.0184662857904495	ENSG00000110107.9	PRPF19
ENST00000227525.8	448	1.34976261433955e-22	2.14829181814436e-20	-1.3042263770839	0.133333828099612	6.15225732696906	0.522421381430598	0.00671306318721117	0.00843624759551397	0.019953801386334	0.019953801386334	ENSG00000110108.10	TMEM109
ENST00000228136.9	1165	2.22025954392894e-12	1.35891318901553e-10	-0.69806923843022	0.09944146881838	6.79814593761251	0.149582524291842	0.00386337852608535	0.00037702872276304	0.0109695300550499	0.0109695300550499	ENSG00000110696.10	C11orf58
ENST00000228437.10	2005	1.10461139597811e-07	3.92782932096895e-06	-0.67794240754218	0.127706069584229	6.19144637710253	0.140174502750512	0.00536745271940467	-0.00250153976029638	0.0190958075935731	0.0190958075935731	ENSG00000110851.12	PRDM4
ENST00000228827.8	1986	9.41736836239535e-08	3.38114820600321e-06	-0.9327606342037	0.174752105772263	5.92806722737012	0.297658678382234	0.00844915517000951	0.0373582925377509	0.026030495251317	0.0373582925377509	ENSG00000111231.9	GPN3
ENST00000228843.13	2273	8.91002584727849e-07	2.79507471629716e-05	-5.00366944271827	1.01818560348762	1.80868754079919	7.60413922617698	0.363649920096478	-0.247241346872446	1.1914029646277	1.1914029646277	ENSG00000111247.14	RAD51AP1
ENST00000229201.4	425	2.95774556056378e-23	4.96233151648094e-21	-1.46254100644062	0.147224005490096	6.35676526202069	0.667717748007155	0.0133412913550643	0.0191710703337575	0.0160161850872436	0.0191710703337575	ENSG00000111602.12	TIMELESS
ENST00000229214.9	1940	6.76381380433115e-08	2.48601535826819e-06	-0.525233545054858	0.0973135026177574	6.7837648597728	0.0878838358722652	0.00312592966828976	0.00327751135295743	0.0110789470193147	0.0110789470193147	ENSG00000111615.14	KRR1
ENST00000229238.5	1314	2.97857231161342e-11	1.61631750462164e-09	-0.766929868910473	0.115368979287786	6.57215319872506	0.179531099124615	0.00688993358514252	-0.0030440936145104	0.0130750684877159	0.0130750684877159	ENSG00000111639.8	MRPL51
ENST00000229268.12	3017	3.20271397599074e-05	0.000756931777739621	-0.787942204322212	0.189475137837795	6.29824819001292	0.188786942449761	0.0368377607515149	-0.0336739266963668	0.017013481036462	0.017013481036462	ENSG00000111667.13	USP5
ENST00000229340.10	802	1.03210984944208e-15	9.17910914706988e-14	-0.845675422823995	0.105406660152917	6.66685538896892	0.226942638726276	0.0045786443260928	0.0109120587935497	0.0120872016807961	0.0120872016807961	ENSG00000111737.12	RAB35
ENST00000229390.8	2973	2.69640060854516e-05	0.000646700803873879	-0.502154523774568	0.119626123928645	7.48508305433847	0.0928202411556086	0.00145927888534169	0.0200063354039457	0.00856688086413371	0.0200063354039457	ENSG00000111786.9	SRSF9
ENST00000229595.6	837	2.52142872466623e-15	2.14800422680527e-13	-0.880158772050706	0.111235607740199	6.34199425542125	0.238075329937514	0.002301016657463	0.00478834675775288	0.016259023986534	0.016259023986534	ENSG00000111875.8	ASF1A
ENST00000230122.3	1228	5.77137041730614e-12	3.35115469247229e-10	-1.15077964277567	0.167138594788013	5.71301369057429	0.417013953093176	0.0075222265039043	0.0171350450274837	0.034380738297663	0.034380738297663	ENSG00000112365.4	ZBTB24
ENST00000230340.9	1645	3.06127903884992e-09	1.32693884854805e-07	-1.05450925698767	0.177877834950718	5.91474222333462	0.340430001805011	0.0209972598623047	-0.012455922508295	0.0264635263878275	0.0264635263878275	ENSG00000112578.10	BYSL
ENST00000230640.10	2695	8.35340451006021e-06	0.000221013415653185	-0.484866103837615	0.108813907327765	7.28378247210665	0.0823030731465169	0.00898612551972025	0.0057320389194253	0.00877457412218298	0.00877457412218298	ENSG00000039123.16	MTREX
ENST00000231238.10	1203	4.12361789351244e-12	2.44414339384049e-10	-0.751502728285846	0.108396924458853	6.65433680394554	0.173621914462233	0.00541634331302396	-0.00017258171813333	0.0122084965351835	0.0122084965351835	ENSG00000113312.11	TTC1
ENST00000231498.8	216	6.83489581539488e-32	2.25627505194869e-29	-1.15890097713849	0.0986067045048463	7.00292794241482	0.404114941530491	0.00486981857467293	-0.00337044471626601	0.00971510468528619	0.00971510468528619	ENSG00000113569.16	NUP155
ENST00000231572.8	1340	5.64674461667476e-11	3.00474237423416e-09	-0.689584046494768	0.105234992398926	8.06508389335805	0.155947131504272	0.00096342746467809	0.015648177973125	0.0100768175667219	0.015648177973125	ENSG00000113643.9	RARS
ENST00000232564.8	2194	5.12965085485858e-07	1.66721526102611e-05	-0.576670791565701	0.114842657567119	6.8425709439381	0.115591363749997	0.00307231381480135	0.0167109401808163	0.0106503079316343	0.0167109401808163	ENSG00000114450.10	GNB4
ENST00000232766.6	1253	9.55706594489964e-12	5.43860359245909e-10	-1.09115132746874	0.160156770704079	5.96481222408255	0.376226620203606	0.013593189567907	0.0102108783978067	0.0248820972356315	0.0248820972356315	ENSG00000114648.12	KLHL18
ENST00000232888.7	204	5.85720472955377e-33	2.04726532370638e-30	-1.76505307461902	0.147597517025134	6.11056566762873	0.940486114264407	0.0117502460308076	-0.00442223678356177	0.0209272945171695	0.0209272945171695	ENSG00000114767.7	RRP9
ENST00000233084.8	799	1.00658879578278e-15	8.97172593681195e-14	-0.692068885736764	0.086227800825031	7.87395545371655	0.149368945290484	0.0019472218790476	0.00515420625721177	0.00920562857363423	0.00920562857363423	ENSG00000079785.15	DDX1
ENST00000233146.6	2434	2.33712156863931e-06	6.84659475473531e-05	-1.3303370591532	0.281740806450851	6.18921232976389	0.620593211378696	0.0999235329333847	0.012144222181346	0.0191432900959792	0.0191432900959792	ENSG00000095002.14	MSH2
ENST00000233336.7	2198	5.220389963527e-07	1.69351540472852e-05	-0.541688619376403	0.107948451678264	6.49108472759434	0.0908019465787585	0.00341986710861188	4.76059791186148e-05	0.01405943522099	0.01405943522099	ENSG00000114999.8	TTL
ENST00000233468.5	1567	1.24312127699131e-09	5.65663813239235e-08	-0.566730860468914	0.0932954702221125	6.85253467182893	0.106211474811079	0.00247356521733459	0.00984682771857604	0.010582501928613	0.010582501928613	ENSG00000115128.7	SF3B6
ENST00000233893.10	1151	1.55833216928365e-12	9.65380686347535e-11	-1.00345273521107	0.141947209680265	8.55244538277427	0.326254029943989	0.000563290917828821	0.0296602245861908	0.0146524455895336	0.0296602245861908	ENSG00000115541.11	HSPE1
ENST00000234170.10	236	6.81087861679696e-31	2.05780885123767e-28	-0.964233409791687	0.0834334310110254	7.79467196362848	0.279489915656337	0.00148235144093635	-0.000774732579952975	0.00895935467447095	0.00895935467447095	ENSG00000115816.15	CEBPZ
ENST00000234256.4	2052	1.70401567895456e-07	5.92120535926783e-06	-0.890198385639977	0.170241585599966	5.87174907894902	0.272514586699915	0.00569983787492122	0.0377734583264645	0.0279237483835361	0.0377734583264645	ENSG00000115902.11	SLC1A4
ENST00000234296.7	1677	4.25981275750234e-09	1.8112205656586e-07	-0.590853752688927	0.100591824825033	6.62526756266835	0.111431940813688	0.00267726358785002	0.00569710352929	0.0125008092445951	0.0125008092445951	ENSG00000115942.9	ORC2
ENST00000234454.6	772	4.58464410356018e-16	4.23450081813802e-14	-0.818113552274122	0.100727766015083	6.63691648857588	0.204562220056994	0.00283726618859979	0.00187433972717533	0.0123818580809842	0.0123818580809842	ENSG00000116096.6	SPR
ENST00000235090.10	227	3.42745084466151e-31	1.0766121366861e-28	-1.78307706936024	0.153505044335656	6.19140615697921	0.976442248099972	0.0162490370194232	0.0120423348761742	0.0190966609353143	0.0190966609353143	ENSG00000116455.14	WDR77
ENST00000235329.9	411	1.22022069329039e-23	2.11694930205299e-21	-0.847699301788647	0.0845839377386173	7.22562648274523	0.224151011461172	0.00182758882564425	0.00888838565596094	0.00890407495941119	0.00890407495941119	ENSG00000116688.16	MFN2
ENST00000236051.2	630	2.32936682455504e-18	2.63639955647734e-16	-1.61967150782864	0.185315320128471	7.11345667431404	0.828210859430753	0.00371449192978012	0.0477981598816962	0.0092474675779726	0.0477981598816962	ENSG00000117395.12	EBNA1BP2
ENST00000236980.10	1447	2.32125994703524e-10	1.14385016768072e-08	-1.02742054177828	0.162093984568466	6.13668167607357	0.331397901829364	0.0191017232828872	-0.000701709621673575	0.0203099664670361	0.0203099664670361	ENSG00000118246.14	FASTKD2
ENST00000237281.5	1442	2.23890351122152e-10	1.10709275980679e-08	-0.871692696445914	0.137404502442754	6.50431560384871	0.250610443860992	0.00362205095800829	0.0246979449793028	0.0138893703604386	0.0246979449793028	ENSG00000118496.5	FBXO30
ENST00000237889.9	1866	3.34161846655176e-08	1.27690655487142e-06	-0.562367194734796	0.10183153068938	6.67774841686962	0.0974270834165491	0.00357063791294511	-0.000383106784964832	0.0119838530508681	0.0119838530508681	ENSG00000119013.9	NDUFB3
ENST00000238081.8	2953	2.46236736163748e-05	0.000594570410952247	-0.446755751649566	0.105910924542808	8.66511260167338	0.0606809490673718	0.000442386263217744	0.000562286959009165	0.0163832996430508	0.0163832996430508	ENSG00000134308.14	YWHAQ
ENST00000238112.8	501	2.68519100516572e-21	3.82165388088496e-19	-0.930088080317386	0.0981694374403279	6.80453236793945	0.268298460654569	0.00353394993544344	0.00744018695208878	0.0109219077355822	0.0109219077355822	ENSG00000119203.14	CPSF3
ENST00000238823.13	2819	1.3890437395497e-05	0.00035134577795265	-0.439252405409401	0.101080133143902	6.85838030429429	0.0701434346770502	0.00238968505949996	0.0129361049150835	0.0105433517679421	0.0129361049150835	ENSG00000119812.19	FAM98A
ENST00000239891.4	1587	1.51445227736704e-09	6.80444267078636e-08	-0.933095733616093	0.154413999492917	5.85924193321277	0.261802987107364	0.00739827635803862	-0.00664491050854088	0.0283672485010591	0.0283672485010591	ENSG00000120697.9	ALG5
ENST00000239938.5	794	8.33227109137723e-16	7.48267327329423e-14	-1.7469114045045	0.217028631362017	5.53075762614587	0.972031548753413	0.0199510154914588	0.0507011247548468	0.0461066291835089	0.0507011247548468	ENSG00000120738.8	EGR1
ENST00000240316.5	1887	4.05027154607564e-08	1.53047462809421e-06	-0.742311831843913	0.135244990360543	6.13068388008613	0.187208400398144	0.00698732505666613	0.0203881045552151	0.020449486069769	0.020449486069769	ENSG00000121058.5	COIL
ENST00000240922.8	2006	1.10556959598125e-07	3.92782932096895e-06	-0.928183080976282	0.174849871302709	5.84956229673198	0.260542952862774	0.0171422521600684	-0.0145349980105842	0.0287164640817922	0.0287164640817922	ENSG00000121579.13	NAA50
ENST00000242576.6	572	1.83450187978964e-19	2.28684129434476e-17	-1.96547704576297	0.217836049477303	6.03926018338305	1.20046457148163	0.0484300299907122	0.0034881778284014	0.0227487866871049	0.0227487866871049	ENSG00000076248.10	UNG
ENST00000242577.11	241	1.58300716179535e-30	4.6835992806911e-28	-1.01912538754988	0.088741125004952	7.42448728503109	0.321034951385182	0.0022834286496485	0.00952905225106829	0.00859099236027345	0.00952905225106829	ENSG00000088986.11	DYNLL1
ENST00000242776.8	401	7.94512188872333e-24	1.41145902283538e-21	-1.71248223859324	0.170154147879682	6.44614586050696	0.893650007337896	0.0287625133532788	-0.0114232857424038	0.0146661377077121	0.0146661377077121	ENSG00000123136.14	DDX39A
ENST00000242784.5	982	8.29632224258942e-14	6.02404237459874e-12	-0.719187783181132	0.0963344214866016	6.77661207271047	0.164641909938488	0.00278597554877924	0.00905476157045886	0.0111345055959581	0.0111345055959581	ENSG00000123144.11	TRIR
ENST00000243326.9	2897	1.99054098310343e-05	0.00048993280724614	-0.421238190269036	0.0987443059710018	7.36094505784586	0.0649330094363731	0.0024148648950127	0.0122107920475295	0.00865157416654914	0.0122107920475295	ENSG00000080345.17	RIF1
ENST00000243563.8	2114	2.73117090938798e-07	9.21208186012303e-06	-0.64093279340337	0.124668123541777	6.87164930572709	0.141889022930867	0.00326932686979697	0.0200438846713447	0.0104561971942887	0.0200438846713447	ENSG00000077312.9	SNRPA
ENST00000244020.5	1092	6.35529220184832e-13	4.14979629267942e-11	-1.1160661480607	0.155167922460023	7.48051734045365	0.402573595046785	0.00211575676852767	0.033999869472312	0.00856755944742167	0.033999869472312	ENSG00000124193.15	SRSF6
ENST00000244061.6	1634	2.48553741069446e-09	1.08463133128615e-07	-0.65585012912931	0.109997600518972	6.69435134002397	0.143099815303281	0.00631901469813504	0.0112534824763669	0.0118301934817621	0.0118301934817621	ENSG00000124226.11	RNF114
ENST00000244230.7	591	4.59411586503222e-19	5.54278913096882e-17	-1.03082126898778	0.115541610926074	6.42276834840361	0.329277204028881	0.00502458184560785	0.00809973996640549	0.0150002139374806	0.0150002139374806	ENSG00000124383.9	MPHOSPH10
ENST00000244496.6	360	2.02941140290397e-25	4.01958751868514e-23	-1.21402892343022	0.116519963497452	6.33086106582194	0.450298517296245	0.0039193872527402	0.0062539242706417	0.016445965587431	0.016445965587431	ENSG00000124541.7	RRP36
ENST00000244520.10	329	2.46013714231571e-26	5.331842516586e-24	-1.21532855714475	0.114460269007215	6.60685554198471	0.445721364477306	0.00695785865871057	-0.00368996624140798	0.0126938711130956	0.0126938711130956	ENSG00000124562.10	SNRPC
ENST00000244534.6	1343	5.89755774037146e-11	3.13119476633988e-09	-1.43276131606782	0.218865441449137	7.81485903046701	0.673323994398986	0.00161903863081075	0.0702340835602778	0.00901608150177385	0.0702340835602778	ENSG00000124575.6	HIST1H1D
ENST00000244571.5	2177	4.80684820459483e-07	1.57472645286188e-05	-0.692761295534191	0.137620120430228	6.00014005421691	0.162263602393686	0.00457030952524174	0.0182898637455376	0.0238386367956041	0.0238386367956041	ENSG00000124608.5	AARS2
ENST00000245206.10	1472	3.03626824094431e-10	1.47077493649655e-08	-0.541550972466362	0.086002579934539	8.128628667636	0.0968589692402544	0.000571198126876135	0.010523467506219	0.0104629081219573	0.010523467506219	ENSG00000125166.13	GOT2
ENST00000245539.11	897	1.09300943897535e-14	8.68851115236324e-13	-0.955074484052871	0.123587204302842	6.78763136242887	0.291978737507527	0.0080348172662061	0.0148758783348825	0.0110492302969797	0.0148758783348825	ENSG00000125445.11	MRPS7
ENST00000246117.9	1311	2.9193736933373e-11	1.58781862570345e-09	-1.2856957154067	0.193320798068824	6.52916411039618	0.540751558943704	0.0315064810502334	0.0245529153987173	0.0135800958290364	0.0245529153987173	ENSG00000125912.11	NCLN
ENST00000246151.9	1767	1.18138883521218e-08	4.76727501448609e-07	-1.05061379975395	0.184240946229628	6.45694351812656	0.371870478391135	0.0163254865949544	0.0345916028064285	0.0145161696497551	0.0345916028064285	ENSG00000057757.10	PITHD1
ENST00000246337.9	1211	4.71588891268885e-12	2.77672785326479e-10	-0.853392186141868	0.123431811657135	6.6250774968424	0.220679008785408	0.0103503477576527	-0.00760592053888998	0.0125027704357909	0.0125027704357909	ENSG00000126088.14	UROD
ENST00000246868.7	2036	1.51166764884944e-07	5.29410363622594e-06	-0.548509246193227	0.104455416189141	7.18816332379026	0.103351838713334	0.00169692652772661	0.0146694744291434	0.00900476389732761	0.0146694744291434	ENSG00000126524.10	SBDS
ENST00000246957.10	3066	3.87932863258127e-05	0.000902190635412835	-0.479043540571132	0.116426671283315	8.22132984402181	0.085111017872213	0.000930201977244418	0.0194025527019251	0.0111238938515397	0.0194025527019251	ENSG00000126602.11	TRAP1
ENST00000247194.9	1990	9.62504839123367e-08	3.44876608285691e-06	-1.22730574789994	0.230105555646107	5.44513580661162	0.459043248398344	0.0255791149088932	-0.0166298289715486	0.053843735199912	0.053843735199912	ENSG00000126790.12	L3HYPDH
ENST00000248098.8	1493	4.36801363000155e-10	2.08611415856417e-08	-0.904256014930383	0.144906429174932	6.88203593754019	0.249451628147886	0.0211071948872147	-0.0159222624040226	0.0103896149371296	0.0103896149371296	ENSG00000206053.13	JPT2
ENST00000248378.6	1780	1.31249856715027e-08	5.25766279955521e-07	-0.983328485423182	0.172986302630103	5.7274842546307	0.303354113428589	0.0112051991464503	0.00538685129754383	0.0336811922	0.0336811922	ENSG00000127774.7	EMC6
ENST00000248450.8	1408	1.56417140704738e-10	7.92128394943938e-09	-0.804630119118661	0.125743473715331	6.6691512922931	0.199435131645102	0.0116518815380167	-0.00514407770398048	0.0120652502349806	0.0120652502349806	ENSG00000127837.9	AAMP
ENST00000249014.5	2990	2.83537191231736e-05	0.000676165079718652	-0.985687218981132	0.235455405548706	5.33014613848117	0.301387247602713	0.0160861551473482	-0.00369433076748804	0.06707271685581	0.06707271685581	ENSG00000128283.7	CDC42EP1
ENST00000249806.11	544	3.26155014975511e-20	4.27502889481872e-18	-1.65790853644152	0.180011978158263	6.00635663697018	0.831505456545339	0.0249455331120428	-0.0163114806324906	0.0236609353086334	0.0236609353086334	ENSG00000128973.13	CLN6
ENST00000250124.11	1564	1.20380292101667e-09	5.48823295909031e-08	-0.764666433299491	0.125772958680041	6.65207361050471	0.192664064136373	0.0114975393248289	0.0100645080150269	0.0122307163778681	0.0122307163778681	ENSG00000129255.16	MPDU1
ENST00000250448.3	973	7.27878694620137e-14	5.3340865818288e-12	-1.00578651057314	0.134414169819602	6.074642579378	0.309412399062642	0.00528146268438915	0.00213159682483173	0.0218192908880501	0.0218192908880501	ENSG00000129514.6	FOXA1
ENST00000250495.10	2392	1.79530348753861e-06	5.34944922170718e-05	-0.436217035069918	0.0913505611632993	6.78000063701691	0.0600381771546878	0.00140929717390747	0.00228143613750638	0.0111080903633671	0.0111080903633671	ENSG00000129559.13	NEDD8
ENST00000251074.5	1730	8.15384513721896e-09	3.36070389401307e-07	-0.822732359706473	0.142705489295674	6.09694693471251	0.210667051096183	0.00928778378548578	0.000212829194176369	0.0212595012271908	0.0212595012271908	ENSG00000075188.9	NUP37
ENST00000251413.8	286	2.91421325053057e-28	7.26556159495916e-26	-1.06454772220168	0.0965627790281302	6.78798970327973	0.341054214047846	0.00294006806389881	-0.00159549532088335	0.0110464873765544	0.0110464873765544	ENSG00000131462.8	TUBG1
ENST00000251496.7	1657	3.49832885053516e-09	1.50540036426409e-07	-1.09910939410636	0.186090371706072	6.6648613033772	0.4039679897939	0.0234527522571428	0.0284916874054132	0.0121063410016312	0.0284916874054132	ENSG00000109805.10	NCAPG
ENST00000251775.9	2949	2.43447230046123e-05	0.000588632122455368	-0.756506130981281	0.179233286076325	5.92748673264006	0.193073335473218	0.0221376836142495	0.00459091339767412	0.0260491726423271	0.0260491726423271	ENSG00000114520.11	SNX4
ENST00000251900.9	2834	1.49958317656765e-05	0.000377298090409244	-0.636501289527777	0.147040450298993	5.95714638541788	0.133032074219891	0.00731508591614999	0.00704979751976833	0.0251162551200459	0.0251162551200459	ENSG00000102098.18	SCML2
ENST00000252108.7	1861	3.06829432293424e-08	1.17561342505375e-06	-0.458541175584168	0.0828066159834152	7.30593238401107	0.0680432857476874	0.00155176394198831	0.00465483960282965	0.00873363953394887	0.00873363953394887	ENSG00000110344.9	UBE4A
ENST00000252445.7	985	8.75603365354804e-14	6.33847942774203e-12	-1.03240438414331	0.138421163037891	6.07498488874434	0.333645485963928	0.00693007792935975	0.0104297248761803	0.021810549635784	0.021810549635784	ENSG00000130165.10	ELOF1
ENST00000252542.9	2347	1.35697378285329e-06	4.12261008149002e-05	-0.724748638929174	0.150013514481858	5.98401823919529	0.175293217946404	0.00944843344282839	0.012695367879043	0.0243076483479696	0.0243076483479696	ENSG00000130254.12	SAFB2
ENST00000252674.9	1237	6.64562172327027e-12	3.83071472397788e-10	-0.865388116775209	0.126056610671735	6.25003076262902	0.240954256157572	0.00592598386846164	0.0144306140826002	0.0179094197726064	0.0179094197726064	ENSG00000130382.9	MLLT1
ENST00000252816.10	1774	1.21358652176741e-08	4.87787899369241e-07	-0.551434714616779	0.0967801752027068	6.89724429819458	0.0950646401876514	0.00375491978395727	0.0010457887689245	0.0102946836844427	0.0102946836844427	ENSG00000130520.10	LSM4
ENST00000253003.7	981	8.2023088092906e-14	5.96184941220853e-12	-1.01175152806092	0.135495785665129	7.451416603824	0.329123275879691	0.00182541895117229	0.0257132429483436	0.00857623977701085	0.0257132429483436	ENSG00000130706.13	ADRM1
ENST00000253023.7	1743	9.56318169186669e-09	3.913047466084e-07	-0.577164710241927	0.100581138590006	6.74083829119891	0.112075609352669	0.00217339801396644	0.0130014501461267	0.0114239873508547	0.0130014501461267	ENSG00000130725.7	UBE2M
ENST00000253048.10	2586	5.06795700926781e-06	0.000139739213684776	-0.806028513192353	0.17668489863065	5.6793359952109	0.22413921090776	0.0106975875797366	0.0258456895253109	0.036128742526448	0.036128742526448	ENSG00000130749.10	AC008755.1
ENST00000253237.9	206	7.72582407520815e-33	2.67418524203224e-30	-1.55692338600417	0.130444346507964	6.1697532557407	0.73995939727146	0.00595947417389736	0.00998586120792232	0.0195641171299374	0.0195641171299374	ENSG00000105447.12	GRWD1
ENST00000253457.8	1196	3.63161661514159e-12	2.16512367162254e-10	-1.26980217946997	0.182683720485804	5.99229629209573	0.523767282572646	0.0197434187751183	0.0303165938206849	0.0240653423660594	0.0303165938206849	ENSG00000131148.9	EMC8
ENST00000253462.8	773	4.70903067537553e-16	4.34376097382894e-14	-2.31644208846767	0.285319076475141	5.36724966555388	1.70513709145261	0.0596984336171336	0.0595089497394607	0.0624120294838073	0.0624120294838073	ENSG00000131153.9	GINS2
ENST00000253686.7	2260	8.23017749944614e-07	2.59665741778986e-05	-0.760170850413418	0.154198229920661	5.90169685804906	0.177843894206974	0.00876934793716185	-0.0031618758602907	0.0268962932288359	0.0268962932288359	ENSG00000131368.8	MRPS25
ENST00000253794.7	1090	6.18962923193168e-13	4.04903965829042e-11	-0.653807032193109	0.0908539962677728	6.84984507426269	0.131914554341973	0.00178100158710343	0.00281332808592754	0.0106006713696333	0.0106006713696333	ENSG00000131475.7	VPS25
ENST00000254322.3	602	6.6394190551215e-19	7.8640720316675e-17	-0.808283983630696	0.0910149944671908	7.09249590826228	0.198646748205617	0.00309966418295783	0.000212646751349856	0.00932592964383632	0.00932592964383632	ENSG00000132002.8	DNAJB1
ENST00000254351.9	70	1.00798817622316e-51	1.02676555596309e-48	-1.93091084095113	0.127610991648782	6.50466668440429	1.12434902093739	0.0105419385037474	-0.00326191572048613	0.013884909280631	0.013884909280631	ENSG00000115884.11	SDC1
ENST00000254480.10	1303	2.53558062842338e-11	1.38754444458251e-09	-0.749614756956071	0.112364225221964	6.67944315513703	0.182029349777519	0.00697062293887387	0.00984520784065878	0.0119679557257244	0.0119679557257244	ENSG00000173473.11	SMARCC1
ENST00000254624.10	2876	1.78430530047605e-05	0.000442378668793964	-0.640478905647112	0.149285282670707	6.1751097611386	0.124529439133029	0.0139821742375353	-0.0121503360383447	0.0194469691955742	0.0194469691955742	ENSG00000132294.15	EFR3A
ENST00000254630.12	1055	3.78650699613556e-13	2.55917625452559e-11	-0.623800079250198	0.0858876080975777	7.13184245971409	0.1182568375489	0.00188258293447065	1.60119244479041e-05	0.00918243890261398	0.00918243890261398	ENSG00000132300.19	PTCD3
ENST00000254719.9	650	4.67610456445871e-18	5.12961476714098e-16	-0.818209989309319	0.0944705262101819	6.79484858708929	0.205227841048531	0.00239267071743808	0.00309178561614249	0.0109943497662049	0.0109943497662049	ENSG00000132383.11	RPA1
ENST00000254803.4	1739	9.30229864581389e-09	3.81420990592935e-07	-0.756461350326507	0.131719235545522	6.09903821259838	0.178901073463228	0.00481691456942092	0.00422176180793933	0.021208020949624	0.021208020949624	ENSG00000132467.4	UTP3
ENST00000254878.8	2718	9.10629202003412e-06	0.000238894424649195	-0.874926358352239	0.197172094136142	5.56847835775414	0.240766391125105	0.0151243383590275	-0.00122739915496183	0.0431909137000202	0.0431909137000202	ENSG00000132541.11	RIDA
ENST00000254928.10	1068	4.45259998584145e-13	2.97273585571572e-11	-0.872571303277403	0.120503603294631	6.28849690293373	0.231086156277641	0.00459259384550543	-0.00125265323716283	0.0171890837649793	0.0171890837649793	ENSG00000132591.12	ERAL1
ENST00000254940.10	1292	2.09597214476026e-11	1.15674301710515e-09	-1.18208546547444	0.176452352470481	5.95880371207521	0.450048557494882	0.0216377565964149	0.0169256723899643	0.0250653924421353	0.0250653924421353	ENSG00000132603.15	NIP7
ENST00000254998.3	2470	2.77814244231584e-06	8.01994610149348e-05	-0.729326892934419	0.155620426777249	5.81030181235171	0.172537695708735	0.00613854085993037	0.0100644349919747	0.0301880349855692	0.0301880349855692	ENSG00000132661.4	NXT1
ENST00000255108.8	1297	2.29708018075696e-11	1.26284506714491e-09	-1.13851117782037	0.170288624259995	5.9281757055289	0.391063154001911	0.0174703164773008	-0.0147192622331325	0.0260270068512417	0.0260270068512417	ENSG00000132768.14	DPH2
ENST00000255305.10	965	5.86245565306466e-14	4.33177759467485e-12	-0.693755121218161	0.092363763829426	6.8587807081306	0.146775373168443	0.00225591020477927	0.000727243174616546	0.0105406870983277	0.0105406870983277	ENSG00000132953.16	XPO4
ENST00000255759.11	850	4.10225205657316e-15	3.44125859578697e-13	-0.656969633742222	0.0836715948380951	7.21513055735481	0.132120995144345	0.00157050220275335	0.00172732935540826	0.00893090147137218	0.00893090147137218	ENSG00000133393.13	FOPNL
ENST00000256383.9	955	4.39021099625275e-14	3.27790162174666e-12	-0.648076689830786	0.0858507210126189	7.53274684700575	0.134845434328671	0.00183224883575659	0.0092232706118232	0.00857085446545015	0.0092232706118232	ENSG00000134001.13	EIF2S1
ENST00000256442.10	722	5.85717798967717e-17	5.78449057307397e-15	-1.36862296329629	0.163553087055335	6.86765693811458	0.59403817944097	0.0152301008101901	0.0248943176178047	0.0104821716151558	0.0248943176178047	ENSG00000134057.15	CCNB1
ENST00000257245.9	936	2.5742603332283e-14	1.96105832051828e-12	-1.38426252594504	0.181706927145702	5.8030832192811	0.588551468625968	0.0190576021286172	-0.00193679412205934	0.0304685089304829	0.0304685089304829	ENSG00000134809.9	TIMM10
ENST00000257347.9	1649	3.24089630963331e-09	1.40138793488231e-07	-1.22638373060899	0.207197694865896	5.72022473667433	0.502722178120012	0.0294273978090631	0.0349689293275486	0.0340283591569161	0.0349689293275486	ENSG00000134905.17	CARS2
ENST00000257497.11	2617	5.97070228500778e-06	0.000162680533332134	-0.557269357745254	0.123087508437778	8.62145719912479	0.111345382804646	0.000518789571145257	0.0222070125289849	0.0156743806786331	0.0222070125289849	ENSG00000135046.14	ANXA1
ENST00000257904.11	766	3.63848281924407e-16	3.38692400709372e-14	-0.932837275330522	0.114458206725945	7.36430676601891	0.276776431978123	0.00357824249939396	0.0160727791309848	0.00864745602084401	0.0160727791309848	ENSG00000135446.17	CDK4
ENST00000258091.10	1482	3.46041328684907e-10	1.66492111339734e-08	-0.725318628633087	0.115559032368827	8.8357465616905	0.162309447461683	0.000342691328482067	0.00526145060780411	0.0196881436145474	0.0196881436145474	ENSG00000135624.16	CCT7
ENST00000258243.7	235	6.62570073277938e-31	2.01037857468128e-28	-1.05172116291297	0.0909849550055837	6.85024102260848	0.339438401563169	0.00181940269869245	0.00768457256064413	0.0105979903573597	0.0105979903573597	ENSG00000135763.10	URB2
ENST00000258383.4	2806	1.31586260999295e-05	0.0003343772898893	-0.517652290026899	0.118797056460075	6.50688325397184	0.0973244567593218	0.00206515859202808	0.0191039523433394	0.0138568050775626	0.0191039523433394	ENSG00000135900.4	MRPL44
ENST00000258390.11	792	8.22922202973639e-16	7.40879353040813e-14	-0.897759226922505	0.111512578706313	6.83708674731626	0.256713555109025	0.00563629341781605	0.0130162893967813	0.0106882127769416	0.0130162893967813	ENSG00000135905.19	DOCK10
ENST00000258455.8	954	4.27734963919982e-14	3.19698258567614e-12	-0.784709070469322	0.103903729512547	6.55574960597307	0.187055933705225	0.00293058722574593	-2.37920730245989e-05	0.0132633902841789	0.0132633902841789	ENSG00000135972.9	MRPS9
ENST00000258484.11	2059	1.8079372518335e-07	6.26095958255153e-06	-0.818489287082884	0.156856603727427	5.80949786068618	0.213749522305024	0.0066868744708901	0.00927826100934796	0.0302191167284643	0.0302191167284643	ENSG00000135999.12	EPC2
ENST00000258662.3	2539	4.00982463017335e-06	0.00011260989973607	-0.663954034098991	0.143997483496244	5.98928874825165	0.13527533731626	0.00694990104606355	-0.00316883917436027	0.0241530118338132	0.0241530118338132	ENSG00000136159.4	NUDT15
ENST00000258770.8	1142	1.2828089023082e-12	8.00958020754673e-11	-0.690227545895997	0.0972679006941276	7.31976549432655	0.147855576966724	0.00548118015799179	0.000683016632810813	0.0087103866001722	0.0087103866001722	ENSG00000136270.14	TBRG4
ENST00000258821.8	2880	1.80204470114505e-05	0.000446156233925162	-0.848658488804318	0.197909945205221	5.5257934195731	0.222761024253919	0.0122408531570333	-0.00387253432199418	0.0465116664596668	0.0465116664596668	ENSG00000136319.12	TTC5
ENST00000258960.7	1757	1.08209593300649e-08	4.3914495393907e-07	-0.495706059507647	0.0867023399441484	7.34203381251618	0.0764294665858494	0.00259928652396282	0.000790860171124385	0.00867665710372318	0.00867665710372318	ENSG00000136448.12	NMT1
ENST00000258962.5	1279	1.69508480154092e-11	9.45006463558042e-10	-0.652042562531215	0.0968840580588454	7.08848429993431	0.138811675852822	0.00428686951038841	0.00979291154853618	0.00934147800225297	0.00979291154853618	ENSG00000136450.13	SRSF1
ENST00000258975.7	1399	1.31116078577783e-10	6.6827025496142e-09	-0.93327721888348	0.145237453039369	6.34934452740615	0.2866146115045	0.00341409890879127	0.0282267777392531	0.0161374510223963	0.0282267777392531	ENSG00000136463.8	TACO1
ENST00000259008.6	1941	6.77377117308274e-08	2.48839247668981e-06	-1.14199943545908	0.211596161100907	5.48552782992577	0.405804733390097	0.017169375402804	0.00102552486399979	0.0499900276861574	0.0499900276861574	ENSG00000136492.8	BRIP1
ENST00000259154.9	1351	6.36269579189825e-11	3.35814700773881e-09	-0.529384481516073	0.0810080796798978	7.72981458350626	0.0846313641733386	0.00103958333422345	-0.000343351593815466	0.00880388012591356	0.00880388012591356	ENSG00000136636.13	KCTD3
ENST00000259241.7	1769	1.19093123986923e-08	4.80034828307721e-07	-0.739841089436768	0.129773474816871	6.15214436858508	0.166218233706314	0.00530537941003234	-0.00279440138425766	0.0199563527390353	0.0199563527390353	ENSG00000136720.7	HS6ST1
ENST00000259457.8	1617	2.01121686598258e-09	8.86875741570945e-08	-0.488135132783917	0.0813979314946356	7.80868562827004	0.075851384873191	0.000940128002177161	0.00452063764257277	0.00899830687523092	0.00899830687523092	ENSG00000136930.13	PSMB7
ENST00000259477.6	1690	5.16613441744422e-09	2.17968076036357e-07	-0.686716744134412	0.117553650912746	6.31453641521235	0.157461165551374	0.00400200987971667	0.0159819895565392	0.0167262813846571	0.0167262813846571	ENSG00000136950.13	ARPC5L
ENST00000259873.5	853	4.50744485018596e-15	3.76786456738171e-13	-0.753828316381278	0.0961522477973184	6.8995685726165	0.170622904628933	0.00358744147203151	-0.00340523465270173	0.0102804406626839	0.0102804406626839	ENSG00000204568.12	MRPS18B
ENST00000260045.8	1087	5.75865117590904e-13	3.77750564348683e-11	-0.732780479888601	0.101689226914531	6.69780554408964	0.167162418347415	0.00371224513806247	0.00387806590654383	0.0117988031676501	0.0117988031676501	ENSG00000137492.8	THAP12
ENST00000260102.8	308	1.60204890547969e-27	3.70884724533519e-25	-1.46660808738454	0.134922575707797	6.1610826265399	0.650851850023235	0.00755027299848087	-0.000587691212586647	0.0197558791549585	0.0197558791549585	ENSG00000137547.8	MRPL15
ENST00000260129.5	2505	3.40197289271904e-06	9.68360379810133e-05	-1.03807708640146	0.223486216845315	5.75246597645913	0.383216518137321	0.0407117536385234	0.0342073800412232	0.0325433004481226	0.0342073800412232	ENSG00000137574.10	TGS1
ENST00000260372.8	1549	1.05135789828717e-09	4.83963999867451e-08	-0.72960312106326	0.119579397416968	6.37046392304483	0.162946945250917	0.00565268695039692	-0.00158927323621935	0.015796161479511	0.015796161479511	ENSG00000137814.11	HAUS2
ENST00000260585.12	2353	1.37234197212771e-06	4.15866859246045e-05	-0.471582777155038	0.0976568091493989	8.40558146900601	0.0730475769741453	0.00147130111226626	0.00644180171444461	0.0128339774475969	0.0128339774475969	ENSG00000138018.18	SELENOI
ENST00000260731.5	1283	1.84352592191407e-11	1.02455785141201e-09	-1.37788290174977	0.205105963737704	7.42473255377858	0.620050534913231	0.00213339071214234	0.0609692938290162	0.00859082877806079	0.0609692938290162	ENSG00000138160.6	KIF11
ENST00000260753.8	651	4.70835364125508e-18	5.15705757351847e-16	-0.834378819071832	0.0963460939205536	7.07243652058248	0.210683215420248	0.00451844929914407	-0.00223493516722195	0.00940540542147813	0.00940540542147813	ENSG00000138182.14	KIF20B
ENST00000260803.8	1900	5.11876953424423e-08	1.920993383525e-06	-1.02179562334718	0.187584056065721	5.56841252515369	0.315078829817065	0.00958590751298112	-0.00726223120094671	0.0431957596221201	0.0431957596221201	ENSG00000138231.12	DBR1
ENST00000260810.9	1480	3.44810352931172e-10	1.66124036523002e-08	-1.07590916241162	0.171400592313447	6.68748216819756	0.382527953382865	0.0126556325115908	0.0314116120565101	0.0118932068912044	0.0314116120565101	ENSG00000163781.13	TOPBP1
ENST00000260947.9	1266	1.22107765965701e-11	6.87738715988809e-10	-1.28932162942826	0.190230087481359	5.7372668764081	0.537746072459964	0.0210560049204374	0.0277452366126914	0.033225224354311	0.033225224354311	ENSG00000138376.11	BARD1
ENST00000260952.9	1338	5.54827514641011e-11	2.95675793004205e-09	-0.617061323642136	0.0941298392355606	6.84845413733412	0.11677878761666	0.00268053338281005	0.000506197212395927	0.0106101065689587	0.0106101065689587	ENSG00000138381.10	ASNSD1
ENST00000260956.9	181	1.42094273839317e-34	5.59772933803239e-32	-1.00281614080503	0.0817719417755727	7.68538635126052	0.30213752569576	0.00130959750969786	-0.000752769987159396	0.00872037818292363	0.00872037818292363	ENSG00000138385.16	SSB
ENST00000261015.4	1321	3.54449947912095e-11	1.91322476047873e-09	-0.60838323944163	0.0918734916468337	6.92316180925582	0.115563577038547	0.00252132611485778	0.00313433292076674	0.0101397815862134	0.0101397815862134	ENSG00000138442.9	WDR12
ENST00000261167.7	928	1.99728501710077e-14	1.53463804805338e-12	-0.854790920207544	0.111725651198095	6.49215097328312	0.221572419222666	0.00467834275315129	-0.00171313770079059	0.0140455889503062	0.0140455889503062	ENSG00000084463.8	WBP11
ENST00000261249.6	1112	9.09224531994607e-13	5.83015701702729e-11	-0.959659270438534	0.134338461081351	6.12606839957344	0.288732250210948	0.00651247397458875	0.00904812053711465	0.0205577592139696	0.0205577592139696	ENSG00000126814.6	TRMT5
ENST00000261313.3	406	8.96788570975059e-24	1.57499044987206e-21	-1.0588734271255	0.105335638970612	7.59173171185136	0.349678596606566	0.00210328868188808	0.0145401065741326	0.0086037678984802	0.0145401065741326	ENSG00000089220.5	PEBP1
ENST00000261326.6	2259	8.22471656718736e-07	2.59608317886997e-05	-0.628065056531327	0.127397640453898	6.15271594824673	0.121827425534822	0.00440179081553499	-4.21521103947308e-05	0.0199434473742959	0.0199434473742959	ENSG00000075643.6	MOCOS
ENST00000261366.10	1849	2.81136558021266e-08	1.08416231114918e-06	-1.17100857928547	0.210886306540976	7.08558282993789	0.464745968971844	0.0168570675221309	0.0498524839076107	0.00935283095251999	0.0498524839076107	ENSG00000113368.12	LMNB1
ENST00000261396.6	2815	1.36729527377719e-05	0.000346336135706602	-0.629683958884286	0.144786605913313	7.46406940651361	0.144106359925132	0.00245916578561523	0.0289855760922303	0.00857154004168232	0.0289855760922303	ENSG00000069248.12	NUP133
ENST00000261558.8	2515	3.57864119693041e-06	0.000101459813879096	-0.621476603661297	0.134098927414604	6.07769883857948	0.131880199343734	0.00523237046338886	0.0147804403793858	0.0217414130372319	0.0217414130372319	ENSG00000053770.12	AP5M1
ENST00000261593.8	2154	3.76796709012422e-07	1.24731255986173e-05	-0.815427591592002	0.160507085504497	5.86442796848391	0.20135571934577	0.0104614827584521	-0.00811264249981428	0.0281823039872696	0.0281823039872696	ENSG00000134758.14	RNF138
ENST00000261597.9	2612	5.86550875020809e-06	0.000160120304718544	-1.44013738917691	0.317828322013069	5.49553697387002	0.743416520639956	0.0160391290051022	0.135483134405363	0.0490925695761413	0.135483134405363	ENSG00000080986.13	NDC80
ENST00000261609.12	2696	8.40486963065179e-06	0.000222292590557862	-0.416427966104068	0.0934826281317617	6.96277572524927	0.0557675025274078	0.00318922341883024	0.00149056063284084	0.00991927922480162	0.00991927922480162	ENSG00000128731.17	HERC2
ENST00000261637.5	86	2.4048544206389e-46	1.99390394894461e-43	-1.4768756405618	0.103325525601111	7.60014448824936	0.667159894394338	0.00131269190433419	0.0147015544567845	0.00861099740603278	0.0147015544567845	ENSG00000120800.5	UTP20
ENST00000261667.8	2956	2.49158149974355e-05	0.000601013962306206	-0.43916339478277	0.104176740900875	6.51847432119396	0.0666272445926412	0.00256764265899019	0.00839223033788899	0.0137115473581018	0.0137115473581018	ENSG00000102753.10	KPNA3
ENST00000261714.11	1678	4.28373067153252e-09	1.82030471873036e-07	-0.599421700675078	0.102066624882922	6.54642126440657	0.111976899582883	0.00225351545189017	0.00297771831163819	0.0133728784205964	0.0133728784205964	ENSG00000108578.15	BLMH
ENST00000261741.10	2025	1.31556162793844e-07	4.63233611449493e-06	-0.874864348451661	0.165798733064168	5.94672129352481	0.244754816943877	0.0157945875525424	0.00312857305539795	0.0254392422759827	0.0254392422759827	ENSG00000122965.11	RBM19
ENST00000261778.2	880	7.4983871113653e-15	6.07573857487263e-13	-1.00650344776497	0.129440832434881	6.11574656161359	0.309746695110285	0.00432960749798488	0.00296031500383375	0.0208027861541676	0.0208027861541676	ENSG00000103047.8	TANGO6
ENST00000261819.8	1140	1.27377194354026e-12	7.9671083037013e-11	-0.755685409938681	0.106477653902593	7.41804775517735	0.177934552364691	0.00841075643679825	-0.000140230528755388	0.00859547973410241	0.00859547973410241	ENSG00000089053.13	ANAPC5
ENST00000261868.10	1199	3.7062565875077e-12	2.20409440963844e-10	-0.88355950381926	0.127168327637783	6.77740193367741	0.245134680044147	0.0131293423318272	0.000534983927356405	0.0111283329994588	0.0111283329994588	ENSG00000104131.13	EIF3J
ENST00000261875.10	1813	1.8835986767222e-08	7.40805957225592e-07	-0.482153961906342	0.0857564196159794	8.13764979860539	0.0726242713750812	0.000509250854249658	0.00309392224635853	0.0105219944037782	0.0105219944037782	ENSG00000074696.13	HACD3
ENST00000261942.7	2852	1.60763338562539e-05	0.000401930893859161	-0.34894215976618	0.0808972531090394	7.38061625826457	0.0422423115792101	0.00118761800465307	0.00595503489600215	0.00862893033622889	0.00862893033622889	ENSG00000113194.13	FAF2
ENST00000262027.10	1504	5.30126183054554e-10	2.51330567530066e-08	-0.522092389810111	0.0840739732744777	7.50002054808812	0.0870260311934896	0.00203669466381428	0.0045281705164358	0.0085659548094221	0.0085659548094221	ENSG00000166986.15	MARS
ENST00000262033.11	624	1.76241233089511e-18	2.01389501349591e-16	-0.900498032530588	0.102661354095687	8.52164983611578	0.25298250113854	0.00157617537591876	0.0105656860754603	0.0142328550612214	0.0142328550612214	ENSG00000110958.16	PTGES3
ENST00000262077.2	1275	1.49660582393444e-11	8.369724052535e-10	-1.18364450272644	0.17540076038062	6.69308441109062	0.423137310062991	0.0343063837403184	-0.0307651119745182	0.0118417563728312	0.0118417563728312	ENSG00000124789.11	NUP153
ENST00000262150.6	1368	8.65291253155085e-11	4.51014090021712e-09	-1.12290228069949	0.1730526765783	5.76784640503939	0.389448047228628	0.0130355273828159	0.000933457152927726	0.0318853159235547	0.0318853159235547	ENSG00000071991.8	CDH19
ENST00000262188.12	2490	3.07699974493001e-06	8.81134095632487e-05	-1.30334841688788	0.279352085516599	5.54084940643329	0.511377151198388	0.0717576048326074	-0.0695550767611707	0.0452987766911028	0.0452987766911028	ENSG00000082014.16	SMARCD3
ENST00000262193.7	1533	8.52835893435531e-10	3.96677172508331e-08	-0.593826704522455	0.0967969301937002	7.47304968652771	0.117032621335108	0.00128050288484099	0.0127739656575451	0.00856906861382293	0.0127739656575451	ENSG00000008018.9	PSMB1
ENST00000262293.8	2622	6.03366881668433e-06	0.000164082654959901	-0.764484001181615	0.168939047407942	5.82357558540633	0.209579218505718	0.0119897224509694	0.0308208801576848	0.029680424950605	0.0308208801576848	ENSG00000068489.12	PRR11
ENST00000262375.11	2506	3.44016471967123e-06	9.78840802759129e-05	-1.30700124127453	0.281522257346662	6.36377290043222	0.526353275765013	0.102979158363365	-0.0856321554170346	0.0159030137089757	0.0159030137089757	ENSG00000103423.14	DNAJA3
ENST00000262460.5	364	2.58835329687557e-25	5.07032811759384e-23	-1.81020663846618	0.174126998872016	6.14329834513383	1.01943867626751	0.0105839842399329	0.0348963333643296	0.0201575858753624	0.0348963333643296	ENSG00000101003.10	GINS1
ENST00000262498.8	1364	7.68264195611565e-11	4.01615177447852e-09	-0.760794329006716	0.116924998440734	6.38222184759139	0.184113015271172	0.00489597056920738	0.00819229437646635	0.0156112123213412	0.0156112123213412	ENSG00000070761.8	CFAP20
ENST00000262507.11	2929	2.24916115766545e-05	0.000547539048092103	-0.368579409677866	0.0869577800908398	7.21148551625007	0.0432794978866763	0.00240201482005869	0.000753314573855227	0.00894046845743159	0.00894046845743159	ENSG00000088682.14	COQ9
ENST00000262570.10	1236	6.48213425689231e-12	3.73949919946157e-10	-0.910912478986856	0.132619236442498	7.17063089876978	0.270033897561702	0.00232761153181222	0.0240541812800746	0.0090566434845674	0.0240541812800746	ENSG00000106554.13	CHCHD3
ENST00000262633.9	1233	5.95984864077911e-12	3.4465616178598e-10	-0.953378574761178	0.138560263035884	6.43353282782003	0.292001816727198	0.0139536487526138	0.0101996071012627	0.0148447709862463	0.0148447709862463	ENSG00000126254.12	RBM42
ENST00000262713.7	1666	3.80227898301343e-09	1.62735714648733e-07	-1.29367071583635	0.219542584070352	6.11677894354995	0.5599139117681	0.0353621029777161	0.0369363163527156	0.0207780977398306	0.0369363163527156	ENSG00000129474.16	AJUBA
ENST00000262844.10	1190	3.2029605154546e-12	1.91919240835273e-10	-0.820731967164678	0.117777110965469	6.37593011068012	0.204512416670013	0.00509743635775108	-0.00205727624248518	0.0157097354433074	0.0157097354433074	ENSG00000101935.10	AMMECR1
ENST00000262982.3	287	3.09548004216374e-28	7.69059612984122e-26	-1.05627842016067	0.0958599121837996	8.45711481098546	0.337345455777289	0.000362667690706764	0.00292261419448831	0.0134210164551219	0.0134210164551219	ENSG00000124207.17	CSE1L
ENST00000263063.8	2657	7.16928862750856e-06	0.000192397047909624	-0.66964000703205	0.14918684203565	6.20109837107552	0.147334782172821	0.0144924687293089	0.00151935685501107	0.0188926020255462	0.0188926020255462	ENSG00000107951.14	MTPAP
ENST00000263083.10	2394	1.8028416619779e-06	5.36966674459784e-05	-0.856042712751295	0.179300182262923	5.82727767052965	0.230154084170972	0.0186821248751775	-0.0057929419319356	0.0295407081640989	0.0295407081640989	ENSG00000108963.17	DPH1
ENST00000263208.5	1446	2.29137279431516e-10	1.1299034974125e-08	-1.08426831241772	0.171008867205721	5.82964588406876	0.357978661810954	0.0144142966193331	-0.00780513434808042	0.029451752375143	0.029451752375143	ENSG00000100084.14	HIRA
ENST00000263238.6	576	2.25943704028104e-19	2.7969947694479e-17	-0.731299536158286	0.0812564960813783	7.52349265204466	0.162239893123421	0.00133542338513899	0.00091481367464176	0.00856850384799559	0.00856850384799559	ENSG00000115091.11	ACTR3
ENST00000263239.7	147	1.1758301862956e-37	5.7034962995661e-35	-1.08253337930521	0.08440286635507	7.72786308655398	0.35547252680025	0.0018859415301933	0.00300027297888522	0.00879982424323441	0.00879982424323441	ENSG00000088205.13	DDX18
ENST00000263256.7	531	1.3619291170421e-20	1.82883227422919e-18	-0.979442942417259	0.105279441918158	6.5109045695051	0.293284014555368	0.00281955458641573	0.0040447845636787	0.0138060867494824	0.0138060867494824	ENSG00000100418.8	DESI1
ENST00000263274.12	2892	1.93984235623198e-05	0.000478279804179685	-1.34587389689597	0.315067157345553	5.86115659416787	0.551602542148135	0.120602176622103	-0.110365203816662	0.028298793834608	0.028298793834608	ENSG00000105486.14	LIG1
ENST00000263368.8	642	3.72721600508489e-18	4.13964813125503e-16	-0.749783026544548	0.0863127025425438	7.13723944208397	0.172989109024943	0.00201080840716633	0.00341010778865086	0.00916401552313014	0.00916401552313014	ENSG00000090013.10	BLVRB
ENST00000263382.8	617	1.21613404482357e-18	1.40543309452349e-16	-1.69041199708142	0.191804367373259	5.71604153706153	0.857957680911877	0.0209515154800456	-0.0200641842939991	0.0342318575351386	0.0342318575351386	ENSG00000105011.9	ASF1B
ENST00000263384.12	1736	8.91549579024236e-09	3.66192691144839e-07	-0.676085065505005	0.117576581717319	6.35039769468011	0.137291169828083	0.00461622788203624	-0.00441139652152202	0.0161201509704577	0.0161201509704577	ENSG00000105058.12	FAM32A
ENST00000263563.7	2442	2.45433674148548e-06	7.16642207268143e-05	-1.18449574699839	0.251384591695713	5.22582753652434	0.4238537584499	0.0123360032324613	-0.00865512066656117	0.0824553161805692	0.0824553161805692	ENSG00000107719.9	PALD1
ENST00000263578.9	2548	4.23798882878818e-06	0.000118597156769197	-1.13943700823281	0.247738377218124	5.81198240984536	0.403133543511039	0.0619382690799423	-0.0448901005900963	0.0301231862400622	0.0301231862400622	ENSG00000110074.10	FOXRED1
ENST00000263579.5	2619	6.00757409849924e-06	0.000163560161710344	-0.620701740847355	0.137137633682703	6.13479523571561	0.119028629953001	0.00785639062086336	-0.00354709733871247	0.0203537052372735	0.0203537052372735	ENSG00000110063.10	DCPS
ENST00000263629.8	1325	3.85033721853306e-11	2.07203354739835e-09	-0.751451593977956	0.113688777608944	7.10845980200122	0.178938460386353	0.0101219560315941	0.00179630766684281	0.0092657511997297	0.0092657511997297	ENSG00000085760.14	MTIF2
ENST00000263657.7	350	9.93120224760531e-26	2.02324127160928e-23	-1.12618172972548	0.107390175692425	6.60084030628129	0.388316274411057	0.00454066724844265	0.0052476926275789	0.0127583075044322	0.0127583075044322	ENSG00000115946.8	PNO1
ENST00000263681.6	2134	3.23267125054815e-07	1.08014241260115e-05	-1.51833186052208	0.297167258325742	5.2842354671757	0.797569546907934	0.0509172588239338	0.0815453103073235	0.0734084195451246	0.0815453103073235	ENSG00000077514.8	POLD3
ENST00000263694.9	577	2.33126801367201e-19	2.88091394188681e-17	-0.970104484097422	0.107831879315869	6.5553155571159	0.282840353561617	0.00417312531660382	-0.00353619963930268	0.0132684459785845	0.0132684459785845	ENSG00000060688.13	SNRNP40
ENST00000263733.5	1176	2.56410315591137e-12	1.55468377065565e-10	-0.600171153630974	0.0857417359989178	8.11295641789298	0.110104296017508	0.00066463652437096	0.00188870337848932	0.0103628314137912	0.0103628314137912	ENSG00000116199.12	FAM20B
ENST00000263736.5	2474	2.81987495180038e-06	8.12725802599733e-05	-0.621953217893988	0.132796055835069	6.10607399139417	0.122847492646617	0.00541611839954682	0.00308357044046701	0.0210360702684792	0.0210360702684792	ENSG00000068784.13	SRBD1
ENST00000263795.11	2807	1.32225193206855e-05	0.000335881196167494	-1.38687677929516	0.318354608086602	5.09147906323314	0.592369047132596	0.0439729348524977	-0.0247968262922965	0.108051549882463	0.108051549882463	ENSG00000092470.12	WDR76
ENST00000263857.11	774	5.01503956187777e-16	4.62005660103531e-14	-0.848166322006039	0.104568183130728	6.80885566354762	0.226845023353203	0.00551175303898606	0.00827473498304884	0.0108900043459062	0.0108900043459062	ENSG00000068654.16	POLR1A
ENST00000264039.7	589	3.99982218950897e-19	4.84216165366295e-17	-0.765995317373759	0.0857108400636818	8.02497091699	0.182359952275636	0.00116037279073964	0.0067587577143593	0.00985914936589341	0.00985914936589341	ENSG00000063660.9	GPC1
ENST00000264108.5	445	1.18189591681261e-22	1.89379565061588e-20	-0.908308400836915	0.0927309703961484	6.84996755074043	0.251337144252739	0.00229870746775728	0.00248866621157503	0.0105998418381598	0.0105998418381598	ENSG00000128708.13	HAT1
ENST00000264156.3	36	4.76992978499272e-65	9.44764092747558e-62	-1.60785203832027	0.0944028446146966	7.18645667708392	0.786250729624807	0.00239981671285062	0.0109680288941692	0.00900967952475259	0.0109680288941692	ENSG00000076003.5	MCM6
ENST00000264167.9	1835	2.36211239045981e-08	9.17864097489626e-07	-0.494826722310368	0.0886287131084619	7.17730787954044	0.0782398007704508	0.00274604889638438	0.00323364514952102	0.00903652428450869	0.00903652428450869	ENSG00000018510.15	AGPS
ENST00000264233.6	1469	2.91042852800174e-10	1.41269704397982e-08	-0.982543984626632	0.155873354286637	5.94187042060215	0.318773607609674	0.00751306775581099	0.0289316861090404	0.0255913373978295	0.0289316861090404	ENSG00000051341.14	POLQ
ENST00000264279.10	32	5.38707389778365e-68	1.20037474127364e-64	-1.48672738200341	0.0853244530427658	7.47834773409228	0.664979614383202	0.00235244659910871	-1.22942696163422e-05	0.00856794683146202	0.00856794683146202	ENSG00000055044.11	NOP58
ENST00000264409.5	2416	2.0201888061402e-06	5.96223272487668e-05	-0.999839883194722	0.210430843363292	6.34003909192892	0.309840855624333	0.0501301011076784	-0.0377089535873233	0.0162916086502012	0.0162916086502012	ENSG00000138678.11	GPAT3
ENST00000264436.9	1434	2.08690351179717e-10	1.03768875875304e-08	-0.80078256584656	0.126012126018149	6.22524556135105	0.201566067781484	0.00542081287734332	0.0060670026880871	0.0183977709780776	0.0183977709780776	ENSG00000075340.23	ADD2
ENST00000264447.9	1208	4.33409501263514e-12	2.55826416209384e-10	-0.706891582474378	0.102065890888577	7.63221338905139	0.162162792983754	0.00698176890834549	0.00833583130642371	0.00864440021597291	0.00864440021597291	ENSG00000075292.19	ZNF638
ENST00000264498.7	2542	4.09694773630341e-06	0.000114920834535554	-6.04545198927912	1.31240199349092	2.32990204960031	11.0950110611565	1.06687731319701	-0.903422144755872	1.51672117558142	1.51672117558142	ENSG00000138685.15	FGF2
ENST00000264596.4	276	8.64566744704896e-29	2.23358939001587e-26	-1.26291628299707	0.113436767601628	6.49119365363958	0.486288030430742	0.00524383080062958	0.00450713054062341	0.0140580195652292	0.0140580195652292	ENSG00000109674.4	NEIL3
ENST00000264639.9	199	2.52588698748051e-33	9.05054501282967e-31	-0.958748940930868	0.079708388376024	7.61695158191911	0.280789366495933	0.000902794427419808	0.00538408929147501	0.00862734633883481	0.00862734633883481	ENSG00000108344.15	PSMD3
ENST00000264670.11	250	3.60449257056395e-30	1.02805895300597e-27	-1.45815948284034	0.127763997816452	6.99754714207007	0.645175622960846	0.0147440928682795	-0.00561046819117439	0.00974136583878386	0.00974136583878386	ENSG00000037474.15	NSUN2
ENST00000264710.5	1854	2.98740048859656e-08	1.14894069276639e-06	-0.499846520231827	0.0901896193791556	8.26781895734041	0.0802375175756642	0.000698554945293531	0.00590588810383725	0.0115026962203419	0.0115026962203419	ENSG00000084733.11	RAB10
ENST00000264883.8	2209	5.69201352774658e-07	1.83731703296714e-05	-0.762538366016731	0.152465462929447	6.10711505650627	0.186598306928419	0.0138577864681463	0.00134081232457736	0.0210107896112895	0.0210107896112895	ENSG00000138750.15	NUP54
ENST00000264926.7	2671	7.54615685910301e-06	0.000201449333089285	-0.759664553325715	0.16965615679812	5.75123396613714	0.186993729788686	0.0105774261211191	0.00675589852240448	0.0325973911881432	0.0325973911881432	ENSG00000070950.10	RAD18
ENST00000264933.9	2577	4.95532901631209e-06	0.000137110896460659	-0.555956227365122	0.121742147495314	7.4982172897843	0.110511578595942	0.00236260215648859	0.0198691235586677	0.00856596141332484	0.0198691235586677	ENSG00000249915.8	PDCD6
ENST00000264954.5	1449	2.3567442942689e-10	1.1597328858423e-08	-0.769319176416703	0.121418665923506	6.47651557700667	0.183943752612874	0.00786259692228053	0.000122595642884809	0.0142511417296855	0.0142511417296855	ENSG00000109519.13	GRPEL1
ENST00000264993.7	1530	8.26389027627449e-10	3.8512969428724e-08	-0.839412117418355	0.136717100760332	6.94378867270049	0.233813689629002	0.00705766399816969	0.0209796844622967	0.0100225545257402	0.0209796844622967	ENSG00000091527.15	CDV3
ENST00000264995.8	546	3.80195850414862e-20	4.9651071278354e-18	-0.784089338809118	0.0852871838757988	7.525314803008	0.186482352741175	0.00234194910975269	0.000212457603922418	0.00856890649044379	0.00856890649044379	ENSG00000114686.9	MRPL3
ENST00000265022.8	1407	1.52468896595219e-10	7.72682459333725e-09	-1.09254081168747	0.170632606800632	5.69919481145149	0.371750399521101	0.00859588130952182	0.00847508364083778	0.0350773484458469	0.0350773484458469	ENSG00000058866.15	DGKG
ENST00000265036.10	1667	3.84651788044766e-09	1.64530360496365e-07	-1.10177439155852	0.187037451504547	6.16088408745231	0.406151652886623	0.0176492879783654	0.0348252244196082	0.0197603012075949	0.0348252244196082	ENSG00000035499.13	DEPDC1B
ENST00000265056.12	519	6.55564239078901e-21	9.00661897943776e-19	-2.01201650063341	0.214485431626242	6.85840750025731	1.26966792010221	0.00896117069602321	0.06004482987382	0.010543170711315	0.06004482987382	ENSG00000073111.14	MCM2
ENST00000265069.13	1987	9.51185761063804e-08	3.41335427815267e-06	-0.443388063394261	0.0830966623034303	7.93908563771016	0.0667954890354356	0.000900989177212401	0.00887100658189015	0.0094565937517431	0.0094565937517431	ENSG00000056097.16	ZFR
ENST00000265093.4	2215	5.95901984830704e-07	1.91849303758009e-05	-0.620904577437228	0.124366456653155	6.66826403946093	0.128050101511959	0.0111268006661705	0.00436489086784055	0.0120737226445211	0.0120737226445211	ENSG00000113732.9	ATP6V0E1
ENST00000265097.8	657	6.04729513434292e-18	6.56311008004852e-16	-1.03014124432955	0.119344643321535	6.43863594109874	0.320013939624011	0.00659267007824793	-0.00452186427404707	0.0147720457560686	0.0147720457560686	ENSG00000051596.9	THOC3
ENST00000265100.6	2137	3.32858127567143e-07	1.11062779260868e-05	-0.753479595283729	0.147630407648725	6.19777171050176	0.171835495697568	0.0137298209325968	-0.0118347640014864	0.0189622849611962	0.0189622849611962	ENSG00000037241.7	RPL26L1
ENST00000265109.8	2296	9.77693765636181e-07	3.03630123105062e-05	-0.66356747988113	0.135530475782944	6.34757081827759	0.133452878503522	0.0113861102253194	-0.00969068722933914	0.0161666545736072	0.0161666545736072	ENSG00000039560.14	RAI14
ENST00000265245.10	354	1.21041969683836e-25	2.4380724876656e-23	-1.27205482719804	0.121517203516805	6.36126112708401	0.496525382483429	0.00620621722217131	0.00765420460792709	0.0159434289036456	0.0159434289036456	ENSG00000041802.11	LSG1
ENST00000265295.9	239	1.29079843109305e-30	3.83496213877746e-28	-1.94912577710473	0.169461562093521	5.84792595251072	1.15259186491194	0.0142998109000404	0.00178078462459045	0.0287760206407238	0.0287760206407238	ENSG00000040275.17	SPDL1
ENST00000265304.11	392	4.22521307497159e-24	7.68557635453507e-22	-0.997629417246496	0.0985190848424866	7.05791280503328	0.307886719690765	0.00509334481521628	0.00654088448989822	0.00946567030208534	0.00946567030208534	ENSG00000106028.11	SSBP1
ENST00000265351.12	835	2.37151314006328e-15	2.02513021483919e-13	-0.708299059676893	0.0894295741490696	6.96734813200798	0.15127421616333	0.00210141117009191	-0.00114147519311863	0.009895061928634	0.009895061928634	ENSG00000124571.18	XPO5
ENST00000265447.8	2968	2.63536218076372e-05	0.000633126229572697	-0.425286460898429	0.10118920952147	6.84138861423299	0.0601482248464535	0.00470043957944229	0.0026591262948084	0.0106584446059276	0.0106584446059276	ENSG00000122359.18	ANXA11
ENST00000265563.13	2057	1.77114880042984e-07	6.13952328954057e-06	-0.470033828014707	0.0900123610037695	7.081214319427	0.0707857760184731	0.0027832430589047	0.00284955215987762	0.00937009464130468	0.00937009464130468	ENSG00000114302.16	PRKAR2A
ENST00000265631.9	219	1.99689692000231e-31	6.5016775335089e-29	-1.22186950372002	0.104775055755619	6.70316327860477	0.458861363051008	0.00471621437137772	0.00899858289700325	0.0117505040915119	0.0117505040915119	ENSG00000004864.13	SLC25A13
ENST00000265641.10	2149	3.70914758778727e-07	1.23069827640569e-05	-0.569201176255568	0.111974529012122	6.51539454452328	0.0974584955206143	0.00505757819841369	-0.00473070094166619	0.0137498645228162	0.0137498645228162	ENSG00000110090.13	CPT1A
ENST00000265748.7	1440	2.17865984113908e-10	1.07881979866774e-08	-1.01549768306635	0.1599665463749	7.82322264208116	0.340077818444875	0.00306475589045522	0.0353191880482142	0.00904076622033376	0.0353191880482142	ENSG00000011426.11	ANLN
ENST00000265753.12	2422	2.20359992692709e-06	6.48742729932325e-05	-1.06281017808577	0.22451545009417	6.85539543302918	0.399358267189996	0.0279460419215166	0.047664739074965	0.0105632844372457	0.047664739074965	ENSG00000106682.14	EIF4H
ENST00000265806.11	1722	7.47920246596938e-09	3.09696313956725e-07	-1.15059427269122	0.199071838523801	5.60814783963807	0.408134363125687	0.0190265160842424	-0.0053087548083261	0.0404178792556271	0.0404178792556271	ENSG00000104679.11	R3HCC1
ENST00000265807.8	956	4.78054877667888e-14	3.5656093093338e-12	-1.0665254042707	0.141490730778875	6.06759449351009	0.359906016866057	0.00802911376673968	0.0152997430827918	0.0220003265777704	0.0220003265777704	ENSG00000104611.12	SH2D4A
ENST00000265849.12	3060	3.81588562106309e-05	0.000889176170994388	-0.576891625321319	0.140078209742399	6.06712016914646	0.108417974447654	0.00742027474278762	0.00330071305457835	0.0220125825241657	0.0220125825241657	ENSG00000122512.16	PMS2
ENST00000265986.10	1910	5.57093176304955e-08	2.07973674571982e-06	-0.617237585661266	0.113628782088526	7.3400579933239	0.11889342422303	0.010687784168099	-0.00493934282166616	0.00867946601028368	0.00867946601028368	ENSG00000119912.16	IDE
ENST00000266079.5	844	3.24288774782866e-15	2.73970222714662e-13	-0.9655761677505	0.122516610695884	7.36394799569865	0.297713584594009	0.00136309620563004	0.0211523836389803	0.00864789063021911	0.0211523836389803	ENSG00000101161.8	PRPF6
ENST00000266712.11	2666	7.37750257934616e-06	0.000197316370561777	-0.667997658551228	0.149023592757999	7.30678546391276	0.160515898987179	0.00185181052724802	0.0314602362705049	0.00873215429050748	0.0314602362705049	ENSG00000139324.12	TMTC3
ENST00000266732.8	767	3.66154120758802e-16	3.40394438417023e-14	-1.61045349599797	0.197619568696484	7.41446874791379	0.824932331549761	0.0025794722469592	0.0560007686507175	0.00859813422444801	0.0560007686507175	ENSG00000120802.13	TMPO
ENST00000266735.9	192	9.64746946298879e-34	3.58282897181746e-31	-1.14157708765564	0.0942873505691534	6.84552952531612	0.396695293444802	0.00270512500103431	0.00446464915734139	0.0106300317149913	0.0106300317149913	ENSG00000139343.10	SNRPF
ENST00000266970.9	1456	2.4975414775469e-10	1.22310918622943e-08	-0.896200721163794	0.141643992199062	6.42786886343294	0.265028344415656	0.00685879675106819	0.0232357340380637	0.0149262144060381	0.0232357340380637	ENSG00000123374.11	CDK2
ENST00000267229.11	2631	6.18902767139216e-06	0.000167731824052051	-0.638857325521718	0.14134553599923	6.1952631110895	0.12924391358661	0.0109527629075017	-0.00244987681402482	0.0190150779128629	0.0190150779128629	ENSG00000139746.15	RBM26
ENST00000267425.8	1654	3.35475098977328e-09	1.44536051102595e-07	-0.737737241817942	0.124760573974943	6.10717593876529	0.17378524424166	0.00233848875746482	0.0107969773076811	0.0210093124703712	0.0210093124703712	ENSG00000196943.14	NOP9
ENST00000267814.14	487	1.21762361987565e-21	1.78278099777439e-19	-1.12277165079454	0.11748728612015	6.72192303640631	0.380871490669051	0.00911981529617683	-0.0057615193953257	0.0115850783036401	0.0115850783036401	ENSG00000140263.14	SORD
ENST00000267842.10	2765	1.11438831098005e-05	0.00028737918309628	-0.786762161050292	0.17906607201637	5.64020616922621	0.201747144140626	0.00971502941561112	0.0103458889874742	0.0383819578054468	0.0383819578054468	ENSG00000140284.11	SLC27A2
ENST00000267973.7	1166	2.27473577735679e-12	1.39106140539149e-10	-0.831768473907612	0.118544419640047	6.45294446561248	0.211753786962374	0.00650777174668499	-0.00125508586369155	0.0145713973950084	0.0145713973950084	ENSG00000140395.9	WDR61
ENST00000268261.9	2365	1.46071083158175e-06	4.40399683446533e-05	-0.644815521829531	0.133875338371336	6.94964263251631	0.146243244626535	0.00362826303089407	0.0232556463051655	0.00999024433356439	0.0232556463051655	ENSG00000140650.12	PMM2
ENST00000268314.8	3087	4.20396961920565e-05	0.000971039357718948	-4.39429576070921	1.07283290143655	1.50400069979466	5.88583030671585	0.628600308108078	-0.512500636933344	1.09785534349908	1.09785534349908	ENSG00000140691.16	ARMC5
ENST00000268482.8	3064	3.84860906520778e-05	0.000895630616140913	-0.422131883350707	0.102549169718289	6.55188200098939	0.0580122733523287	0.00246592598471484	0.00322616810274054	0.0133085723301509	0.0133085723301509	ENSG00000140829.12	DHX38
ENST00000268668.11	481	7.97237293361217e-22	1.18183384544341e-19	-0.828925478121305	0.08634384128323	7.09483932160664	0.207538683828665	0.00186596198038632	-0.000111650299040457	0.00931692641092911	0.00931692641092911	ENSG00000140990.15	NDUFB10
ENST00000268717.10	1014	1.36126037114426e-13	9.57231849152567e-12	-1.13960499304181	0.153999488185437	6.86430258330754	0.403185333372073	0.0250696033998901	-0.00810026424698425	0.0105041601421749	0.0105041601421749	ENSG00000141030.13	COPS3
ENST00000268835.7	2141	3.45474948438725e-07	1.15057196279658e-05	-0.75693588247632	0.148512495728671	6.09856266749985	0.186254347417234	0.0118642297723042	0.00609673068166302	0.0212197123090335	0.0212197123090335	ENSG00000141127.15	PRPSAP2
ENST00000269143.7	603	6.87555256538196e-19	8.13025539174122e-17	-0.711952370725196	0.0802029025132448	7.3619205671798	0.153257855465829	0.000998389772635132	0.000495362741691542	0.00865036858468844	0.00865036858468844	ENSG00000141385.9	AFG3L2
ENST00000269321.12	2938	2.31886680496755e-05	0.000562611513897502	-0.54356428729646	0.12844924943954	7.24127351236406	0.108437691945129	0.00325341504307023	0.0214953994793014	0.0088660597567809	0.0214953994793014	ENSG00000141522.12	ARHGDIA
ENST00000269349.7	2660	7.23770873954524e-06	0.000194014129309975	-0.783672130645932	0.17467044431524	6.62544561059805	0.205914531799888	0.03326567351984	-0.00617576190165519	0.0124989726560849	0.0124989726560849	ENSG00000141543.11	EIF4A3
ENST00000269373.11	2203	5.44868799556133e-07	1.76356445227193e-05	-0.877480780926297	0.17515288752407	5.66516078287389	0.23659212467009	0.0091012119502707	-0.00210075144829006	0.0369165890617586	0.0369165890617586	ENSG00000141560.15	FN3KRP
ENST00000269701.7	2337	1.275726553421e-06	3.8924150920239e-05	-0.909377965191734	0.187752294455817	5.82275613248761	0.271903866940142	0.0231649261947516	0.00660180113932965	0.0297114599153839	0.0297114599153839	ENSG00000105127.9	AKAP8
ENST00000269856.4	2080	2.07769662923979e-07	7.12250386785163e-06	-0.845309500645857	0.162802210748127	6.66057821505851	0.246169917354016	0.00372393520415534	0.0360329045325608	0.0121476824481579	0.0360329045325608	ENSG00000141965.4	FEM1A
ENST00000270142.10	263	1.46840879952841e-29	3.98111867078228e-27	-0.96081009133757	0.0851018710704612	8.01268573888208	0.284615069597354	0.00106713746698404	0.00851818767366779	0.00979635522255606	0.00979635522255606	ENSG00000142168.14	SOD1
ENST00000270225.11	102	1.29294231781746e-43	9.03842735584865e-41	-1.30890996675613	0.0945140932860193	7.06151316417533	0.518933092816766	0.00394885486714903	0.00225052325123334	0.00945051587736851	0.00945051587736851	ENSG00000142230.11	SAE1
ENST00000270538.8	2398	1.82340305934537e-06	5.42184869656223e-05	-0.921200810235006	0.19304000715573	6.26966657202954	0.29930061306851	0.0137821134704408	0.0421145530735858	0.0175361237671299	0.0421145530735858	ENSG00000104980.8	TIMM44
ENST00000270586.8	734	9.72102712413614e-17	9.44343485094555e-15	-0.679494781079178	0.0817865887231436	7.60517938654984	0.142785051566662	0.00141794086803511	0.00392093952260385	0.00861562827441785	0.00861562827441785	ENSG00000142507.10	PSMB6
ENST00000270815.5	2669	7.46377025471435e-06	0.000199399278472144	-0.957965528437832	0.213830862770841	5.42653486565347	0.286412575639973	0.0128365160621449	0.00104247085963187	0.0557489407478385	0.0557489407478385	ENSG00000142686.8	C1orf216
ENST00000271526.9	1471	2.97496689703011e-10	1.44206009262974e-08	-0.89630941476873	0.142269583550322	6.02492933307318	0.247698241010463	0.00722068699525894	0.00113815164167207	0.0231402646101143	0.0231402646101143	ENSG00000143294.15	PRCC
ENST00000271628.9	339	6.07426590374176e-26	1.27763851327552e-23	-1.31853626480105	0.125179236819423	6.22268297139587	0.523731510867419	0.00505538157701203	-0.00234269859105556	0.0184493804190279	0.0184493804190279	ENSG00000143368.10	SF3B4
ENST00000271843.9	827	1.97839837549153e-15	1.70577651470433e-13	-0.925413484753786	0.11651131496511	7.53302287364909	0.273206899147122	0.00186053001450944	0.0185017997578391	0.00857093627248256	0.0185017997578391	ENSG00000143543.15	JTB
ENST00000272139.5	2575	4.90925507475262e-06	0.000135941562660257	-0.872485001725004	0.190973058421221	5.69605756385989	0.242303899901434	0.0194666051823962	-0.00204800964375785	0.0352394583817365	0.0352394583817365	ENSG00000143793.13	C1orf35
ENST00000272163.9	294	4.7807568456983e-28	1.1594798847812e-25	-0.951548470726655	0.0866636936916899	7.76704763700009	0.280646062607815	0.00127692590841602	0.00998896779801455	0.00888818936923533	0.00998896779801455	ENSG00000143815.15	LBR
ENST00000272167.9	1130	1.11213285067554e-12	7.01765670659901e-11	-0.615516319664196	0.086499159021566	7.49169764499477	0.114557829473321	0.00265693048982631	-0.0015322710630333	0.00856622627733094	0.00856622627733094	ENSG00000143819.12	EPHX1
ENST00000272298.12	479	7.52159395441259e-22	1.11966541821594e-19	-1.03670654245591	0.107919643874035	8.69305745625795	0.326721537074369	0.000605688414795713	0.00476106223908344	0.0168642858860522	0.0168642858860522	ENSG00000143933.17	CALM2
ENST00000272348.7	692	2.30999498233451e-17	2.38022951185521e-15	-0.980820326961754	0.115703188538913	7.14012012717089	0.304667227540093	0.00270875226825367	0.0173720894888533	0.00915430460723242	0.0173720894888533	ENSG00000143977.14	SNRPG
ENST00000272369.14	3037	3.51475896776944e-05	0.000825210317543076	-4.10669940017978	0.992613030567185	1.36020251952994	5.06019824115298	0.403661447180965	-0.40278113202859	1.07425949549669	1.07425949549669	ENSG00000143995.20	MEIS1
ENST00000272402.2	2848	1.58456653485155e-05	0.000396720267559884	-0.491547446343003	0.113873964954435	6.40462038854207	0.0783221544052753	0.00418228308358331	0.00311332542063903	0.0152686367580825	0.0152686367580825	ENSG00000144021.2	CIAO1
ENST00000272424.9	1989	9.59830871430335e-08	3.44091405009898e-06	-1.11827611085122	0.209643921349256	5.57764870084378	0.378130847819546	0.023401921469238	-0.0196914092325005	0.0425239391688017	0.0425239391688017	ENSG00000144034.14	TPRKB
ENST00000272438.9	119	6.60483595749217e-41	3.95757330347077e-38	-1.47965706765977	0.110476244662899	6.46235644730185	0.663424273506775	0.00386549949572316	0.00439545318443025	0.0144420014565019	0.0144420014565019	ENSG00000144043.12	TEX261
ENST00000272462.2	1598	1.66722559673843e-09	7.43928998434523e-08	-0.635685379261447	0.105467705506651	6.71411214730506	0.124404962452614	0.00503189233592816	-0.00106165229769905	0.0116532630213282	0.0116532630213282	ENSG00000144063.3	MALL
ENST00000272645.9	1899	5.04079767485465e-08	1.89272794843516e-06	-0.639150327755345	0.117278187556155	6.37466014597543	0.133678369705955	0.00490151412271207	0.00900401995857072	0.0157297457919728	0.0157297457919728	ENSG00000144231.11	POLR2D
ENST00000273130.9	749	1.88847414593047e-16	1.79780721630742e-14	-0.961861841006678	0.116887426736977	6.59548983416982	0.284035463584268	0.00767781130628391	0.000424692729769072	0.0128161944875043	0.0128161944875043	ENSG00000144635.9	DYNC1LI1
ENST00000273968.5	1263	1.16376346554871e-11	6.57014965538282e-10	-0.720602816358512	0.106210914341441	6.52923348628022	0.165092323013841	0.00334188698000446	0.00829785968336486	0.0135792505078629	0.0135792505078629	ENSG00000145337.5	PYURF
ENST00000274008.5	641	3.65952419513173e-18	4.07080675834123e-16	-1.0436639933552	0.120114571629535	6.38883663452557	0.334624874632786	0.00613254180229881	0.0036856023538854	0.0155087236743211	0.0155087236743211	ENSG00000145375.8	SPATA5
ENST00000274026.10	1302	2.5122065318992e-11	1.37580932834517e-09	-1.13573775093419	0.170207835501672	6.69079869265089	0.421734920388515	0.024643003535184	0.0188130573640626	0.0118626849863338	0.0188130573640626	ENSG00000145386.10	CCNA2
ENST00000274031.7	888	9.57343555577035e-15	7.68721000978208e-13	-0.624123158074965	0.0805861179148903	7.76948637114434	0.121649997531268	0.000847009201984029	0.00514184404505062	0.00889417439890487	0.00889417439890487	ENSG00000145391.13	SETD7
ENST00000274137.9	1635	2.51244995135668e-09	1.09570477878616e-07	-0.613962568316434	0.103002715007749	6.68650787480133	0.11429403993298	0.0040121306864482	-0.0025008440053651	0.0119022082620032	0.0119022082620032	ENSG00000145494.11	NDUFS6
ENST00000274255.10	558	1.01514726790623e-19	1.29720539051587e-17	-1.45512607687308	0.160127170669027	6.44468552921486	0.644605447721783	0.0237744378824769	-0.012039590578763	0.0146866282972248	0.0146866282972248	ENSG00000145604.15	SKP2
ENST00000274606.7	2126	3.00696302637361e-07	1.00850654577866e-05	-0.794432854515799	0.155071500056725	7.09485595348287	0.218193672256047	0.00388101503215582	0.0321897401626087	0.009316862721475	0.0321897401626087	ENSG00000145912.8	NHP2
ENST00000274712.7	789	7.60669924983451e-16	6.87437367947022e-14	-0.872112445335398	0.108197637207974	6.73374712053375	0.229213128691784	0.00607637664566668	-0.00477750977176887	0.0114837164004159	0.0114837164004159	ENSG00000146007.10	ZMAT2
ENST00000275072.5	2662	7.29181178141578e-06	0.000195317560954948	-0.525009068538904	0.117059197432724	6.43247446043974	0.0991337834587384	0.00199999189576721	0.0185542916596231	0.0148599313363772	0.0185542916596231	ENSG00000146281.6	PM20D2
ENST00000275428.9	1323	3.74348041159163e-11	2.01757465811133e-09	-0.853415258068696	0.129033769895687	6.30965651062491	0.21937446638179	0.00816304027141733	-0.0070640583083511	0.0168115303888224	0.0168115303888224	ENSG00000006625.18	GGCT
ENST00000275517.8	1921	6.09594436377653e-08	2.26270284703135e-06	-1.54186053028031	0.284688117344621	6.12902332607237	0.810456957439548	0.00773468940865639	0.113836296827181	0.0204883491268133	0.113836296827181	ENSG00000146670.10	CDCA5
ENST00000275603.9	346	7.44826090578742e-26	1.53494449602967e-23	-0.859739498763453	0.0817710822683762	7.86116226603048	0.223236628806454	0.000868186244070226	0.00099559761373543	0.00916157859894209	0.00916157859894209	ENSG00000146731.11	CCT6A
ENST00000275820.4	1346	5.97504443337259e-11	3.16526425168796e-09	-0.972733790666793	0.148636947352239	5.93635116307634	0.287441353319978	0.0073736138921064	-0.00290105755650407	0.0257657992851818	0.0257657992851818	ENSG00000146909.8	NOM1
ENST00000276569.8	2526	3.71063542245017e-06	0.000104743922471254	-0.44195168182364	0.0955165428159325	6.74737040466912	0.0613705935731118	0.00231545201506946	0.00115230655129178	0.0113696629121923	0.0113696629121923	ENSG00000104442.10	ARMC1
ENST00000276689.8	1170	2.33562074976344e-12	1.42219557592769e-10	-0.683363100031915	0.0974448385260257	7.10468499861578	0.151490133812004	0.00134030235586392	0.0129029424771809	0.00927973745199413	0.0129029424771809	ENSG00000147684.9	NDUFB9
ENST00000277010.9	1326	3.94809082221054e-11	2.12303671181675e-09	-0.765650971256293	0.115902134624288	7.17751955373599	0.17966642948721	0.0111140634596201	-0.00636405527024616	0.00903589375607977	0.00903589375607977	ENSG00000147955.17	SIGMAR1
ENST00000278070.7	852	4.49859256363086e-15	3.76487845254853e-13	-0.987251408776149	0.125921846200454	6.3793100633556	0.30125782834483	0.00812778529635892	0.00294499608574502	0.0156566817294373	0.0156566817294373	ENSG00000148840.11	PPRC1
ENST00000278100.11	198	2.06491284554472e-33	7.43618916862227e-31	-1.30848211917204	0.108634299344598	6.69054776838448	0.518267083304316	0.00583712867718217	-5.03206191387962e-05	0.0118649878139553	0.0118649878139553	ENSG00000107949.17	BCCIP
ENST00000278412.7	1020	1.51547319813042e-13	1.05940491097541e-11	-1.16284182031442	0.157443054198328	7.58825852918918	0.435406308100005	0.00146089505912778	0.0357215779138186	0.00860096842564365	0.0357215779138186	ENSG00000149136.9	SSRP1
ENST00000278422.9	790	7.91499697341328e-16	7.14393600243368e-14	-0.882981714416383	0.109612182403674	7.09793793985737	0.242891229507959	0.00871713432483079	0.00252563706248311	0.00930511147211371	0.00930511147211371	ENSG00000213593.10	TMX2
ENST00000278505.5	1086	5.53417432669709e-13	3.63359821538499e-11	-0.82617612314543	0.114563813229529	6.35217251787573	0.205990904607356	0.00359623715191917	-0.00207022631357904	0.0160910638006166	0.0160910638006166	ENSG00000149218.5	ENDOD1
ENST00000278618.9	492	1.44038040060831e-21	2.08749764400356e-19	-0.998340413084289	0.104657406062766	6.64950565035738	0.3026104735492	0.00417372169169123	0.000333027595817826	0.0122560372739887	0.0122560372739887	ENSG00000149313.11	AASDHPPT
ENST00000278671.10	1583	1.46829308495452e-09	6.61371889637378e-08	-0.718251545818403	0.118762282713387	6.29940687876382	0.158076036717158	0.00416392071157244	-2.58559665715832e-05	0.0169927989813692	0.0169927989813692	ENSG00000149357.10	LAMTOR1
ENST00000278823.7	1149	1.55124437476673e-12	9.62662566565422e-11	-0.902477579427411	0.127651962391933	6.97364927903075	0.262895348892084	0.0145804355837288	0.0086140825179424	0.00986209967003833	0.00986209967003833	ENSG00000149480.7	MTA2
ENST00000278903.11	607	8.23075168593431e-19	9.66862468227116e-17	-0.891740967463608	0.100683766230503	7.16054577461299	0.248686178491762	0.00611795020015359	0.00653904051970126	0.00908788097338424	0.00908788097338424	ENSG00000149547.15	EI24
ENST00000279242.6	2676	7.65998779972707e-06	0.000204118603192109	-0.560890504046806	0.125353412505123	6.73091135965711	0.113235620890979	0.00611605020531455	0.0174541668347049	0.0115078236683681	0.0174541668347049	ENSG00000149792.8	MRPL49
ENST00000279394.7	2563	4.6396079950471e-06	0.000129076320124401	-0.714670494281906	0.156026020964895	6.06975536273488	0.154891560942522	0.0145715703364677	-0.0124898374322428	0.0219446084907391	0.0219446084907391	ENSG00000149930.18	TAOK2
ENST00000280557.11	1017	1.41201614771255e-13	9.89994094360825e-12	-0.844812692019473	0.114238065156372	7.06408213690068	0.229772948015961	0.0029295991395169	0.0166459041564903	0.0094397895850321	0.0166459041564903	ENSG00000139726.11	DENR
ENST00000280612.9	52	2.66468887405364e-58	3.65390337452925e-55	-1.6695178745385	0.103714135950361	8.63016198537315	0.849094926416175	0.000314466818427754	0.0158204661754671	0.0158117279474466	0.0158204661754671	ENSG00000151012.13	SLC7A11
ENST00000280892.10	3000	2.96680292080272e-05	0.000705149718216391	-0.897812359098585	0.214993399737403	6.20928104137237	0.273029350824216	0.0506104713522809	-0.0115989198783225	0.0187227715436895	0.0187227715436895	ENSG00000151247.12	EIF4E
ENST00000281141.9	168	3.38732377771501e-35	1.43767699194161e-32	-1.06974298246237	0.0864145989773074	7.1960283477896	0.344208951336536	0.00221874139862336	-0.00108882042576252	0.00898248297598992	0.00898248297598992	ENSG00000151465.14	CDC123
ENST00000281405.8	2242	7.34488267571225e-07	2.33490643918407e-05	-0.5746526980741	0.116044208855268	6.40061785831804	0.105778824598066	0.0048704585212295	0.00351842594991233	0.0153289290920382	0.0153289290920382	ENSG00000118965.14	WDR35
ENST00000281828.7	63	1.27636412523644e-53	1.44460107279141e-50	-1.29720646929821	0.084146371596692	7.23931761570456	0.504978800791875	0.00175023487723507	-0.00155596788330719	0.00887068290209779	0.00887068290209779	ENSG00000116120.10	FARSB
ENST00000281938.6	1621	2.07642344046169e-09	9.13370123372487e-08	-0.928734358352661	0.155003149166958	6.66243386673232	0.287595424017427	0.00223301605495961	0.0338059483225518	0.0121297322555884	0.0338059483225518	ENSG00000152137.6	HSPB8
ENST00000282003.7	2074	2.04535601326415e-07	7.031922139334e-06	-0.956691281085604	0.184150228407419	5.75544327059987	0.315271030138568	0.00996060984718082	0.0409063500865761	0.0324134377961579	0.0409063500865761	ENSG00000152193.8	RNF219
ENST00000282058.11	2338	1.28412499365662e-06	3.916306610252e-05	-0.99623544239316	0.205740453271334	5.50401089035201	0.303277259905064	0.0151437332162159	-0.00822905458999563	0.0483499679522249	0.0483499679522249	ENSG00000152240.13	HAUS1
ENST00000282276.7	712	4.6516744034951e-17	4.65846898408447e-15	-1.09731174097601	0.130707297717057	6.08073324931914	0.373260771412202	0.00396213324002959	0.0110789346937942	0.0216644632747133	0.0216644632747133	ENSG00000247626.4	MARS2
ENST00000282296.10	2374	1.52577129716936e-06	4.58271257680556e-05	-1.22747245948874	0.255306939031183	5.32691386105589	0.492479314813185	0.0302747468793094	0.0203161570859227	0.067497702796899	0.067497702796899	ENSG00000204519.11	ZNF551
ENST00000283006.7	3031	3.47067539777925e-05	0.000816203953045025	-0.644427157954835	0.155652814569799	5.87918198840259	0.137353827021457	0.00867745349863624	0.00728244456203122	0.0276642445266142	0.0276642445266142	ENSG00000153044.10	CENPH
ENST00000283033.9	3012	3.12612319564383e-05	0.00074005673420381	-0.483361341237269	0.116078820642091	6.36908986755939	0.0780127074188822	0.00439343000019467	0.00550813444739877	0.0158180089022934	0.0158180089022934	ENSG00000153066.12	TXNDC11
ENST00000283131.4	2123	2.96104048789109e-07	9.94507917798333e-06	-0.418795073778237	0.0817016050576247	7.48875539447368	0.0584542235520824	0.00144625895121951	0.0058505278060391	0.00856646945226861	0.00856646945226861	ENSG00000153147.6	SMARCA5
ENST00000283179.14	1271	1.35621625181668e-11	7.60846920688724e-10	-1.43175326256766	0.211719218566039	7.91287609947415	0.668765254474199	0.0210410393267256	0.0461965019385954	0.00935015577278706	0.0461965019385954	ENSG00000153187.20	HNRNPU
ENST00000283290.9	1372	9.28755662800531e-11	4.82682170410562e-09	-0.724775873375602	0.111880674361334	6.56580655929162	0.172222489237378	0.00562862760591348	0.0126619589555476	0.0131473003374069	0.0131473003374069	ENSG00000144848.10	ATG3
ENST00000283646.5	2954	2.46671023151647e-05	0.000595417421625087	-0.985004099287102	0.233533702373508	5.31857747464626	0.292004747281374	0.0131987611238713	-0.0120302303768012	0.0686082240925461	0.0686082240925461	ENSG00000153574.9	RPIA
ENST00000283875.6	2894	1.97484836679691e-05	0.000486574249986479	-0.562906959537942	0.131898890826265	6.0704518699004	0.110944746022286	0.0041692865753163	0.0156875540414477	0.0219266895264823	0.0219266895264823	ENSG00000153767.10	GTF2E1
ENST00000284110.2	2808	1.32408292035993e-05	0.000336226526187124	-1.11962778187726	0.257026050082477	5.18596361434429	0.418368057544747	0.00977624073340162	0.0430964424657641	0.0893173448980981	0.0893173448980981	ENSG00000153976.3	HS3ST3A1
ENST00000284273.6	2590	5.22072992122014e-06	0.00014371223862952	-0.995271788356744	0.218466574431308	5.38153061755606	0.301382308642149	0.0108699356698744	-0.00560427462924982	0.060721530545751	0.060721530545751	ENSG00000154127.10	UBASH3B
ENST00000284320.5	2349	1.36112537291116e-06	4.13170215368487e-05	-0.391864091531732	0.0811209667328763	7.89027299097855	0.0496205377387191	0.000606636916491383	0.00383498541991196	0.00926427994902325	0.00926427994902325	ENSG00000154174.7	TOMM70
ENST00000285243.7	2447	2.51025217753718e-06	7.31471276122235e-05	-0.486387269847833	0.103326272322861	6.72518884063544	0.0837833551435737	0.00247769185672363	0.0135367859714834	0.0115568598616339	0.0135367859714834	ENSG00000154945.7	ANKRD40
ENST00000285814.9	873	5.77101140214344e-15	4.7135875947129e-13	-0.885544033529677	0.113402553894981	6.6113028815932	0.24405598109904	0.00664354422525891	0.00435584390353648	0.0126466646195973	0.0126466646195973	ENSG00000155438.12	NIFK
ENST00000285873.8	50	1.51138988223954e-59	2.15536288326417e-56	-1.3706091079191	0.0842211519882361	7.27647105704429	0.563957604451474	0.00185071050195896	-0.00136720245415822	0.00878909316137939	0.00878909316137939	ENSG00000082516.9	GEMIN5
ENST00000285930.9	707	4.01226507730147e-17	4.04654241968747e-15	-0.817390080622862	0.097163293948653	7.52333246660094	0.211766809999337	0.00131867158523629	0.0128423869511922	0.00856846986283288	0.0128423869511922	ENSG00000085662.14	AKR1B1
ENST00000285968.11	248	3.40226504906368e-30	9.78206076848534e-28	-0.989825127171137	0.0866903894345123	8.1277563298425	0.301802049382335	0.000815583214401763	0.00902931012125806	0.0104572522160593	0.0104572522160593	ENSG00000155561.15	NUP205
ENST00000286428.6	1944	6.83497616757152e-08	2.50700175232778e-06	-0.627229298142755	0.116251398281191	7.46841044146941	0.134242242857394	0.00214690463086531	0.0181246767726329	0.00857025581832291	0.0181246767726329	ENSG00000155959.11	VBP1
ENST00000286713.6	2464	2.67817870554259e-06	7.75019701379905e-05	-0.436061004620702	0.0928960771888518	6.80211944695532	0.0574633495061701	0.00200469080250897	-0.00148145382635211	0.0109398309331067	0.0109398309331067	ENSG00000148175.12	STOM
ENST00000286788.9	2166	4.3150334133286e-07	1.4204946560664e-05	-0.572265885998904	0.113218926466496	8.48216779309505	0.113628703655704	0.000555087025348187	0.0186727009399907	0.0137256877784613	0.0186727009399907	ENSG00000156261.13	CCT8
ENST00000287025.3	3042	3.61002443926243e-05	0.000846184032272086	-0.853026949568147	0.206488134677779	5.49443606815152	0.24971305165178	0.0147658272333188	0.0245048710728301	0.0491901974107439	0.0491901974107439	ENSG00000156469.8	MTERF3
ENST00000287295.8	2925	2.2240405673208e-05	0.000542164063631597	-0.391584807624596	0.0923304496174866	7.01944724000242	0.0510577777672589	0.00315079837306187	0.00316942575011506	0.00963656951678897	0.00963656951678897	ENSG00000156709.14	AIFM1
ENST00000287394.10	552	6.07908280305778e-20	7.85258913386289e-18	-1.28004902273425	0.140004466605854	6.66677213077301	0.501042611892128	0.0173138765778928	-0.00545767443882192	0.0120879994264919	0.0120879994264919	ENSG00000156802.13	ATAD2
ENST00000287598.10	711	4.50282718974283e-17	4.51574669391594e-15	-1.27825814432229	0.152191640048939	7.00567969114296	0.517977919418819	0.00289818683251774	0.0318452561186609	0.0097018044219162	0.0318452561186609	ENSG00000156970.12	BUB1B
ENST00000287844.7	631	2.47730903134424e-18	2.79939846546703e-16	-1.31267821050494	0.150310249813082	6.88696750925954	0.544049030738981	0.00878215814711946	0.0251075986511873	0.0103585004597866	0.0251075986511873	ENSG00000033050.9	ABCF2
ENST00000287996.8	2818	1.37731316118485e-05	0.000348502262757715	-0.545576563877139	0.125493550460466	6.53128843204328	0.108194493564203	0.00408436277858646	0.0195385840321738	0.0135542569836647	0.0195385840321738	ENSG00000127080.10	IPPK
ENST00000288207.7	2527	3.72154756740708e-06	0.000105010379005301	-0.785201416596879	0.169723504980677	6.8774951648395	0.219529661159234	0.0022027087921025	0.0410063934222866	0.0104185471218878	0.0410063934222866	ENSG00000157456.8	CCNB2
ENST00000288943.5	1051	3.52304014872459e-13	2.39016988358381e-11	-1.24228201868307	0.170813803365091	5.70163843727166	0.483256079700911	0.00881393086355974	0.0165319385338437	0.0349521022665122	0.0349521022665122	ENSG00000158050.5	DUSP2
ENST00000289382.8	2146	3.62886237357138e-07	1.20574278977229e-05	-0.630763029867206	0.123983820636151	6.55945947096458	0.137804985289622	0.00329393142788258	0.0197640502414233	0.0132203322735055	0.0197640502414233	ENSG00000158435.8	CNOT11
ENST00000290231.11	541	2.71368024872444e-20	3.57664059990845e-18	-1.52757066336905	0.165505830837429	5.7253978688105	0.724818355942513	0.0073080752375505	0.0236628203459293	0.0337801948242311	0.0337801948242311	ENSG00000124160.12	NCOA5
ENST00000290349.11	698	3.09661339344181e-17	3.16333698289362e-15	-0.696567690516672	0.0825037426028913	7.38002776591998	0.150736743683959	0.00158074436152981	0.00488772994152159	0.0086295569536964	0.0086295569536964	ENSG00000159228.13	CBR1
ENST00000290354.6	1107	7.68157359410395e-13	4.9478493545979e-11	-1.88705350597271	0.263307820357611	5.22968487389484	1.12876654632511	0.0221747035084353	0.0534193789964939	0.0818218088837789	0.0818218088837789	ENSG00000159231.6	CBR3
ENST00000290524.8	2497	3.18919604302412e-06	9.10702581705213e-05	-0.559030154990201	0.12000880016528	6.57130887187355	0.102919857325379	0.00851853589527267	0.00293826794081303	0.0130846322803924	0.0130846322803924	ENSG00000143390.17	RFX5
ENST00000290541.7	528	9.78059001358323e-21	1.32082422410708e-18	-0.824822667714007	0.088325961025333	8.18311007785258	0.210094779913226	0.000865544265007506	0.00662826818595663	0.0108366688215655	0.0108366688215655	ENSG00000159377.11	PSMB4
ENST00000291386.4	1437	2.1722729180436e-10	1.07788272893654e-08	-0.636098545721489	0.100194464928106	6.81453749496517	0.133433124923373	0.00204065690959904	0.0130177392937451	0.0108484837908428	0.0130177392937451	ENSG00000160075.12	SSU72
ENST00000291442.3	2044	1.60739337707077e-07	5.60731787468955e-06	-0.522283443001827	0.0996759686418138	6.6662415800111	0.087726187742765	0.0028098623390687	0.00455537427669651	0.0120930857479571	0.0120930857479571	ENSG00000160113.5	NR2F6
ENST00000291705.11	2813	1.35585305265076e-05	0.000343617429883608	-3.98251610246048	0.915333410090733	1.29811087067029	4.87777700648554	0.189474008270947	-0.0399156900478963	1.06727886917155	1.06727886917155	ENSG00000160310.18	PRMT2
ENST00000292035.10	1883	3.91383030046634e-08	1.48205924452709e-06	-1.00276177920082	0.182496301372052	5.70619898981873	0.306535871703932	0.01523661508136	-0.00914097013618992	0.034720734940358	0.034720734940358	ENSG00000160563.14	MED27
ENST00000292090.8	769	3.75235532021177e-16	3.47929705789831e-14	-1.36928530969363	0.168086823247568	5.78011343706688	0.568930170975112	0.0109975941718173	-0.00293822770646766	0.0313821760523715	0.0313821760523715	ENSG00000160606.11	TLCD1
ENST00000292114.8	1546	1.01844551901152e-09	4.69723410657163e-08	-1.06586325494679	0.17454591013117	5.75145215860486	0.360826314631694	0.0131116156535284	0.0118970982939314	0.0325877964617492	0.0325877964617492	ENSG00000244045.13	TMEM199
ENST00000292431.5	815	1.55681955080292e-15	1.36205473926934e-13	-0.818222525504248	0.102632506830221	6.61342437342259	0.213366691086151	0.00317587191552727	0.0124744539762066	0.0126242752718556	0.0126242752718556	ENSG00000160877.6	NACC1
ENST00000292475.7	1230	5.90358437342178e-12	3.42235105823144e-10	-0.9824263739158	0.142753925472406	6.11950914747604	0.31260901004933	0.00985502277048061	0.0189706472291777	0.0207130020861912	0.0207130020861912	ENSG00000241468.7	ATP5MF
ENST00000292614.9	2164	4.30558760343076e-07	1.41869509461657e-05	-0.762884368142797	0.150919012554595	6.29126972660811	0.201929625767534	0.00639571648957447	0.0277691060361064	0.0171388678531596	0.0277691060361064	ENSG00000005075.15	POLR2J
ENST00000292616.10	2104	2.55787894915503e-07	8.66858367825811e-06	-1.18344232841162	0.229642442643047	5.67274176464187	0.448391175015387	0.0426121671183256	-0.00732410260271196	0.0364913100762723	0.0364913100762723	ENSG00000161036.13	LRWD1
ENST00000292644.5	186	2.46734444999411e-34	9.45868433668709e-32	-1.0667170028896	0.0873013728062024	7.27787788226146	0.35051138490875	0.00171590136548657	0.00971639317528474	0.00878626047139243	0.00971639317528474	ENSG00000161057.12	PSMC2
ENST00000293308.11	527	9.70981979397453e-21	1.3137552003597e-18	-0.99049041411663	0.106057722955941	8.60631913684002	0.305844710377184	0.001432210994833	0.0129719543052979	0.0154401499030656	0.0154401499030656	ENSG00000170421.12	KRT8
ENST00000293860.5	503	2.9201367345183e-21	4.1395115252106e-19	-1.69053582021051	0.178598750715327	5.72139901413674	0.874504597341198	0.0138745812515596	0.00753940564438171	0.0339716893840535	0.0339716893840535	ENSG00000161980.5	POLR3K
ENST00000294172.7	2408	1.94747510373379e-06	5.76672611281703e-05	-1.12686385953267	0.236795813207098	5.42903701861767	0.402419400735567	0.0286206893159002	-0.00177974761676613	0.0554876964127162	0.0554876964127162	ENSG00000162231.14	NXF1
ENST00000295050.12	2889	1.91393548303961e-05	0.000472457232279604	-0.829352415190357	0.194014112216683	5.54786379244632	0.209636397481398	0.0117128306829115	-0.00760186954944196	0.0447493829259298	0.0447493829259298	ENSG00000010072.16	SPRTN
ENST00000295119.9	1561	1.16293389250017e-09	5.31209726270547e-08	-1.4665895623135	0.241006393157312	5.47519508343301	0.674297807427035	0.0361861162360243	0.000104288940181024	0.0509400060780208	0.0509400060780208	ENSG00000163002.13	NUP35
ENST00000295190.9	1581	1.45558326238583e-09	6.56476337388738e-08	-0.612165629167697	0.101197625060135	6.66611611929769	0.124713178441658	0.00225568037885331	0.0131057585978641	0.0120942892321789	0.0131057585978641	ENSG00000163053.11	SLC16A14
ENST00000295304.5	994	9.90249272532877e-14	7.10349437914329e-12	-1.68277695085477	0.226112948904229	5.37978835139719	0.854583441074971	0.0157658153783671	-0.00943836390768198	0.0609247831148823	0.0609247831148823	ENSG00000143942.5	CHAC2
ENST00000295321.9	2934	2.2746055710771e-05	0.000552789623858492	-0.367837518468617	0.0868345095685186	7.06612378774243	0.0441418610137475	0.0018790315710034	0.00255912969875009	0.00943131650700432	0.00943131650700432	ENSG00000163166.15	IWS1
ENST00000295414.7	1455	2.47676711765527e-10	1.21376908974083e-08	-0.919163265752452	0.145243613247767	6.09261267203257	0.268359729155267	0.0102768201628518	0.00834992536546472	0.0213667406210487	0.0213667406210487	ENSG00000163249.12	CCNYL1
ENST00000295491.9	2513	3.56167656841008e-06	0.000101019007968939	-1.00282130060542	0.216337579982062	5.49985284874986	0.342020590124209	0.0214905231132028	0.0289162541865779	0.0487123996555395	0.0487123996555395	ENSG00000163319.11	MRPS18C
ENST00000295830.13	1996	1.00122565121833e-07	3.57672313799961e-06	-1.17276358917033	0.220175218881933	5.39230319547336	0.425705674635629	0.0132327289210875	0.00313395084207142	0.0594829615934729	0.0594829615934729	ENSG00000163584.18	RPL22L1
ENST00000295901.8	1116	9.44465014074578e-13	6.03442055229155e-11	-0.942757514859396	0.132069081691469	6.49419465660449	0.286074456338808	0.0121442443483654	0.0121519266411964	0.0140191191598763	0.0140191191598763	ENSG00000163636.10	PSMD6
ENST00000295920.7	2261	8.40527028566679e-07	2.65072707850148e-05	-0.453065015861235	0.0919795549660485	6.8768520965142	0.0659626643470006	0.0022676912282187	0.00321017348152933	0.0104226665694098	0.0104226665694098	ENSG00000163655.16	GMPS
ENST00000296277.9	2425	2.23005625230069e-06	6.55719303150714e-05	-1.04908042715964	0.22172851032423	5.39391188819776	0.339626740409312	0.0144446350835003	-0.00262486306540438	0.0593006633524027	0.0593006633524027	ENSG00000163923.10	RPL39L
ENST00000296411.11	2655	7.12580277631086e-06	0.000191374102132606	-0.49351743955363	0.109917348419615	6.58278292524772	0.0875660271233903	0.00359920093813534	0.0145235342872634	0.0129558518861074	0.0145235342872634	ENSG00000164024.12	METAP1
ENST00000296417.6	490	1.30430576723345e-21	1.89800445769008e-19	-1.44540012288906	0.15136006846732	8.29727299871455	0.654246298966027	0.000680942018974405	0.0336838634706734	0.0117602289594313	0.0336838634706734	ENSG00000164032.12	H2AFZ
ENST00000296490.8	1113	9.12318724722057e-13	5.84474163051047e-11	-0.63492650284597	0.0888863637299182	7.22138960036587	0.130420441993416	0.0018269422096972	0.0100242362759938	0.00891477531465177	0.0100242362759938	ENSG00000164091.12	WDR82
ENST00000296509.11	2633	6.25419719201773e-06	0.000169369265696784	-1.08724207724509	0.240667616158116	6.09927922381013	0.424133682120343	0.00929720724899715	0.077584144951848	0.0212020990082679	0.077584144951848	ENSG00000164109.14	MAD2L1
ENST00000296543.10	1221	5.24022329806623e-12	3.06157112792657e-10	-0.83721441790549	0.121354554145191	7.45491426855042	0.226309250012651	0.0135155936303118	0.0065229758046921	0.00857479808735537	0.00857479808735537	ENSG00000164134.13	NAA15
ENST00000296564.9	2280	9.04819244334664e-07	2.82970313149293e-05	-0.394993172062649	0.0804256426961324	7.36440776307114	0.0543069567953177	0.00105509211952571	0.00832125163357938	0.00864733388510322	0.00864733388510322	ENSG00000164151.12	ICE1
ENST00000296577.9	191	9.07094571745619e-34	3.38635975621726e-31	-1.03818450662278	0.0857119690270079	7.8341300036006	0.324189460938511	0.00194580342041675	-0.000894128419121559	0.00907400903131338	0.00907400903131338	ENSG00000164163.11	ABCE1
ENST00000296582.7	2322	1.18109804957067e-06	3.62798179054697e-05	-0.596520561923508	0.122771612867836	6.29342726257471	0.111889320522486	0.00550935292405204	0.000913504929978859	0.0170999504652026	0.0170999504652026	ENSG00000164168.7	TMEM184C
ENST00000296641.5	431	4.04903669364336e-23	6.69866618105675e-21	-1.36722097752881	0.138064504645727	6.44373488626721	0.583662129350136	0.00456623144033851	0.0240264797242663	0.0146999940287351	0.0240264797242663	ENSG00000164220.7	F2RL2
ENST00000297071.9	1894	4.65856364771164e-08	1.75382377157566e-06	-1.52486525767808	0.279081377372671	5.77946541083227	0.74476834519776	0.0854211953110541	-0.0264160340914626	0.031408427483287	0.031408427483287	ENSG00000164548.11	TRA2A
ENST00000297185.9	1820	2.01855388989806e-08	7.9082948662248e-07	-0.77862750333082	0.138782798982165	9.13904955604795	0.189500359171733	0.000595212126946617	0.00893244098402463	0.0282957858130396	0.0282957858130396	ENSG00000113013.14	HSPA9
ENST00000297258.11	1032	2.13060947515418e-13	1.47210250015885e-11	-1.04234919055049	0.142002958306478	7.12157406857421	0.350145358713727	0.0047584185537947	0.0254888416978925	0.00921832340135827	0.0254888416978925	ENSG00000164687.11	FABP5
ENST00000297431.9	724	6.22632683336816e-17	6.13207194097352e-15	-1.20443821306549	0.144056755975592	6.06725320532162	0.436716751331882	0.00911937930357069	-0.00722521854835887	0.0220091441097461	0.0220091441097461	ENSG00000164815.11	ORC5
ENST00000297440.11	1973	8.65589371005877e-08	3.1282303350331e-06	-0.978127110145471	0.182728679881441	6.16937506742507	0.327087517621916	0.0229378921482615	0.0271467635285597	0.0195724260779958	0.0271467635285597	ENSG00000164818.16	DNAAF5
ENST00000297540.5	2032	1.44968168195697e-07	5.08701292570176e-06	-0.834562749496628	0.158697164090538	6.00312450536669	0.233695039841211	0.0140240755020547	0.0169091057316951	0.0237531093335138	0.0237531093335138	ENSG00000164902.14	PHAX
ENST00000297578.9	2210	5.70909824365761e-07	1.84199792382698e-05	-0.778448558784195	0.15566460232367	6.05925562194393	0.21087240970186	0.00845920392700259	0.027887998697877	0.0222171362747094	0.027887998697877	ENSG00000164933.12	SLC25A32
ENST00000297990.9	629	2.1392733410614e-18	2.42509930542198e-16	-1.25490412902953	0.143422589639508	6.57002320124216	0.472750688579424	0.0177558367792023	-0.0173616159506874	0.013099222049152	0.013099222049152	ENSG00000165271.17	NOL6
ENST00000298281.8	2799	1.29031461637287e-05	0.000328705228316724	-0.477200839329385	0.109406042403069	6.58879305396751	0.0736859998395656	0.00506511125010224	0.0016471481531042	0.0128894119213508	0.0128894119213508	ENSG00000165494.11	PCF11
ENST00000298289.6	2860	1.68492750068286e-05	0.000420077169610807	-0.352118792368973	0.0818307973804151	7.92697623075222	0.0435299020889663	0.000637927424765138	0.00727908370917451	0.00940649167510669	0.00940649167510669	ENSG00000165502.6	RPL36AL
ENST00000298492.6	2512	3.54774652950364e-06	0.000100704028081102	-0.552747675306238	0.119222826409376	6.27171548088809	0.101535887840422	0.00382327472903954	0.00852283786281944	0.0174978487765208	0.0174978487765208	ENSG00000165660.8	ABRAXAS2
ENST00000298532.2	2437	2.40177753311856e-06	7.0273428486453e-05	-1.10682603308306	0.234681240017117	5.31594709412317	0.372183076110785	0.0136499453201718	-0.00782005049807961	0.0689629813037854	0.0689629813037854	ENSG00000165684.4	SNAPC4
ENST00000298585.3	523	7.23674835786797e-21	9.86633087780913e-19	-1.32560119008035	0.141469282327365	6.02279407710166	0.545415909578629	0.00682098313207208	0.0159919606627965	0.0231993536312576	0.0231993536312576	ENSG00000165724.6	ZMYND19
ENST00000298717.9	1310	2.80974570778176e-11	1.52935960265397e-09	-0.898376380036277	0.134968110572973	6.56246806343428	0.263983705108091	0.010800532277786	0.0165240540296715	0.0131856147501475	0.0165240540296715	ENSG00000165819.12	METTL3
ENST00000298746.5	1589	1.52717469938722e-09	6.85296820422318e-08	-0.593761359887368	0.0982809598286589	6.86586620470891	0.1173567422264	0.00240638403924961	0.0120823365580141	0.0104938914703341	0.0120823365580141	ENSG00000165832.6	TRUB1
ENST00000298875.8	1755	1.06374362425521e-08	4.32189033526459e-07	-0.462974988963364	0.0809363026644631	7.59298247829422	0.0651592894040578	0.00122122509211601	-0.000151803489153666	0.00860480254137436	0.00860480254137436	ENSG00000165934.12	CPSF2
ENST00000298942.4	2476	2.87090981227703e-06	8.26766370172056e-05	-4.84291217590077	1.03484442594648	1.72830890739044	7.06664576632719	0.443289114209187	-0.405156285108177	1.16306536465956	1.16306536465956	ENSG00000165983.14	PTER
ENST00000299130.7	157	4.91482252108167e-36	2.23214334422425e-33	-2.1112020934704	0.168448963373646	5.96040181497622	1.34002369962851	0.017546107652142	-0.013956837919173	0.0250164722403417	0.0250164722403417	ENSG00000107949.17	BCCIP
ENST00000299192.8	231	4.73228148525761e-31	1.46073852391692e-28	-1.30514041188261	0.1126271316081	6.48959039522252	0.514838898783645	0.00494842360857668	-0.000171610652435056	0.0140788825528259	0.0140788825528259	ENSG00000155393.13	HEATR3
ENST00000299238.6	2128	3.01594459474583e-07	1.01056820199134e-05	-0.627917784586843	0.122581585619331	6.24709054161639	0.136315717419673	0.00363732385473915	0.018902043844685	0.0179663397032095	0.018902043844685	ENSG00000166189.7	HPS6
ENST00000299300.11	611	1.01879073201367e-18	1.18893378650577e-16	-0.951668937243183	0.107739824428804	8.70315518550546	0.274012016481273	0.000368285646058444	0.00251907266294525	0.017043519005866	0.017043519005866	ENSG00000166226.13	CCT2
ENST00000299335.7	2643	6.62192820406597e-06	0.000178649250345335	-0.600063689530056	0.133184936811988	6.52449549263822	0.119737778289165	0.0129701295998481	0.00167343145194947	0.0136372114905719	0.0136372114905719	ENSG00000166260.11	COX11
ENST00000299565.9	1696	5.65655109103144e-09	2.37815282426242e-07	-1.12946536786861	0.193846146473363	5.64842312274198	0.413368116831419	0.0184763018124919	0.0198493377713135	0.0378881909413669	0.0378881909413669	ENSG00000169684.13	CHRNA5
ENST00000299601.10	1931	6.4583368925317e-08	2.3848019357073e-06	-0.496971477161163	0.091936015625589	6.86998459157176	0.0822943333928253	0.0022113444890472	0.00803882883507888	0.0104670019646156	0.0104670019646156	ENSG00000166477.13	LEO1
ENST00000300030.8	2317	1.16529405353032e-06	3.5861082085855e-05	-0.640801739081249	0.131812900740886	6.39105790091776	0.126225773830075	0.0105874040588483	-0.00679026257483721	0.0154745571437415	0.0154745571437415	ENSG00000166797.11	CIAO2A
ENST00000300035.9	2409	1.95004723182093e-06	5.77194553000246e-05	-1.86481526402141	0.391888665177383	5.29502568736257	1.09720629167609	0.158504685737288	-0.0910728094898927	0.0718604031044787	0.0718604031044787	ENSG00000166803.13	PCLAF
ENST00000300093.9	1508	5.50014908134597e-10	2.60068057093033e-08	-1.60610086747078	0.258876223246974	6.40265847507783	0.854288277702258	0.0243602876672687	0.0761650607766566	0.0152981403726716	0.0761650607766566	ENSG00000166851.15	PLK1
ENST00000300151.5	1626	2.25087707286411e-09	9.87063584277381e-08	-0.824825379959312	0.137963369991774	6.09458624221103	0.217220509442334	0.00723301838830854	0.00916627813022544	0.0213178188009221	0.0213178188009221	ENSG00000166902.5	MRPL16
ENST00000300231.6	625	1.86569681210645e-18	2.12850632784702e-16	-0.857072356564645	0.0977821040768747	6.87460659277617	0.230847555073678	0.00390491570175427	0.00918964399511609	0.0104370941147969	0.0104370941147969	ENSG00000166963.13	MAP1A
ENST00000300291.10	1423	1.80559619125484e-10	9.04752149130253e-09	-0.52082222016579	0.0816716454374014	7.79198169762951	0.0839885377378068	0.00105328896631494	0.00221146382403568	0.00895209753636396	0.00895209753636396	ENSG00000167005.14	NUDT21
ENST00000300403.11	1524	7.4841867502871e-10	3.50165650946504e-08	-1.17450964298378	0.190806594932759	7.37168014594057	0.457530458442364	0.00153949248556321	0.0530712425191877	0.00863878248995633	0.0530712425191877	ENSG00000088325.16	TPX2
ENST00000300408.7	132	2.90750734411153e-39	1.57058260351915e-36	-1.09234204573544	0.0833248666118282	7.78891718608269	0.358683495320968	0.00147063300466983	-0.000570443184018509	0.00894391708914861	0.00894391708914861	ENSG00000167085.11	PHB
ENST00000300413.10	453	2.13961337773898e-22	3.36783647431126e-20	-1.16631622052717	0.119807334451309	6.37380750957405	0.411039840305781	0.00578749219650866	-0.00209776416357293	0.0157432038859831	0.0157432038859831	ENSG00000167088.11	SNRPD1
ENST00000300456.5	2302	1.01622689492125e-06	3.14774294159273e-05	-0.602080199220566	0.12316332134391	6.29184148775968	0.110571762730544	0.00562526434088795	-0.00334827328776174	0.0171285412458068	0.0171285412458068	ENSG00000167114.13	SLC27A4
ENST00000300738.10	655	5.44911832486661e-18	5.93196844330212e-16	-1.17338913525553	0.135753094340928	7.49220729155498	0.435167301968477	0.00251935836603551	0.0251239955686698	0.00856619196913865	0.0251239955686698	ENSG00000167325.15	RRM1
ENST00000300917.9	2448	2.51820127040308e-06	7.33487840624271e-05	-0.535649776205619	0.113807001262755	6.45700530747107	0.0925306360877043	0.00491273108763706	0.00315530799107015	0.0145153192169941	0.0145153192169941	ENSG00000167447.12	SMG8
ENST00000300935.8	978	7.96535201613655e-14	5.80737689323723e-12	-0.869217672592022	0.116347254186279	6.49117530673871	0.229822934041733	0.00624676734277446	-0.002295360670467	0.0140582579922555	0.0140582579922555	ENSG00000167461.12	RAB8A
ENST00000301019.9	1454	2.45345328777805e-10	1.20317079251531e-08	-1.14124238464375	0.180294355571159	5.80620887066253	0.429737519733187	0.0111866328590681	0.0375724491171614	0.0303466778076848	0.0375724491171614	ENSG00000167513.9	CDT1
ENST00000301071.12	190	9.00797367141822e-34	3.38055028772002e-31	-1.20895719125194	0.0998061650589791	8.06686924584792	0.450426771784471	0.00137562132080844	0.0135662845548618	0.0100869638389873	0.0135662845548618	ENSG00000167552.14	TUBA1A
ENST00000301180.10	2594	5.27802183782862e-06	0.000145082524720328	-0.499179898746609	0.10962741569081	6.94139236172404	0.0891759757190571	0.0027376291491886	0.01528962625738	0.0100359021929986	0.01528962625738	ENSG00000066084.13	DIP2B
ENST00000301280.10	382	1.25663725166011e-24	2.34563514639719e-22	-1.80401286747824	0.176100950689063	5.8303835191695	0.987495348367995	0.0170932054121478	-0.0031474297122945	0.02942411183824	0.02942411183824	ENSG00000167670.16	CHAF1A
ENST00000301364.9	223	2.75400599531228e-31	8.80590329550434e-29	-1.03332579141653	0.0888161389455041	7.88190703712582	0.329794625206602	0.00127799779458841	0.0105544620111922	0.00923386227537017	0.0105544620111922	ENSG00000167721.10	TSR1
ENST00000301585.10	1430	1.9916321059189e-10	9.9308626349959e-09	-0.755532930740819	0.11875742547285	6.31928721061122	0.177656932408916	0.00451105450683898	0.00349885746662728	0.0166439346505703	0.0166439346505703	ENSG00000167862.10	MRPL58
ENST00000301634.12	1843	2.6678032939053e-08	1.03214892061109e-06	-1.50174875428585	0.270004115259682	6.33195992073035	0.764057463008327	0.00566810875368144	0.103685224632064	0.0164273630210294	0.103685224632064	ENSG00000167900.12	TK1
ENST00000301738.9	2562	4.61669178244928e-06	0.000128488911341048	-0.571362455983697	0.124710988120944	6.52095502395648	0.116599913502039	0.00360930778110056	0.0197199380560528	0.0136808290228756	0.0197199380560528	ENSG00000167977.9	KCTD5
ENST00000301843.13	805	1.15154210144056e-15	1.01999450933065e-13	-0.800558365120643	0.099950816793395	7.0946537217617	0.200260317145909	0.00566761132700992	0.00432264911863805	0.00931763733949029	0.00931763733949029	ENSG00000085733.16	CTTN
ENST00000301905.9	2682	7.80512622090121e-06	0.000207508098454564	-1.47281136306431	0.329454040804985	6.98579878187624	0.780999951354683	0.0143594790520512	0.148450468452048	0.00979987833347987	0.148450468452048	ENSG00000168078.10	PBK
ENST00000302078.9	3052	3.7398726826702e-05	0.00087374797432869	-0.758008044301869	0.183849147005869	5.9796030517486	0.179098150953757	0.026262585205149	-0.0178559697228304	0.0244381780770295	0.0244381780770295	ENSG00000171566.12	PLRG1
ENST00000302243.12	2224	6.47501239833168e-07	2.07596350742195e-05	-1.17487952889404	0.23608633739972	6.2771376454259	0.480986682672457	0.0409645746485035	0.0426405634117183	0.017397167976347	0.0426405634117183	ENSG00000168872.17	DDX19A
ENST00000302274.7	1127	1.07055437551933e-12	6.77327499485628e-11	-0.829118716373376	0.116430983039318	6.40227109835927	0.218621566228859	0.00503028359643049	0.0104574819994058	0.0153039771208225	0.0153039771208225	ENSG00000170522.9	ELOVL6
ENST00000302362.11	433	4.19684143415874e-23	6.89782226816075e-21	-1.12141563350028	0.113283640632493	6.48559272111572	0.384614031024447	0.00511862501474202	0.00405903011875442	0.0141311498376857	0.0141311498376857	ENSG00000172301.11	COPRS
ENST00000302445.7	1286	1.9046767260748e-11	1.05607363356172e-09	-0.751822892112474	0.111992572518315	7.76238470804079	0.184622101890433	0.00261941371859615	0.0161940907303088	0.00887690522628366	0.0161940907303088	ENSG00000065427.14	KARS
ENST00000302450.11	871	5.68996706025604e-15	4.65806442324336e-13	-1.02605172473761	0.131365946746857	6.18856522542146	0.324023082504218	0.00672844258420781	0.0035071073571827	0.0191570753628391	0.0191570753628391	ENSG00000169607.13	CKAP2L
ENST00000302516.10	616	1.20350802268516e-18	1.39309961119387e-16	-0.732024590364508	0.0830489171052824	7.71719970340579	0.161062283553182	0.00156738887258116	-0.00118703476797498	0.00877829507595893	0.00877829507595893	ENSG00000189091.13	SF3B3
ENST00000302528.11	2690	8.15873090274959e-06	0.000216263995646713	-0.948396430872787	0.212598426032783	7.11640392054841	0.314450200723064	0.0585603297802156	-0.00279350016097386	0.00923680634720928	0.00923680634720928	ENSG00000130779.20	CLIP1
ENST00000302692.7	2179	4.83587553106012e-07	1.58245648860354e-05	-1.22854370846276	0.244111630964498	5.31351856629745	0.492371382494293	0.0200933487469431	0.0293760130196378	0.0692923838112776	0.0692923838112776	ENSG00000171612.7	SLC25A33
ENST00000302787.3	267	2.48749022992502e-29	6.6429963803211e-27	-0.912717232264444	0.0811759174842887	7.61303821613854	0.250745314371729	0.00126098197522883	-0.000224118787741261	0.00862331239389525	0.00862331239389525	ENSG00000168924.15	LETM1
ENST00000303151.5	796	8.52394233985877e-16	7.63556764574484e-14	-1.08648367296543	0.135026684439164	6.14089551092808	0.355743616703976	0.00713557086914962	-0.00512358934684447	0.0202127373968008	0.0202127373968008	ENSG00000172336.5	POP7
ENST00000303155.9	362	2.39855514138565e-25	4.72449104423653e-23	-0.962914920767485	0.0925598871663189	6.99940979668293	0.282265056221117	0.00311876203599229	0.00201062900166095	0.00973223703237024	0.00973223703237024	ENSG00000171208.9	NETO2
ENST00000303204.9	148	1.59370359099821e-37	7.67820546300919e-35	-1.13331047673121	0.0885246626009282	7.66962886251914	0.389394153030573	0.00305976089294254	0.00203569164450249	0.00869516293996971	0.00869516293996971	ENSG00000169230.10	PRELID1
ENST00000303305.11	71	6.44851708532367e-51	6.47612763735097e-48	-1.29712728980416	0.0864255459308513	7.99896305993276	0.507987988193294	0.00147575144597595	0.00255703156263398	0.00972831103819259	0.00972831103819259	ENSG00000170515.14	PA2G4
ENST00000303383.8	1459	2.67081226648498e-10	1.30527483104486e-08	-1.42157335779789	0.225047398418218	6.66751237168347	0.667036841321999	0.00827910930842683	0.0676903879937851	0.0120809109267522	0.0676903879937851	ENSG00000171241.9	SHCBP1
ENST00000303400.9	889	9.64926086734833e-15	7.73938016743988e-13	-0.853871922528632	0.110265306924371	6.64764343832033	0.223622337927843	0.00596318497619128	0.00015326490258448	0.0122744718904974	0.0122744718904974	ENSG00000090316.16	MAEA
ENST00000303596.2	1844	2.68982548100319e-08	1.04010475107078e-06	-0.552958008104336	0.099443700775328	6.64337598369811	0.101070240819863	0.0025166265355372	0.00916021496677502	0.0123169479003023	0.0123169479003023	ENSG00000168286.2	THAP11
ENST00000303887.9	290	3.91363244112577e-28	9.6226775028287e-26	-2.08864108710277	0.189913628986601	7.08056555331196	1.35200710098998	0.0284782668771643	0.025622512835126	0.00937267597720756	0.025622512835126	ENSG00000166508.17	MCM7
ENST00000303904.8	2127	3.00899457132198e-07	1.00871344106038e-05	-0.931024331393775	0.181738363953815	6.43368834378168	0.298598396547719	0.0347007038208672	0.0134949272460738	0.0148425455780469	0.0148425455780469	ENSG00000168090.10	COPS6
ENST00000303910.4	345	7.39747723799925e-26	1.52889773037188e-23	-1.42254237389699	0.135291788422772	7.35302144794007	0.6290526832773	0.00147100666156205	0.0259847953603863	0.00866168705066968	0.0259847953603863	ENSG00000277075.2	HIST1H2AE
ENST00000303991.5	2050	1.70176042101697e-07	5.91851295688961e-06	-1.42159020645179	0.271852254432633	5.17820011302153	0.632638322829912	0.0201330428125478	0.012820342569979	0.0907224295476096	0.0907224295476096	ENSG00000169258.7	GPRIN1
ENST00000304061.7	1270	1.34909012123001e-11	7.57445055151059e-10	-0.94126258761087	0.139172651630315	5.99167613078628	0.285655651321899	0.00497015433490475	0.0198586877540028	0.0240833861078149	0.0240833861078149	ENSG00000170468.7	RIOX1
ENST00000304218.5	2303	1.01933692611783e-06	3.15600521840669e-05	-0.744899161948662	0.152397552428052	8.65316288277244	0.194332445224818	0.00043638152606503	0.0344011394530262	0.0161841993509339	0.0344011394530262	ENSG00000168298.6	HIST1H1E
ENST00000304312.5	2288	9.58623485634575e-07	2.98748640820313e-05	-0.390770794974934	0.0797499989932577	7.45504911005104	0.0511518778784462	0.000965348820861111	0.0057113182001937	0.0085747446882758	0.0085747446882758	ENSG00000169020.10	ATP5ME
ENST00000304332.8	639	3.3628022841024e-18	3.75244529054206e-16	-0.824556077914268	0.0947928322601279	7.12063616632183	0.204628466600358	0.00425686593277992	-0.00343105479184177	0.0092216556390652	0.0092216556390652	ENSG00000113648.16	H2AFY
ENST00000304414.12	2439	2.42232679473743e-06	7.08165599721023e-05	-0.542632687540613	0.115097187555398	8.57870025924691	0.104231905176059	0.000439497650408001	0.0194315462243357	0.0150275598846737	0.0194315462243357	ENSG00000170540.15	ARL6IP1
ENST00000304478.9	695	2.78253252760258e-17	2.85475826400251e-15	-1.1404774378391	0.134882357307854	6.13647320125678	0.393417815803222	0.00697508177380817	-0.00296110685229088	0.0203147936955771	0.0203147936955771	ENSG00000171861.11	MRM3
ENST00000304567.10	1905	5.29123928221586e-08	1.98050669700325e-06	-1.24637571008171	0.229061170683854	7.9953385759757	0.528998547102574	0.0130709105683898	0.0656326193041965	0.00971070484954763	0.0656326193041965	ENSG00000171848.15	RRM2
ENST00000304658.9	1695	5.37597594121896e-09	2.261525595945e-07	-0.831256720836503	0.142458117056524	7.26144039623874	0.231649498919104	0.00924764942664793	0.0211938232462874	0.00882052257883505	0.0211938232462874	ENSG00000169180.11	XPO6
ENST00000304734.9	2189	5.02566235725371e-07	1.63704809831712e-05	-0.99278709932273	0.197556577845839	6.48276678704353	0.342522189114682	0.0411153263267934	0.017427575848445	0.0141683100734154	0.017427575848445	ENSG00000146223.14	RPL7L1
ENST00000304786.11	1888	4.07128214620781e-08	1.53759905801484e-06	-0.944547503986854	0.172119845843774	7.94294582156897	0.303201285786279	0.00622590370087228	0.0382119582990545	0.00947290211825854	0.0382119582990545	ENSG00000143742.13	SRP9
ENST00000304858.7	2763	1.09628849431809e-05	0.000282916231628146	-0.372450331487016	0.0847006567944644	7.79815070516645	0.0437741416850589	0.00179245797405529	0.000905500597973101	0.00896884391806519	0.00896884391806519	ENSG00000170606.15	HSPA4
ENST00000304863.6	640	3.53788163749761e-18	3.94164237937702e-16	-0.706971830528272	0.0813289578087203	7.24306048211941	0.153441381428193	0.00105973110337198	0.0033135572466846	0.00886186796400692	0.00886186796400692	ENSG00000169021.6	UQCRFS1
ENST00000304979.8	1019	1.50616978277234e-13	1.05393454554268e-11	-1.40625042531352	0.190378264602426	5.62825446770905	0.636749049419135	0.0152454897766232	0.0391132249868737	0.0391203356729236	0.0391203356729236	ENSG00000171960.11	PPIH
ENST00000304992.11	2998	2.91340871239056e-05	0.000692920930047687	-0.424947225142388	0.101658823158751	8.25626918662665	0.0648347423093503	0.00409629674581466	0.0092295770822926	0.0114054777432186	0.0114054777432186	ENSG00000174231.17	PRPF8
ENST00000305188.12	1771	1.20318003992701e-08	4.84424334087835e-07	-1.54302927037495	0.270741325819918	5.34121818276966	0.789689537995971	0.0443109571584285	0.0499487168738481	0.0656403411016618	0.0656403411016618	ENSG00000171320.14	ESCO2
ENST00000305218.8	369	3.84739249793838e-25	7.41444526143239e-23	-0.901569528057356	0.0870404980505322	8.09279688088593	0.248273065973369	0.00112525033556217	0.00440572691056316	0.0102388221157649	0.0102388221157649	ENSG00000168439.16	STIP1
ENST00000305386.3	670	9.84804910186395e-18	1.04806760173031e-15	-0.746908667255741	0.0870958769072814	7.15873428941284	0.169367142561171	0.00228493713402895	0.000221782109280721	0.00909360052734353	0.00909360052734353	ENSG00000168282.5	MGAT2
ENST00000305414.8	1324	3.75847264328563e-11	2.02412487429636e-09	-1.10592393855305	0.167227260677063	6.36702108957249	0.400478275415674	0.00644650507326314	0.0355009299970682	0.0158509953829557	0.0355009299970682	ENSG00000129682.16	FGF13
ENST00000305641.6	2935	2.2921939637423e-05	0.000556874270496357	-0.792180386372718	0.187084541378389	5.56910151655671	0.226009801538438	0.00935585426764103	0.0378252359477963	0.043145084166502	0.043145084166502	ENSG00000168806.7	LCMT2
ENST00000305784.7	3080	4.05686539558832e-05	0.000939190682360485	-1.61233364985327	0.392848051107812	6.47663703487702	0.80656786317637	0.217244862837793	-0.183892458285772	0.0142495240510159	0.0142495240510159	ENSG00000168393.13	DTYMK
ENST00000305885.3	462	3.37855107821511e-22	5.21437675500109e-20	-1.72144912196741	0.177681891097723	6.909653238199	0.926901149165583	0.00472158754728515	0.0426346940888094	0.0102194484282137	0.0426346940888094	ENSG00000168496.4	FEN1
ENST00000306024.4	939	2.99703118680206e-14	2.27582866606746e-12	-0.959814148180068	0.126317129719316	6.19119952908583	0.285755480929676	0.00483298011073009	0.00689517140887942	0.0191010457800598	0.0191010457800598	ENSG00000170860.4	LSM3
ENST00000306052.10	2027	1.35993572092152e-07	4.78386071260919e-06	-0.601973716256456	0.114213948509325	7.13330781713609	0.12436549775999	0.00199057310743597	0.0175766659437001	0.00917740699097361	0.0175766659437001	ENSG00000157193.16	LRP8
ENST00000306185.7	2271	8.86296953100258e-07	2.78276168841307e-05	-0.660975351977391	0.13447202118235	6.13194150507116	0.141711882807113	0.00670396555071177	0.00660273198756637	0.0204201211705878	0.0204201211705878	ENSG00000172172.7	MRPL13
ENST00000306434.8	197	1.6435259874621e-33	5.94872979746181e-31	-1.00276472281508	0.083122890152227	7.93864082068366	0.307349329986191	0.000909397289821929	0.0062008566970146	0.00945472501106687	0.00945472501106687	ENSG00000168906.13	MAT2A
ENST00000306688.8	2009	1.15850932710547e-07	4.11181428869729e-06	-1.27547410415698	0.240658945006219	5.29633909481293	0.542693989586507	0.0152005947376448	0.0531040708548501	0.071674496979615	0.071674496979615	ENSG00000169683.8	LRRC45
ENST00000306846.8	2096	2.36931159770147e-07	8.06018101920351e-06	-0.945061456287443	0.182876837596607	5.94974257252483	0.301177829073719	0.0248208119713055	0.0167235408107912	0.0253450946226984	0.0253450946226984	ENSG00000172239.14	PAIP1
ENST00000307720.4	1062	4.13413198240216e-13	2.77570759767611e-11	-0.804426878863076	0.110938664098166	6.47412548043434	0.203918060627151	0.00417803852417397	0.00805606097074503	0.0142830422636545	0.0142830422636545	ENSG00000171497.5	PPID
ENST00000307768.5	2345	1.34440794276215e-06	4.08791743926279e-05	-5.41209548520696	1.11980398009675	2.01290056204353	8.89631114830907	0.569295320376234	-0.432947962863977	1.31164611038454	1.31164611038454	ENSG00000171135.14	JAGN1
ENST00000307839.9	3054	3.74923668478808e-05	0.000875362058192958	-1.14952599783617	0.278847825734307	6.26151156754208	0.402219403664476	0.0989444397920395	-0.0916989425994108	0.0176897250830858	0.0176897250830858	ENSG00000174748.20	RPL15
ENST00000307864.3	832	2.15577365905649e-15	1.84753948299716e-13	-1.19003155014658	0.150028461394146	6.10045656652177	0.442006258266613	0.0125896061175919	0.00885255783657685	0.0211732027248504	0.0211732027248504	ENSG00000042286.15	AIFM2
ENST00000308025.8	159	1.08889450654873e-35	4.88317823238684e-33	-1.0020852845499	0.0803599850874571	7.52332132816656	0.302477620451203	0.00111812329671691	0.000413308200492201	0.0085684675081676	0.0085684675081676	ENSG00000174243.10	DDX23
ENST00000308153.8	2223	6.37223429541974e-07	2.04393069815838e-05	-0.508794367281595	0.102176156800328	6.61332686563112	0.0901894728754253	0.00266352872143855	0.0129964218062893	0.0126253025026561	0.0129964218062893	ENSG00000105968.18	H2AFV
ENST00000308162.10	1534	8.55906589860333e-10	3.97845915797922e-08	-0.843968454075378	0.137584188956811	8.3892308616125	0.236400116303398	0.001024335419495	0.0273697781568604	0.0126584076167218	0.0273697781568604	ENSG00000172757.13	CFL1
ENST00000308275.8	2234	7.06468000455189e-07	2.25487888560684e-05	-0.804995212541587	0.162311260410214	5.8381294652902	0.202312218693249	0.0103816548356011	-0.000497866049616496	0.0291357630483272	0.0291357630483272	ENSG00000167196.14	FBXO22
ENST00000308448.11	2878	1.78939920464583e-05	0.000443179301452123	-0.661873748678705	0.154294843947817	5.87504482466271	0.136354261532386	0.00790203474450672	-0.00173803002527455	0.0278083135588153	0.0278083135588153	ENSG00000138138.13	ATAD1
ENST00000308647.7	2122	2.95277478780936e-07	9.92199120970586e-06	-2.96366883459667	0.578114796942253	5.75707281150543	2.66859070628181	0.468982206918269	-0.426993684500838	0.0323428707471055	0.0323428707471055	ENSG00000160072.19	ATAD3B
ENST00000308696.11	1832	2.35291992672289e-08	9.15789314710968e-07	-0.860504671823995	0.154106802235113	7.77000684745138	0.239672537549657	0.0267279005894427	-0.00481283748896736	0.00889545915325568	0.00889545915325568	ENSG00000173692.13	PSMD1
ENST00000308736.7	178	8.85775245874279e-35	3.54827629954043e-32	-1.6112294152745	0.130975090446378	6.37063199203345	0.782489842308528	0.00993821890797705	-0.00534850176449032	0.0157934925681785	0.0157934925681785	ENSG00000150990.8	DHX37
ENST00000308987.6	1680	4.40143045460775e-09	1.86809284009137e-07	-0.763664727554151	0.130132698709242	7.38307021067853	0.195276567961127	0.00183428415788642	0.0235674947521393	0.00862635111152503	0.0235674947521393	ENSG00000173207.13	CKS1B
ENST00000309061.12	966	6.0701479990255e-14	4.48059868449807e-12	-1.46135482193012	0.194677040900511	5.77645493147529	0.654354196845582	0.0253179975636228	-0.00820946984854732	0.0315307278170459	0.0315307278170459	ENSG00000141994.16	DUS3L
ENST00000309137.13	2000	1.05450215697461e-07	3.75951109004587e-06	-0.719233761823676	0.135268758920091	6.34385838665365	0.156944871260119	0.0112184025661976	-0.0090237650461867	0.0162280531434749	0.0162280531434749	ENSG00000172775.17	FAM192A
ENST00000309241.10	2435	2.37070579245634e-06	6.94212754929393e-05	-1.46090138695363	0.309582184566913	5.07583693998114	0.712310906034818	0.0322468957080734	0.0578044134343146	0.11151479779376	0.11151479779376	ENSG00000155846.17	PPARGC1B
ENST00000309244.8	1360	7.57931355013649e-11	3.97378951013921e-09	-0.613944171554037	0.0943263865470344	6.78751631724527	0.11920461424023	0.00229608948670778	0.00536188614414111	0.011050111311823	0.011050111311823	ENSG00000105379.9	ETFB
ENST00000309352.3	1300	2.46590149220753e-11	1.35252800000282e-09	-1.11520096501583	0.167061761954322	6.50850148427047	0.384252763299	0.0280280946568056	-0.0140895876726476	0.0138363538041184	0.0138363538041184	ENSG00000204316.12	MRPL38
ENST00000309424.7	2370	1.51502987376636e-06	4.55813038476949e-05	-1.32245412640519	0.274981767980949	5.27673851718941	0.58549058079591	0.0389165000046291	0.0371148823229713	0.0745059590782632	0.0745059590782632	ENSG00000117877.10	CD3EAP
ENST00000309594.5	806	1.15902362776772e-15	1.02534765203908e-13	-0.951208438053952	0.118771497659554	6.32658155465722	0.278289263292162	0.00464127118596268	0.00392124819485152	0.0165187317984773	0.0165187317984773	ENSG00000173141.5	MRPL57
ENST00000309602.5	619	1.41629157946052e-18	1.63145807402024e-16	-1.05526257656089	0.119969108432406	6.35732635406792	0.347344821345894	0.00558180475012509	0.0110070573735187	0.0160070757169745	0.0160070757169745	ENSG00000173621.9	LRFN4
ENST00000309784.9	1685	4.46408399012588e-09	1.88906258060496e-07	-0.925883756703695	0.157838777213849	5.82073604493633	0.26053117617939	0.00758148415742332	-0.00339028803108956	0.0297881352311213	0.0297881352311213	ENSG00000213186.8	TRIM59
ENST00000309822.7	2457	2.58977960052311e-06	7.51573645240944e-05	-0.934714257661082	0.198835985501971	5.54012613641582	0.274745854969101	0.0139476361411148	0.00185065376717356	0.0453559875546955	0.0453559875546955	ENSG00000147679.12	UTP23
ENST00000309851.9	1664	3.78259953951365e-09	1.62088027383102e-07	-0.832444389283954	0.141249554666876	6.28821822293537	0.231830822407409	0.0109599772358333	0.0189671778045528	0.0171941431420785	0.0189671778045528	ENSG00000134184.12	GSTM1
ENST00000309922.7	872	5.75524560982102e-15	4.70610129544355e-13	-1.11689691838323	0.143023232339157	6.18265956072894	0.383058967241196	0.0113999229950947	-0.00037323630383241	0.0192835444880161	0.0192835444880161	ENSG00000174173.7	TRMT10C
ENST00000309971.8	787	6.7004021047772e-16	6.07071755627743e-14	-0.713606569550239	0.0883629457137963	6.98875346101773	0.154078526189976	0.00192700498676043	-0.000291723288763103	0.00978501027606853	0.00978501027606853	ENSG00000119392.14	GLE1
ENST00000310118.9	723	5.95490127384244e-17	5.87286694924013e-15	-0.784790658220887	0.0938058639829916	7.87515839703871	0.195328361310346	0.00248612084385726	0.010713189332536	0.0092098576563011	0.010713189332536	ENSG00000175166.17	PSMD2
ENST00000310137.4	687	1.83565915874826e-17	1.90502604120098e-15	-1.13373501207961	0.133321803921784	6.4051380826845	0.406936167365695	0.00510422184651466	0.0215578332549231	0.0152608675041679	0.0215578332549231	ENSG00000239306.4	RBM14
ENST00000310144.11	278	1.12899142719114e-28	2.89574117713803e-26	-1.05739778901578	0.0951803469398294	6.89755748289077	0.337664513262528	0.00329618723408951	-0.000499327236726937	0.0102927604312899	0.0102927604312899	ENSG00000087191.13	PSMC5
ENST00000310256.7	2755	1.0706657140313e-05	0.000277106163605402	-0.677902831934767	0.153985303613773	6.21375277217855	0.141471629498834	0.016936313222678	-0.0124288699285766	0.0186308973708605	0.0186308973708605	ENSG00000173409.14	ARV1
ENST00000310513.10	1274	1.48491518732171e-11	8.31086283491263e-10	-1.18083380600873	0.174954747589145	6.58465866901772	0.436095299457378	0.0329787038708884	-0.0107477585790637	0.0129350416850835	0.0129350416850835	ENSG00000149187.18	CELF1
ENST00000310574.8	98	3.80602537602605e-44	2.76923299400165e-41	-1.52202311040931	0.109211983666469	6.690764982885	0.696463337496217	0.00602789177189858	-0.00415660063414249	0.0118629942926489	0.0118629942926489	ENSG00000138074.15	SLC5A6
ENST00000310624.6	2241	7.29596379083651e-07	2.32216515456411e-05	-5.22450939527395	1.05475003267493	2.42480074247133	8.7766143962938	0.0771640184747442	0.657792068902845	1.5915824286669	1.5915824286669	ENSG00000100285.9	NEFH
ENST00000310775.11	592	4.62408833596419e-19	5.56952693762821e-17	-0.966401272370091	0.108329713607786	7.04393664928775	0.293453673124822	0.00807713749343314	0.0085156716981468	0.00952585278208441	0.00952585278208441	ENSG00000140525.17	FANCI
ENST00000310806.9	757	2.77857724628059e-16	2.61722155837241e-14	-0.85621364314108	0.10463874388334	6.68010720906391	0.230821242000894	0.00446216018783039	0.00915121630044273	0.0119617398943944	0.0119617398943944	ENSG00000129534.14	MIS18BP1
ENST00000310850.9	2211	5.76915718440706e-07	1.86053362223863e-05	-0.808348388791446	0.161708852478795	5.83931980856418	0.213792400574647	0.0101328708056445	0.0120724607895181	0.0290917586493685	0.0290917586493685	ENSG00000129480.13	DTD2
ENST00000310942.9	377	6.79558993081676e-25	1.28528579423596e-22	-1.01508904110307	0.0985190269714598	6.70010632012497	0.318072725117771	0.00278099386492066	0.00840775201946575	0.0117780041481842	0.0117780041481842	ENSG00000173894.11	CBX2
ENST00000310955.11	1058	4.01066338135764e-13	2.70298999758341e-11	-1.55373871057447	0.214155162506126	6.7758171582759	0.779266114574915	0.00875603362142801	0.0600376168206097	0.0111407270968182	0.0600376168206097	ENSG00000117399.14	CDC20
ENST00000311124.9	3013	3.14367164026756e-05	0.000743964031323062	-1.43783355277084	0.345400491551552	5.02328486792961	0.624780444157888	0.0549879112375155	-0.0492743530927617	0.123964338108565	0.123964338108565	ENSG00000173638.19	SLC19A1
ENST00000311127.9	2980	2.74081191671238e-05	0.000655808231239126	-0.964121642547934	0.229881319304624	5.6234312945609	0.342273667647078	0.0207099761609236	0.058558155286928	0.0394251935023895	0.058558155286928	ENSG00000173706.14	HEG1
ENST00000311160.14	109	4.048076355969e-42	2.64811042647719e-39	-1.77011181043976	0.13016288538316	6.50360420786449	0.951394630351041	0.0115151471037666	0.00274220778816712	0.0138984179931378	0.0138984179931378	ENSG00000136205.17	TNS3
ENST00000311180.9	2919	2.13893568217655e-05	0.000522489448036714	-0.601659594249762	0.141571257138807	6.04139921874011	0.127402734174747	0.00737252252416598	0.0161330449369728	0.0226911087476274	0.0226911087476274	ENSG00000174840.9	PDE12
ENST00000311337.11	992	9.63023356971568e-14	6.92211869410289e-12	-0.696322439443396	0.0935178513308025	7.07049520389473	0.150948255983079	0.00370505524217137	0.00315591235952761	0.00941332753412376	0.00941332753412376	ENSG00000113552.16	GNPDA1
ENST00000311502.12	1803	1.72507563207906e-08	6.82222922183947e-07	-0.553717010736077	0.0982198071099411	7.31865904697387	0.103557315004006	0.00225027466014768	0.0122204211029234	0.00871218143408607	0.0122204211029234	ENSG00000196642.19	RABL6
ENST00000311772.10	1892	4.54929885055735e-08	1.71449897061386e-06	-0.731412979958794	0.13376041173396	6.21397333074458	0.1690094061964	0.00821138873494973	0.00243851379097449	0.0186263828859081	0.0186263828859081	ENSG00000117751.18	PPP1R8
ENST00000311893.13	1001	1.14288801151104e-13	8.14110756970858e-12	-1.00414933567359	0.13527101926943	6.44324830634792	0.314025374938699	0.0127405296030511	0.00167273094518149	0.0147068433782346	0.0147068433782346	ENSG00000136003.15	ISCU
ENST00000312037.6	2220	6.2506123532976e-07	2.00762911369159e-05	-1.6971445632148	0.340565813049127	6.69052725796313	1.00327198815624	0.0468778483636432	0.127099761163076	0.0118651760923335	0.127099761163076	ENSG00000164587.13	RPS14
ENST00000312175.7	2684	7.93600217772931e-06	0.000210830364858722	-0.610104093608623	0.136583236350995	6.08992068010899	0.112999199814015	0.00654875276459667	-0.00488487988632758	0.0214337179135711	0.0214337179135711	ENSG00000175334.8	BANF1
ENST00000312397.10	2106	2.59815286307537e-07	8.79670900991104e-06	-0.762131153297143	0.147972729063425	6.09442096211511	0.200528282703583	0.0065705955044241	0.0262732973152924	0.0213219099827783	0.0262732973152924	ENSG00000175467.15	SART1
ENST00000312475.5	717	5.15278741341091e-17	5.1243285038473e-15	-1.34162360756352	0.160038043665655	5.78997990558271	0.545759536127517	0.00743253572283805	-0.000215829702852875	0.0309857274076573	0.0309857274076573	ENSG00000259494.2	MRPL46
ENST00000313104.9	2567	4.72024426418498e-06	0.000131115035844739	-0.743649734708905	0.162480605093478	6.9275221192999	0.197584414817638	0.00881322040837129	0.0307867001389427	0.0101145586211891	0.0307867001389427	ENSG00000089157.16	RPLP0
ENST00000313146.10	1483	3.57300318875929e-10	1.71793269973899e-08	-1.21220774025463	0.193284488070741	6.31000146126751	0.485664953654491	0.0240630190456792	0.0319753209474732	0.0168054820927595	0.0319753209474732	ENSG00000143319.16	ISG20L2
ENST00000313288.9	316	4.34199946769702e-27	9.79752943179329e-25	-1.58272269951543	0.146838643340006	6.69103252628714	0.768539606802088	0.0204818408159284	0.000813488851149773	0.011860539950972	0.011860539950972	ENSG00000013810.19	TACC3
ENST00000313486.11	2268	8.60409574219098e-07	2.70505486243909e-05	-0.475957851695278	0.0967169641314694	6.84582966794592	0.0701521005117919	0.00340327526623515	-0.000664103347888185	0.0106279814599768	0.0106279814599768	ENSG00000174238.14	PITPNA
ENST00000313552.10	2160	4.18651070431183e-07	1.38170447180647e-05	-1.04355579452484	0.206225093730544	5.4581756905475	0.331262278324457	0.0112351524139268	-0.00553556561574616	0.0525580315123306	0.0525580315123306	ENSG00000168395.15	ING5
ENST00000313608.13	530	1.30001146889999e-20	1.74898146751783e-18	-1.00495236320932	0.107964049474197	6.53109027082373	0.312078102913297	0.00392769063810974	0.00744646838351529	0.0135566633301904	0.0135566633301904	ENSG00000181610.13	MRPS23
ENST00000313655.5	2947	2.42410934301938e-05	0.000586524236832894	-1.37076584249042	0.324691242252701	5.0260443004421	0.623258009971097	0.0348581567218664	0.0395897326400798	0.123278447471536	0.123278447471536	ENSG00000136982.6	DSCC1
ENST00000314103.6	870	5.68442018468866e-15	4.65806442324336e-13	-1.63519632776217	0.209351758888985	5.54594467319238	0.836927814204069	0.0208435202919164	0.0226161110905907	0.0448987181329514	0.0448987181329514	ENSG00000159259.8	CHAF1B
ENST00000314595.6	2143	3.48360214381212e-07	1.15909830733728e-05	-0.57147519278238	0.112159364858862	7.64036664168406	0.110563958232793	0.0102152092821145	0.00552077752175587	0.00865437540620058	0.00865437540620058	ENSG00000047315.16	POLR2B
ENST00000314606.9	291	3.98565014123918e-28	9.76607552133741e-26	-1.3422162492177	0.122061797747299	6.52681207243694	0.547941749079956	0.00873980990751185	0.000608204068423586	0.013608813796442	0.013608813796442	ENSG00000179115.11	FARSA
ENST00000314622.9	748	1.83113724576995e-16	1.74555361193022e-14	-0.854252396326273	0.103763939794968	6.54836515761336	0.228637269896191	0.00280051488703036	0.00934088874726686	0.0133499179156303	0.0133499179156303	ENSG00000178694.10	NSUN3
ENST00000314666.11	69	9.00886445142142e-52	9.30968218614715e-49	-1.56916721997362	0.103653275892526	6.99672408253911	0.750543323793547	0.00637058991263056	0.0084514032394087	0.00974541249224768	0.00974541249224768	ENSG00000178921.14	PFAS
ENST00000314761.9	534	1.50453527192217e-20	2.0089772102835e-18	-0.779265116912211	0.0838579658720253	7.41999624003604	0.18546331571659	0.00195415487215519	0.00215469386000686	0.00859408278813545	0.00859408278813545	ENSG00000115368.10	WDR75
ENST00000314940.6	1591	1.5753904724709e-09	7.06044263036237e-08	-0.665242805861212	0.110204263243791	7.05003719434222	0.147338372789557	0.0023032317811737	0.0159142376744865	0.00949931741934611	0.0159142376744865	ENSG00000177733.6	HNRNPA0
ENST00000315091.7	1555	1.10109452857231e-09	5.04578690651156e-08	-0.912008492803628	0.149656285469779	6.14486773896209	0.252037099170908	0.0134738280021837	-0.0103372631432767	0.0201216776687343	0.0201216776687343	ENSG00000120948.17	TARDBP
ENST00000315144.14	1147	1.49875543670859e-12	9.31711051953524e-11	-1.01655282826904	0.143690410142418	6.21405289435132	0.326878830890874	0.0123456462140091	0.00873552265141577	0.0186247547363353	0.0186247547363353	ENSG00000160688.19	FLAD1
ENST00000315183.11	1327	3.96863065944862e-11	2.13247355343877e-09	-0.641496010985788	0.0971191992394803	6.77993371500979	0.125525728638365	0.00303959790011965	-0.000451361643667712	0.0111086103912572	0.0111086103912572	ENSG00000090905.19	TNRC6A
ENST00000315212.4	211	1.50931529357285e-32	5.10048425084922e-30	-1.15223450797917	0.096991992487438	6.85171365741072	0.404473562842909	0.00352313213255217	0.00420218590433185	0.0105880377774727	0.0105880377774727	ENSG00000171865.10	RNASEH1
ENST00000315264.7	1733	8.50803268699786e-09	3.5006160572054e-07	-0.559321723042051	0.0971369883926966	7.18610968779974	0.105174950376822	0.00465553961129769	0.00949785215970662	0.00901068248714084	0.00949785215970662	ENSG00000066735.14	KIF26A
ENST00000315286.13	2571	4.79650746990039e-06	0.000133026125489606	-0.454721153294649	0.0994252673302528	6.62980293073491	0.0666521374108235	0.00237386997923968	0.00340205406418429	0.0124542056962987	0.0124542056962987	ENSG00000180329.14	CCDC43
ENST00000315491.12	312	2.17870252875278e-27	4.97917324071116e-25	-1.40403352817228	0.129500550900711	7.47190489383013	0.611517515689876	0.00415769888606599	0.0209978901393154	0.00856934378798242	0.0209978901393154	ENSG00000258947.7	TUBB3
ENST00000315567.13	2367	1.49171728056496e-06	4.49368014251811e-05	-2.14940767386611	0.446644821460671	5.02866515599125	1.41217774651588	0.176607018272345	-0.143867340805428	0.122630376534107	0.122630376534107	ENSG00000169288.18	MRPL1
ENST00000315579.10	1758	1.13751272025759e-08	4.61372053499702e-07	-0.957873740554833	0.167787916895481	7.57012568987559	0.309039972920702	0.00662798964765026	0.035601187936537	0.00858810695229451	0.035601187936537	ENSG00000010292.13	NCAPD2
ENST00000316052.6	2068	1.91476270076837e-07	6.60204253460289e-06	-1.23296675295055	0.236770780684411	5.31574008542152	0.466552544338754	0.0150996142461366	-0.00198656402822797	0.0689909896327213	0.0689909896327213	ENSG00000178896.9	EXOSC4
ENST00000316423.11	203	5.45940657613885e-33	1.91762328327588e-30	-1.21221821552603	0.10131880613383	8.48169837442489	0.444618032313563	0.00167839168126609	0.00304177294077665	0.013719859033311	0.013719859033311	ENSG00000109814.12	UGDH
ENST00000316594.6	2787	1.22916010221325e-05	0.000314474459735248	-0.359059484363576	0.0821204723340811	7.67827571202719	0.0467696403650781	0.00100422865882933	0.00911142930572953	0.00870871650830429	0.00911142930572953	ENSG00000126945.9	HNRNPH2
ENST00000316694.8	1376	1.00124507141795e-10	5.1884286753187e-09	-0.934557959935222	0.14451711972802	6.09990024100957	0.26905869619349	0.0101409465755352	-0.00134204401302779	0.0211868502661892	0.0211868502661892	ENSG00000176974.20	SHMT1
ENST00000316939.3	1390	1.12494358094311e-10	5.77071777665953e-09	-0.691222532818549	0.107180748231243	6.55652783769362	0.146695818982655	0.00397723411673469	0.000221818408051142	0.0132543350703791	0.0132543350703791	ENSG00000179271.3	GADD45GIP1
ENST00000317096.8	2256	7.9278331718972e-07	2.5057013142241e-05	-1.08690528551676	0.220148961553029	5.55370696116498	0.362883923806668	0.0283991499390443	-0.0178054075623123	0.0442991979702711	0.0442991979702711	ENSG00000175193.13	PARL
ENST00000317534.6	2226	6.7780785452286e-07	2.1711775048921e-05	-0.481840643902689	0.0969963420252499	6.8543868470163	0.0809410702745022	0.00289046431394648	0.0112219712354724	0.0105700470178822	0.0112219712354724	ENSG00000062582.14	MRPS24
ENST00000317677.9	2692	8.24012635760369e-06	0.000218259275558163	-4.89709749994465	1.09828756594545	1.75540156941238	7.1952896801078	0.63721578095216	-0.636190152303939	1.17213758531342	1.17213758531342	ENSG00000214078.12	CPNE1
ENST00000317702.9	515	4.99214851933525e-21	6.91184772859575e-19	-1.25824122677973	0.133722439644327	6.45455403534028	0.476713593033169	0.012273411757144	-0.0100705397537397	0.014549124539502	0.014549124539502	ENSG00000176014.12	TUBB6
ENST00000317907.9	878	6.92543226533999e-15	5.62427132400687e-13	-0.955861160388499	0.122769255868889	6.3655515404051	0.279758268038175	0.00673394000978303	0.000337435810719215	0.0158744952701181	0.0158744952701181	ENSG00000018699.13	TTC27
ENST00000318008.11	2564	4.64602581001028e-06	0.000129204455677447	-0.495086880599042	0.108093607176688	7.77422937252743	0.0875543792973484	0.00290679521096952	0.0146195466577327	0.00890597881019336	0.0146195466577327	ENSG00000002834.18	LASP1
ENST00000318059.8	3011	3.12457108468718e-05	0.000739934960553089	-0.927653014458169	0.222769030712828	5.57202031251981	0.298209243164318	0.0315076511580747	0.0185513595848267	0.0429314104090244	0.0429314104090244	ENSG00000217930.8	PAM16
ENST00000318121.8	807	1.21438077862549e-15	1.07298893480932e-13	-1.53383917068385	0.191658367763028	5.79858108232382	0.713985695332457	0.0244543605034879	-0.0142207169094611	0.0306450343968942	0.0306450343968942	ENSG00000092853.14	CLSPN
ENST00000318388.11	563	1.23365381940689e-19	1.56242365788613e-17	-1.14974409200868	0.126818086396512	6.58513131494444	0.410161597779265	0.0111944319030065	0.00579076140525179	0.0129298086529032	0.0129298086529032	ENSG00000178127.13	NDUFV2
ENST00000318522.10	238	1.04540359945171e-30	3.13199404434054e-28	-1.08009650651333	0.0937579036004286	7.16205260667132	0.354420817420629	0.00410266813409625	0.00144517987332579	0.00908314859722463	0.00908314859722463	ENSG00000143924.19	EML4
ENST00000318911.5	1119	9.78135908413707e-13	6.23279739173646e-11	-0.606426155016971	0.0850104443100996	7.49070191471327	0.118997935216761	0.00100188858302563	0.00983827487967519	0.00856629996504532	0.00983827487967519	ENSG00000179091.5	CYC1
ENST00000319004.6	376	6.72800697878714e-25	1.27588779153042e-22	-1.18071939244405	0.114583520508175	6.77265255476147	0.433984744914486	0.00687711739319265	0.0128169573648783	0.0111655890838528	0.0128169573648783	ENSG00000179409.11	GEMIN4
ENST00000319006.8	942	3.37115858276151e-14	2.55177379602151e-12	-0.642616174362869	0.0847420041076336	8.10538445508258	0.130229202790235	0.000456175164397323	0.00747199799110881	0.01031563572587	0.01031563572587	ENSG00000177156.11	TALDO1
ENST00000319121.4	2971	2.66643181070355e-05	0.000639943634568853	-0.394658477349151	0.0939611435938558	6.80803860535786	0.0508346206073157	0.00234703161807013	0.00278800148724366	0.0108960131401276	0.0108960131401276	ENSG00000178502.6	KLHL11
ENST00000319248.13	2566	4.7158491041384e-06	0.000131044000203229	-0.997771382605789	0.217994554558588	9.82057853504507	0.305338885254506	0.000154462878216488	0.00818874420976671	0.0711279758475795	0.0711279758475795	ENSG00000117450.14	PRDX1
ENST00000319285.4	268	2.53774219321121e-29	6.75190930390791e-27	-1.52949861645016	0.136053034235918	6.37202772752152	0.712940493407155	0.0119942852882524	0.00191907482458565	0.0157713568989472	0.0157713568989472	ENSG00000179958.8	DCTPP1
ENST00000319725.10	1979	8.83495051409891e-08	3.18326079564077e-06	-0.607263577673853	0.113524431319111	6.88255977074153	0.126096071638367	0.002876084558316	0.0164556102011754	0.0103862947654575	0.0164556102011754	ENSG00000107164.16	FUBP3
ENST00000320270.4	559	1.16230115973684e-19	1.48258894264536e-17	-1.58081531801803	0.174240963142602	5.69657677250818	0.76067362528874	0.0103273425923959	0.00339828788835807	0.0352125272628963	0.0352125272628963	ENSG00000179041.4	RRS1
ENST00000320574.9	111	1.55620106240943e-41	9.9966991490128e-39	-1.54240739605806	0.114249377977909	6.57110721866644	0.714262781818059	0.00649246205693342	-0.00579670056483368	0.0130869184955752	0.0130869184955752	ENSG00000177084.16	POLE
ENST00000320676.11	302	8.84094152642131e-28	2.08739898874154e-25	-0.940697613158951	0.0861121134666873	7.91205791531393	0.269697979698095	0.00177599171548474	0.00350448313102921	0.00934695241306469	0.00934695241306469	ENSG00000147274.14	RBMX
ENST00000320785.10	995	1.00945938325589e-13	7.23401928278171e-12	-0.673810596442682	0.0905700979503853	7.66474645075244	0.146049747134823	0.000948768145436436	0.0113556458186771	0.00868781336777439	0.0113556458186771	ENSG00000129250.12	KIF1C
ENST00000320848.7	3018	3.23594829554788e-05	0.00076453299292825	-0.484708941162991	0.116623306164729	6.36774714255112	0.0817332427852939	0.00456208752449352	0.00950093184086885	0.0158394057866948	0.0158394057866948	ENSG00000178988.11	MRFAP1L1
ENST00000320876.10	2290	9.61419107032078e-07	2.9935820090749e-05	-0.4280886988763	0.0873761825198807	7.21119359524771	0.0612271995875087	0.0025106556521863	0.00530086854259902	0.00894124025543496	0.00894124025543496	ENSG00000101596.15	SMCHD1
ENST00000320936.9	2591	5.22212513027441e-06	0.00014371223862952	-1.09243544703705	0.239797384854021	6.06342077083739	0.4270279047223	0.0158166892460537	0.0704374894281874	0.0221084860371863	0.0704374894281874	ENSG00000099622.14	CIRBP
ENST00000321265.10	325	1.50955640432085e-26	3.31192030319059e-24	-1.28061429266362	0.12009423361444	7.0327789347476	0.509299039909226	0.00360456799068464	0.0180293694304749	0.0095754592057445	0.0180293694304749	ENSG00000090273.14	NUDC
ENST00000321301.7	170	4.14199971640179e-35	1.73730086928419e-32	-1.14326325992985	0.0924742956807511	6.97427411025357	0.402079671674397	0.00296838609416243	0.00948712293430113	0.00985885694831403	0.00985885694831403	ENSG00000175768.13	TOMM5
ENST00000321331.11	1585	1.50878193139585e-09	6.78751967421134e-08	-0.566086316312241	0.0936698119154836	6.90371399344224	0.100332366554116	0.00290583961134186	0.00233947451281776	0.0102552108850813	0.0102552108850813	ENSG00000181061.13	HIGD1A
ENST00000321337.12	2022	1.29051780442231e-07	4.55089423968985e-06	-1.08946186121102	0.206330148099663	6.26666038372521	0.407164700127805	0.04259760553057	0.0212605894916733	0.017592510967601	0.0212605894916733	ENSG00000161956.13	SENP3
ENST00000321394.12	1143	1.31300104287914e-12	8.19092094150955e-11	-0.869210987441561	0.122546078699813	8.04837615718957	0.24467937189238	0.00485264599832796	0.0176736661087232	0.00998377496137978	0.0176736661087232	ENSG00000120438.12	TCP1
ENST00000321990.5	879	7.13797321430369e-15	5.79028489274984e-13	-1.26939507352718	0.163119122471676	5.91518337826603	0.495241927092061	0.0134627270756104	0.00132823702881257	0.0264490450982839	0.0264490450982839	ENSG00000176208.9	ATAD5
ENST00000322028.5	2430	2.30407474662442e-06	6.76089488614433e-05	-0.956865860024366	0.202522343405854	7.127784107998	0.323896041718368	0.00392116602339507	0.0576017833445031	0.00919649079173303	0.0576017833445031	ENSG00000177700.6	POLR2L
ENST00000322030.12	2246	7.4379171954214e-07	2.36132345370582e-05	-0.631635182170996	0.127614257227509	8.95962917442012	0.13923137938413	0.000609799197078036	0.0238182987745152	0.0227178321063552	0.0238182987745152	ENSG00000119335.16	SET
ENST00000322177.5	151	4.2208466735529e-37	1.99313411398024e-34	-1.47177873540816	0.115648090676263	6.39675647808111	0.661318290124534	0.00467424749162704	0.00967387291417359	0.0153874738239707	0.0153874738239707	ENSG00000178718.6	RPP25
ENST00000322213.8	1070	4.47077283706311e-13	2.97928959227989e-11	-0.61704124272722	0.0852209615782991	7.70315971748336	0.120606631940395	0.00214234483082009	0.00583848438479273	0.0087515736076748	0.0087515736076748	ENSG00000072501.17	SMC1A
ENST00000322313.9	517	5.0536269648402e-21	6.96989975050223e-19	-0.809081897547841	0.0859987732698959	7.09171464528277	0.199534035462124	0.0017647392891555	0.00217273618614538	0.00932894421673494	0.00932894421673494	ENSG00000136709.12	WDR33
ENST00000322349.12	1683	4.43023066570635e-09	1.87618800306626e-07	-0.663454434969661	0.1130771528844	6.42406322608332	0.147395267189603	0.00336382564591832	0.0158158381107446	0.0149813681995121	0.0158158381107446	ENSG00000102189.16	EEA1
ENST00000322536.8	1210	4.67977007650137e-12	2.75773822756077e-10	-0.90148758144073	0.130367616714648	6.20985873610574	0.251296913461953	0.00678270779875888	0.00258348671923622	0.0187108654330271	0.0187108654330271	ENSG00000178105.11	DDX10
ENST00000322723.9	359	1.86856257363375e-25	3.71130879527523e-23	-1.43541445346874	0.137664344756778	9.11349155923619	0.622728206586679	0.00102448587973873	0.00473027739349731	0.0274027218462308	0.0274027218462308	ENSG00000115053.16	NCL
ENST00000323013.7	115	2.48280524846927e-41	1.53942561249437e-38	-1.33335996244278	0.0990175287486049	6.71979076655256	0.545063592072435	0.00310311203143249	0.0115330820170829	0.0116035944677887	0.0116035944677887	ENSG00000189306.11	RRP7A
ENST00000323666.10	584	3.26635086239639e-19	3.98957888753166e-17	-1.27385309107425	0.142181617547791	6.38011619213319	0.490734429978625	0.014679346839968	-0.00977444598146648	0.0156440717127913	0.0156440717127913	ENSG00000111142.14	METAP2
ENST00000323833.12	1121	1.01096578086668e-12	6.43049991426563e-11	-1.29583614821256	0.181769549655723	5.8295020832335	0.509303857248695	0.0201031092253103	-0.0131700337948245	0.0294571445477562	0.0294571445477562	ENSG00000123297.18	TSFM
ENST00000323927.3	3082	4.13986971971461e-05	0.000957784784213272	-0.801742044318418	0.195569178052717	5.5130406040366	0.210002885629287	0.00979523300366822	0.0116620094224873	0.0475757221026548	0.0475757221026548	ENSG00000176248.9	ANAPC2
ENST00000323959.9	1824	2.16999442589921e-08	8.48296505177176e-07	-1.3308955495676	0.237750284188923	6.12939294603853	0.568827357415401	0.0643081066550604	-0.0175050213328702	0.0204796897928101	0.0204796897928101	ENSG00000176102.13	CSTF3
ENST00000324366.13	461	3.30369745359271e-22	5.10990983147451e-20	-0.892298859667983	0.0920781843126877	7.75237623929692	0.243995971724097	0.00386419850669407	0.00255679553663406	0.00885338953278786	0.00885338953278786	ENSG00000100462.16	PRMT5
ENST00000324862.7	2744	1.01173267294292e-05	0.000262903012068228	-0.644457025940414	0.145981434432348	6.94861133018426	0.1501701525239	0.00362279109961721	0.0283430776987717	0.0099959059809734	0.0283430776987717	ENSG00000117360.13	PRPF3
ENST00000324868.12	2285	9.46211095435624e-07	2.95267553387054e-05	-0.806906040126521	0.164590482952604	5.82003103780845	0.216243131507265	0.0108200891370876	0.0153223161497453	0.0298149514807696	0.0298149514807696	ENSG00000139131.12	YARS2
ENST00000325144.5	2361	1.40739459032391e-06	4.25043896096806e-05	-0.782429377990463	0.162196670849665	5.72849832110551	0.198352321314133	0.00582834293576111	0.0125386593784532	0.0336332971163108	0.0336332971163108	ENSG00000181472.5	ZBTB2
ENST00000325212.11	2020	1.27851579117589e-07	4.513034157129e-06	-0.582822715044664	0.110343400953368	6.51466623258921	0.106672990921553	0.00450454402937987	0.00145582568304866	0.0137589551715537	0.0137589551715537	ENSG00000166004.15	CEP295
ENST00000325222.9	916	1.51786411418912e-14	1.18154784714128e-12	-0.839104957262516	0.109172925733215	7.09240495580442	0.213106005820821	0.00855181131266326	-0.00620572752508396	0.00932628025706185	0.00932628025706185	ENSG00000055130.16	CUL1
ENST00000325324.10	867	5.61467582035516e-15	4.61763373350178e-13	-0.868098655708613	0.111119250819978	6.69818731567365	0.236557717152904	0.0067258859475175	0.00637303197745053	0.0117953459066724	0.0117953459066724	ENSG00000086200.16	IPO11
ENST00000325327.4	183	1.9016507830849e-34	7.40957964137081e-32	-1.26455001470162	0.103313387004345	7.25789582305593	0.492534409025733	0.00202129794572904	0.0139891859557354	0.00882824580830506	0.0139891859557354	ENSG00000176619.13	LMNB2
ENST00000325418.5	1378	1.01353546648625e-10	5.2444944051042e-09	-1.37509823402031	0.212701563717754	5.50089288174652	0.621558892211306	0.0156221438592633	0.0522407889527036	0.048621394385911	0.0522407889527036	ENSG00000177602.5	HASPIN
ENST00000325495.9	2584	5.02487819405361e-06	0.000138658635738699	-1.91132794380816	0.418806785799569	7.04727825173628	1.10207469232075	0.253587419027399	-0.245934494419689	0.00951126672025	0.00951126672025	ENSG00000099783.12	HNRNPM
ENST00000326004.4	285	2.41468776289524e-28	6.04129460510463e-26	-1.39734603010433	0.126556105758841	7.16230971476675	0.604992515840314	0.00406374395013967	0.0199609279071247	0.00908234341035674	0.0199609279071247	ENSG00000189403.15	HMGB1
ENST00000326047.9	2951	2.45886462402954e-05	0.000593925755934291	-1.35110966130273	0.320278772318434	5.21701109466247	0.576511324416341	0.0699446035069471	-0.0338669418111133	0.0839231344897575	0.0839231344897575	ENSG00000163808.17	KIF15
ENST00000326153.9	1249	8.27928109754841e-12	4.72654811352756e-10	-0.656096861013902	0.0960100165696356	6.73458753555936	0.134334998034861	0.0023502886419332	0.00414479976453248	0.0114765962806194	0.0114765962806194	ENSG00000178605.13	GTPBP6
ENST00000326739.9	2270	8.85561586575694e-07	2.78167768146226e-05	-0.470497533308175	0.0957171264405738	8.44453120308381	0.0675867231604786	0.000469821334191322	0.00100060929800351	0.0132728311068699	0.0132728311068699	ENSG00000178035.12	IMPDH2
ENST00000327044.7	78	4.28464591914146e-49	3.91682554639055e-46	-1.37685432674559	0.0934878347084775	7.19804371382908	0.576824254368901	0.00413309094078141	0.00599928811607684	0.00897687191693801	0.00897687191693801	ENSG00000188976.11	NOC2L
ENST00000327428.10	1495	4.4554968494916e-10	2.12362799034859e-08	-1.15940858967152	0.185886879083608	6.23173038118338	0.444733201519763	0.00869554912982585	0.0431353485933399	0.0182681138612133	0.0431353485933399	ENSG00000163170.12	BOLA3
ENST00000327435.11	2568	4.73036036625242e-06	0.000131344865870429	-1.7567847041708	0.383878827929766	6.40419176132746	0.951667568055137	0.205769357423501	-0.173544583657757	0.0152750743755949	0.0152750743755949	ENSG00000182551.14	ADI1
ENST00000327772.7	1918	5.94532830552015e-08	2.21024864179775e-06	-0.567961888928874	0.104781554263963	6.58478058283627	0.0970473370094273	0.00353506969994696	-0.00319366366653288	0.0129336914710108	0.0129336914710108	ENSG00000184752.13	NDUFA12
ENST00000327892.13	701	3.26775060060741e-17	3.32387573217847e-15	-1.33420181829287	0.1581449806713	9.15331602513869	0.564040149474629	0.000284019803690208	0.0372307325635985	0.028809940583227	0.0372307325635985	ENSG00000196230.13	TUBB
ENST00000328142.3	2488	3.06473850081215e-06	8.77975548661749e-05	-0.461571146333606	0.0989130602588388	6.60283604596969	0.0712004574325984	0.00193883664629422	0.00716876397155913	0.0127368535883588	0.0127368535883588	ENSG00000138138.13	ATAD1
ENST00000328434.8	1222	5.41316235216473e-12	3.1585935217574e-10	-0.887997546272746	0.128801744150219	6.13049208451131	0.237343641763107	0.00443086438832472	-0.00345367800434688	0.0204539695558831	0.0204539695558831	ENSG00000183978.8	COA3
ENST00000328514.11	2429	2.26874447445728e-06	6.65996525346651e-05	-5.82636168025316	1.23234086983161	2.22003365956663	10.2100879752825	0.834593552926351	-0.801917494744105	1.44340247625963	1.44340247625963	ENSG00000181938.13	GINS3
ENST00000328703.11	2340	1.29039996095387e-06	3.93242809273434e-05	-0.686394294255614	0.141781065696693	7.3585585990642	0.162251532927654	0.0214982459710504	0.00463974749351872	0.00865455991408462	0.00865455991408462	ENSG00000143575.14	HAX1
ENST00000328771.9	647	4.36307656692868e-18	4.80842058003528e-16	-1.30049303663889	0.150018197392248	5.88151569548768	0.510802431254957	0.0061748028740683	-0.00190256568521171	0.027583386449161	0.027583386449161	ENSG00000134815.19	DHX34
ENST00000328827.9	883	8.26274227722044e-15	6.6723281464884e-13	-0.64030374834806	0.0824763382171537	7.32746152879537	0.126059673105651	0.00150530506597842	0.00232345251037038	0.00869821448258706	0.00869821448258706	ENSG00000177425.11	PAWR
ENST00000328848.5	1268	1.23455977037305e-11	6.94235409043216e-10	-0.710337353122661	0.10482968990701	7.12964990977769	0.164560863235592	0.0015631523062141	0.0149207435227858	0.00919000936085674	0.0149207435227858	ENSG00000182117.5	NOP10
ENST00000329138.9	1219	5.04148992813365e-12	2.9489614260512e-10	-0.591540961620647	0.0856758997678595	7.17904622871898	0.10915395754381	0.00197918031104175	0.00324300064056669	0.00903135939050671	0.00903135939050671	ENSG00000185359.13	HGS
ENST00000329214.13	681	1.48998224950857e-17	1.56008361701849e-15	-1.18729303396239	0.139224168295791	6.27722459861192	0.43123024419991	0.0116794929864318	-0.00126596842239906	0.0173955605700505	0.0173955605700505	ENSG00000185298.13	CCDC137
ENST00000329276.10	400	7.50067532030442e-24	1.33707038259747e-21	-1.6218570835173	0.161058901604876	7.14653524586091	0.813274613775176	0.0297769699726038	0.000408647488152118	0.00913298470664999	0.00913298470664999	ENSG00000101361.17	NOP56
ENST00000329548.4	1997	1.00184283984053e-07	3.57713579629388e-06	-0.888795561301235	0.166866428522286	5.89110139923665	0.244047655136536	0.0145122763185599	-0.00568678856868097	0.0272543311331148	0.0272543311331148	ENSG00000182544.8	MFSD5
ENST00000329819.4	1700	5.99812696291779e-09	2.51582614684641e-07	-1.14178640236291	0.196290821186837	5.576842160405	0.391915021520348	0.0152131674215556	-0.0141979612539311	0.0425819623017486	0.0425819623017486	ENSG00000174547.13	MRPL11
ENST00000329967.11	1367	8.30282869674107e-11	4.33083319233669e-09	-0.93028122355082	0.143230160562182	6.52052669894233	0.284244801140964	0.00434816392473297	0.0264241544172697	0.0136861236899252	0.0264241544172697	ENSG00000184990.13	SIVA1
ENST00000329970.8	473	5.29030028695561e-22	7.97504379833157e-20	-1.51826912145353	0.157456563076734	6.05564443634684	0.695655114872392	0.0148769379270404	-0.00973596627127132	0.0223119159568657	0.0223119159568657	ENSG00000155115.7	GTF3C6
ENST00000330029.6	2153	3.7636856315429e-07	1.24647394459607e-05	-0.68423290353573	0.134677268463066	6.181686099402	0.146383513572251	0.00790244414944386	-0.000488552039481146	0.0193045058115651	0.0193045058115651	ENSG00000184076.13	UQCR10
ENST00000330137.12	1137	1.23192020037496e-12	7.72750733243857e-11	-0.88683078683856	0.124875066100271	6.28360446603883	0.250815580850136	0.0061124358921556	0.0124812234887518	0.017278237308165	0.017278237308165	ENSG00000182628.13	SKA2
ENST00000330188.13	328	1.96074500271904e-26	4.2624683437158e-24	-0.994432901970884	0.0934699000120729	8.29724612944591	0.298566238194383	0.00134494568696677	0.00102655336017669	0.0117599876254336	0.0117599876254336	ENSG00000143549.20	TPM3
ENST00000330263.5	53	5.99940853663675e-58	8.07135521313862e-55	-1.79705597032783	0.111987031749129	6.4764881218178	0.973781477447124	0.00456013547313156	0.00163790115168429	0.0142515074468392	0.0142515074468392	ENSG00000053372.5	MRTO4
ENST00000330342.8	2534	3.95453860638338e-06	0.000111276409151366	-0.604167516236775	0.130949127906795	6.17017441836064	0.116486006270285	0.00616664123442724	0.00255897122503651	0.0195548699148981	0.0195548699148981	ENSG00000185344.14	ATP6V0A2
ENST00000330374.6	415	1.36665227285948e-23	2.34813912443307e-21	-0.834829862795643	0.0833930555548821	8.00297226509778	0.209306480507088	0.000683639006018111	-0.000403375802930085	0.00974796356615137	0.00974796356615137	ENSG00000160131.13	VMA21
ENST00000330459.8	943	3.45331839224303e-14	2.61119209586953e-12	-1.38563422088723	0.182799327509777	8.39365163456506	0.616093371193759	0.00113307656081556	0.0489903146462247	0.0127053838453276	0.0489903146462247	ENSG00000182481.9	KPNA2
ENST00000330560.8	1836	2.36655769364508e-08	9.19090576185559e-07	-0.877953592848621	0.157260005023883	6.28903870905581	0.247136705083375	0.0199168098536906	-4.68701978966757e-05	0.0171792539164771	0.0171792539164771	ENSG00000184661.14	CDCA2
ENST00000330579.6	1817	1.95483129054951e-08	7.67128730552242e-07	-1.52894198859321	0.272249840691252	5.28250515271756	0.731741237536109	0.0375198412466604	0.000532853992214255	0.0736601223879576	0.0736601223879576	ENSG00000184967.7	NOC4L
ENST00000330752.12	2720	9.24805312802831e-06	0.000242434992735636	-0.755079621368356	0.170291305682541	8.21852915665261	0.205842524931011	0.006701709980481	0.036796983206116	0.0111021201087402	0.036796983206116	ENSG00000135486.17	HNRNPA1
ENST00000330753.6	569	1.63912894850663e-19	2.05406767213211e-17	-1.13197932914366	0.125287420713951	6.25338832780298	0.397673277157742	0.00570065759424104	0.01087448824974	0.0178447490894907	0.0178447490894907	ENSG00000185070.11	FLRT2
ENST00000330899.5	167	2.95641437967828e-35	1.26230042472204e-32	-1.04804405545933	0.0845871540584428	8.0433808166512	0.334777519918881	0.000775859096473509	0.00579741248326348	0.0099566208510866	0.0099566208510866	ENSG00000086061.16	DNAJA1
ENST00000331128.5	214	5.91364431124791e-32	1.97040417742627e-29	-1.1547741129784	0.0981534659963727	7.01022314250292	0.411611899066038	0.00236420033142279	0.0120869539992289	0.00968003550955907	0.0120869539992289	ENSG00000184270.5	HIST2H2AB
ENST00000331134.11	1917	5.91060737865339e-08	2.19848695110851e-06	-0.492392370856943	0.0908224227856608	7.71246371153349	0.082633529040225	0.00104143948129649	0.0113316292396895	0.00876907541134329	0.0113316292396895	ENSG00000182446.14	NPLOC4
ENST00000331173.5	976	7.80781897183732e-14	5.70418774557263e-12	-0.691494153908948	0.0925259116313111	6.77251716867989	0.145151190422308	0.00167491042060366	0.000452515773437856	0.0111666560642041	0.0111666560642041	ENSG00000177613.8	CSTF2T
ENST00000331244.10	538	2.02287155702946e-20	2.68101921008231e-18	-0.834282728249885	0.0900843709622187	7.40349055609319	0.218546533866811	0.00164183100626338	0.0105309598312246	0.00860699275152692	0.0105309598312246	ENSG00000108010.12	GLRX3
ENST00000331334.5	1448	2.33983959968033e-10	1.15220941170999e-08	-1.09830830746823	0.173311394010675	5.75716745546848	0.362724900149113	0.0127164756872169	-0.0116657773459726	0.0323387832536682	0.0323387832536682	ENSG00000182512.5	GLRX5
ENST00000331380.3	2570	4.76927797977728e-06	0.000132322411311299	-0.809321501511117	0.176912899075245	7.79889297775368	0.234058196473511	0.00102716942018123	0.0459200913686305	0.00897088404931677	0.0459200913686305	ENSG00000184260.5	HIST2H2AC
ENST00000331434.7	2628	6.15980945290493e-06	0.000167130537758726	-0.557935725173749	0.123414487529339	6.45224119898048	0.0986851170638107	0.00826555575739852	-0.00164376196206849	0.0145811478407955	0.0145811478407955	ENSG00000182307.14	C8orf33
ENST00000331442.4	143	6.39214220474161e-38	3.18730984452375e-35	-2.02707944867606	0.157468252222269	7.28170707613758	1.26247082792297	0.00202429174938083	0.0351700839375233	0.00877864445137505	0.0351700839375233	ENSG00000184357.4	HIST1H1B
ENST00000331457.8	1028	1.85525738266264e-13	1.28684117133635e-11	-0.795340286458102	0.108079684321554	6.91439635132892	0.203787313174631	0.00525460885116562	0.0122672183934045	0.0101912121171117	0.0122672183934045	ENSG00000185721.12	DRG1
ENST00000331491.1	1243	7.31574355190859e-12	4.19663538395246e-10	-1.76324251800766	0.257357031589671	7.2270563197755	1.01218642324337	0.00322092749730824	0.0961280350656618	0.0089005030907853	0.0961280350656618	ENSG00000183598.3	HIST2H3D
ENST00000331563.7	512	4.46364676194947e-21	6.21632556082119e-19	-1.17637439184907	0.124865859078116	6.27557152906298	0.418999627245219	0.00596106643303053	-0.00115779855085871	0.0174261577119435	0.0174261577119435	ENSG00000184363.10	PKP3
ENST00000331768.10	2910	2.04803975951131e-05	0.000501833082516132	-0.386220947755289	0.0906709615578522	6.90036753199701	0.0482614263474446	0.00205627409179799	0.00233302616063538	0.0102755608129403	0.0102755608129403	ENSG00000183576.13	SETD3
ENST00000331821.7	89	6.83301534084989e-46	5.47439691981978e-43	-1.71291579747865	0.120453695612395	6.73127323922188	0.886307058767563	0.0102588989854714	-0.00265527399548711	0.0115047401945538	0.0115047401945538	ENSG00000099901.17	RANBP1
ENST00000332395.6	938	2.75446354486101e-14	2.09386213862227e-12	-1.39603592701044	0.183462873753536	6.0044589630943	0.625065244106251	0.00497027537700809	0.0455176636918507	0.0237149964615086	0.0455176636918507	ENSG00000182810.6	DDX28
ENST00000333047.9	739	1.26830505378991e-16	1.22375133363242e-14	-1.36269177823591	0.164645562019365	6.1136558662465	0.583645481203475	0.0198093345233946	0.0133991860540443	0.0208529071156143	0.0208529071156143	ENSG00000164109.14	MAD2L1
ENST00000333151.4	477	6.81330794253824e-22	1.01848240992609e-19	-2.03522800053731	0.211639952735824	6.92067697152101	1.29639566776415	0.00662251422980743	0.0605646901612254	0.0101542625280583	0.0605646901612254	ENSG00000276368.1	HIST1H2AJ
ENST00000333479.12	455	2.23799836786501e-22	3.50721396971971e-20	-1.22118994500199	0.125503060943489	7.08828726388217	0.466292686499607	0.00397848393356883	0.0196480435257087	0.00934224611592405	0.0196480435257087	ENSG00000184445.12	KNTC1
ENST00000333503.7	990	9.59319889988983e-14	6.90942883189641e-12	-1.21917469553617	0.16372703823129	6.56998916478332	0.478083933128298	0.00756817741097685	0.0326416371610085	0.0130996087346977	0.0326416371610085	ENSG00000184207.8	PGP
ENST00000333628.4	254	4.60062986496476e-30	1.29150910193483e-27	-1.44311627295166	0.12668166456459	6.18758469086359	0.626526926482749	0.00489437532791659	-0.00270493369618666	0.0191779908773662	0.0191779908773662	ENSG00000137267.6	TUBB2A
ENST00000333676.8	824	1.85510286351354e-15	1.60529435169866e-13	-1.12283511797424	0.141225276682565	6.57680397290651	0.402161105175746	0.00341635703928565	0.0265005111218147	0.0130226381342094	0.0265005111218147	ENSG00000262814.8	MRPL12
ENST00000333926.6	1920	6.0329868134247e-08	2.2405004778356e-06	-1.07542075461154	0.198496925647142	5.64954279139741	0.354691778693145	0.0212797716885252	-0.0116137231155609	0.0378217725485251	0.0378217725485251	ENSG00000122873.12	CISD1
ENST00000334163.4	1337	5.47687419976865e-11	2.92089033612793e-09	-1.40821170539521	0.214752848352823	5.50243887445692	0.608819017653274	0.0206916281914108	-0.00331543382934945	0.0484865506220654	0.0484865506220654	ENSG00000186141.9	POLR3C
ENST00000334220.9	2384	1.74750630284223e-06	5.22668579772912e-05	-0.388432635171628	0.0812514252402179	7.38850151650079	0.0484672070009372	0.00128185541617574	0.00272218631010552	0.00862083573917435	0.00862083573917435	ENSG00000119689.15	DLST
ENST00000334270.3	1759	1.1447832241362e-08	4.64056981317839e-07	-0.93165935864732	0.163227032871959	5.75250156662298	0.26555698643058	0.00742285543005764	-0.000972557600006951	0.0325417409602179	0.0325417409602179	ENSG00000125482.13	TTF1
ENST00000334351.8	997	1.05899704011182e-13	7.57379387644268e-12	-0.675454941203423	0.0908684556961858	7.07800174072568	0.142161686899931	0.00300269297980589	0.0036096490465645	0.00938292138110864	0.00938292138110864	ENSG00000189266.13	PNRC2
ENST00000334463.4	1255	1.0046045763954e-11	5.70775495739425e-10	-1.82638606594667	0.268355667464556	5.78677373446956	1.08712353567767	0.0459040956227723	0.0621180507677485	0.0311138913348625	0.0621180507677485	ENSG00000186871.7	ERCC6L
ENST00000334678.8	1699	5.7691606775769e-09	2.42121384905205e-07	-0.995751886674139	0.170993988026177	6.58047981894938	0.332543278673847	0.00473350582043527	0.0391249100912091	0.0129814961920966	0.0391249100912091	ENSG00000187051.9	RPS19BP1
ENST00000334815.4	1884	3.92348462152861e-08	1.48492647268299e-06	-2.05482822216309	0.37399533530451	4.83723792700838	1.28622185695369	0.0304637885236276	-0.00605610080573626	0.179344977720672	0.179344977720672	ENSG00000186603.5	HPDL
ENST00000334982.8	2553	4.37607068539669e-06	0.000122221443067578	-0.776417210072364	0.169055671736772	6.28555152702545	0.186831944791911	0.0256270582271218	-0.0181460087734406	0.0172426719924351	0.0172426719924351	ENSG00000173418.11	NAA20
ENST00000336023.9	925	1.97005195409977e-14	1.51862253551492e-12	-1.856473725915	0.242594875003559	9.97076394942104	1.06844212380277	0.000208547243926894	0.0429085968797586	0.0880698628230615	0.0880698628230615	ENSG00000123416.15	TUBA1B
ENST00000336053.10	1195	3.61921845033193e-12	2.15953767684074e-10	-0.674986564670839	0.0971021329843436	7.07135753987703	0.141648040075686	0.00473343288015907	0.00147404378214699	0.00940980346500464	0.00940980346500464	ENSG00000092199.17	HNRNPC
ENST00000336097.7	1375	9.60785312507928e-11	4.98238806713202e-09	-1.52865151834332	0.236158269052534	5.83377473043485	0.742880037487358	0.0543586481187292	-0.00204940045953697	0.0292974439441044	0.0292974439441044	ENSG00000239672.7	NME1
ENST00000336111.9	1590	1.53871863321837e-09	6.90042725930833e-08	-0.901783977349974	0.149295706023177	6.21547563955081	0.252374306235239	0.0148381363379584	-0.004325631720836	0.0185956754174799	0.0185956754174799	ENSG00000087263.16	OGFOD1
ENST00000336180.7	2441	2.45136412065304e-06	7.16067461118577e-05	-0.593826926644829	0.126020813516301	6.35339483600374	0.124846620169705	0.0071253963503824	0.016696471808583	0.0160710805344827	0.016696471808583	ENSG00000106683.15	LIMK1
ENST00000336219.3	2142	3.47354540056196e-07	1.15629169580612e-05	-1.17317665401824	0.230226278087543	6.34012264955599	0.476508005406477	0.012868328862457	0.0666378798206068	0.0162902139551649	0.0666378798206068	ENSG00000170779.10	CDCA4
ENST00000336273.8	886	9.34739712238852e-15	7.52265016269516e-13	-0.635449126514992	0.0820163686983845	7.56559170454886	0.122976453497806	0.00150467667914931	0.000792543047358855	0.00858535042255471	0.00858535042255471	ENSG00000147649.10	MTDH
ENST00000336292.10	2045	1.60864996325092e-07	5.60895730951801e-06	-0.764286204114796	0.145865363892693	6.66813897840626	0.186097821017685	0.0198401386313422	-0.0062678880343105	0.0120749179439795	0.0120749179439795	ENSG00000182253.14	SYNM
ENST00000336314.9	451	1.99413959352536e-22	3.15277449172356e-20	-0.969622832464373	0.0995292614542774	8.06432782963565	0.293937819833629	0.000866766080326736	0.0139923447481241	0.0100725327446842	0.0139923447481241	ENSG00000155506.17	LARP1
ENST00000336458.13	366	3.34645689167973e-25	6.51955634438064e-23	-1.27329245559423	0.122769783455956	8.61926683023803	0.504469006917741	0.00127727504374248	0.021331354550991	0.0156401278244692	0.021331354550991	ENSG00000132507.18	EIF5A
ENST00000336470.8	2269	8.84680686287509e-07	2.78013537483669e-05	-1.03384789504093	0.210315714875036	5.58546424440102	0.324235565391568	0.0243810622745607	-0.0199021568153079	0.0419679876105356	0.0419679876105356	ENSG00000130119.16	GNL3L
ENST00000336708.11	836	2.51918865338263e-15	2.14800422680527e-13	-0.879465562832156	0.111146445288411	6.91445924543612	0.23741633629838	0.00833945882534369	-0.00161641703024888	0.0101908396250308	0.0101908396250308	ENSG00000221926.12	TRIM16
ENST00000336714.8	2077	2.06349042869922e-07	7.08402125796676e-06	-5.29889967778074	1.02028959458804	1.95630265833042	8.43029852045423	0.288187557302632	-0.279691079929133	1.27329872793431	1.27329872793431	ENSG00000101310.16	SEC23B
ENST00000336767.5	173	5.64630754026541e-35	2.32719255983286e-32	-1.38505480943096	0.112258228405118	6.6379968525167	0.579452625626157	0.00653191491404807	-0.00160744230428591	0.0123709498529354	0.0123709498529354	ENSG00000113460.12	BRIX1
ENST00000336812.5	2699	8.48901112051113e-06	0.000224268413833614	-0.616109051638063	0.13837482435095	8.19783717134216	0.136854219470094	0.000689823898338785	0.0280315641228958	0.0109448323548328	0.0280315641228958	ENSG00000109606.13	DHX15
ENST00000337004.8	1705	6.29941347954308e-09	2.63444796918088e-07	-0.997344048221579	0.171701022426938	7.13561638280027	0.333786034479848	0.00353617336945888	0.0406856882842251	0.00916952451032297	0.0406856882842251	ENSG00000156471.12	PTDSS1
ENST00000337109.9	613	1.10388792490619e-18	1.28403955297734e-16	-0.945097932942054	0.107104729355527	6.56702144078122	0.271091228838209	0.00407372224932144	-0.000163474770814204	0.0131334123261597	0.0131334123261597	ENSG00000132313.15	MRPL35
ENST00000337198.10	932	2.32429251764614e-14	1.77823340856481e-12	-0.667556259072767	0.0874762841550795	7.19782615801204	0.134732615663566	0.00250067473839415	-0.00119666479414697	0.00897747569597617	0.00897747569597617	ENSG00000155096.14	AZIN1
ENST00000337227.9	3077	4.02526479331343e-05	0.000932783493085539	-0.599773840436262	0.146071659581635	5.9076173942274	0.110295743299413	0.00530660219132078	-0.00233517044392768	0.026698792408079	0.026698792408079	ENSG00000089050.16	RBBP9
ENST00000337288.9	130	1.18006203670658e-39	6.47254949733279e-37	-1.15358694243823	0.0875411581503247	8.17935080057157	0.401957793367736	0.000685626811505126	0.00272555223667564	0.0108095547439451	0.0108095547439451	ENSG00000084090.13	STARD7
ENST00000337344.8	2621	6.02855352171298e-06	0.0001640060970287	-0.913804505878195	0.201928547515049	5.84294115965546	0.262183735008298	0.0322043224445256	-0.0176141567953869	0.0289583850077804	0.0289583850077804	ENSG00000126226.21	PCID2
ENST00000337714.8	583	3.26757835509717e-19	3.98957888753166e-17	-0.990003795413289	0.110500176948955	6.59977882538856	0.302446932810241	0.00554568488364752	0.0049726630293865	0.0127697487749781	0.0127697487749781	ENSG00000121057.13	AKAP1
ENST00000337859.11	744	1.67364654956367e-16	1.60400125766247e-14	-0.663745561306701	0.0805182814066977	7.65712195826693	0.137083697523483	0.00104801754868245	0.00509729054779192	0.00867677291234979	0.00867677291234979	ENSG00000065548.18	ZC3H15
ENST00000337970.7	731	7.80908410342919e-17	7.61858818433986e-15	-0.781509932183772	0.0937725807442117	8.28460555706334	0.187815707613254	0.0015421869276177	0.00419328230074481	0.0116477584215269	0.0116477584215269	ENSG00000169813.16	HNRNPF
ENST00000338338.9	2642	6.61058408811097e-06	0.000178410706971485	-0.971434890581744	0.215593850389332	5.5897812726179	0.299354173883628	0.0280553021705673	-0.00774473980586963	0.0416657603179792	0.0416657603179792	ENSG00000175756.13	AURKAIP1
ENST00000338376.8	2478	2.9183019408098e-06	8.39736083888225e-05	-0.681057360909168	0.145634376632539	6.20508760597143	0.142055666517075	0.0130045295565584	-0.0093746197284246	0.0188095279291637	0.0188095279291637	ENSG00000137824.16	RMDN3
ENST00000338625.9	595	5.55783662924632e-19	6.66043668927361e-17	-1.19179474912872	0.133901480154321	6.52448120926623	0.447627944880257	0.0051016046068709	0.0217928049744063	0.0136373869302503	0.0217928049744063	ENSG00000102743.15	SLC25A15
ENST00000338961.11	1180	2.65272167183782e-12	1.60296327193834e-10	-1.24484698551761	0.177962577650631	6.62759572028149	0.50289802005855	0.0070315877517399	0.0404744308143456	0.0124768394680819	0.0404744308143456	ENSG00000148334.15	PTGES2
ENST00000339020.8	2109	2.66336720292443e-07	9.00468160442503e-06	-0.430640067200929	0.0836871489783484	7.18454128767669	0.0581045985980147	0.0014900775407816	0.00159659540217963	0.00901523081540482	0.00901523081540482	ENSG00000188725.8	SMIM15
ENST00000339276.6	313	2.70821868817925e-27	6.16954713552502e-25	-1.09665959242396	0.101336190833701	6.6206465583166	0.367954176175876	0.00285485769301869	0.00608951440601498	0.0125486776660077	0.0125486776660077	ENSG00000175793.12	SFN
ENST00000339399.5	2681	7.79281011654232e-06	0.000207257938287927	-0.500532024463196	0.111955845595292	6.41349293958	0.0902006258895152	0.00340061539856532	0.0154005516458698	0.015136397527109	0.0154005516458698	ENSG00000136938.9	ANP32B
ENST00000339594.9	540	2.17337579101982e-20	2.86982198894217e-18	-0.809451269948099	0.0874755101251602	7.5863784243574	0.202052628075422	0.00287844918477074	0.00398307650178675	0.00859949812271477	0.00859949812271477	ENSG00000009954.11	BAZ1B
ENST00000339812.2	1229	5.83143610542204e-12	3.38327681091141e-10	-1.79717835852838	0.26107707753721	5.2222141663952	1.02622616090953	0.0191883216808848	0.0524006098199909	0.0830535389421708	0.0830535389421708	ENSG00000124635.8	HIST1H2BJ
ENST00000339872.8	253	4.30769955040127e-30	1.21405616103483e-27	-1.12673423138197	0.0988588425041008	7.33869070194327	0.383267436836014	0.00597817539461733	-0.00296763991257244	0.00868143071725858	0.00868143071725858	ENSG00000189403.15	HMGB1
ENST00000339950.5	158	5.36006947921149e-36	2.41895186168162e-33	-1.12458109868389	0.0897775423217959	7.33597699271812	0.389076802781527	0.002157166300179	0.00993284435783378	0.00868538083295432	0.00993284435783378	ENSG00000162607.13	USP1
ENST00000339995.10	1104	7.43067066264698e-13	4.79924403015743e-11	-0.794818723310846	0.110833789928563	8.51287589068174	0.204261995665559	0.00336306789134553	0.0150631255935477	0.0141172163262238	0.0150631255935477	ENSG00000110321.17	EIF4G2
ENST00000340384.5	188	5.30699640188598e-34	2.01281952893659e-31	-1.31074550048471	0.107823830345649	8.58673705591841	0.529367304180765	0.000503648259787463	0.0169353193258236	0.0151456852694906	0.0169353193258236	ENSG00000188229.6	TUBB4B
ENST00000340385.6	1846	2.72645100867156e-08	1.05312493349034e-06	-0.615013662026296	0.110650735165916	8.54176111378908	0.128164843575008	0.000804988908264432	0.017560388880872	0.0145044209239001	0.017560388880872	ENSG00000117592.9	PRDX6
ENST00000340413.7	957	4.83359345002152e-14	3.60140592853014e-12	-0.755241157687882	0.100213304577017	6.64962026003058	0.179673784967877	0.00280915490772702	0.00788712395246976	0.0122549047136419	0.0122549047136419	ENSG00000120253.14	NUP43
ENST00000340611.9	1008	1.20091186192667e-13	8.49502176615269e-12	-1.03367178389837	0.139371195958932	6.08833889947138	0.340086302890677	0.00766328916680346	0.0167655806361791	0.021473206227731	0.021473206227731	ENSG00000106009.16	BRAT1
ENST00000340648.6	232	4.754795186237e-31	1.46136170672174e-28	-0.982781893281793	0.0848121692430803	7.19696376782243	0.294929066598313	0.00180978241787887	0.00465395716905796	0.00897987365969647	0.00897987365969647	ENSG00000160208.13	RRP1B
ENST00000340934.10	2730	9.55631058958517e-06	0.000249598230871715	-0.474383687910074	0.107157487711198	7.09051043030499	0.0747825205134858	0.00789048720920375	0.00119770717446809	0.00933360354965952	0.00933360354965952	ENSG00000162819.12	BROX
ENST00000341023.1	1136	1.23221359769195e-12	7.72750733243857e-11	-1.69525097603578	0.23871020451467	6.40640625078023	0.9305418356124	0.00972720813692256	0.0757466344722308	0.015241863618293	0.0757466344722308	ENSG00000196866.2	HIST1H2AD
ENST00000341068.8	72	4.56576367806505e-50	4.52162796251042e-47	-1.2694958751763	0.0853258681436179	7.58884762938153	0.485038930457528	0.00231932002250287	-0.000378073359210325	0.00860143563919024	0.00860143563919024	ENSG00000153107.13	ANAPC1
ENST00000341162.8	1636	2.51652883704491e-09	1.09681278848808e-07	-0.895309976212473	0.150210231220547	5.92898486623523	0.250280653361722	0.0078436655211275	0.00441466861643354	0.0260010048238678	0.0260010048238678	ENSG00000119616.11	FCF1
ENST00000341369.11	635	2.72258560407713e-18	3.05718494351363e-16	-0.879203171133699	0.100797792062288	7.63153899427931	0.239489540199439	0.00659669020691812	0.00289090399304905	0.00864360212003019	0.00864360212003019	ENSG00000187514.16	PTMA
ENST00000341446.9	430	3.93183687594679e-23	6.5198999209886e-21	-0.804249640305099	0.0811905432587389	7.55396363199198	0.197914463433515	0.0013087370558869	0.00352778576192767	0.00857911941608683	0.00857911941608683	ENSG00000184992.11	BRI3BP
ENST00000341469.7	1305	2.60636716483183e-11	1.42416849067127e-09	-1.29585270242989	0.194360829963089	5.60275911020741	0.505894452118175	0.0158864900447881	-0.0132312597951345	0.0407777082911231	0.0407777082911231	ENSG00000106785.15	TRIM14
ENST00000341590.8	2294	9.76291036561441e-07	3.03458832044363e-05	-0.521042467198813	0.106414289981527	6.78298120495695	0.0950343771221146	0.00539949635921107	0.0115865053091978	0.0110849968968002	0.0115865053091978	ENSG00000073712.15	FERMT2
ENST00000341657.9	1433	2.06086064769729e-10	1.02545434489468e-08	-0.738343767333798	0.116151401725766	6.64456608394347	0.179734833375632	0.00315287392680829	0.0170838482574822	0.0123050698311639	0.0170838482574822	ENSG00000185722.18	ANKFY1
ENST00000341712.8	2625	6.05416672422798e-06	0.000164451925373087	-1.04292101176843	0.230505823912083	6.29250364867142	0.363713568975597	0.0625828084213711	-0.0158224359974059	0.0171165938647113	0.0171165938647113	ENSG00000133030.21	MPRIP
ENST00000341923.10	2239	7.29819556982677e-07	2.32216515456411e-05	-0.744801036080228	0.150365956371441	6.24527119201656	0.167018129481319	0.0159131855190418	-0.0151637424222109	0.0180016957342051	0.0180016957342051	ENSG00000029725.17	RABEP1
ENST00000342192.8	818	1.63134769667541e-15	1.42202464747852e-13	-0.689367182304993	0.0865324598489427	7.13875099463274	0.151012002148862	0.0020728905298328	0.00848194514157248	0.00915890938143052	0.00915890938143052	ENSG00000185651.14	UBE2L3
ENST00000342456.11	1885	3.92979080594541e-08	1.48652415717311e-06	-0.834428869890241	0.151880630668903	6.12172902690384	0.221418845686066	0.0139413075022543	0.00173042251546425	0.0206602814563214	0.0206602814563214	ENSG00000006534.16	ALDH3B1
ENST00000343043.7	2070	1.9871007736498e-07	6.84484220117515e-06	-0.742230735786345	0.142721851929813	7.10757802649813	0.189715371965712	0.0153914054849065	0.0151628850425067	0.00926900487714056	0.0151628850425067	ENSG00000132676.16	DAP3
ENST00000343218.10	842	3.10930023585783e-15	2.63308247051789e-13	-0.803439999631256	0.101876137251347	6.75331643420903	0.206109246711748	0.00334975395770858	0.0122183670541742	0.0113207878828266	0.0122183670541742	ENSG00000113657.13	DPYSL3
ENST00000343255.9	586	3.4733854943595e-19	4.22638701859744e-17	-1.21832780078607	0.136087117450197	6.20116411989884	0.454906517457349	0.00888832677237949	0.00312383373622506	0.018891228531476	0.018891228531476	ENSG00000188529.14	SRSF10
ENST00000343380.6	675	1.13327180920635e-17	1.19713797160962e-15	-1.32014827334097	0.154231371879739	6.09740756721094	0.551382218367827	0.00465565820752328	0.0310253159003361	0.0212481473478429	0.0310253159003361	ENSG00000101412.13	E2F1
ENST00000343666.6	1981	8.85751019782153e-08	3.18816712339963e-06	-0.711628061020337	0.133046251993595	6.12584648852653	0.162523192135815	0.00598897277601214	0.00725958093192025	0.0205629849783028	0.0205629849783028	ENSG00000187713.7	TMEM203
ENST00000343788.10	2912	2.08729236775785e-05	0.000511099914116091	-0.49916224527828	0.117302483481424	6.29744745275012	0.080336116150948	0.00361201241028002	0.0033720276116854	0.0170277965360845	0.0170277965360845	ENSG00000165416.14	SUGT1
ENST00000343810.9	1212	4.76683508630681e-12	2.80440931513218e-10	-0.80772434802527	0.116852318557614	6.71773479524948	0.201548942562457	0.00886017932213835	-0.0015809845163837	0.0116215172062968	0.0116215172062968	ENSG00000187778.14	MCRS1
ENST00000343813.10	2180	4.83996064181166e-07	1.58306675965018e-05	-0.53728367738582	0.106761697787086	6.72857199603309	0.0911049868143384	0.00556928338552849	5.92938879338048e-05	0.0115278067860432	0.0115278067860432	ENSG00000116237.16	ICMT
ENST00000343815.10	2868	1.72651455223689e-05	0.000429244747673288	-0.671049481533499	0.156144893568043	7.24779107459342	0.164349695344763	0.00265004834942257	0.0339217933316406	0.00885091870771722	0.0339217933316406	ENSG00000143569.19	UBAP2L
ENST00000343818.11	1870	3.50209106100985e-08	1.33568312518081e-06	-0.528910545099218	0.0959165058031533	6.84031102801397	0.0845987602803235	0.00313408686231809	-0.00229052328084541	0.0106658772659114	0.0106658772659114	ENSG00000143811.19	PYCR2
ENST00000344034.5	974	7.41250979629342e-14	5.42650511822286e-12	-0.770086605632312	0.102947941770073	7.96325851890012	0.190627948509922	0.000903469482482296	0.0149939485895593	0.0095614326793719	0.0149939485895593	ENSG00000115241.11	PPM1G
ENST00000344420.10	2396	1.81357340616258e-06	5.39712179269686e-05	-0.498524316496479	0.104443238189821	6.84426118872492	0.0789967841182507	0.00572387568570431	-0.000175330839746326	0.0106387093196592	0.0106387093196592	ENSG00000213699.9	SLC35F6
ENST00000344517.5	391	3.24352740113986e-24	5.91499943250324e-22	-0.879087986163833	0.0865918515832727	7.22746653164455	0.233895579365593	0.00234774114903816	0.000223350276360287	0.00889948199189112	0.00889948199189112	ENSG00000135776.5	ABCB10
ENST00000344529.5	2540	4.03265063254121e-06	0.000113206346733354	-0.687446563627207	0.149130678340937	5.89453985744596	0.15168142995214	0.00622244828418141	0.00616079746492309	0.0271374905494606	0.0271374905494606	ENSG00000135845.10	PIGC
ENST00000344548.7	1593	1.58744427209294e-09	7.10553210152635e-08	-0.489943420637939	0.0811806809061387	7.74753109540394	0.0763504065218956	0.00104310494783621	0.00437819491963155	0.00884234948074026	0.00884234948074026	ENSG00000070831.16	CDC42
ENST00000344726.9	2167	4.44320670236998e-07	1.46201389342773e-05	-1.02194921856782	0.202409571735199	5.56865004867276	0.353687519093792	0.0182761726238148	0.0321906492441594	0.0431782794712249	0.0431782794712249	ENSG00000118418.14	HMGN3
ENST00000344768.9	2323	1.18922529416906e-06	3.65030221159839e-05	-0.907750837866144	0.186879046615623	5.97910312709031	0.270127063222151	0.0279326522679226	0.000721832892259761	0.0244530148280237	0.0244530148280237	ENSG00000139926.15	FRMD6
ENST00000344795.8	205	7.47775494955405e-33	2.60094555572196e-30	-1.02270433573227	0.0856661657649024	7.90270064064423	0.32213537745289	0.00169721279315645	0.00875044965086281	0.00931082514213316	0.00931082514213316	ENSG00000101084.18	RAB5IF
ENST00000344843.12	127	4.28382900627043e-40	2.40515073592997e-37	-1.6533042694612	0.124741016138936	6.45909596710965	0.831218577922953	0.00885388537773499	0.0051387092439713	0.0144865962833264	0.0144865962833264	ENSG00000242485.6	MRPL20
ENST00000344989.10	2809	1.32609488968522e-05	0.000336617550780045	-0.910033476942765	0.2089267263801	5.58041090694189	0.256707212666566	0.0231494163308746	-0.0128257489313678	0.0423261491629829	0.0423261491629829	ENSG00000188529.14	SRSF10
ENST00000345519.10	1865	3.30683310565227e-08	1.26429183788434e-06	-0.484022900267687	0.0876160577888835	7.37510395983309	0.0794953386940201	0.00172630881533157	0.00978855155836589	0.00863492236715188	0.00978855155836589	ENSG00000122705.17	CLTA
ENST00000345523.9	1825	2.17406185850397e-08	8.49420858952149e-07	-1.10480620127685	0.197373285549117	6.93375132338134	0.412926479332077	0.0114070532088277	0.0470272675638523	0.0100789376023216	0.0470272675638523	ENSG00000167747.14	C19orf48
ENST00000345728.9	298	7.08389508660515e-28	1.69500018542045e-25	-1.14391363999907	0.104522345723388	6.66460006061892	0.399438638286695	0.00427852763319955	0.00431786430920225	0.0121088535000797	0.0121088535000797	ENSG00000149781.12	FERMT3
ENST00000346213.8	834	2.26473073571354e-15	1.9362633139007e-13	-0.682870946915725	0.0861567371533945	7.10289648530935	0.144783964578677	0.00184805835563436	0.0042646235646203	0.00928641667974431	0.00928641667974431	ENSG00000108774.14	RAB5C
ENST00000346817.9	2034	1.50117993541403e-07	5.26254346680247e-06	-5.46803647477435	1.04105193279856	2.04087105682723	9.02015811441137	0.294626839675838	-0.23171278021012	1.33105685049958	1.33105685049958	ENSG00000003400.14	CASP10
ENST00000347635.9	351	1.08009598740915e-25	2.19416422467868e-23	-0.977915389400595	0.0933224659795427	7.11651720179758	0.295440493965416	0.00382722560167511	0.00685395104515261	0.00923639838307926	0.00923639838307926	ENSG00000093000.19	NUP50
ENST00000347703.7	708	4.03980677249158e-17	4.06856471900762e-15	-1.41455850913627	0.168164839210254	6.09171915688107	0.618055546609678	0.0210301798979541	0.00117333745045562	0.0213889398219617	0.0213889398219617	ENSG00000144354.14	CDCA7
ENST00000347869.7	2543	4.11497367883743e-06	0.000115381078724272	-0.809324505135671	0.175730410428978	6.01947723584727	0.206827549361548	0.0230302302845706	-0.010123101562547	0.0232915354397352	0.0232915354397352	ENSG00000003756.16	RBM5
ENST00000348165.10	2376	1.57384452545517e-06	4.72312331831043e-05	-0.390242191611858	0.0812729689188307	7.88004495852694	0.0458239211587195	0.000680751659907684	-0.000509213254267939	0.00922719155541415	0.00922719155541415	ENSG00000009335.18	UBE3C
ENST00000348367.9	1473	3.03956538916138e-10	1.47137250854557e-08	-0.706393887553636	0.112183937841847	6.35741049912612	0.152062095707912	0.00287214352763334	8.33544673300877e-05	0.0160057103369218	0.0160057103369218	ENSG00000119927.14	GPAM
ENST00000349139.6	318	5.35525258820702e-27	1.20078908977834e-24	-0.958650035669197	0.0890993375854757	6.93705144140956	0.28252618221766	0.00184777584188656	0.00668124284698238	0.0100602620953693	0.0100602620953693	ENSG00000065183.16	WDR3
ENST00000349693.3	2250	7.5667544084407e-07	2.39795491706425e-05	-2.07033597583762	0.418569132179669	4.87855959143332	1.44786699175895	0.0974063094803649	0.105068285400508	0.165393868140097	0.165393868140097	ENSG00000104356.11	POP1
ENST00000350028.5	1202	4.01192450119423e-12	2.37991900693139e-10	-0.746918167801446	0.107675354012204	6.45365719497332	0.170864412169189	0.00282944536703068	0.00154353882250516	0.0145615274254496	0.0145615274254496	ENSG00000100347.15	SAMM50
ENST00000350498.8	999	1.07718972654758e-13	7.68848210828318e-12	-0.706418701416973	0.0950627929101571	6.99504964347037	0.150772283605673	0.00380173247919731	-0.00247164611397131	0.00975366941462182	0.00975366941462182	ENSG00000106244.13	PDAP1
ENST00000350690.10	1983	9.13058853683574e-08	3.28314415043134e-06	-0.978102870926905	0.183054682047408	5.71351956683196	0.291348773463967	0.0159077538921045	-0.0104787468554401	0.0343557710371117	0.0343557710371117	ENSG00000183048.12	SLC25A10
ENST00000350721.9	485	1.07914351453633e-21	1.58654121980409e-19	-0.840854821585911	0.0878725331612469	6.98728812621954	0.215735132479825	0.00179000206901277	0.00274010191166684	0.00979237105724888	0.00979237105724888	ENSG00000175054.15	ATR
ENST00000351223.7	759	2.8076607313856e-16	2.63764744124795e-14	-1.64760106501152	0.201385882323635	6.09412536516614	0.815639409661608	0.0395051808284171	-0.0379268947865622	0.0213292295704864	0.0213292295704864	ENSG00000132780.17	NASP
ENST00000351288.10	781	5.54135923950837e-16	5.05916874793732e-14	-1.16298482697627	0.143596133075849	6.36929713522102	0.414959363770258	0.0151150639503283	-0.00361599965389126	0.015814710201177	0.015814710201177	ENSG00000136699.19	SMPD4
ENST00000351328.8	2240	7.29828917224583e-07	2.32216515456411e-05	-0.466790849684342	0.0942392457677436	8.08389979536309	0.0760253517361565	0.00142070561507375	0.011900847549236	0.0101857542969012	0.011900847549236	ENSG00000062485.19	CS
ENST00000351698.5	1510	5.72797170220522e-10	2.70481651823868e-08	-0.845928892326874	0.136489900302036	6.48198784723346	0.237034098723362	0.00201767085927581	0.0259265684674137	0.0141785840079125	0.0259265684674137	ENSG00000136827.12	TOR1A
ENST00000352456.7	2697	8.43265891223441e-06	0.000222944868771955	-0.579080597961879	0.130016688006783	6.49526413742906	0.107390097699555	0.0113512051676939	-0.00286396014420771	0.0140053035726857	0.0140053035726857	ENSG00000105323.16	HNRNPUL1
ENST00000352645.5	1541	9.59618562660924e-10	4.44027527527414e-08	-0.573057303615399	0.0936982720562094	6.74385464974949	0.104116778149392	0.00177023007569091	0.00522774015094267	0.0113988192037882	0.0113988192037882	ENSG00000100403.12	ZC3H7B
ENST00000352957.8	2197	5.19562830042443e-07	1.68624979669305e-05	-0.716568861612791	0.142772833715912	6.09442661049765	0.17850217848664	0.00504336214314682	0.0255327609277605	0.0213217701505727	0.0255327609277605	ENSG00000154719.13	MRPL39
ENST00000353703.9	2452	2.5496891238078e-06	7.41447933458365e-05	-0.646229814722558	0.137375414744716	7.93461933917419	0.147930297522445	0.00421543864102201	0.0240925682234022	0.00943792848423804	0.0240925682234022	ENSG00000166913.13	YWHAB
ENST00000354105.10	1491	4.18689951194238e-10	2.00229834204922e-08	-1.15535396740229	0.184948491092246	6.2681470557987	0.408968641175158	0.0337443253279746	-0.023099570106108	0.0175645912079731	0.0175645912079731	ENSG00000095485.18	CWF19L1
ENST00000354185.9	960	4.93651061312796e-14	3.66659325790079e-12	-0.943649796597775	0.125259030016642	8.97778443771745	0.270285931039395	0.000321026640952393	0.00360828517615907	0.0232137102601125	0.0232137102601125	ENSG00000165732.13	DDX21
ENST00000354283.8	305	1.16112057394468e-27	2.71450955424759e-25	-1.45376566243072	0.133381223683787	6.68091072446898	0.653195528587554	0.0147315976341173	0.00922483762683611	0.0119542286129594	0.0119542286129594	ENSG00000145833.16	DDX46
ENST00000354480.2	90	7.07958704474903e-46	5.60892082931983e-43	-1.25925757502732	0.0885675150369552	7.13887917286134	0.478309149132001	0.00260782961420727	0.000629991701910507	0.00915847746552467	0.00915847746552467	ENSG00000102317.18	RBM3
ENST00000354618.10	849	3.88999719297667e-15	3.2670478191756e-13	-0.851131727502274	0.108308209815766	7.33918470073616	0.231404367244496	0.00375952045576271	0.0138364820144813	0.00868071889974431	0.0138364820144813	ENSG00000054118.15	THRAP3
ENST00000354694.12	107	1.61881659281843e-42	1.07876727415257e-39	-1.34718244665852	0.0985785494325919	7.11249173590985	0.552316924489044	0.00532561773635807	0.00448283365563439	0.00925097787599289	0.00925097787599289	ENSG00000100029.18	PES1
ENST00000354817.8	2321	1.18144476013268e-06	3.62798179054697e-05	-0.465282516827912	0.0957622787702329	6.79951104618235	0.0707383071319605	0.00279632005319496	0.00444363118711272	0.0109593009997067	0.0109593009997067	ENSG00000197601.13	FAR1
ENST00000355057.2	2871	1.75214614585804e-05	0.00043516206473097	-1.43255141972252	0.333590672714342	7.75156342094029	0.749200355351112	0.00234732720667877	0.164576778176332	0.00885152182600347	0.164576778176332	ENSG00000197238.4	HIST1H4J
ENST00000355238.10	414	1.3070688698648e-23	2.25118934050338e-21	-0.986611787078158	0.0985115127113508	7.29119827860073	0.300821520840846	0.00579641764267255	0.00520442650780434	0.00876035956234538	0.00876035956234538	ENSG00000135316.17	SYNCRIP
ENST00000355296.8	403	7.97736433022915e-24	1.41145902283538e-21	-1.06268221809237	0.105593473658772	6.71955113311273	0.340943037660183	0.00511929256707647	-0.00242555673549153	0.0116056799519121	0.0116056799519121	ENSG00000103423.14	DNAJA3
ENST00000355674.9	2178	4.8103222950144e-07	1.57481735961298e-05	-0.661056743826639	0.131325481189279	7.01814680456897	0.148072063341334	0.0162269344834628	0.00498963773370064	0.00964263853093088	0.00964263853093088	ENSG00000171490.13	RSL1D1
ENST00000355693.5	843	3.20016216214258e-15	2.70681331921014e-13	-0.951355868382286	0.120686904842409	6.29404874975878	0.279559650686982	0.00475922814790898	0.00528608959629022	0.0170887653527519	0.0170887653527519	ENSG00000181924.7	COA4
ENST00000355697.6	1057	3.89724867878466e-13	2.62903897627305e-11	-0.996222117951906	0.137238022069916	6.14032137530046	0.2985145026929	0.00802546547591991	-0.00705427772101125	0.0202259465765742	0.0202259465765742	ENSG00000183605.16	SFXN4
ENST00000355904.9	2493	3.11719874274406e-06	8.91571356408433e-05	-0.462298818056281	0.0991431522538504	6.6532267578298	0.0658266768909509	0.00252466329911895	-0.000386391126517644	0.0122193836591263	0.0122193836591263	ENSG00000197265.9	GTF2E2
ENST00000355937.9	2707	8.73544128592839e-06	0.000230011781924608	-0.35605050942979	0.0800775992158863	7.68015808002569	0.0448762473341538	0.00090687458442799	0.00764894760880939	0.00871175825984218	0.00871175825984218	ENSG00000101166.16	PRELID3B
ENST00000355938.9	1010	1.26131338980811e-13	8.90462276701757e-12	-1.11300690304615	0.150199781024074	7.13646501617726	0.398707278932127	0.00629871904217557	0.0275412422873439	0.00916664069708835	0.0275412422873439	ENSG00000159199.14	ATP5MC1
ENST00000355943.8	2930	2.26697841912967e-05	0.000551688154258095	-0.453308586993421	0.106992399526471	6.64896282065871	0.0717191458723532	0.00490965573355097	0.00768102346615136	0.0122614046010971	0.0122614046010971	ENSG00000164209.17	SLC25A46
ENST00000356126.8	2869	1.73546702536036e-05	0.000431320114242924	-0.502703434517261	0.117004080152061	6.6682918340836	0.0799952306063973	0.00846147513075921	-0.00323396552605576	0.0120734570275857	0.0120734570275857	ENSG00000197170.10	PSMD12
ENST00000356244.7	271	3.47876544237675e-29	9.15313251303439e-27	-1.08550815105065	0.09679888409985	7.04536794895231	0.356475683505251	0.00453544597522453	-0.000813821342686321	0.00951958996923975	0.00951958996923975	ENSG00000100401.19	RANGAP1
ENST00000356260.10	1540	9.39363786096635e-10	4.34937632492432e-08	-0.955732350057002	0.156181076016849	6.23138021715803	0.30329833169058	0.0140282589480163	0.0225605338106548	0.0182750805943471	0.0225605338106548	ENSG00000198301.12	SDAD1
ENST00000356401.8	1167	2.30253950745955e-12	1.40685755818249e-10	-0.777146527333834	0.110786465987288	6.54415781990192	0.188191582751924	0.00501075168820722	0.00374495489655977	0.0133997098807217	0.0133997098807217	ENSG00000177479.19	ARIH2
ENST00000356493.10	202	5.09935842056218e-33	1.80002303376122e-30	-1.04835955639468	0.0875818349650422	7.22866363863259	0.330819936425945	0.0026093552722087	-0.00123109454629332	0.00889651145155714	0.00889651145155714	ENSG00000165283.16	STOML2
ENST00000356530.5	1150	1.55592126627131e-12	9.64725304088775e-11	-1.49542359170369	0.211534381931322	6.63727995640087	0.72458366927407	0.00525208286705991	0.06186810924154	0.0123781858840047	0.06186810924154	ENSG00000277224.2	HIST1H2BF
ENST00000356634.7	1301	2.51019217283181e-11	1.37576281853651e-09	-0.703813545297053	0.105475465091268	7.24413638515818	0.161956140446544	0.00444939397792633	0.0122382166264026	0.00885935891048898	0.0122382166264026	ENSG00000004487.16	KDM1A
ENST00000356661.7	118	5.67196789134658e-41	3.42740676715743e-38	-1.14936745014498	0.0857433431700565	7.29017478554045	0.400631670146749	0.0022655905515443	0.00313192133710259	0.00876229079542282	0.00876229079542282	ENSG00000198681.7	MAGEA1
ENST00000356674.7	277	9.69633618457362e-29	2.49598395416909e-26	-1.09798696065385	0.0987132641431457	8.28829187601532	0.373365779951114	0.000957382331595107	0.0136590804450966	0.0116802192512679	0.0136590804450966	ENSG00000122566.21	HNRNPA2B1
ENST00000356708.12	1000	1.07897266989125e-13	7.69350672539257e-12	-0.624617584024568	0.0840572874291187	7.71634767525719	0.120822829132723	0.00182182044032407	0.00290154362332278	0.00877662091458815	0.00877662091458815	ENSG00000165629.20	ATP5F1C
ENST00000356763.8	2313	1.12979834521804e-06	3.48288548237904e-05	-0.531115778245136	0.109113165703937	6.46187106789803	0.0890405789926955	0.00340989961800099	0.00210933541001747	0.0144486247769014	0.0144486247769014	ENSG00000196455.8	PIK3R4
ENST00000356936.5	2983	2.78031540969636e-05	0.000664591384421687	-1.65259284572185	0.394342801181712	6.30930022165751	0.890094755614286	0.216441586219766	-0.127971809351053	0.0168177810459925	0.0168177810459925	ENSG00000115053.16	NCL
ENST00000356948.11	623	1.62753490433484e-18	1.86275680286825e-16	-1.01784224839454	0.115920797999072	7.43382700007281	0.326926010475542	0.0108033349210753	0.0093531121920372	0.00858514276582923	0.0093531121920372	ENSG00000011304.20	PTBP1
ENST00000356950.1	551	5.70183614521329e-20	7.37865198726476e-18	-1.4820582424232	0.161976425127597	7.12192679248158	0.690432624936899	0.00323929279469721	0.0361152506509766	0.00921707259257098	0.0361152506509766	ENSG00000197903.7	HIST1H2BK
ENST00000357065.8	2641	6.6002158336656e-06	0.000178198330103632	-0.643541653051687	0.142812826118924	6.9477504113785	0.145108043018513	0.0205926127253793	0.00548774384307617	0.0100006422307315	0.0100006422307315	ENSG00000169813.16	HNRNPF
ENST00000357214.6	304	1.06928488085798e-27	2.50803582712821e-25	-0.921038579389577	0.0844460941884688	8.05612478317034	0.259934267730674	0.000670215631545251	0.00613059476030847	0.0100264986039864	0.0100264986039864	ENSG00000116560.11	SFPQ
ENST00000357266.8	1029	1.93738991581101e-13	1.3425038926821e-11	-1.4071892170024	0.191374983140165	5.63053858731513	0.618169661723125	0.0159592236338134	0.0141847938521603	0.0389773526240346	0.0389773526240346	ENSG00000096060.14	FKBP5
ENST00000357325.10	2100	2.43685998661182e-07	8.27418402311284e-06	-0.614916985438436	0.119112472665843	8.53126887308009	0.130462207067693	0.00495864541493171	0.016323026301925	0.0143616027574834	0.016323026301925	ENSG00000143321.19	HDGF
ENST00000357429.10	2884	1.86680093179491e-05	0.000461547758809654	-0.820453292370312	0.191683316765586	6.04059066636608	0.246034074199892	0.0272942572935299	0.0278194835958543	0.0227128880716912	0.0278194835958543	ENSG00000146540.15	C7orf50
ENST00000357481.6	1584	1.50670072975465e-09	6.78243616378949e-08	-6.35351833610563	1.05127244789563	2.48361198749287	12.1126590336533	0.0187448886216538	-0.0156193142664281	1.63901575093506	1.63901575093506	ENSG00000100813.14	ACIN1
ENST00000357500.4	1115	9.40428191187772e-13	6.01401719681192e-11	-1.15743036359373	0.162128812134076	5.8118314873479	0.404010178438157	0.00929962465506824	-0.00665379407063568	0.0301290029309415	0.0301290029309415	ENSG00000167272.10	POP5
ENST00000357602.7	2756	1.07503420629612e-05	0.000278135845594117	-0.833316438696489	0.189325413896872	7.03369159183374	0.223823093671188	0.0441948193425624	-0.0248220598792516	0.00957134917827058	0.00957134917827058	ENSG00000065150.19	IPO5
ENST00000357799.9	2453	2.55405798208057e-06	7.42415614978691e-05	-0.931054810901951	0.197938159590616	6.55556135814605	0.307074336297645	0.00446172047366433	0.0543075520595159	0.0132655824854984	0.0543075520595159	ENSG00000163535.18	SGO2
ENST00000357849.9	1668	3.88749557501458e-09	1.66183443933357e-07	-0.592961367410181	0.100691180994893	6.62230404167021	0.107754951799238	0.00267660773304652	0.000165888300644364	0.0125314631621729	0.0125314631621729	ENSG00000121022.14	COPS5
ENST00000357857.14	2779	1.18589800647345e-05	0.000304279494255426	-5.62832937006127	1.28495847364012	2.12102103045599	9.51759066953796	1.09113304910768	-1.07342902389557	1.38554436936165	1.38554436936165	ENSG00000188603.19	CLN3
ENST00000357997.10	1688	4.64991732395209e-09	1.96420441271967e-07	-0.628120971843567	0.107201791971473	6.72241497316825	0.122772862627479	0.00565751952646174	-0.000142424468252626	0.0115808167763807	0.0115808167763807	ENSG00000176915.15	ANKLE2
ENST00000358007.7	2139	3.41071016485578e-07	1.13696716968152e-05	-0.563406332238971	0.110488909096408	6.62388079209292	0.102184781563081	0.00579656482818804	0.00289940142304965	0.0125151337217833	0.0125151337217833	ENSG00000213782.7	DDX47
ENST00000358015.8	1715	7.09916014919544e-09	2.95159484127249e-07	-0.64495112863178	0.111418197378709	8.30080708973791	0.139685405145567	0.00144345152563289	0.0171775705350486	0.0117920747462323	0.0171775705350486	ENSG00000119318.13	RAD23B
ENST00000358056.8	2556	4.42237255656154e-06	0.000123369660709336	-0.39608653585302	0.0862844233201051	7.43358244018812	0.0490907311612134	0.002582216558503	-5.05065635032827e-05	0.00858528600302165	0.00858528600302165	ENSG00000197045.13	GMFB
ENST00000358171.7	1419	1.74583890989035e-10	8.77274824741518e-09	-0.668325656000909	0.104717446544667	6.61299687350545	0.146763955839003	0.00381983518886058	0.0121379161840009	0.0126287802273922	0.0126287802273922	ENSG00000149257.14	SERPINH1
ENST00000358227.5	1794	1.56519613285737e-08	6.22100028189864e-07	-0.837100449602075	0.148047760087007	5.90210307256694	0.235278817527856	0.00599452482857054	0.025327561059752	0.0268826840715992	0.0268826840715992	ENSG00000137038.8	DMAC1
ENST00000358337.9	3050	3.72326982378883e-05	0.000870439447591603	-0.51324462763469	0.124452701687205	6.84428294830405	0.0976121842874538	0.00289938963640318	0.0203333227994636	0.0106385602600709	0.0203333227994636	ENSG00000120314.18	WDR55
ENST00000358344.8	38	7.05357714847104e-65	1.32354806577521e-61	-1.42280618239396	0.0836506297302496	7.72578588704661	0.611124183798873	0.00170059523672698	0.00306309726494063	0.008795546544674	0.008795546544674	ENSG00000197451.12	HNRNPAB
ENST00000358359.7	1553	1.08593044063888e-09	4.98591011843623e-08	-0.768223444483943	0.126015966380069	6.76712871694102	0.196106206735675	0.00994703425801922	0.0138730014160349	0.0112093465772287	0.0138730014160349	ENSG00000145725.19	PPIP5K2
ENST00000358625.3	500	2.63459275734688e-21	3.75714003939723e-19	-0.875127592573603	0.0923490800141618	6.82701099122172	0.230819753466758	0.00203358559120377	-0.000702007489131732	0.0107589432779893	0.0107589432779893	ENSG00000196363.9	WDR5
ENST00000358675.6	1558	1.13483491870806e-09	5.19372715298841e-08	-0.591485787388624	0.0971370253371892	6.98058372578907	0.111945568349649	0.00432703062599789	0.00440914105503596	0.00982637191103872	0.00982637191103872	ENSG00000154380.17	ENAH
ENST00000358739.4	1164	2.21178693534788e-12	1.35489051235434e-10	-1.74670012076254	0.248802267212599	7.50703412703728	0.989571475365712	0.00315210504590885	0.0897017472092856	0.00856620375181766	0.0897017472092856	ENSG00000196747.4	HIST1H2AI
ENST00000358776.6	1577	1.37062929770372e-09	6.19729558931301e-08	-0.949777210570081	0.156757590724501	5.89440167381657	0.28511440531019	0.00971723935335617	0.00839698614002507	0.0271421740212692	0.0271421740212692	ENSG00000196177.12	ACADSB
ENST00000358823.6	2941	2.32819075393951e-05	0.000564593521094239	-0.621644001423461	0.146931539869469	7.2546404037488	0.120791570955517	0.0235478719867923	-0.0174738824820601	0.00883544412582784	0.00883544412582784	ENSG00000118200.14	CAMSAP2
ENST00000358901.11	338	5.50920079427522e-26	1.1622131758432e-23	-1.01136629184777	0.0959334737159209	8.33094225840073	0.31632448586163	0.00173276843460046	0.0100996727852231	0.0120720786342045	0.0120720786342045	ENSG00000165280.16	VCP
ENST00000358933.10	2638	6.4925668728401e-06	0.00017549127683889	-0.700270928835588	0.155281754246754	7.13927723382811	0.155514664097889	0.0270114975880503	-0.0165104326302848	0.00915713721487374	0.00915713721487374	ENSG00000038358.15	EDC4
ENST00000358994.8	1932	6.48191435313639e-08	2.39226926002089e-06	-6.67310227090698	1.23462330747123	2.64987139429215	13.3755212904058	0.534372428949439	-0.513831035186204	1.75206963807737	1.75206963807737	ENSG00000119383.19	PTPA
ENST00000359208.6	1141	1.27998594949303e-12	7.99895864528053e-11	-1.06826455993957	0.150534981501931	6.85312143868743	0.369549687793806	0.00511054862858762	0.0288806223550926	0.0105785511710608	0.0288806223550926	ENSG00000067334.14	DNTTIP2
ENST00000359303.3	274	5.4126988949309e-29	1.40856599271589e-26	-2.46235193745812	0.22034717216462	6.46944169682027	1.87721657070826	0.0112291258755242	0.0616001885458932	0.0143459287645693	0.0616001885458932	ENSG00000197153.4	HIST1H3J
ENST00000359321.2	150	3.59587378396131e-37	1.70933456194385e-34	-1.6505260346803	0.129566175440701	6.1447183316424	0.819920799880943	0.00505599843309911	-0.00174357026597793	0.0201250922943966	0.0201250922943966	ENSG00000196584.3	XRCC2
ENST00000359326.9	2693	8.31101514023454e-06	0.000220055188844888	-5.50199005549998	1.23445723030489	2.17049788760285	9.12234317469343	0.869640942617393	-0.818672438308349	1.41618603756063	1.41618603756063	ENSG00000000460.17	C1orf112
ENST00000359611.3	579	2.748717904969e-19	3.38505322100016e-17	-1.58276946637458	0.176287455149826	7.21607273558408	0.788840475318139	0.00334332940723261	0.0432725708575702	0.00892844963313826	0.0432725708575702	ENSG00000278677.1	HIST1H2AM
ENST00000359655.9	795	8.44496106314897e-16	7.5743333792047e-14	-0.895470648464448	0.111272089513759	6.51034415323258	0.246138801436093	0.00475908263489353	0.00221403831222159	0.0138131342222435	0.0138131342222435	ENSG00000156502.14	SUPV3L1
ENST00000359864.7	1873	3.58605488711732e-08	1.36518984341171e-06	-1.1931302658102	0.216534667559624	5.42489400681155	0.443175770988148	0.0144097864875228	0.00572499055054779	0.0559211068952127	0.0559211068952127	ENSG00000197905.9	TEAD4
ENST00000359995.9	281	1.60832935368128e-28	4.08115004394626e-26	-3.00829837339717	0.271561791096914	6.87825417043558	2.74351822278533	0.100205017538997	-0.0645044028263548	0.0104136920366489	0.0104136920366489	ENSG00000161547.16	SRSF2
ENST00000360003.7	196	1.41633083526671e-33	5.15255376927845e-31	-1.29289973986112	0.107064599863729	6.8429092250459	0.5123754629079	0.00654625935175973	0.00707691778326463	0.0106479834642107	0.0106479834642107	ENSG00000197771.12	MCMBP
ENST00000360079.7	1209	4.42485889732194e-12	2.6096785675322e-10	-1.04118134069151	0.150396674236236	8.10138621577516	0.329115554443062	0.0236377238542513	-0.018765249876985	0.0102910155777294	0.0102910155777294	ENSG00000196419.12	XRCC6
ENST00000360110.9	2379	1.66677772428772e-06	4.99570907324976e-05	-0.618193482296052	0.129055824801303	9.02661966902499	0.125470717308712	0.000363250494315501	0.0131639530590804	0.0246198583784014	0.0246198583784014	ENSG00000072274.13	TFRC
ENST00000360128.11	92	1.18549906798829e-45	9.18813321128664e-43	-1.515490373703	0.106860698088898	6.70172378792345	0.693189465761984	0.00536537874335898	-0.000145198835796964	0.0117634344507108	0.0117634344507108	ENSG00000198042.11	MAK16
ENST00000360244.8	525	8.87570700555223e-21	1.20547316633123e-18	-0.871691548379681	0.0932423097838889	7.22586976636345	0.237254862193328	0.00413772668299565	0.00748854273995288	0.00890346581775641	0.00890346581775641	ENSG00000117362.13	APH1A
ENST00000360310.6	2759	1.08459274489146e-05	0.000280303737157452	-0.956675115671709	0.217446788989161	7.28075339481506	0.278304514873877	0.0621441306743405	-0.0574737159365485	0.0087805283882042	0.0087805283882042	ENSG00000198604.11	BAZ1A
ENST00000360384.9	1611	1.85742922994174e-09	8.22111320991718e-08	-0.590010129837303	0.0981745354783115	8.42391638836702	0.113443182878681	0.00142047451267832	0.0098415215941862	0.013036884611895	0.013036884611895	ENSG00000165119.21	HNRNPK
ENST00000360403.6	1646	3.09671426651572e-09	1.34148307448139e-07	-1.13002369014251	0.190676646894338	5.85268374331993	0.395866796334542	0.0259331002124322	-0.0099571824004913	0.0286032752938699	0.0286032752938699	ENSG00000070785.16	EIF2B3
ENST00000360541.10	1336	5.31395388074442e-11	2.83612400832785e-09	-0.737042232561515	0.112322095782515	8.30252967584824	0.17810887961495	0.00143363734075866	0.017490742460706	0.0118076715416194	0.017490742460706	ENSG00000120705.13	ETF1
ENST00000360586.8	1156	1.72732062651125e-12	1.06544005149445e-10	-1.51935045805788	0.215361195912868	5.78822593720687	0.720554003852754	0.0385149052242856	-0.00348208080860265	0.0310557618332454	0.0310557618332454	ENSG00000198554.12	WDHD1
ENST00000360605.8	2832	1.4778149734581e-05	0.000372083753063053	-0.844847686318331	0.195026236805456	5.71581556762122	0.222812421320129	0.0228099271177205	-0.0119572553715975	0.034242922446026	0.034242922446026	ENSG00000105176.18	URI1
ENST00000360718.5	573	2.03371168024875e-19	2.53074655581949e-17	-1.12343096292902	0.124667217761581	8.89642334301799	0.381566226367826	0.00221486499028961	0.00145649479413285	0.0210980077863304	0.0210980077863304	ENSG00000161011.20	SQSTM1
ENST00000360760.9	2357	1.38119465281683e-06	4.17839217329025e-05	-0.615683692162102	0.127531492608775	6.46463437199078	0.116232282198342	0.00998543296233216	-0.00684498351228832	0.014410989448201	0.014410989448201	ENSG00000196141.14	SPATS2L
ENST00000360787.8	1922	6.10130872907664e-08	2.26351570040625e-06	-0.985351735855333	0.181939984742785	5.99948790700955	0.297004627181643	0.0257958577860907	-0.0186343400664547	0.0238573792862165	0.0238573792862165	ENSG00000122566.21	HNRNPA2B1
ENST00000360803.9	705	3.59604660797303e-17	3.63705684162992e-15	-0.744079957363651	0.0883141921241468	7.37460694239482	0.174314289772541	0.00306361865549087	0.00720862495382542	0.00863547614032019	0.00863547614032019	ENSG00000107937.19	GTPBP4
ENST00000360845.3	289	3.72269702642828e-28	9.18488542465197e-26	-1.05824425158367	0.0961834081458407	6.95043111269857	0.336553375259187	0.00389094749454324	-0.00315456442426709	0.00998592450928081	0.00998592450928081	ENSG00000130119.16	GNL3L
ENST00000360876.9	352	1.08378401575933e-25	2.19540157555975e-23	-1.34283501941622	0.12815068934839	7.66873003896879	0.560668885827729	0.0117168442268965	0.0129170545438048	0.00869379350105181	0.0129170545438048	ENSG00000106263.18	EIF3B
ENST00000360916.9	3038	3.53532676197896e-05	0.000829766094259868	-4.70213380804247	1.13690106035578	1.65791972346129	6.67963737561196	0.798718120399074	-0.74044478166009	1.14009791115808	1.14009791115808	ENSG00000163138.19	PACRGL
ENST00000360943.10	3051	3.72649618425364e-05	0.000870908174113476	-0.334575792661378	0.0811326070283872	7.27476155345214	0.0365379745536333	0.00108118952403452	0.0026134182798866	0.00879256036079955	0.00879256036079955	ENSG00000159202.18	UBE2Z
ENST00000361070.9	265	1.94374098830612e-29	5.23005688415773e-27	-1.16298468801369	0.103234714238357	6.88347906547857	0.415026533736203	0.00560563253094582	0.00597751543144782	0.0103804768048669	0.0103804768048669	ENSG00000168411.14	RFWD3
ENST00000361093.9	1053	3.6292228748491e-13	2.4592775917904e-11	-1.02618564421981	0.141178406048125	6.26218804311949	0.31883244134864	0.0122201069713348	-0.00857592143659294	0.0176769065300993	0.0176769065300993	ENSG00000159131.17	GART
ENST00000361219.10	149	1.93419537129692e-37	9.25609843992991e-35	-1.16868112114176	0.0913949104675183	7.77746616217935	0.411968338101275	0.00361538505100228	-0.000835798516842788	0.00891415943804626	0.00891415943804626	ENSG00000142864.14	SERBP1
ENST00000361256.10	1721	7.32147904683636e-09	3.03341511885892e-07	-1.1962629195932	0.206844975660625	5.50006693871164	0.474640131005318	0.015483618870676	0.041174680088351	0.0486936470633909	0.0486936470633909	ENSG00000198917.13	SPOUT1
ENST00000361272.9	1350	6.19421397314472e-11	3.27164617141564e-09	-0.610084222574725	0.0932996810240217	6.87633996331199	0.112111953814183	0.00263129454147235	-0.00206738676172017	0.0104259511773039	0.0104259511773039	ENSG00000198791.12	CNOT7
ENST00000361367.7	2981	2.74804624871396e-05	0.000657318650514257	-0.47358215483082	0.112935133758964	6.42057778470747	0.0825892305368467	0.00248370943321355	0.016647807222519	0.0150321878018173	0.016647807222519	ENSG00000198730.9	CTR9
ENST00000361383.11	1896	4.82311680754092e-08	1.81385823230431e-06	-0.680533282252163	0.124692068714552	6.32815148165383	0.154028056197839	0.00683018919914589	0.0120328004533148	0.0164919788013261	0.0164919788013261	ENSG00000132792.19	CTNNBL1
ENST00000361427.6	1481	3.45101493342959e-10	1.6615203836142e-08	-1.15262931092998	0.183626541375527	6.3398033984492	0.408364726935065	0.0342825163136602	-0.0220344808004248	0.016295543732647	0.016295543732647	ENSG00000198830.11	HMGN2
ENST00000361531.6	2995	2.88160625048265e-05	0.000686043579580683	-0.838725870822166	0.200526123270384	6.35163904626159	0.235643318958424	0.0442162912959419	-0.0134600499928116	0.0160997978748322	0.0160997978748322	ENSG00000143314.12	MRPL24
ENST00000361565.9	1125	1.03286541918098e-12	6.54643874215825e-11	-0.578322813835978	0.0811560986854046	7.63718621493172	0.101492378181757	0.00122905602498419	0.000214937826026171	0.00865041250576851	0.00865041250576851	ENSG00000198700.10	IPO9
ENST00000361611.10	2908	2.04130050139216e-05	0.000500525759804905	-0.476354033280735	0.111811670860752	7.5483894216485	0.0755442693350003	0.0101762147765273	-0.000838314991335281	0.00857655983448237	0.00857655983448237	ENSG00000100804.18	PSMB5
ENST00000361627.8	685	1.71934833497761e-17	1.78972866682108e-15	-1.49412862536989	0.175545642126109	6.35661461964472	0.691644513899748	0.0302057765024529	-0.00280776505891401	0.0160186322017492	0.0160186322017492	ENSG00000198826.11	ARHGAP11A
ENST00000361723.7	2377	1.58125424909494e-06	4.74336360864389e-05	-1.16533970616044	0.242744566323922	5.54335435906913	0.464828865428689	0.0432859387524703	0.0284939065006078	0.0451014479672132	0.0451014479672132	ENSG00000166801.15	FAM111A
ENST00000361729.3	2214	5.96233110523601e-07	1.91849303758009e-05	-1.97399590761029	0.395397553420924	4.7370721914769	1.18116977141548	0.0170061396345965	-0.0017913665885502	0.217502698242282	0.217502698242282	ENSG00000007968.7	E2F2
ENST00000361735.4	1294	2.21310746451276e-11	1.21950088600941e-09	-0.813508001489686	0.121578344054643	6.36241585249906	0.203392917864945	0.0062471122447223	-0.000179190596444704	0.0159248283698813	0.0159248283698813	ENSG00000010165.20	EEF1AKNMT
ENST00000361804.4	404	8.04815021024461e-24	1.4204586697804e-21	-0.930730051545693	0.0924900300582856	7.52370587917876	0.270142815447293	0.00159716404006222	0.0112344444502117	0.00856854944038771	0.0112344444502117	ENSG00000108055.9	SMC3
ENST00000361813.5	1709	6.81226548044477e-09	2.84225733070587e-07	-0.572180518775631	0.0987286115745465	7.38645897068745	0.10991397031203	0.00149783390553336	0.0131231742096232	0.00862287869167818	0.0131231742096232	ENSG00000198952.8	SMG5
ENST00000361891.9	1247	7.93402400299282e-12	4.53670928235285e-10	-0.741357380463933	0.108389793610923	8.59684329999439	0.178981246501325	0.000974321483280007	0.0166481995552476	0.0152964703926809	0.0166481995552476	ENSG00000143621.17	ILF2
ENST00000362034.7	768	3.68688799232813e-16	3.42304507037715e-14	-1.12888479867143	0.138540212990409	6.18038453996506	0.387006443945868	0.00945750297385404	-0.00359228129330535	0.0193325829492876	0.0193325829492876	ENSG00000197345.13	MRPL21
ENST00000366514.5	713	4.84151415592404e-17	4.84178576962142e-15	-1.01491365362105	0.120960107569491	6.32803103524592	0.310838743790216	0.00545299253729887	-0.00317320941444076	0.0164940288975353	0.0164940288975353	ENSG00000162851.8	TFB2M
ENST00000366535.4	124	2.29891519312853e-40	1.32195039460352e-37	-1.23669073894526	0.0929806931100696	6.98451677153927	0.467939111221357	0.00316175249536938	0.00823564260897	0.00980636144147403	0.00980636144147403	ENSG00000035687.10	ADSS
ENST00000366553.2	77	2.14084694862015e-49	1.98247988083651e-46	-1.41068179168702	0.0954811447270631	8.33022962967946	0.607946914017255	0.000491757933111423	0.0131832155644741	0.0120652799172099	0.0131832155644741	ENSG00000203668.2	CHML
ENST00000366554.3	1457	2.55512009350144e-10	1.25044806552524e-08	-1.0157938454207	0.160634963323989	6.29905335731445	0.332846628012754	0.0217062821055501	0.00741307676242776	0.0169991050575988	0.0169991050575988	ENSG00000054277.14	OPN3
ENST00000366560.3	386	1.5683553149771e-24	2.89715045023645e-22	-0.854168062832969	0.0835556457330404	7.87630547246015	0.225891700494864	0.00125841457667209	0.00750505620547401	0.00921390432412595	0.00921390432412595	ENSG00000091483.6	FH
ENST00000366600.8	1670	3.91564968972883e-09	1.67086466473025e-07	-0.64542142126383	0.109621663801619	6.33276020933342	0.129912912758221	0.00161152791821493	0.00456630889472901	0.016413835843738	0.016413835843738	ENSG00000162885.13	B3GALNT2
ENST00000366695.3	2413	2.00567639727345e-06	5.92471600726478e-05	-1.0027337016288	0.210975179186468	6.03849701888572	0.35505509439397	0.00308940020473963	0.0636763891444038	0.0227694121153686	0.0636763891444038	ENSG00000181218.5	HIST3H2A
ENST00000366794.10	155	1.24534648403166e-36	5.72891520628344e-34	-1.10390578288001	0.0873234398116993	8.15677852234444	0.36860946466609	0.000787150950904107	0.00299668832823336	0.0106509237599171	0.0106509237599171	ENSG00000143799.13	PARP1
ENST00000366837.5	2725	9.35121293102327e-06	0.00024468949975548	-4.12757097193189	0.931383435188279	1.370638305406	5.158448496658	0.225606632124631	-0.16636180942766	1.07560602289005	1.07560602289005	ENSG00000143819.12	EPHX1
ENST00000366843.6	1381	1.0608618228929e-10	5.47745774218361e-09	-0.666843760938103	0.103258338880682	7.19921435486242	0.146198921908699	0.00376181384071096	0.0122316129818856	0.00897363105548625	0.0122316129818856	ENSG00000154380.17	ENAH
ENST00000366932.4	320	7.96580395366345e-27	1.77498026597506e-24	-1.06143850845817	0.098990006322167	6.67889139880825	0.3490862267452	0.00272540594793857	0.0111379872693472	0.0119731260795554	0.0119731260795554	ENSG00000067533.6	RRP15
ENST00000366955.8	1385	1.0841296651151e-10	5.58142827735502e-09	-1.20932310393681	0.187354599461754	8.37744056294173	0.480860806041973	0.000729138194340617	0.0519234807148708	0.0125348858670725	0.0519234807148708	ENSG00000117724.13	CENPF
ENST00000366962.8	2181	4.86410950965566e-07	1.58950716991974e-05	-0.728666066084282	0.144818050623917	6.08522973029998	0.171276679694311	0.00990728804392111	0.00508072312543963	0.0215511136358459	0.0215511136358459	ENSG00000174606.14	ANGEL2
ENST00000366991.5	120	7.14083258390225e-41	4.24308272135472e-38	-1.75733710020458	0.131265579222275	6.65728239027984	0.946731152163413	0.0136662672284264	0.0116600415675461	0.0121797112044128	0.0121797112044128	ENSG00000143476.18	DTL
ENST00000367034.5	663	7.84599660994343e-18	8.43817409163508e-16	-0.866106533450595	0.100688722369762	6.65546247189684	0.231302535921739	0.00300985000636013	0.00481562216363631	0.0121974782123223	0.0121974782123223	ENSG00000112110.10	MRPL18
ENST00000367142.5	2996	2.90619669389254e-05	0.000691667052941634	-0.654407616524068	0.156530826040746	9.3371795663629	0.132636150741322	0.00019287888598402	0.00500881132890231	0.0365599703655133	0.0365599703655133	ENSG00000069275.13	NUCKS1
ENST00000367287.5	1663	3.7820539751014e-09	1.62088027383102e-07	-0.880524989810286	0.149407289566247	7.76736157808754	0.259384323114759	0.00160537149692251	0.0318784357663761	0.00888895661489738	0.0318784357663761	ENSG00000134375.11	TIMM17A
ENST00000367350.5	1102	7.35706320753467e-13	4.76032699591699e-11	-0.823363796020869	0.114792457575091	7.08933079141366	0.217944943809742	0.0104277796576429	0.00778042238032443	0.00933818281655087	0.00933818281655087	ENSG00000118193.12	KIF14
ENST00000367409.9	1550	1.05787864334833e-09	4.86337709769886e-08	-1.07271254506855	0.175842310181146	7.87644796780983	0.382318282964041	0.00253960816833762	0.0438411689064258	0.00921440797575209	0.0438411689064258	ENSG00000066279.18	ASPM
ENST00000367439.7	1833	2.3558671165476e-08	9.16436164093345e-07	-0.972041646604969	0.174088616118657	5.72102377807791	0.294219774914359	0.0114704930028073	0.00197986461470539	0.0339897763903563	0.0339897763903563	ENSG00000023572.9	GLRX2
ENST00000367549.4	47	2.38322862604439e-61	3.61561136066956e-58	-1.60103706531602	0.0968796987424054	8.42190520737705	0.778392702680822	0.00106420253608541	0.0106817941215406	0.0130143115065434	0.0130143115065434	ENSG00000135829.17	DHX9
ENST00000367569.3	1379	1.01431611501786e-10	5.24472779298285e-09	-0.611351993401916	0.0945662379895062	6.73691420854067	0.119865324266974	0.00195721767200127	0.00771771522303047	0.0114569423792306	0.0114569423792306	ENSG00000169976.6	SF3B5
ENST00000367576.6	300	8.08594173942809e-28	1.92186663262727e-25	-1.28343954214998	0.117399879682877	6.33930642485117	0.497086028201845	0.00437025157757732	-0.000719113208077729	0.0163038460467535	0.0163038460467535	ENSG00000135521.9	LTV1
ENST00000367627.8	1184	2.85592698612811e-12	1.71992413698377e-10	-1.23585385901703	0.176938872406757	7.42773057616701	0.495769265736474	0.00227446436820064	0.0446865824846613	0.00858887270670175	0.0446865824846613	ENSG00000186283.14	TOR3A
ENST00000367875.1	693	2.4242727787359e-17	2.49437729025952e-15	-0.828824516210587	0.0978377750340249	6.91667069901852	0.215643270077067	0.00418057117406497	0.00776723692037797	0.0101777741613477	0.0101777741613477	ENSG00000143157.11	POGK
ENST00000367876.8	2537	3.98806899238737e-06	0.000112087217750567	-0.812390709979724	0.176147040433911	6.04185682333655	0.199264925075348	0.023862874864913	-0.0222737181437368	0.0226787949155259	0.0226787949155259	ENSG00000143157.11	POGK
ENST00000367879.9	732	9.37914192391523e-17	9.13620677244332e-15	-0.978501498288221	0.117715984985334	7.83458056184729	0.303868018390968	0.00161185365531927	0.0191737260262817	0.00907540790716065	0.0191737260262817	ENSG00000143179.16	UCK2
ENST00000367943.4	1692	5.2412953565657e-09	2.20877851125627e-07	-0.858269516252074	0.146980963895902	5.95165410581474	0.231088115582458	0.00711934765300518	0.00550583587722933	0.0252857579686477	0.0252857579686477	ENSG00000081721.11	DUSP12
ENST00000367993.7	1052	3.63180088656358e-13	2.4592775917904e-11	-0.717943408089972	0.0987730089601286	7.23484087580006	0.165744618435392	0.00575275813537611	0.00813698845142214	0.00888140281318037	0.00888140281318037	ENSG00000158864.12	NDUFS2
ENST00000368232.8	74	6.72774687057685e-50	6.48263868729205e-47	-1.72594156635346	0.116207454212637	6.47930127720683	0.900120660842488	0.00604213631601076	0.0020308308121079	0.0142141223058623	0.0142141223058623	ENSG00000160818.16	GPATCH4
ENST00000368299.7	1842	2.66025218218079e-08	1.02978621931715e-06	-0.71796269079283	0.129073286559078	7.41994038552716	0.162041770316795	0.0163957475953528	-0.00714494421328856	0.00859412235938997	0.00859412235938997	ENSG00000160789.20	LMNA
ENST00000368300.9	740	1.27605759802219e-16	1.22956771580235e-14	-0.796592475227066	0.0962557518700182	7.67784416565109	0.20148607519819	0.0040993477783857	0.00979840687370809	0.00870802376581796	0.00979840687370809	ENSG00000160789.20	LMNA
ENST00000368309.4	1706	6.38017624188543e-09	2.66665935962133e-07	-0.539672315924594	0.0929431898412193	6.86915037747324	0.0880280824547375	0.00248522448238684	-0.00166744962974503	0.0104724303244046	0.0104724303244046	ENSG00000160803.8	UBQLN4
ENST00000368608.3	1801	1.70141606161032e-08	6.73613386213562e-07	-0.584688913114188	0.103669948507152	6.65105038091517	0.112262122608136	0.00388039548331123	0.00824933585736574	0.0122407918519019	0.0122407918519019	ENSG00000189241.7	TSPYL1
ENST00000368759.5	1754	1.06308549362928e-08	4.32167890751094e-07	-0.938053787905504	0.163985553261206	5.8266102467155	0.278467721562879	0.0107710551170374	0.00733425596011318	0.0295658374005382	0.0295658374005382	ENSG00000107949.17	BCCIP
ENST00000368805.5	2391	1.79354317903798e-06	5.34867431359784e-05	-6.38837174645512	1.33776806737258	2.51319551600649	12.2856199315125	1.02222864286931	-0.969438817568416	1.66220646025335	1.66220646025335	ENSG00000009413.15	REV3L
ENST00000368814.8	710	4.42389641606875e-17	4.44283816973756e-15	-1.44661090591998	0.172193438175317	5.7347909257846	0.636612328945376	0.0111365177940676	-0.000127274034833929	0.0333393524318876	0.0333393524318876	ENSG00000159445.13	THEM4
ENST00000368830.8	604	6.989641478865e-19	8.25148006637401e-17	-0.783914951632391	0.0883278590716736	6.99176531784877	0.186317875851857	0.001932755972592	0.000518594569926188	0.00976996005968616	0.00976996005968616	ENSG00000143436.11	MRPL9
ENST00000368858.9	1610	1.84704271059914e-09	8.18021946810937e-08	-0.783317091798071	0.130320069166862	7.30837535075622	0.204455684404082	0.00448623873453398	0.0209887419069495	0.0087294042448578	0.0209887419069495	ENSG00000154473.18	BUB3
ENST00000368865.9	861	5.00467591476263e-15	4.14463892481109e-13	-0.692725928102824	0.08850698209191	7.15119509648577	0.152108067358924	0.00263246692300097	0.00755166297593534	0.00911776189552554	0.00911776189552554	ENSG00000154473.18	BUB3
ENST00000368884.7	1093	6.37106287943179e-13	4.15628790077772e-11	-0.606563757324841	0.0843352027006874	7.92918275150025	0.115697851602947	0.0012531375564966	0.00539933005967698	0.00941550206535244	0.00941550206535244	ENSG00000159352.15	PSMD4
ENST00000368885.8	370	3.8412259831766e-25	7.41444526143239e-23	-0.973904629685783	0.0940225745630165	7.52471699766808	0.293480186962761	0.004691595651135	0.00647480265604213	0.00856877114005198	0.00856877114005198	ENSG00000123505.16	AMD1
ENST00000368921.4	2573	4.81687232360187e-06	0.000133487082845747	-0.432581536699437	0.0946027715396251	7.89250253977789	0.0668776570275475	0.000754452120429488	0.0126700744540383	0.00927251028457274	0.0126700744540383	ENSG00000213190.3	MLLT11
ENST00000369023.8	2849	1.58662438471084e-05	0.000397096051693303	-0.700893733303399	0.162382795200208	6.00326484481696	0.157617600571417	0.0158031608690071	-0.00300066967372712	0.0237490973965421	0.0237490973965421	ENSG00000107672.15	NSMCE4A
ENST00000369046.8	1798	1.62427088265408e-08	6.44143554042082e-07	-0.785254701043639	0.139035004684572	6.02915666096717	0.192091140862033	0.00597223291907747	0.00290733859178866	0.0230238658723811	0.0230238658723811	ENSG00000130348.11	QRSL1
ENST00000369063.7	2255	7.7466537978168e-07	2.4495228487784e-05	-1.20682984667477	0.244216262337164	5.29295770101557	0.446002139784346	0.0173081545236721	-0.00596983435263102	0.0721542196612293	0.0721542196612293	ENSG00000130347.12	RTN4IP1
ENST00000369075.8	2877	1.78841824455839e-05	0.000443179301452123	-0.378314402393281	0.088189484167401	7.04861594202535	0.0502520521681722	0.00216061518978888	0.00698377987360732	0.00950546248677953	0.00950546248677953	ENSG00000107651.13	SEC23IP
ENST00000369077.3	669	9.63722577152049e-18	1.02716404545964e-15	-0.928274077616031	0.108213198832591	7.37900351866588	0.272559944634065	0.00371991734595015	0.0138452272564225	0.00863065501628095	0.0138452272564225	ENSG00000197771.12	MCMBP
ENST00000369085.7	2853	1.63052038403245e-05	0.00040751007873484	-0.43851472731046	0.101737077203949	6.53808058662103	0.0663618573809587	0.00205338201749179	0.00878825243314424	0.0134722672995117	0.0134722672995117	ENSG00000151929.9	BAG3
ENST00000369155.3	2777	1.16103984465357e-05	0.000298115898751091	-0.832140740143904	0.189779434861224	8.32408922809192	0.250956944097668	0.000566706440207987	0.0534576444041604	0.0120070578065572	0.0534576444041604	ENSG00000184678.10	HIST2H2BE
ENST00000369158.1	1074	4.75250576397727e-13	3.15078501852732e-11	-1.60381796865469	0.22176089844368	8.00367246667274	0.830683098268154	0.000710422303706871	0.0730564218141154	0.009751415030697	0.0730564218141154	ENSG00000203811.1	HIST2H3C
ENST00000369159.2	1992	9.65980264386067e-08	3.45774381384459e-06	-1.35367056878788	0.253828623295169	8.48748938061868	0.627041966645452	0.00972210647081206	0.086921348535069	0.0137920909410762	0.086921348535069	ENSG00000203812.2	HIST2H2AA3
ENST00000369162.7	1999	1.02730111205655e-07	3.66436610775789e-06	-0.656007711220852	0.12326738202328	7.66608785736425	0.147337652119414	0.00185600308176952	0.0209362681245405	0.00868981082585416	0.0209362681245405	ENSG00000112249.14	ASCC3
ENST00000369163.3	968	6.13064283457933e-14	4.51590244500873e-12	-1.97515769003973	0.263169761395164	7.19738761841569	1.25348435813227	0.00344603858814027	0.100441446381041	0.00897869418445099	0.100441446381041	ENSG00000278828.1	HIST1H3H
ENST00000369167.2	310	1.79704031482195e-27	4.13342460026014e-25	-1.65730399459337	0.152613097863335	7.3197843642856	0.851945868315877	0.00512931194497419	0.0298068245141918	0.00871035608801547	0.0298068245141918	ENSG00000203814.6	HIST2H2BF
ENST00000369307.4	510	4.12430904990011e-21	5.76626926458976e-19	-1.04674353753046	0.111008467148376	6.64784328512311	0.33655672811551	0.00621182905298146	0.0036070685807409	0.0122724906149666	0.0122724906149666	ENSG00000265241.6	RBM8A
ENST00000369393.8	1331	4.82038450890613e-11	2.58236436531212e-09	-0.616239110288384	0.0937049067413744	7.35932371035235	0.12049836361605	0.00451731729010791	0.00369914683657338	0.0086535970310066	0.0086535970310066	ENSG00000112159.12	MDN1
ENST00000369405.7	1027	1.81778817909515e-13	1.26207953575658e-11	-1.07080233509403	0.145458697167694	6.09124065452926	0.348343279773417	0.010336507842746	-0.00488902344203481	0.0214008410298386	0.0214008410298386	ENSG00000023041.11	ZDHHC6
ENST00000369466.9	1578	1.41042897664301e-09	6.37320834921123e-08	-0.761254281032838	0.125738102504743	6.26225619172194	0.176879308892665	0.00603948967671912	-0.00225588370744598	0.0176756159555208	0.0176756159555208	ENSG00000116830.12	TTF2
ENST00000369541.4	2672	7.61039536715307e-06	0.000203088185351603	-0.632856558931961	0.141393252678106	6.00659054835857	0.126954816437149	0.00633379508278649	0.00216944139494817	0.0236542827715556	0.0236542827715556	ENSG00000116752.6	BCAS2
ENST00000369550.10	58	7.12725571153427e-55	8.76210071129724e-52	-1.31979899104684	0.0845951866251484	7.5914597173289	0.525158744620421	0.00213097363995163	0.00111644084747716	0.00860354476026391	0.00860354476026391	ENSG00000130826.18	DKC1
ENST00000369622.7	297	6.95775387504581e-28	1.67042317274837e-25	-1.47072503228041	0.134363957396428	6.62866525927864	0.666180563483288	0.0146146486752167	0.00697401046281861	0.0124658608956269	0.0124658608956269	ENSG00000135316.17	SYNCRIP
ENST00000369660.9	1606	1.76899048706591e-09	7.8540534053392e-08	-0.48938142200097	0.0813234970390004	7.56286953423573	0.0774404512420711	0.00133648316315159	0.00565376481455309	0.00858378359282686	0.00858378359282686	ENSG00000102178.13	UBL4A
ENST00000369702.5	1254	9.61343668571404e-12	5.46631969248927e-10	-1.1862610366327	0.174138379681834	5.78588448529086	0.429450909974998	0.0143367116008987	-0.00522879176948238	0.0311495513164231	0.0311495513164231	ENSG00000064703.12	DDX20
ENST00000369705.4	2002	1.07232371936886e-07	3.81922929499885e-06	-0.550091699017748	0.103517039164853	7.96027294409344	0.103639196075419	0.000908029950805668	0.015165636145381	0.00954813257678851	0.015165636145381	ENSG00000065833.9	ME1
ENST00000369721.8	1837	2.43320490770698e-08	9.44459677404131e-07	-0.695825717530463	0.124744993943127	7.36677386121179	0.163925604969679	0.00313349449860487	0.0202084757722014	0.00864449903984248	0.0202084757722014	ENSG00000116459.11	ATP5PB
ENST00000369797.8	683	1.61794819978704e-17	1.68910949396215e-15	-1.25247334605433	0.147031799607867	7.36540050522355	0.477558374141825	0.023781386856229	-0.0150919751451429	0.00864613828766279	0.00864613828766279	ENSG00000148843.15	PDCD11
ENST00000369798.7	2369	1.51116135418706e-06	4.54841068800988e-05	-1.06764531997892	0.221975035156139	6.30481640968367	0.401087458260952	0.0105616485384707	0.0633477258103829	0.0168967538517688	0.0633477258103829	ENSG00000112742.10	TTK
ENST00000369888.6	588	3.98116931033281e-19	4.82777715142807e-17	-1.45684338963117	0.163003675083058	5.76021135755086	0.637647009629291	0.00764732905865372	-0.00648581523905028	0.0322079680772209	0.0322079680772209	ENSG00000196700.9	ZNF512B
ENST00000370007.5	751	2.02656589916747e-16	1.92413122335868e-14	-0.961024070827366	0.116905793798328	7.68874577351452	0.2825002889177	0.0117743967701212	-0.00498675988909608	0.00872605016530445	0.00872605016530445	ENSG00000166197.16	NOLC1
ENST00000370010.6	3062	3.82849934151734e-05	0.000891532714067774	-0.587973254446549	0.142795376907717	6.2198946217099	0.106803919647727	0.0120800013839319	-0.00821730730344729	0.0185057781153934	0.0185057781153934	ENSG00000112701.18	SENP6
ENST00000370078.1	859	4.63044252584639e-15	3.84364463169908e-13	-1.36116874388584	0.173694597744064	5.70702547363581	0.564297996537643	0.0105755841976764	4.28047497011419e-06	0.0346791357305318	0.0346791357305318	ENSG00000198890.8	PRMT6
ENST00000370110.5	413	1.24957518594572e-23	2.15737794330929e-21	-1.11535264377876	0.111316640772754	6.67178417485152	0.384524912683907	0.00654690358446697	0.00760491727632049	0.0120401881849285	0.0120401881849285	ENSG00000107833.10	NPM3
ENST00000370211.8	2168	4.54221760757179e-07	1.49390352532426e-05	-1.2475090659749	0.247290789380168	5.5269199692164	0.470900845338796	0.0453097986185922	-0.0402883180786816	0.0464193031498074	0.0464193031498074	ENSG00000213397.10	HAUS7
ENST00000370238.8	409	9.7723505246056e-24	1.70368626358552e-21	-1.11752560929198	0.111264017085097	7.46716624082883	0.389514664024515	0.00310503316725759	0.0154644890796117	0.00857060676013156	0.0154644890796117	ENSG00000023909.10	GCLM
ENST00000370339.8	1488	4.03812178761357e-10	1.93504190822579e-08	-0.59739661342058	0.095544521944932	6.70866994838562	0.113438806354542	0.00199178035513304	0.00597570994065386	0.0117013531553954	0.0117013531553954	ENSG00000149658.18	YTHDF1
ENST00000370397.8	2861	1.68719225667426e-05	0.000420494780391128	-0.360189043364572	0.0837120743763718	7.10700946962087	0.0428309084676991	0.00124045994804312	0.00364712052662383	0.00927110714654969	0.00927110714654969	ENSG00000213341.11	CHUK
ENST00000370476.10	1174	2.47653637919525e-12	1.50414778519709e-10	-0.914902531983589	0.130614120086218	6.20292061236814	0.260404221248761	0.00673548372587841	0.00487730169883043	0.018854588822967	0.018854588822967	ENSG00000119929.13	CUTC
ENST00000370654.6	1542	9.80624547530755e-10	4.53453000889319e-08	-0.788697179874679	0.129029531770473	6.21393504306905	0.195844997929173	0.00634576364375475	0.00519426818936067	0.0186271664596066	0.0186271664596066	ENSG00000117133.11	RPF1
ENST00000370693.5	210	1.18620041339767e-32	4.02765877509084e-30	-1.18688415683109	0.0997397754125833	6.76955048696231	0.428526160414709	0.00373192846474146	0.00366552140240783	0.0111901057342874	0.0111901057342874	ENSG00000112208.11	BAG2
ENST00000370768.6	931	2.30744189645966e-14	1.76723777642491e-12	-0.656760855786775	0.086051084222628	7.44943775953186	0.136021969112914	0.00253007995499214	0.00574682330098442	0.00857710368884259	0.00857710368884259	ENSG00000162613.16	FUBP1
ENST00000370836.6	581	3.04687238982949e-19	3.73931478286406e-17	-0.865712792207375	0.0965442558990098	6.94193988884015	0.233293743506643	0.00394834384242588	0.00662184606907064	0.0100328461782144	0.0100328461782144	ENSG00000171004.18	HS6ST2
ENST00000370873.9	489	1.27784827200827e-21	1.86330660914679e-19	-0.801158666814985	0.0838774508334482	8.01954594776881	0.20013597192	0.000721940066002448	0.00875232130421145	0.00983120007147383	0.00983120007147383	ENSG00000101182.15	PSMA7
ENST00000370952.4	2079	2.07455123150362e-07	7.11514194377751e-06	-0.682846797378376	0.131505597721396	6.05874615880885	0.144042154140192	0.00371010834013984	0.00148767857638575	0.0222304750079527	0.0222304750079527	ENSG00000066557.6	LRRC40
ENST00000370978.9	1857	3.03868412648854e-08	1.1667761602323e-06	-0.768740473260448	0.13878203134997	6.12079065952538	0.196391318890613	0.00820813395257886	0.0156702964499268	0.0206825443858573	0.0206825443858573	ENSG00000056277.16	ZNF280C
ENST00000370990.5	299	7.185292251815e-28	1.71351196897464e-25	-0.98935911996345	0.0904109409352434	7.63728893007944	0.299005903565331	0.00361066830482209	0.00308491055627354	0.00865053905637202	0.00865053905637202	ENSG00000142864.14	SERBP1
ENST00000370992.8	1067	4.42599773236289e-13	2.95774453897285e-11	-1.16602177533003	0.161011551808186	7.03415172677538	0.417195229639405	0.0293177991485871	-0.0176763048032532	0.00956928057493312	0.00956928057493312	ENSG00000052749.13	RRP12
ENST00000370994.8	426	3.1419190905674e-23	5.25895302426803e-21	-0.880008976896067	0.0886382259785137	7.5721880412565	0.235911401423076	0.00319568110159492	0.00128764589562781	0.00858942155533217	0.00858942155533217	ENSG00000142864.14	SERBP1
ENST00000370995.6	142	5.9662443313295e-38	2.99589497043041e-35	-1.20141623115374	0.0932902313051157	7.6623539748351	0.435792788851585	0.00437030916994144	-0.000904683285326024	0.00868429171550155	0.00868429171550155	ENSG00000142864.14	SERBP1
ENST00000371205.5	1723	7.53874578631831e-09	3.11799727115801e-07	-0.600859191322121	0.103982581952168	6.58475594949903	0.116189713784465	0.00328460175822979	0.00656562754874989	0.0129339642659291	0.0129339642659291	ENSG00000138185.20	ENTPD1
ENST00000371222.3	2711	8.81042519549862e-06	0.000231729457078507	-0.857485484327764	0.192932642709448	6.51858728474454	0.265252012297267	0.00379727084488707	0.0520372360893901	0.0137101457242118	0.0520372360893901	ENSG00000177606.6	JUN
ENST00000371361.3	1234	6.11251248787033e-12	3.53198209428773e-10	-0.864215585080238	0.125667485286756	6.7740558649009	0.243011353478629	0.00388231208435573	0.01980616320309	0.0111545457738078	0.01980616320309	ENSG00000173145.11	NOC3L
ENST00000371429.4	145	9.49954001419923e-38	4.67141518049974e-35	-1.17592539199828	0.0915664919599166	7.12822003076939	0.422880541577125	0.00338166042119278	0.00666881872034705	0.00919497325357544	0.00919497325357544	ENSG00000058804.12	NDC1
ENST00000371443.6	1348	6.12552748622571e-11	3.24016774390088e-09	-0.943788492743925	0.144296000670847	6.65024723142578	0.292206618682276	0.00274299559384329	0.0284890081205582	0.0122487131427879	0.0284890081205582	ENSG00000182154.8	MRPL41
ENST00000371470.8	2771	1.12847134109545e-05	0.00029038080297896	-1.2094713832482	0.27544527203846	5.16740164865225	0.45501800739267	0.0210899345527762	-0.000875310398053341	0.0927152122797359	0.0927152122797359	ENSG00000162385.11	MAGOH
ENST00000371477.4	1339	5.58912381278645e-11	2.97630234762453e-09	-0.896460854477781	0.136773779540448	6.84201486746978	0.263541099207044	0.00236366186835259	0.0256969382863159	0.010654132390398	0.0256969382863159	ENSG00000096401.8	CDC5L
ENST00000371485.7	327	1.60698168988876e-26	3.50410466103451e-24	-1.2799508755988	0.120097526640133	7.24702208029616	0.508790372269932	0.00126241088155454	0.0203727129760618	0.00885268403019134	0.0203727129760618	ENSG00000138180.15	CEP55
ENST00000371538.5	315	3.61065847406812e-27	8.17315529634773e-25	-1.1473208868039	0.10627663740018	6.53452975293382	0.407887157064307	0.00342707383674963	0.0128024160074558	0.0135150116488844	0.0135150116488844	ENSG00000162377.6	COA7
ENST00000371558.7	2148	3.70116133559989e-07	1.2286201483874e-05	-0.479376167489075	0.0942963613658444	6.87047675833689	0.0713890246736128	0.00287390192917304	0.000186812679151565	0.0104638037210838	0.0104638037210838	ENSG00000077721.16	UBE2A
ENST00000371566.1	3039	3.55053537769372e-05	0.000833061449723835	-5.49281202282171	1.32839105507539	2.05325883085091	9.07440604872939	1.30727664640697	-1.27838805476575	1.33965754639948	1.33965754639948	ENSG00000085840.13	ORC1
ENST00000371588.9	3046	3.65370208198519e-05	0.00085529735145723	-0.527145843716654	0.12768912633779	6.34509669247956	0.0914665204769117	0.00824923761690718	0.0018778852738289	0.0162075318604549	0.0162075318604549	ENSG00000000419.12	DPM1
ENST00000371717.8	371	4.44003846798544e-25	8.53349064477719e-23	-0.905783713132069	0.08756329079596	7.13323499265045	0.252131671531279	0.00232333830188824	0.00517470049646666	0.00917765654063855	0.00917765654063855	ENSG00000165688.12	PMPCA
ENST00000371724.6	1915	5.68559509076552e-08	2.11700090001016e-06	-5.13131851756105	0.945269707203134	1.87251207822058	7.93716612481719	0.117941324813204	-0.0703948170410464	1.22236090422064	1.22236090422064	ENSG00000112759.18	SLC29A1
ENST00000371756.3	1808	1.8138308761111e-08	7.15339584016737e-07	-0.701336057441855	0.124596012922717	6.50957152324097	0.160232832044257	0.00946338830016398	0.00637555220462566	0.0138228613541928	0.0138228613541928	ENSG00000130560.8	UBAC1
ENST00000371795.5	2741	9.96690087128038e-06	0.000259277599316226	-0.57843772402848	0.130930759337991	6.16947179862556	0.112237316000205	0.00614399523322435	0.0086813245498144	0.0195703003780101	0.0195703003780101	ENSG00000152778.9	IFIT5
ENST00000371942.8	1061	4.08069571761149e-13	2.74241213429378e-11	-1.22612844509891	0.169054535732557	5.64472710942165	0.469389393113672	0.00476025008395301	0.0182048798528881	0.0381089039936726	0.0381089039936726	ENSG00000148300.12	REXO4
ENST00000371953.8	110	5.68080683906692e-42	3.68240228048025e-39	-1.11564571701155	0.0821874877235045	7.46458409712528	0.377531937739852	0.00156079568676473	0.00360461428072318	0.00857137902068707	0.00857137902068707	ENSG00000171862.11	PTEN
ENST00000372022.6	2713	8.84463388165406e-06	0.000232457712605035	-0.714518446487298	0.160795471472875	5.70011696674766	0.16629291271112	0.0037527963248488	0.012662115675069	0.0350299791444272	0.0350299791444272	ENSG00000148296.7	SURF6
ENST00000372133.7	2865	1.70693627137474e-05	0.000424821584272616	-0.543707544159901	0.126439627459962	6.16083917743366	0.103316283668599	0.00421916740779187	0.0140694770868109	0.0197613016805289	0.0197613016805289	ENSG00000096080.11	MRPS18A
ENST00000372146.5	2155	3.79389840905658e-07	1.25531383832655e-05	-0.585684836646658	0.115314571260244	7.18482518974523	0.118864958777267	0.00162315256054132	0.0183230229568597	0.00901440569416559	0.0183230229568597	ENSG00000125484.12	GTF3C4
ENST00000372358.10	2999	2.94404300586016e-05	0.00069997346612155	-1.71326673850544	0.41009296534286	6.1595941701811	0.894012539682921	0.232475294765874	-0.215690714138117	0.0197890655696766	0.0197890655696766	ENSG00000130713.16	EXOSC2
ENST00000372371.8	1623	2.12945667063915e-09	9.35543921400209e-08	-0.549001404239221	0.0916895583302538	6.81703604199577	0.0921642082204549	0.00178009128700125	0.000399215792329036	0.0108303713731943	0.0108303713731943	ENSG00000148606.13	POLR3A
ENST00000372398.6	1631	2.39420711777606e-09	1.04669861634521e-07	-0.618510293542344	0.103628818468241	7.28834668384022	0.127653213385898	0.00155242708293572	0.0145559709427498	0.00876576460416627	0.0145559709427498	ENSG00000107130.10	NCS1
ENST00000372435.9	335	3.9813480575309e-26	8.47421020579651e-24	-1.17827775498484	0.111443545322013	7.17740590381561	0.430091962967563	0.00959326345364915	0.00739476479625941	0.00903623223726008	0.00903623223726008	ENSG00000147224.11	PRPS1
ENST00000372447.7	548	4.45900613427371e-20	5.80191557296081e-18	-0.978965085658272	0.106683352814374	6.52897108594816	0.289217780738259	0.00348955836040769	-0.00135707203929884	0.0135824482911665	0.0135824482911665	ENSG00000136819.15	C9orf78
ENST00000372546.9	1907	5.37086558421949e-08	2.00820241015829e-06	-0.829172554729498	0.152461386272222	5.9154185922634	0.213641755796722	0.0084253833806959	0.000804139296465944	0.0264413280753754	0.0264413280753754	ENSG00000167130.18	DOLPP1
ENST00000372577.2	280	1.17769533676261e-28	2.99908529616148e-26	-0.90360600673988	0.0813645986594892	7.61513144594252	0.250223739504609	0.00130484393369672	0.00528589966591768	0.00862545293883289	0.00862545293883289	ENSG00000095319.14	NUP188
ENST00000372586.3	1563	1.20200325821684e-09	5.48353424976925e-08	-0.794229294663196	0.130630327776544	6.13992403384372	0.201743560488079	0.00536132849980777	0.0102680574223427	0.0202350953027032	0.0202350953027032	ENSG00000175283.7	DOLK
ENST00000372635.1	2582	5.00762311746299e-06	0.000138289527020752	-4.23108848001619	0.926961998324348	1.42239705944815	5.51576636860299	0.205936141979992	-0.0245193283733942	1.08295167752621	1.08295167752621	ENSG00000166681.13	BEX3
ENST00000372663.9	2891	1.93666923405075e-05	0.000477662618695105	-0.622289727268438	0.145664690674947	5.89203287711513	0.129024668713545	0.00460468605522451	0.0114594605877716	0.0272226171089177	0.0272226171089177	ENSG00000160446.19	ZDHHC12
ENST00000372686.5	1265	1.20677915220301e-11	6.80222772084457e-10	-0.858368162957664	0.126614221719374	7.50820795010684	0.238827173249974	0.0154804536138588	0.00675504925636693	0.00856628809854555	0.00856628809854555	ENSG00000119335.16	SET
ENST00000372692.8	60	5.87133435935163e-54	6.97749375265348e-51	-2.15844632079212	0.139559362246779	7.36370553926076	1.42103933463119	0.019840036975307	0.00937518641078456	0.00864818500001009	0.00937518641078456	ENSG00000119335.16	SET
ENST00000372715.6	114	2.40125117609961e-41	1.50191941982988e-38	-1.23236501382679	0.0915007153683992	6.86188670004806	0.459877537596454	0.00203848088072322	0.00328711837572927	0.01052009048867	0.01052009048867	ENSG00000119333.11	WDR34
ENST00000372731.8	2886	1.90205999078172e-05	0.000469939312483366	-1.65509215430702	0.387057545420939	7.08703264735699	0.863393765312341	0.215373168410709	-0.163379726488529	0.00934714679021441	0.00934714679021441	ENSG00000197694.15	SPTAN1
ENST00000372759.4	474	5.85383040883112e-22	8.80593931374039e-20	-0.78367218029841	0.0813607251968287	7.4651275251692	0.1903043657727	0.00135813984021554	0.0062190350605357	0.00857121156661528	0.00857121156661528	ENSG00000084073.9	ZMPSTE24
ENST00000372813.4	950	3.86359354738695e-14	2.89989130845136e-12	-0.72494389070351	0.0958222681499325	6.77702432242618	0.167085955045392	0.00264157782106915	0.00913699923504385	0.0111312827890272	0.0111312827890272	ENSG00000025772.8	TOMM34
ENST00000372853.8	1066	4.29256323726074e-13	2.87126575112232e-11	-0.9795009745025	0.135178141446531	6.42204308418663	0.309754403625329	0.00585991094366116	0.0215497839437462	0.0150107871724081	0.0215497839437462	ENSG00000167118.10	URM1
ENST00000372890.6	742	1.48822195584187e-16	1.43013717438475e-14	-0.939897976408559	0.113824292526812	6.38567527270722	0.268612771621436	0.00387638808513226	0.000611499170324671	0.0155575662687115	0.0155575662687115	ENSG00000167112.10	TRUB2
ENST00000372945.8	679	1.44454971356965e-17	1.51696867122784e-15	-0.761450846064293	0.0892516355230024	7.40605503174206	0.176693253074545	0.00334395501656269	9.48397121087203e-05	0.0086048266487336	0.0086048266487336	ENSG00000182180.14	MRPS16
ENST00000372950.5	688	1.83812677598209e-17	1.90502604120098e-15	-1.28828600121308	0.151499036549051	6.8445852198218	0.525446595966824	0.00313539513170361	0.0312925419812325	0.0106364902844164	0.0312925419812325	ENSG00000213551.5	DNAJC9
ENST00000373014.5	1960	7.8743432703518e-08	2.86465394157737e-06	-0.665736492680146	0.123973635155065	6.21637146861404	0.136378243757945	0.00447679365290106	-0.000205893087742311	0.0185773996674408	0.0185773996674408	ENSG00000183520.12	UTP11
ENST00000373019.5	156	3.75915885647676e-36	1.71822476347576e-33	-1.26505974118562	0.100766067429296	6.95068255853792	0.483711737253207	0.00524615199938455	-0.000747536221106053	0.0099845485183635	0.0099845485183635	ENSG00000183431.12	SF3A3
ENST00000373044.3	2719	9.1989774330513e-06	0.0002412371779648	-0.783440089131189	0.176641707060383	6.15774503376358	0.221576263185213	0.00734704838521714	0.0394563906245923	0.0198304034065337	0.0394563906245923	ENSG00000196449.4	YRDC
ENST00000373062.8	1427	1.90117479933566e-10	9.49974547244776e-09	-0.790420366512224	0.12410200032945	6.85600475480722	0.20591087452212	0.00235684003831753	0.0207451196903387	0.0105592056269297	0.0207451196903387	ENSG00000134697.13	GNL2
ENST00000373116.6	1933	6.4864498977265e-08	2.39270472585355e-06	-0.53666577272266	0.099293464175657	6.97708351059365	0.0982340759172057	0.00287998504464902	0.0119088029973547	0.00984433431920443	0.0119088029973547	ENSG00000116898.12	MRPS15
ENST00000373166.8	3086	4.18459440117253e-05	0.000966877249453034	-0.566642802609531	0.13830527732193	6.06035359920497	0.105310779145262	0.00650409905770968	0.00472785021792371	0.0221884255449343	0.0221884255449343	ENSG00000054116.12	TRAPPC3
ENST00000373232.8	664	7.93865744773064e-18	8.52497034115942e-16	-0.769447021358904	0.0894656384581415	8.24868234746009	0.184274603521011	0.000663402737156026	0.00766158215982513	0.0113427479599283	0.0113427479599283	ENSG00000180817.12	PPA1
ENST00000373237.4	1106	7.57923441499564e-13	4.88634476244891e-11	-0.778610481037415	0.108614673030387	6.59294470844565	0.196026860991391	0.00325857432337869	0.0144371464728681	0.0128439204178385	0.0144371464728681	ENSG00000126067.12	PSMB2
ENST00000373255.9	2086	2.11601254329615e-07	7.23298937618355e-06	-0.94596851227512	0.182308071115839	5.59072090241139	0.270994947429045	0.00825391603593743	-0.00508139158063141	0.0416004331550295	0.0416004331550295	ENSG00000099284.14	H2AFY2
ENST00000373449.6	1085	5.30133932293397e-13	3.48393271043764e-11	-0.893184680011475	0.123755343091333	7.16981422164266	0.257712123714544	0.00280540616748267	0.0201676712479978	0.00905913497180098	0.0201676712479978	ENSG00000004455.16	AK2
ENST00000373538.7	3003	3.00920891303166e-05	0.000714514260189176	-1.07772487601134	0.258275751989924	5.48515252955355	0.413615779553453	0.0500354344319635	0.0314251993697275	0.0500241116669776	0.0500241116669776	ENSG00000136933.16	RABEPK
ENST00000373586.1	1962	8.06275022574762e-08	2.93020561721054e-06	-0.518863415639092	0.0966997044082166	7.99457321142974	0.091986772625763	0.000856710506906524	0.0131695387420482	0.00970700647221426	0.0131695387420482	ENSG00000084623.11	EIF3I
ENST00000373664.7	439	5.79676315260753e-23	9.41531662490951e-21	-1.91991959418754	0.194583224415745	5.65935915756776	1.11232038263625	0.0195457115200143	-0.0114294512791693	0.0372482353160282	0.0372482353160282	ENSG00000080839.11	RBL1
ENST00000373699.6	1291	2.03812698145913e-11	1.12569021135524e-09	-0.859487951932545	0.128219291869235	6.32642820603141	0.223207025171369	0.00813893154368161	-0.00614997739842042	0.0165213486674904	0.0165213486674904	ENSG00000137168.8	PPIL1
ENST00000373703.5	1768	1.18730020436446e-08	4.78841933099565e-07	-0.679072032268956	0.119103270093202	6.28728691703346	0.145158138254306	0.00406731605151288	0.00445329738766165	0.0172110673688285	0.0172110673688285	ENSG00000162517.13	PEF1
ENST00000373715.11	40	1.27245475432398e-63	2.26827784505793e-60	-1.80242493560711	0.107041361422163	6.79045197621449	0.975828529591139	0.00615908855472878	-0.00464929475266186	0.0110276910279363	0.0110276910279363	ENSG00000112081.17	SRSF3
ENST00000373768.4	2028	1.36738384699283e-07	4.80768924191208e-06	-0.51779797927107	0.0982617701253765	6.65904540548315	0.0861456685453363	0.00232050843915601	0.00481854699106331	0.0121625547631025	0.0121625547631025	ENSG00000119421.7	NDUFA8
ENST00000373812.8	919	1.57806130052458e-14	1.22439698555609e-12	-0.669621521110608	0.0871785330719477	6.99523943932608	0.141001710601169	0.00164741308527239	0.00645735709075861	0.00975273185759261	0.00975273185759261	ENSG00000198492.16	YTHDF2
ENST00000373912.8	446	1.31018877159427e-22	2.09465695447887e-20	-1.38055146126167	0.141093273680942	6.30028774026261	0.593394946427581	0.0128838658333754	0.0141389407542059	0.0169771019836324	0.0169771019836324	ENSG00000117748.10	RPA2
ENST00000373944.8	946	3.76886288662427e-14	2.84075052080187e-12	-1.43581246183205	0.189703184323674	6.06739622566595	0.637213899596093	0.0319754987606208	-0.00854215884758446	0.0220054484531919	0.0220054484531919	ENSG00000122952.17	ZWINT
ENST00000374169.7	101	1.11705093970307e-43	7.88615843609782e-41	-1.39490641212754	0.100647430898115	6.97569720523922	0.592926098041097	0.00534336921809879	0.00615279136033018	0.00985148880148749	0.00985148880148749	ENSG00000148229.13	POLE3
ENST00000374198.4	1139	1.25075946604726e-12	7.83003976883529e-11	-0.983919873498552	0.138587154224536	6.67275751732822	0.291191500840694	0.0167786458764018	-0.0158261388750596	0.0120309530976813	0.0120309530976813	ENSG00000136875.12	PRPF4
ENST00000374199.8	1537	9.180526322223e-10	4.25899966740266e-08	-1.1079206526569	0.180942835906579	6.26258385418128	0.382796086086826	0.0314410520215292	-0.013254009131883	0.0176694127773436	0.0176694127773436	ENSG00000136875.12	PRPF4
ENST00000374266.7	2263	8.42001023843814e-07	2.65302876730708e-05	-0.895381940319531	0.181789716133397	5.58684747087186	0.279977276784843	0.00770047531233182	0.0416303135248352	0.04187077602546	0.04187077602546	ENSG00000142684.9	ZNF593
ENST00000374403.4	907	1.22686043871173e-14	9.64498971575535e-13	-1.30553640501666	0.169259668127197	6.78159209723346	0.545706193752584	0.00441231751376112	0.0385609353680321	0.0110957432982058	0.0385609353680321	ENSG00000090889.12	KIF4A
ENST00000374450.8	522	7.05977606081858e-21	9.64349180537563e-19	-0.833366449157891	0.0889127813051507	7.14236071460043	0.209921800366797	0.00271141363640317	-0.000746527646169222	0.00914681038272316	0.00914681038272316	ENSG00000242372.8	EIF6
ENST00000374518.6	375	5.8499346473112e-25	1.11232997357834e-22	-0.824373422784024	0.079897543065714	7.65511347859291	0.2068009107705	0.000901473030070039	0.00275283786081344	0.00867395305183639	0.00867395305183639	ENSG00000165733.8	BMS1
ENST00000374561.6	116	3.89543324716508e-41	2.37401685688768e-38	-1.77060785504701	0.131814327213459	6.12562338642943	0.957475306567699	0.00549428464115386	0.0157052824356543	0.0205682406469514	0.0205682406469514	ENSG00000117318.9	ID3
ENST00000374612.5	1569	1.2564672628248e-09	5.70661934893207e-08	-1.20272351929189	0.198048725979482	6.4352279594747	0.470043766851104	0.0440144018575332	0.00108635775964478	0.0148205449356109	0.0148205449356109	ENSG00000125944.20	HNRNPR
ENST00000374647.10	1909	5.56260160841482e-08	2.07771474639293e-06	-0.549269570700328	0.101111414366049	7.01497262292934	0.0954823805997502	0.00567774392561129	0.000538833837580764	0.00965753324704316	0.00965753324704316	ENSG00000070061.15	ELP1
ENST00000374692.8	2691	8.21436739212287e-06	0.000217657841890721	-0.518573687442519	0.116284660237329	6.42376537257077	0.0939167020515436	0.00529748371256876	0.0112538928614615	0.0149856995971976	0.0149856995971976	ENSG00000095209.12	TMEM38B
ENST00000374787.7	1928	6.4133752159526e-08	2.37188436928571e-06	-0.848768752748458	0.156979530967347	6.21967776601717	0.233220500466332	0.0184536848540507	0.00291879236304903	0.0185101748600418	0.0185101748600418	ENSG00000136824.19	SMC2
ENST00000374793.8	2368	1.50116313242954e-06	4.52022533761637e-05	-0.905781678142963	0.188269895376493	6.22499528579484	0.262002269551865	0.0347655281848535	-0.0149278594173278	0.0184028020727597	0.0184028020727597	ENSG00000136824.19	SMC2
ENST00000374865.5	860	4.78017589031327e-15	3.96332164747555e-13	-0.787221422504331	0.100506215599575	6.69929025618952	0.191742632095655	0.00336687768641742	0.00391732441450059	0.011785371374805	0.011785371374805	ENSG00000136897.8	MRPL50
ENST00000374869.8	1287	1.90997608383374e-11	1.05736750529255e-09	-1.01119758067866	0.150638476743232	5.90663792808051	0.307762099234533	0.00730658588960423	-0.00604916703533081	0.0267313401236779	0.0267313401236779	ENSG00000184675.11	AMER1
ENST00000374980.3	2065	1.88633607015088e-07	6.51347734363381e-06	-0.486864324691113	0.0934443969584194	8.19070269553708	0.0815892875845871	0.000998567917954591	0.0120992150664294	0.0108920445933414	0.0120992150664294	ENSG00000125977.7	EIF2S2
ENST00000374987.4	1787	1.47216061196224e-08	5.8741432722639e-07	-0.711816660081712	0.125656612557656	6.18442412514615	0.153910280815806	0.00443874493114075	-0.0020570030000887	0.0192456314880567	0.0192456314880567	ENSG00000169188.5	APEX2
ENST00000375147.8	259	1.21886625467329e-29	3.35559997773068e-27	-0.985717168489998	0.0871816410988112	7.24976056861171	0.295288228199021	0.00255453457792843	0.0021913745748719	0.00884642323909446	0.00884642323909446	ENSG00000136937.13	NCBP1
ENST00000375151.5	2041	1.52885557086243e-07	5.34118165726479e-06	-0.570024286786729	0.108595704729228	6.47558199787504	0.0982401273513811	0.00342595368244473	-0.0024736773157377	0.0142635869460117	0.0142635869460117	ENSG00000158526.8	TSR2
ENST00000375167.1	2293	9.75280770147533e-07	3.03277017159179e-05	-1.35562619605209	0.276852677898115	5.84991257558116	0.608918909567195	0.0862673729001154	-0.0142646297246203	0.0287037349889211	0.0287037349889211	ENSG00000188486.3	H2AFX
ENST00000375256.5	405	8.93496150641875e-24	1.57308270433008e-21	-1.72249140105945	0.171345495490602	5.74629993589201	0.911851831084688	0.0112228174780421	0.0159757363564084	0.032816100759338	0.032816100759338	ENSG00000165244.7	ZNF367
ENST00000375344.7	1418	1.72524302998253e-10	8.67536875951161e-09	-0.532050486015164	0.0833412787575966	7.19743848521705	0.0882507637763295	0.00144010036422172	0.00271920948032671	0.00897855275320542	0.00897855275320542	ENSG00000148110.15	MFSD14B
ENST00000375370.10	154	1.08037733066391e-36	5.00228734971813e-34	-1.36773785558448	0.108098141145246	6.70238044983657	0.563781266921179	0.00577028047587397	-0.00255876242395503	0.0117575317027123	0.0117575317027123	ENSG00000198176.13	TFDP1
ENST00000375436.9	829	2.02984939766933e-15	1.74381182471583e-13	-0.92265765738283	0.116210937430584	6.32522952946041	0.258271987961005	0.00371564655742488	-0.000112093878857673	0.0165418264103179	0.0165418264103179	ENSG00000179051.14	RCC2
ENST00000375499.7	1707	6.41803645763576e-09	2.6809119600191e-07	-0.511231822157098	0.0880601564397323	7.1782133818451	0.0862643128578232	0.0025980565892118	0.0072230934882929	0.0090338301390734	0.0090338301390734	ENSG00000117118.9	SDHB
ENST00000375512.3	2982	2.75205799578046e-05	0.00065805748937334	-0.463413381362906	0.110518904273213	6.60376609277422	0.0660585610295127	0.00559476105371214	-0.0035535455266468	0.0127268812489151	0.0127268812489151	ENSG00000185963.14	BICD2
ENST00000375549.8	2010	1.16187557111079e-07	4.11966065253525e-06	-0.442985079175053	0.0835916455431977	7.31828086419056	0.060581294466287	0.00176854731039342	0.000369653133068033	0.00871279749653599	0.00871279749653599	ENSG00000204370.11	SDHD
ENST00000375571.6	1462	2.71035774678016e-10	1.3218833705637e-08	-0.502632588763578	0.0795997408885394	7.56986384682469	0.0818264431881055	0.000916235359942026	0.00662699889249945	0.0085879427643419	0.0085879427643419	ENSG00000101367.9	MAPRE1
ENST00000375749.8	567	1.5415418913397e-19	1.93859088218846e-17	-0.743684741346215	0.0822499006769383	7.51867256787518	0.173173508181064	0.00157998822316876	0.00748677406146752	0.00856758101888056	0.00856758101888056	ENSG00000101346.14	POFUT1
ENST00000375859.4	2531	3.77883749310298e-06	0.000106458407194079	-0.438982600989879	0.0949523217301235	6.88136430719011	0.0667580454783149	0.00313003793234934	0.00805287242610532	0.010393877170562	0.010393877170562	ENSG00000106723.17	SPIN1
ENST00000375992.4	1711	6.84458879854449e-09	2.852405375169e-07	-0.853702994682135	0.147324949997567	5.9539782567921	0.239408531936837	0.00734310937511092	0.0186142543724691	0.0252138519625675	0.0252138519625675	ENSG00000196368.5	NUDT11
ENST00000376112.4	2549	4.24758456621295e-06	0.000118819054495586	-0.708232212005545	0.154000857699599	7.07594486913979	0.178937376843334	0.00152211383595284	0.0340522824223653	0.00939119228775391	0.0340522824223653	ENSG00000125968.9	ID1
ENST00000376215.10	1422	1.77598224872024e-10	8.90538946995415e-09	-2.02770558479244	0.317844143589571	5.08043540601611	1.23851893506847	0.0410519038790328	-0.0347494620178637	0.110485445542249	0.110485445542249	ENSG00000148459.16	PDSS1
ENST00000376281.8	275	7.93719160190488e-29	2.05801276357173e-26	-1.04876923589374	0.0941374020187226	7.98622095914642	0.333853133989159	0.00362569009789427	0.00122188607962612	0.00966708559035764	0.00966708559035764	ENSG00000165119.21	HNRNPK
ENST00000376588.4	502	2.79395129917237e-21	3.96852397283241e-19	-1.00229870891225	0.105837484053774	7.02891697303902	0.31482269820315	0.00397036903896697	0.0128319905072824	0.00959295488615123	0.0128319905072824	ENSG00000135069.14	PSAT1
ENST00000376687.3	979	8.05068565454829e-14	5.8635964240236e-12	-1.55270553987875	0.207873061479399	5.53226090922878	0.728707417161065	0.0188318400495118	-0.0120330036869898	0.0459849744837152	0.0459849744837152	ENSG00000101945.16	SUV39H1
ENST00000376755.1	59	4.99581526466132e-54	6.03765443443069e-51	-1.4655721902699	0.0946963325906414	7.12870327559402	0.654392278831475	0.00425779983109564	0.00826935687356115	0.00919329327808043	0.00919329327808043	ENSG00000102317.18	RBM3
ENST00000376759.8	2208	5.61916643503328e-07	1.81462429113955e-05	-0.882900080284427	0.176443570492445	6.28690588592176	0.271212565811621	0.00931500660518618	0.0373834937469976	0.0172179990408574	0.0373834937469976	ENSG00000102317.18	RBM3
ENST00000376810.5	2084	2.09328414691326e-07	7.16216568193391e-06	-1.02236886017964	0.196955699480995	5.48265234917288	0.332946488541622	0.00793534320497553	0.0162834851226711	0.0502519781320964	0.0502519781320964	ENSG00000120942.13	UBIAD1
ENST00000376834.8	1629	2.29009896901872e-09	1.00241385443162e-07	-0.544541121195546	0.091124889340712	6.89957941811036	0.0900369737165395	0.00217524382018903	-0.000825913926852668	0.0102803743658465	0.0102803743658465	ENSG00000156017.13	CARNMT1
ENST00000376936.9	952	3.95420420457843e-14	2.96166572062248e-12	-0.762344708477325	0.100806022773387	6.76502273743441	0.175856355139949	0.00401663077783553	-0.00213473230666413	0.0112261505632473	0.0112261505632473	ENSG00000171824.14	EXOSC10
ENST00000376957.7	434	4.19843888755436e-23	6.89782226816075e-21	-1.31510164206895	0.132850006901294	6.17822207288109	0.529601251066156	0.00709432580188493	0.00634761466613954	0.019379360698626	0.019379360698626	ENSG00000116649.10	SRM
ENST00000377038.8	1582	1.46268731702037e-09	6.59263315125288e-08	-0.610364137333947	0.100912905846704	6.6349301897951	0.115954821111212	0.00287315392012479	0.00236622991511029	0.0124019679295137	0.0124019679295137	ENSG00000160049.12	DFFA
ENST00000377191.5	3001	2.9682918607413e-05	0.00070526851995434	-0.338889985766841	0.0811540428435753	7.83509132471103	0.035871695080419	0.000801971828794974	0.000970238601835254	0.0090769961759903	0.0090769961759903	ENSG00000088930.8	XRN2
ENST00000377351.8	2472	2.80692729933341e-06	8.09648641390247e-05	-0.532802764149888	0.113738242137683	7.87385183214016	0.0927872796778395	0.0101993166040957	-0.000669761563956177	0.00920526498275964	0.00920526498275964	ENSG00000130985.17	UBA1
ENST00000377401.3	654	5.30688175132432e-18	5.78596171859984e-16	-1.86482663427879	0.215672325381679	6.79702352400997	1.09909097509732	0.00931574642675078	0.0604560814765605	0.0109779608568272	0.0604560814765605	ENSG00000185130.5	HIST1H2BL
ENST00000377459.2	468	4.09486101983169e-22	6.238888251241e-20	-2.01434964937674	0.20833684654004	6.88228692646109	1.26936644293475	0.00500747788346298	0.060098884555909	0.0103880236622948	0.060098884555909	ENSG00000274997.1	HIST1H2AH
ENST00000377526.4	442	8.38028199904853e-23	1.35191770963836e-20	-0.980401930394039	0.0997379464924212	7.28491303800484	0.296752806111215	0.00614911314609615	0.00434641507278838	0.00877237380969146	0.00877237380969146	ENSG00000115307.17	AUP1
ENST00000377595.7	2533	3.84535381775358e-06	0.000108246785874892	-0.933660926539252	0.202109902969002	5.50670231960053	0.303245825516766	0.0131552546057912	0.0390060051353663	0.0481173647114182	0.0481173647114182	ENSG00000118939.17	UCHL3
ENST00000377673.10	1466	2.79168575267971e-10	1.35783329405917e-08	-1.25538792577447	0.198954454936328	5.54494415949087	0.511986987275252	0.0143974488614726	0.034586718664975	0.0449768638470444	0.0449768638470444	ENSG00000204856.12	FAM216A
ENST00000377698.4	152	7.70654910185687e-37	3.61518274446581e-34	-1.30897403617056	0.103237495222417	6.66152897486656	0.520436503771186	0.00384849257912365	0.00416725187161573	0.0121384780505743	0.0121384780505743	ENSG00000137124.8	ALDH1B1
ENST00000377705.6	194	1.03026615349867e-33	3.78670607263243e-31	-1.47245511039337	0.121670054415644	6.35591613990499	0.65699663230657	0.00617541665022042	0.00202385418666547	0.0160299865620381	0.0160299865620381	ENSG00000162408.11	NOL9
ENST00000377710.10	2606	5.66518014799982e-06	0.000155007676620483	-0.878147644095628	0.193487885176657	5.97830900141971	0.245237948958112	0.0316797357573307	-0.0143110313712035	0.0244766068078718	0.0244766068078718	ENSG00000125871.14	MGME1
ENST00000377727.1	914	1.38862955032912e-14	1.08331336385851e-12	-1.77972873151601	0.23121168046555	6.66985605820507	1.01438091675552	0.00913080206455591	0.0710574597109994	0.0120585300250368	0.0710574597109994	ENSG00000158406.4	HIST1H4H
ENST00000377745.3	1260	1.10713485044991e-11	6.26532883940318e-10	-1.73475280926376	0.255417266030984	7.06659598191783	0.981095768518636	0.0040964325374524	0.0937605371426614	0.00942936332984754	0.0937605371426614	ENSG00000278705.1	HIST1H4B
ENST00000377777.5	1804	1.74269290665974e-08	6.88808065501474e-07	-1.0480375142764	0.185961446229245	7.38047328720793	0.371012780779604	0.0017053511450846	0.0501671380804241	0.00862908228195068	0.0501671380804241	ENSG00000158373.8	HIST1H2BD
ENST00000377791.3	1665	3.79541307933657e-09	1.62539419945354e-07	-1.07247609660321	0.181995496950839	6.83015990372161	0.370798539070301	0.0389468554968371	-0.00677554832842774	0.010736685868737	0.010736685868737	ENSG00000180573.9	HIST1H2AC
ENST00000377798.9	571	1.81452458294503e-19	2.26589948970775e-17	-1.21798476562057	0.134972695319821	6.24436985708418	0.466907220963412	0.00706067490515122	0.0202657678176945	0.0180192500509899	0.0202657678176945	ENSG00000137054.16	POLR1E
ENST00000377803.3	2363	1.45099372938098e-06	4.37840274565304e-05	-1.33826965747764	0.277772097587136	7.16336536570239	0.62987850867514	0.00251165979877985	0.113224347498156	0.00907904441545373	0.113224347498156	ENSG00000197061.4	HIST1H4C
ENST00000377890.6	987	9.22884631000809e-14	6.66721030687758e-12	-1.64039269265222	0.220142765362629	6.7380367407954	0.86542186040185	0.0147405227621948	0.0579537329500638	0.0114474905381523	0.0579537329500638	ENSG00000168003.16	SLC3A2
ENST00000377943.9	2503	3.31964606287645e-06	9.45681353844757e-05	-0.848498326006546	0.182473479412685	6.92562236339212	0.255940707597538	0.00304483040563293	0.0469000256278244	0.0101255187419995	0.0469000256278244	ENSG00000125870.11	SNRPB2
ENST00000378119.9	2626	6.14301065082124e-06	0.000166801687527097	-0.424266727007491	0.0938351222050218	7.24820615815848	0.0645667128847724	0.00116590804240851	0.0120416371964386	0.00884996817884579	0.0120416371964386	ENSG00000112308.13	C6orf62
ENST00000378198.9	395	4.93781111895703e-24	8.92853317281813e-22	-1.2245537578832	0.121111053701914	6.77873597372198	0.467461036578306	0.00487413766486922	0.0171276933283127	0.0111179289030669	0.0171276933283127	ENSG00000111802.14	TDP2
ENST00000378251.3	1614	1.95085703324291e-09	8.61858177808877e-08	-0.749172663728738	0.124823689426603	6.3287263634516	0.186597914007006	0.00688923078168812	0.0158857816976656	0.0164821993814153	0.0164821993814153	ENSG00000130764.10	LRRC47
ENST00000378331.5	2218	6.03459334131425e-07	1.9399938846216e-05	-1.17674770763775	0.235816139015704	5.44777404105149	0.432700048103339	0.0298335421004384	-0.00823416975777436	0.0535803350299724	0.0535803350299724	ENSG00000152455.15	SUV39H2
ENST00000378372.8	752	2.35105929482876e-16	2.22925441434135e-14	-1.16660525814394	0.142222624875602	5.97639542535692	0.410361615597942	0.00580733609230277	-0.00321825221828323	0.0245335764474567	0.0245335764474567	ENSG00000187522.16	HSPA14
ENST00000378460.6	1463	2.71469527152751e-10	1.32219010683741e-08	-0.747189535361207	0.118333797515392	6.271073120543	0.174493346507388	0.0034944965738994	0.00526261090285072	0.0175098348777211	0.0175098348777211	ENSG00000030066.13	NUP160
ENST00000378643.7	1851	2.96485584768273e-08	1.14190648603947e-06	-1.2920580840595	0.233076253156702	5.57084405175771	0.503433590474915	0.0384694849462833	-0.0352077815714573	0.0430173247320674	0.0430173247320674	ENSG00000221829.9	FANCG
ENST00000378714.7	380	8.89162260466176e-25	1.66844278474422e-22	-2.21713835904135	0.215725350238136	5.7454976682147	1.496812567457	0.036954160957965	-0.00932689031142868	0.0328519791450849	0.0328519791450849	ENSG00000065328.16	MCM10
ENST00000378954.9	2522	3.66254522820381e-06	0.000103550406404379	-0.545612565906391	0.117851366940173	6.652627508255	0.103033311455475	0.00860814707568146	0.00854859021555381	0.0122252699588196	0.0122252699588196	ENSG00000119787.14	ATL2
ENST00000378970.4	1161	2.08795801247353e-12	1.28234072455997e-10	-1.33517297745039	0.189966110743526	7.00600142847233	0.578110611791347	0.00469521462233234	0.0494354702242002	0.00970025505760281	0.0494354702242002	ENSG00000169297.7	NR0B1
ENST00000378988.5	964	5.69079038536424e-14	4.20929582612045e-12	-0.650846454489687	0.0866062343529493	7.01051242296855	0.130998045080544	0.00157230220465986	0.0033248389003476	0.00967865753853711	0.00967865753853711	ENSG00000099399.6	MAGEB2
ENST00000379143.10	24	8.97358536977257e-74	2.66605221335943e-70	-1.52899441836333	0.0841509168941735	7.85302474195475	0.708851007489503	0.00148763031409534	0.00789215477795129	0.00913443490709981	0.00913443490709981	ENSG00000132646.11	PCNA
ENST00000379221.4	1853	2.97608752662251e-08	1.14520747435667e-06	-0.910188636754259	0.164209867237582	5.77067176863606	0.266305953130008	0.00867943422856012	0.0135367492552341	0.0317678865187164	0.0317678865187164	ENSG00000120675.6	DNAJC15
ENST00000379263.8	620	1.55182382966011e-18	1.78469752177556e-16	-1.00719593403095	0.114638377232447	6.51163322705417	0.31017944880277	0.00591600272535182	0.00139193970493369	0.0137969335763813	0.0137969335763813	ENSG00000105821.15	DNAJC2
ENST00000379378.8	330	2.47238544677171e-26	5.34215066353363e-24	-0.97890925241673	0.0921982036511758	6.95249247653562	0.288582339060884	0.00277609627570305	-0.00139691912475237	0.00997466685905249	0.00997466685905249	ENSG00000205250.9	E2F4
ENST00000379380.9	947	3.79343266054645e-14	2.85625050081947e-12	-1.04134395178122	0.137600353932425	6.08520418166502	0.346482757340227	0.00684903069890179	0.019605456259638	0.0215517554045913	0.0215517554045913	ENSG00000186687.16	LYRM7
ENST00000379485.1	1439	2.17748466366301e-10	1.07881979866774e-08	-0.704138149194265	0.110918101218427	6.41871683709048	0.149899198124837	0.00339479590460722	-0.00194974818008276	0.0150594418622445	0.0150594418622445	ENSG00000165572.7	KBTBD6
ENST00000379509.7	2786	1.223346931734e-05	0.000313099532018525	-0.660070507340296	0.150928972705375	6.51236021512823	0.134270630553531	0.0203815195666197	-0.0159281343723834	0.01378781263623	0.01378781263623	ENSG00000172954.13	LCLAT1
ENST00000379542.9	1566	1.23749948190826e-09	5.63465281340908e-08	-0.674758875923155	0.111065788490831	6.52460599665646	0.139104144055201	0.00486755972275439	-0.00172470739265754	0.0136358543368805	0.0136358543368805	ENSG00000137210.13	TMEM14B
ENST00000379568.4	1744	9.66385574878917e-09	3.94883421382042e-07	-1.42071601532722	0.247661417665358	5.20555415939381	0.606550862399551	0.00613188733133889	-0.00485605790961931	0.0858723793686837	0.0858723793686837	ENSG00000111845.5	PAK1IP1
ENST00000379607.10	207	7.84966183585487e-33	2.70392409441447e-30	-0.979810575012245	0.0821009707918122	7.92055094472087	0.288802146371955	0.000730299918476417	0.000261596956783572	0.00938055418896058	0.00938055418896058	ENSG00000173674.11	EIF1AX
ENST00000379638.9	2544	4.20605079071054e-06	0.000117888461313217	-0.441330412783832	0.0959219630421823	6.88721010440749	0.0679795840366839	0.00344455638363696	0.00849022369423798	0.0103569781071617	0.0103569781071617	ENSG00000129625.13	REEP5
ENST00000379661.8	1223	5.45175841434578e-12	3.17851334404343e-10	-0.998373437744377	0.144832702312627	6.00788115726429	0.303213950936624	0.00784714621634672	-0.00261077799313658	0.0236176212724203	0.0236176212724203	ENSG00000140854.13	KATNB1
ENST00000379663.7	1188	3.14588694175141e-12	1.88816769776635e-10	-1.66349314831289	0.238628848614824	5.60933895315434	0.845891244350082	0.0450765505416386	-0.0254160405355105	0.0403390405452166	0.0403390405452166	ENSG00000123737.12	EXOSC9
ENST00000379715.10	1322	3.69169004224958e-11	1.99116691961092e-09	-1.12185610830289	0.169568365410709	5.80862218771405	0.382571968748243	0.0128771303490349	-0.00662259231492162	0.0302530154730548	0.0302530154730548	ENSG00000124802.12	EEF1E1
ENST00000379727.8	2406	1.91512094471768e-06	5.67563523865959e-05	-4.56817461127863	0.959261086537851	1.59094012507937	6.75321880630007	0.260344618102558	0.355596660098525	1.11992813011611	1.11992813011611	ENSG00000140465.14	CYP1A1
ENST00000379751.5	882	7.86142770780589e-15	6.35545625031056e-13	-0.822125583073051	0.105810482508831	7.5336277176856	0.216202172153462	0.00124499116854027	0.0155487961445871	0.00857111790150452	0.0155487961445871	ENSG00000125817.8	CENPB
ENST00000379804.1	2944	2.35087720292453e-05	0.000569385013849628	-0.469344554215619	0.110991330273832	6.5059863407699	0.0701313394663579	0.00461044862426616	0.000447109244234182	0.0138681644696662	0.0138681644696662	ENSG00000131828.13	PDHA1
ENST00000379834.7	1198	3.6755975470578e-12	2.18768620613864e-10	-1.03873366186829	0.149476908020008	6.06039523694881	0.325668196821969	0.0113276812976999	-0.00885529288209883	0.0221873377491329	0.0221873377491329	ENSG00000124784.9	RIOK1
ENST00000379852.8	2463	2.67193951676133e-06	7.73528117349371e-05	-0.425394765739232	0.0906145945476321	7.21182257977015	0.0621993525218142	0.00337692877385913	0.00651199685903312	0.00893957834368852	0.00893957834368852	ENSG00000115216.14	NRBP1
ENST00000380071.8	209	1.09434689752408e-32	3.73355555890226e-30	-1.49192495392721	0.125303064228622	6.31728583811812	0.686325350239682	0.00687273941295382	0.0163439228301287	0.0166785474446695	0.0166785474446695	ENSG00000133119.13	RFC3
ENST00000380113.8	1072	4.5612922345733e-13	3.033940125877e-11	-1.14896367195025	0.158745581707051	5.99483890535937	0.425645933413257	0.0138086916829409	0.0232046552856036	0.0239915478843241	0.0239915478843241	ENSG00000125877.13	ITPA
ENST00000380266.4	1580	1.44910667218696e-09	6.53969000972271e-08	-0.736724984379063	0.121774175779018	6.70358088519036	0.180623850646489	0.00257379656318901	0.0196696282667996	0.0117467592664583	0.0196696282667996	ENSG00000215251.4	FASTKD5
ENST00000380325.4	441	8.35884984364016e-23	1.35151798016081e-20	-0.910477840734906	0.0926220206242758	6.76389867379685	0.254911676210027	0.00163311087749434	0.00614277245905524	0.0112351471792913	0.0112351471792913	ENSG00000125901.6	MRPS26
ENST00000380377.8	2054	1.72741722535318e-07	5.99667759671776e-06	-0.449666259952699	0.0860357038400586	7.43966576993253	0.0695424944042594	0.00206731989657793	0.00903589360630349	0.00858188154318905	0.00903589360630349	ENSG00000171530.14	TBCA
ENST00000380454.8	344	7.37609932627132e-26	1.52889773037188e-23	-1.19809485027767	0.113942608948778	6.54800224121395	0.436229286013654	0.0061201784652908	0.000879702703574851	0.0133541987357904	0.0133541987357904	ENSG00000124588.20	NQO2
ENST00000380455.9	1890	4.21167983277944e-08	1.58893978199209e-06	-0.505935317855449	0.0922946939504829	6.87808365874233	0.0770748448913765	0.00236268372286799	-0.00200808230370719	0.010414782074252	0.010414782074252	ENSG00000124588.20	NQO2
ENST00000380502.8	1475	3.09563505215389e-10	1.4964824526019e-08	-0.663905598729133	0.10548377641441	6.61141558596194	0.141050498214318	0.00404476754237354	0.0069793637165658	0.0126454730875943	0.0126454730875943	ENSG00000147874.11	HAUS6
ENST00000380554.5	1489	4.09498253304995e-10	1.96097135350298e-08	-0.709739927685527	0.113551782617521	8.79938947944066	0.166211715001428	0.000434751460521999	0.018430855434617	0.018906259542903	0.018906259542903	ENSG00000196139.14	AKR1C3
ENST00000380668.9	460	3.28387791546912e-22	5.09029632357849e-20	-0.830645467018993	0.0857106067884583	7.14673863929481	0.211771507659206	0.00188714653664166	0.00408777858266573	0.0091323156374269	0.0091323156374269	ENSG00000101911.12	PRPS2
ENST00000380728.7	704	3.48304321615055e-17	3.52776865744885e-15	-1.34495941273556	0.159561261717761	5.96610866731755	0.55830870459412	0.0133469204323039	0.00619552709560298	0.0248427739291416	0.0248427739291416	ENSG00000132522.16	GPS2
ENST00000380749.10	2412	2.00581516346028e-06	5.92471600726478e-05	-0.694427525785741	0.146107987068243	7.41233859905986	0.170285929232832	0.00277490203520831	0.0292464137924923	0.00859976858788995	0.0292464137924923	ENSG00000205581.11	HMGN1
ENST00000380843.9	1097	6.66309155573483e-13	4.33094877201565e-11	-0.739803421982374	0.102948129025236	6.8986940961927	0.168800636135585	0.00561168469943846	0.000148196778732146	0.0102857912052566	0.0102857912052566	ENSG00000101365.21	IDH3B
ENST00000380985.10	432	4.1726843805389e-23	6.88724738587838e-21	-0.962837397976783	0.0972586446975769	7.0186750467043	0.280935355971985	0.004548695006089	-0.0010254456446203	0.00964017094652527	0.00964017094652527	ENSG00000123213.23	NLN
ENST00000381140.9	2133	3.22398543419384e-07	1.07774522925344e-05	-0.620346844473072	0.121401938603332	6.7369324189665	0.133135179070285	0.00771245890704789	0.0143951871379228	0.0114567888876248	0.0143951871379228	ENSG00000122034.15	GTF3A
ENST00000381246.6	862	5.37625400339681e-15	4.4471973951068e-13	-1.47311045625181	0.188430760829093	5.94891570284989	0.693623706847485	0.0217398043988923	0.0315194230410539	0.025370816891209	0.0315194230410539	ENSG00000092470.12	WDR76
ENST00000381342.6	221	2.06169174112918e-31	6.65189447554185e-29	-1.00109353576496	0.0858635804238306	8.09481143962102	0.309157934109854	0.000807853108588379	0.0098189642723364	0.0102509785562111	0.0102509785562111	ENSG00000125835.18	SNRPB
ENST00000381556.6	1131	1.12465242621788e-12	7.0903816621609e-11	-1.25735164784953	0.176735302431564	6.5410266881398	0.51176239045567	0.0172214785736777	0.0296315721146869	0.0134369989500011	0.0296315721146869	ENSG00000132382.14	MYBBP1A
ENST00000381571.6	1980	8.84288526131129e-08	3.18451055895222e-06	-0.834200676880078	0.155953753316647	5.82340029326782	0.223954851382202	0.00679529932995911	0.0121892264076018	0.0296870604303653	0.0296870604303653	ENSG00000169019.11	COMMD8
ENST00000381685.10	390	2.80153433582247e-24	5.12206677644834e-22	-1.40906868304964	0.138600954605194	6.69112731565812	0.614228866628907	0.0169556662506928	0.00627745945372553	0.0118596706755137	0.0118596706755137	ENSG00000115761.16	NOL10
ENST00000381760.8	904	1.17488693739683e-14	9.26705068408664e-13	-0.970941497120136	0.125790214936712	6.72722457351736	0.290907917495292	0.0121954112131069	-0.00208328590520195	0.0115393560476294	0.0115393560476294	ENSG00000154277.12	UCHL1
ENST00000381815.9	1098	6.69139840809199e-13	4.34538681321121e-11	-0.663225737857883	0.0922993186204801	7.09097142539397	0.14123954271143	0.00344692828282937	0.008151857847533	0.00933181804387799	0.00933181804387799	ENSG00000159131.17	GART
ENST00000381843.6	1272	1.37179275579735e-11	7.6898042971206e-10	-0.942821447726835	0.139452979829907	6.82733948945079	0.272592375374378	0.0184140855168653	-0.0110157221590378	0.0107566148582954	0.0107566148582954	ENSG00000113569.16	NUP155
ENST00000381886.8	1539	9.25668508490975e-10	4.2887503138038e-08	-0.669616272215607	0.109383566720511	7.10197756769912	0.142664231086061	0.00865728546208972	0.00152827138951378	0.00928986154066092	0.00928986154066092	ENSG00000187555.15	USP7
ENST00000381962.3	520	6.90642068550934e-21	9.47029654922227e-19	-1.5055873639381	0.160593068808516	9.37501837473635	0.702788414834476	0.000239322134497789	0.0281987049898161	0.0384458784895073	0.0384458784895073	ENSG00000271303.1	SRXN1
ENST00000382011.9	113	2.30006576765129e-41	1.45136185395228e-38	-2.28644317927913	0.169723918938459	6.00217558099213	1.57550775730473	0.0194290531633174	-0.0104777610594244	0.0237802598264255	0.0237802598264255	ENSG00000100297.16	MCM5
ENST00000382172.4	1764	1.16674221851139e-08	4.71617840979232e-07	-0.884306728433646	0.155018716420415	5.80615310414649	0.240420429529685	0.00569735736975725	0.00157878330996762	0.0303488462911924	0.0303488462911924	ENSG00000027001.10	MIPEP
ENST00000382389.5	2558	4.45192480895987e-06	0.000124096968951554	-4.2744520473069	0.931438786206327	1.4440788430935	5.51986643183574	0.215027584067366	-0.166797158544981	1.08633973460691	1.08633973460691	ENSG00000172785.18	CBWD1
ENST00000382581.4	949	3.81604435862277e-14	2.86722051577701e-12	-0.610890911015002	0.0807296996672004	7.80076896189335	0.113259120159167	0.000799862298817533	0.000828648464864321	0.00897606431371704	0.00897606431371704	ENSG00000179010.14	MRFAP1
ENST00000382758.5	2987	2.80002150765179e-05	0.000668405535927698	-4.17671264722825	0.997031223932419	1.39520914305418	5.24800021561453	0.412148132345584	-0.393996064396061	1.07895875989868	1.07895875989868	ENSG00000150456.10	EEF1AKMT1
ENST00000382771.9	195	1.27110633242082e-33	4.64794697061202e-31	-1.22901981339174	0.101699812423709	6.76392985646608	0.46555833272926	0.00317325375445118	0.0123410240160751	0.0112348973454318	0.0123410240160751	ENSG00000206075.14	SERPINB5
ENST00000383657.10	1114	9.18236412588485e-13	5.87737245630246e-11	-0.713491991516142	0.0998975424151431	6.78146033122934	0.156942798119185	0.00387251431848349	0.00140442509637147	0.0110967641523945	0.0110967641523945	ENSG00000206527.10	HACD2
ENST00000383807.5	1359	7.44055698159602e-11	3.90391078010098e-09	-1.32154154039392	0.20295510585627	6.18323272129138	0.54725245510932	0.0425149445071059	-0.0133763917404816	0.0192712179825889	0.0192712179825889	ENSG00000144554.10	FANCD2
ENST00000388835.4	841	2.99700322487165e-15	2.54100259151306e-13	-0.872814759503216	0.110608457326231	8.75418937295218	0.231068069796746	0.000355898843225241	0.00280208675021216	0.0179954474049076	0.0179954474049076	ENSG00000111057.11	KRT18
ENST00000389120.8	921	1.77833487974964e-14	1.37679033947523e-12	-0.675331010199778	0.0880975542443053	7.01256706190527	0.143220181570077	0.00197287054263354	0.00602536641841827	0.00966889805310893	0.00966889805310893	ENSG00000155827.12	RNF20
ENST00000389501.9	1122	1.02143980123586e-12	6.49133187052779e-11	-0.780819158914784	0.109548883582851	6.49455635313149	0.187546203650586	0.00398699287899053	0.00181630208609686	0.0140144439623829	0.0140144439623829	ENSG00000135632.12	SMYD5
ENST00000389629.8	2804	1.3047232246292e-05	0.000331797522379678	-0.431056735338573	0.098881839896428	6.72058983669169	0.0570507301698845	0.00306978041678692	-0.00143508360971185	0.0115966469751673	0.0115966469751673	ENSG00000137815.14	RTF1
ENST00000389704.4	791	7.9390426718233e-16	7.15658026133614e-14	-1.39026428038215	0.172593518534937	5.73002803159225	0.607512427021386	0.0111214595269058	0.0234560357598918	0.0335613244334989	0.0335613244334989	ENSG00000120699.13	EXOSC8
ENST00000389749.9	668	9.54025977911667e-18	1.01835132229062e-15	-1.64679396319922	0.191948349975818	5.86969359114479	0.825505873359023	0.0272702101776356	-0.0123617524398762	0.027996043410023	0.027996043410023	ENSG00000166166.13	TRMT61A
ENST00000389759.7	1965	8.29135013436361e-08	3.008684122039e-06	-0.850588940310074	0.15867210940426	6.28977628102874	0.231459565812728	0.0205993712683466	-0.00258799351911698	0.0171658861858496	0.0171658861858496	ENSG00000144283.21	PKP4
ENST00000389805.9	1018	1.49720387588501e-13	1.04868983463757e-11	-1.02659598551267	0.138965683168078	9.09781790234871	0.333985296115011	0.00209483648511511	0.020174539607127	0.0268723551624408	0.0268723551624408	ENSG00000161011.20	SQSTM1
ENST00000389924.7	1969	8.43217117809521e-08	3.0535679719802e-06	-0.788913457271187	0.147250515302104	6.8538794396678	0.204223868567821	0.021950616963661	-6.49474027254703e-05	0.0105734544214417	0.0105734544214417	ENSG00000198231.13	DDX42
ENST00000391851.8	1191	3.24640291954464e-12	1.9435895363158e-10	-1.48578836510324	0.213272410097329	6.86380143873135	0.71083182528226	0.0577202231307217	0.00298190876854655	0.0105074582323631	0.0105074582323631	ENSG00000126457.21	PRMT1
ENST00000392132.7	1714	6.99591189591285e-09	2.91036465476178e-07	-0.754908234763525	0.130358362164158	9.04403804611775	0.173850515721773	0.000341955146940613	0.00326377341260865	0.0251479987322421	0.0251479987322421	ENSG00000079246.16	XRCC5
ENST00000392168.6	2341	1.30941520424862e-06	3.98831874086903e-05	-0.97376492570252	0.201260979466994	7.35032613108043	0.333072617385745	0.0153264205719231	0.0454325522120976	0.00866525733515484	0.0454325522120976	ENSG00000120438.12	TCP1
ENST00000392246.6	2048	1.65915844169313e-07	5.7765934339105e-06	-0.478388440125596	0.0914008487505349	7.21724461418041	0.0709594877350216	0.00360576062894561	-0.000727213327343464	0.00892541209953164	0.00892541209953164	ENSG00000116030.16	SUMO1
ENST00000392290.5	2282	9.31406209761154e-07	2.91029747505738e-05	-1.20467949087485	0.24557213977575	5.49090275423083	0.473968779229912	0.0409531805361337	0.00728804010082075	0.0495053332149274	0.0495053332149274	ENSG00000162972.10	MAIP1
ENST00000392367.4	2138	3.400636891746e-07	1.13413944307323e-05	-0.892493969606847	0.175006657187868	7.59393840632502	0.275716441807462	0.0037686715072792	0.0421723235828285	0.00860560275424054	0.0421723235828285	ENSG00000132341.12	RAN
ENST00000392452.3	2206	5.56832164815902e-07	1.79983502629343e-05	-0.948251946259769	0.189437553968835	5.73282855415118	0.312818430300065	0.0120090368465934	0.0418208434339494	0.0334304196235	0.0418208434339494	ENSG00000180611.7	MB21D2
ENST00000392485.2	2703	8.66785576795553e-06	0.000228654379459231	-0.609872475960674	0.137112001975283	7.11389752568034	0.134142972383125	0.0113121415045285	0.0168874101239767	0.00924586707692897	0.0168874101239767	ENSG00000161547.16	SRSF2
ENST00000392531.3	1831	2.33879900372041e-08	9.10790410493063e-07	-0.571533584275882	0.10233612419111	6.553334463686	0.11056241016392	0.00234534896195176	0.0133636745097355	0.013291569203446	0.0133636745097355	ENSG00000213145.9	CRIP1
ENST00000392715.6	343	7.18702858166717e-26	1.49406380754285e-23	-1.66409446427751	0.158223816570967	7.22792044006737	0.851241226516894	0.028653810176385	-0.00305617179490833	0.00889835401903963	0.00889835401903963	ENSG00000100664.11	EIF5
ENST00000392872.8	813	1.4683296427612e-15	1.2877955331789e-13	-0.773237195058206	0.0969020010126451	6.71025699019228	0.179850162910033	0.00239771716528298	-0.00179592346079702	0.011687279535099	0.011687279535099	ENSG00000139372.15	TDG
ENST00000392948.3	2994	2.87638110381124e-05	0.000685028317388632	-1.75416456516659	0.419351718574597	4.75265796333876	1.039874622741	0.0526387681449661	0.0932945146490005	0.211145027662236	0.211145027662236	ENSG00000203818.7	HIST2H3PS2
ENST00000393038.2	2875	1.78002697565299e-05	0.000441471455554646	-0.784280356533105	0.182780366154745	5.59993500075515	0.19830845040389	0.0091446315705195	0.00808005231795873	0.0409683618069744	0.0409683618069744	ENSG00000141378.14	PTRH2
ENST00000393051.5	1955	7.52582579820498e-08	2.74486691925938e-06	-0.932866183496392	0.173455089802627	6.34677367854618	0.270026069262228	0.0289501954557029	-0.0177573524945891	0.0161798068119533	0.0161798068119533	ENSG00000150768.15	DLAT
ENST00000393196.7	1529	8.16544992287366e-10	3.80790870700185e-08	-1.53674983091101	0.250216626450702	7.66388536349745	0.783610045024352	0.0290099330367812	0.0649026071917737	0.00868653983333455	0.0649026071917737	ENSG00000239672.7	NME1
ENST00000393306.6	379	7.60337026378323e-25	1.43047681606543e-22	-1.62801651022709	0.158172332817832	6.66714770301819	0.825153511514441	0.00489736697452849	0.0326303633290239	0.0120844017926557	0.0326303633290239	ENSG00000140961.13	OSGIN1
ENST00000393409.2	2611	5.79536975894742e-06	0.000158266198886245	-0.475249125322701	0.104825412607036	6.55671599550239	0.0686392622636382	0.00323040313813729	-0.00212947447858686	0.0132521475542158	0.0132521475542158	ENSG00000114554.11	PLXNA1
ENST00000393800.6	1513	6.03129348207071e-10	2.84240152310357e-08	-0.607996073237919	0.0982284815758284	7.20819660149508	0.115880813074129	0.0055240398602817	0.000704767080107268	0.00894921202875758	0.00894921202875758	ENSG00000110075.14	PPP6R3
ENST00000393820.2	347	7.59993454338681e-26	1.56168799043704e-23	-1.10988538277462	0.105581909726286	8.63091367290726	0.377890425658872	0.000897629013370538	0.00952331697393426	0.0158236804788039	0.0158236804788039	ENSG00000181163.13	NPM1
ENST00000393868.7	1109	8.30166366783226e-13	5.33761790956818e-11	-0.602911635008816	0.0842516608324085	7.22868721206424	0.11730092139745	0.0017510604348626	0.00856167645107383	0.0088964530946662	0.0088964530946662	ENSG00000163541.12	SUCLG1
ENST00000393891.8	2748	1.03824878162492e-05	0.000269400622725557	-0.599329757877397	0.135931710410991	6.60175076195901	0.120855198104075	0.0149676338859829	0.00140280424009318	0.0127485109569034	0.0127485109569034	ENSG00000196531.10	NACA
ENST00000394266.8	2767	1.11801033080222e-05	0.000288104837829858	-1.0497156578718	0.238952304128896	5.48495115129254	0.336646325729106	0.0356048920694488	-0.0280105958010256	0.0500424134033135	0.0500424134033135	ENSG00000103037.11	SETD6
ENST00000394384.7	2740	9.91637804423648e-06	0.000258057452578919	-4.95022268479679	1.12021616166027	1.78196416183845	7.46688828201869	0.701219581938561	-0.556873465318974	1.18110679132874	1.18110679132874	ENSG00000094914.13	AAAS
ENST00000394391.9	741	1.29162544585156e-16	1.24288880959513e-14	-0.944207618305547	0.114112657807734	7.13874544240734	0.283084446346203	0.00536620524651656	0.0141663427614009	0.00915892809430703	0.0141663427614009	ENSG00000005194.15	CIAPIN1
ENST00000394422.8	575	2.2405434052072e-19	2.77842968634599e-17	-1.11821697270706	0.124235121593529	6.79649403404425	0.379351090341813	0.0121696037622385	-0.0068841901037773	0.0109819443937999	0.0109819443937999	ENSG00000156697.13	UTP14A
ENST00000394440.8	2051	1.70241081490247e-07	5.91851295688961e-06	-0.591451582649665	0.1131054629997	8.7979025490753	0.112179284864284	0.000314031447221633	0.0087294591510858	0.0188752371933432	0.0188752371933432	ENSG00000115484.15	CCT4
ENST00000394597.6	1676	4.25069587010948e-09	1.80842254368906e-07	-0.800261207619681	0.136234846821862	6.30426053111236	0.197809490111717	0.0109333156699175	-0.00382820318811095	0.0169065845629468	0.0169065845629468	ENSG00000092871.16	RFFL
ENST00000394601.8	3075	4.00967533660603e-05	0.000929775252687337	-4.68238335719869	1.14012002158637	1.6480444980394	6.69574900609022	0.812815264046649	-0.664896720348084	1.1369952313865	1.1369952313865	ENSG00000011304.20	PTBP1
ENST00000394673.6	801	1.03243093458292e-15	9.17910914706988e-14	-1.10873330773421	0.138195373978617	7.61294755600265	0.391704417970681	0.00313194680525055	0.0255149952783843	0.00862322057705407	0.0255149952783843	ENSG00000010244.18	ZNF207
ENST00000394688.7	2473	2.80994492394035e-06	8.10191317657271e-05	-0.715589501866717	0.152765191644165	6.01385807708003	0.156576126935065	0.0115570001755509	-0.00786246719991522	0.0234488054915665	0.0234488054915665	ENSG00000166164.15	BRD7
ENST00000394689.2	2307	1.09173132499855e-06	3.37428740345454e-05	-0.676136372125206	0.138713435904743	6.76929626688635	0.160237818873789	0.00722493808191195	0.021637187868837	0.0111921213420369	0.021637187868837	ENSG00000166164.15	BRD7
ENST00000394886.7	3023	3.29625979681047e-05	0.000777494239337658	-0.561738879327602	0.135294553250893	6.91987912331998	0.1166307099317	0.00337190468209475	0.0240850195269432	0.0101589286822631	0.0240850195269432	ENSG00000094880.11	CDC23
ENST00000394894.8	2388	1.77008289412905e-06	5.28534299342452e-05	-1.05397688002475	0.220587501707731	7.17062136206073	0.391650794179601	0.0172353751905884	0.0557528936738993	0.00905667254016779	0.0557528936738993	ENSG00000112984.12	KIF20A
ENST00000395003.5	2569	4.75585969384848e-06	0.000132001486808164	-1.49281676695661	0.326278855568586	5.0778310936258	0.697646824842132	0.0486195804065313	-0.0122492617439047	0.111067256980188	0.111067256980188	ENSG00000043143.20	JADE2
ENST00000395226.6	1797	1.6213496462046e-08	6.43342877979815e-07	-0.711923653724754	0.126044306175729	7.23428283199178	0.157055717992852	0.01494799807768	-0.00869158386141546	0.00888275260130153	0.00888275260130153	ENSG00000138678.11	GPAT3
ENST00000395245.9	1467	2.83233152242429e-10	1.37666371421228e-08	-0.69781922499817	0.110629940337969	6.84476073508476	0.147298010719675	0.0077231866275975	-0.00620754976939551	0.0106352889211763	0.0106352889211763	ENSG00000109113.20	RAB34
ENST00000395284.7	1829	2.33253115417042e-08	9.09342818026066e-07	-1.08925199348172	0.195020070262455	7.55304629932254	0.401580364957375	0.00316948062288082	0.0538797610848787	0.00857867916164538	0.0538797610848787	ENSG00000170312.15	CDK1
ENST00000395326.8	1770	1.19446591818144e-08	4.81187558361634e-07	-0.637553150278853	0.111841340883223	6.55904031017988	0.129025998681217	0.00553754484968893	0.00331719621539934	0.013225183446147	0.013225183446147	ENSG00000241258.7	CRCP
ENST00000395468.9	2648	6.81251385320509e-06	0.000183443915328148	-0.44595105443366	0.0991120481553364	7.11533629918895	0.0714495405926028	0.00249633233589258	0.012238464798426	0.00924065780693019	0.012238464798426	ENSG00000168175.15	MAPK1IP1L
ENST00000395671.9	133	3.23104775712478e-39	1.73223029529342e-36	-1.57177917225532	0.11997003165401	7.7950736576233	0.758418300094765	0.00359377391672213	0.017995438825874	0.00896044434729073	0.017995438825874	ENSG00000108448.21	TRIM16L
ENST00000395718.6	2689	8.07875188630768e-06	0.000214223623838335	-0.958798774420909	0.214828646180864	6.72470339761307	0.331170143613193	0.0159114522365454	0.053315568593309	0.0115610435917508	0.053315568593309	ENSG00000139926.15	FRMD6
ENST00000395962.6	1168	2.31608018315662e-12	1.41391936112842e-10	-1.1094542890274	0.158177233047174	6.79629428038311	0.378333593962258	0.0265466073098168	-0.0152129221474781	0.0109834482718733	0.0109834482718733	ENSG00000006744.19	ELAC2
ENST00000396083.7	2588	5.13563242901539e-06	0.000141495801668668	-0.552786579594943	0.121247211135223	6.93764015979981	0.109312964223765	0.00730779163122516	0.0147435376808789	0.0100569447198109	0.0147435376808789	ENSG00000066654.14	THUMPD1
ENST00000396290.2	2507	3.47425477679511e-06	9.8814624094375e-05	-2.12035133978396	0.456914737875298	5.65826915755391	1.59929223446227	0.255920879951921	0.0572357365795568	0.037311148325801	0.0572357365795568	ENSG00000115738.10	ID2
ENST00000396386.7	786	6.51356082541738e-16	5.90894327093589e-14	-0.71765939565753	0.0888268454015214	8.10750018008306	0.15582535037322	0.00150656496222069	0.00013699493848102	0.010328747733758	0.010328747733758	ENSG00000122565.19	CBX3
ENST00000396394.6	1565	1.22503538060661e-09	5.58146471429863e-08	-0.599659225326678	0.0986779524696505	7.47557147543924	0.114564457323186	0.00603750390703335	0.00232137280217749	0.00856850354837055	0.00856850354837055	ENSG00000129084.17	PSMA1
ENST00000396503.7	1361	7.60528884770163e-11	3.98447844229623e-09	-0.542037420475642	0.0832852105263749	7.45008456411306	0.0892520434997092	0.00182782196518659	-0.000439479539007159	0.00857681747344731	0.00857681747344731	ENSG00000171490.13	RSL1D1
ENST00000396914.4	1748	9.72425649186563e-09	3.96669556576652e-07	-1.04605991339534	0.182384354944761	5.60367274187058	0.360278700114472	0.00917974326920742	0.0308281284691322	0.0407163361237176	0.0407163361237176	ENSG00000163528.13	CHCHD4
ENST00000396981.6	1814	1.88871812506332e-08	7.42409907329191e-07	-0.640328540918256	0.113899015757246	6.66008382887313	0.138573775042914	0.0036861550210421	0.0157733236646621	0.0121524748461222	0.0157733236646621	ENSG00000132388.12	UBE2G1
ENST00000396984.1	459	3.25067681416914e-22	5.04980957641648e-20	-1.10413227628118	0.113918295246096	7.49529548356158	0.381305278647892	0.00168066558597096	0.0177854014016942	0.00856603342631281	0.0177854014016942	ENSG00000180596.7	HIST1H2BC
ENST00000397011.2	594	5.51600070061046e-19	6.62142952788431e-17	-0.976379316053401	0.109688618406671	7.80094459241492	0.294415645897121	0.00907083844785883	0.00145500561720422	0.00897655106408757	0.00897655106408757	ENSG00000106263.18	EIF3B
ENST00000397061.3	1298	2.33404550118226e-11	1.28217858564176e-09	-0.847266515342346	0.126771105994406	6.19700955432188	0.216611796821634	0.00512806798839733	-0.00356102746899009	0.01897830198417	0.01897830198417	ENSG00000213965.3	NUDT19
ENST00000397120.7	2336	1.27574526955849e-06	3.8924150920239e-05	-5.82783403515305	1.20322892340115	2.22076983701658	10.1901207459673	0.727820752768238	-0.726538398292218	1.44381901039541	1.44381901039541	ENSG00000213983.11	AP1G2
ENST00000397149.4	2752	1.04990296785162e-05	0.00027202863815295	-0.374520284617275	0.0849901415859193	7.07608726212402	0.0457654536183134	0.00144436801420506	0.0031629076625102	0.00939061823598687	0.00939061823598687	ENSG00000122692.9	SMU1
ENST00000397195.10	353	1.16054627088583e-25	2.34423771385958e-23	-0.970850071812611	0.0927083581072426	6.88095553219772	0.288767377030108	0.00249578528501977	0.00500723777566001	0.0103964742093913	0.0103964742093913	ENSG00000007168.13	PAFAH1B1
ENST00000397224.8	2803	1.30477988998179e-05	0.000331797522379678	-1.03313034069685	0.236994444832154	5.32758000107206	0.352795118458465	0.016839687430752	0.0238948478166839	0.0674098628911996	0.0674098628911996	ENSG00000100350.14	FOXRED2
ENST00000397261.7	1791	1.52551842937851e-08	6.07345427629285e-07	-0.631643308429329	0.111624015801092	6.5575224104526	0.130264044995561	0.00544710114166593	0.00776797919645523	0.0132427802136778	0.0132427802136778	ENSG00000241553.12	ARPC4
ENST00000397292.8	2769	1.12464604246589e-05	0.000289605494445603	-0.641381853823815	0.146043889171883	6.04005681153901	0.143393682553294	0.00926594303712195	0.0157121542490682	0.0227272833095517	0.0227272833095517	ENSG00000137055.15	PLAA
ENST00000397333.4	1660	3.5970702987755e-09	1.54509337701138e-07	-0.91655517394039	0.155302766748316	5.95014941949814	0.260318529358746	0.0108459733962053	-0.000475331776608552	0.0253324506433174	0.0253324506433174	ENSG00000185163.10	DDX51
ENST00000397572.5	2145	3.58608944694322e-07	1.19208634929995e-05	-0.97620358613545	0.191799400118107	5.56321426938715	0.292494531138139	0.011599487600154	-0.00334636427137207	0.0435810272283445	0.0435810272283445	ENSG00000214114.9	MYCBP
ENST00000397622.7	1498	4.5275007754845e-10	2.15506619022127e-08	-0.678131465050822	0.108767932527332	6.61566626583394	0.146352999039951	0.00514498903382006	0.00534790330662937	0.0126007056855854	0.0126007056855854	ENSG00000146842.17	TMEM209
ENST00000397752.7	2872	1.75490452948434e-05	0.000435695378030472	-0.413982468564113	0.0964097441321064	7.37386575776498	0.0562465934922693	0.00530595203165255	0.000734233229270561	0.00863630611377477	0.00863630611377477	ENSG00000105976.15	MET
ENST00000397885.3	334	3.86578725413182e-26	8.25287707690465e-24	-1.20482270620434	0.11392445938751	6.60819968753559	0.437627903091215	0.00678860885332485	-0.00410288750888043	0.0126795648167799	0.0126795648167799	ENSG00000080608.10	PUM3
ENST00000397901.8	858	4.5770186030904e-15	3.80372650902981e-13	-0.819586449955792	0.104565480502857	6.80474168432827	0.207286924664531	0.00548055267138568	0.00173237230260171	0.0109203568978044	0.0109203568978044	ENSG00000131165.15	CHMP1A
ENST00000397977.8	1175	2.54983599971595e-12	1.5473489882872e-10	-0.706476778727097	0.100917514811685	6.71844365154559	0.151293764668942	0.00366118705429268	-0.00171002079834487	0.0116153301393574	0.0116153301393574	ENSG00000104613.12	INTS10
ENST00000398013.7	2359	1.4059979802266e-06	4.24936749229897e-05	-0.86787154955251	0.179901349595365	7.10544543419706	0.264797702660283	0.0113955479042734	0.0371511954750771	0.00927690783028375	0.0371511954750771	ENSG00000140157.14	NIPA2
ENST00000398148.7	1231	5.93655950359094e-12	3.43588018542247e-10	-1.037147792479	0.150722732685988	6.30663396011149	0.326261141007555	0.0172113409275597	-0.0127632434596401	0.0168646722949379	0.0168646722949379	ENSG00000088247.17	KHSRP
ENST00000398153.6	2038	1.51366976124143e-07	5.29763949485868e-06	-0.559740030112508	0.106599100221278	6.48022928606966	0.095537843769186	0.00284322391619257	-0.000911757196091476	0.0142018283357865	0.0142018283357865	ENSG00000111906.17	HDDC2
ENST00000398238.8	2525	3.68650465828149e-06	0.000104103971546179	-0.70119766052389	0.151501668848949	5.94651691739083	0.170802776296834	0.00898350645243	0.0201406542470463	0.0254456270435947	0.0254456270435947	ENSG00000073969.18	NSF
ENST00000398473.7	2847	1.56871649365102e-05	0.000392889922245495	-0.3659993992088	0.0847453967411408	7.5013350262904	0.0449228802567905	0.00220670520726545	0.00371356003077184	0.00856596819595458	0.00856596819595458	ENSG00000161813.22	LARP4
ENST00000398870.7	3065	3.87082934767478e-05	0.000900507718781737	-5.66269837380945	1.37609216760627	2.13820215680958	9.65671285766237	1.44388092218405	-1.39779717738516	1.39656355843692	1.39656355843692	ENSG00000078142.13	PIK3C3
ENST00000398881.3	381	1.17765113981621e-24	2.20396947174423e-22	-0.958125501295736	0.0934713400266577	7.02433782332265	0.284056850634949	0.00349141913942435	0.00732796556681077	0.00961391797014424	0.00961391797014424	ENSG00000214736.7	TOMM6
ENST00000399054.6	1366	7.88373285206528e-11	4.1152392919741e-09	-0.89269637580186	0.137278717954285	6.25605883844292	0.248378270696253	0.0104746086209278	0.00115817248572302	0.0177935609838305	0.0177935609838305	ENSG00000125863.20	MKKS
ENST00000399494.5	700	3.23530416839608e-17	3.2955732631902e-15	-1.53319687372167	0.181707038728658	7.71343995569445	0.744828733585219	0.00518652351288594	0.0443396483724211	0.00877095870634371	0.0443396483724211	ENSG00000189403.15	HMGB1
ENST00000399523.5	2977	2.72621890486793e-05	0.000652973842098432	-0.706820222268583	0.16848277985539	5.80074007773947	0.155040492604056	0.012019442784728	-0.00556688700758612	0.0305602278769717	0.0305602278769717	ENSG00000070010.19	UFD1
ENST00000401558.6	367	3.61056780794087e-25	7.0149298903928e-23	-0.942841457453207	0.0909716620636419	8.06979885369448	0.275601898045649	0.00231006598381817	0.00883605136356083	0.010103698964114	0.010103698964114	ENSG00000082898.16	XPO1
ENST00000401959.6	1250	8.39488240690327e-12	4.78870956113464e-10	-0.772218801054559	0.113035626546879	6.51404084873683	0.194229026453256	0.00503698177110528	0.0141285975321628	0.0137667700621916	0.0141285975321628	ENSG00000100138.15	SNU13
ENST00000402029.3	2183	4.87677055485655e-07	1.59218519983283e-05	-1.34270053359782	0.266880182706711	5.22817648921633	0.547598105210753	0.0247686361986231	-0.016337775781634	0.0820689116837282	0.0820689116837282	ENSG00000128626.11	MRPS12
ENST00000402119.8	2500	3.25786687692657e-06	9.2919575916949e-05	-1.03562171160093	0.222529884622539	5.83989763493316	0.329949953672419	0.0452088973071604	-0.0349635787938488	0.0290704270180202	0.0290704270180202	ENSG00000171903.16	CYP4F11
ENST00000402521.7	1304	2.60650157119658e-11	1.42416849067127e-09	-1.00919117326186	0.151365549799009	6.870672503247	0.314424531319325	0.0239047618863691	-0.0127991568083324	0.0104625326125654	0.0104625326125654	ENSG00000108883.13	EFTUD2
ENST00000402752.5	336	4.41826199699095e-26	9.37618313790008e-24	-1.60091343614875	0.151557163629752	6.18857357423795	0.771993712269067	0.0152974633540655	-0.0114017592833314	0.0191568974171777	0.0191568974171777	ENSG00000099901.17	RANBP1
ENST00000402796.5	2733	9.741247362764e-06	0.000254231545792359	-4.01163021849047	0.907026120967227	1.31266792868529	4.87158272888391	0.165294561614722	-0.110757529224547	1.06875001456056	1.06875001456056	ENSG00000115970.18	THADA
ENST00000402868.8	1332	4.88950238483915e-11	2.61742551087516e-09	-0.802550481769717	0.122074609225846	6.5543758549304	0.20032546168869	0.00907391100076145	-0.000199812310700332	0.0132794043257032	0.0132794043257032	ENSG00000183955.13	KMT5A
ENST00000403094.3	2334	1.25822317503845e-06	3.84388797227686e-05	-0.783699843036499	0.16171291429745	6.28590373914373	0.204073899086401	0.021990349588823	0.00278248277839171	0.0172362503870387	0.0172362503870387	ENSG00000118246.14	FASTKD2
ENST00000403683.1	1075	4.75250576397727e-13	3.15078501852732e-11	-1.60381796865469	0.22176089844368	8.00367246667274	0.830683098268154	0.000710422303706871	0.0730564218141154	0.009751415030697	0.0730564218141154	ENSG00000203852.3	HIST2H3A
ENST00000403747.6	1386	1.09914766450871e-10	5.64766981418172e-09	-1.02149398108564	0.158306246613807	6.12786522160832	0.319785803009311	0.0170757878236186	-0.00863726658480418	0.0205155137518086	0.0205155137518086	ENSG00000103275.20	UBE2I
ENST00000404251.1	1244	7.49574888255148e-12	4.29643792862903e-10	-0.761982772020736	0.111272956637056	6.97571928026827	0.185852751099684	0.0087211316212326	0.00586315293222189	0.00985137469689563	0.00985137469689563	ENSG00000009954.11	BAZ1B
ENST00000404530.5	2253	7.66779972792753e-07	2.42655489536604e-05	-0.760762572319091	0.153887190099573	6.11052156462366	0.187233345577031	0.0145935421081027	0.00241325557260187	0.0209283588070103	0.0209283588070103	ENSG00000162959.13	MEMO1
ENST00000404603.5	2445	2.4969302280606e-06	7.28184511172323e-05	-1.11919499994218	0.237702765684899	5.71315730159254	0.388155637778639	0.0503802605727113	-0.0349097563102552	0.0343736466486641	0.0343736466486641	ENSG00000286070.1	GGT1
ENST00000404643.5	2221	6.29149975630699e-07	2.01985186233099e-05	-5.60548297297427	1.12513640530694	2.10959430592719	9.43154703663004	0.52086021748852	-0.51446618181512	1.378037678332	1.378037678332	ENSG00000163374.19	YY1AP1
ENST00000405333.5	2511	3.54524281770505e-06	0.000100673036190219	-0.93226872378684	0.201075856520408	8.38716600637872	0.309255292095841	0.00314303973697641	0.0575042103761471	0.0126365901545108	0.0575042103761471	ENSG00000115758.13	ODC1
ENST00000405636.6	2432	2.31785590259373e-06	6.79574001967696e-05	-2.29384815949694	0.485621577938207	6.24608191000426	1.86151579399928	0.0497123110638024	0.304030164374988	0.017985927994831	0.304030164374988	ENSG00000130204.13	AC011481.1
ENST00000405876.9	1538	9.2285390412308e-10	4.27848990764578e-08	-1.03941817722499	0.169778219999441	6.05624706571456	0.334577451292061	0.0209409042904999	-0.00786539535506534	0.022296061688768	0.022296061688768	ENSG00000139437.18	TCHP
ENST00000406548.5	1206	4.21334533565794e-12	2.49111422731139e-10	-0.780581962621454	0.112640786949131	7.46208185367376	0.198017996372411	0.00763634354225467	0.0113955767845246	0.00857218396914984	0.0113955767845246	ENSG00000182944.17	EWSR1
ENST00000406957.5	1144	1.34767678147168e-12	8.39989031696299e-11	-0.847736543721833	0.119579302850067	7.53480055747724	0.232756225872561	0.00977286090949497	0.0116759535956671	0.00857147936599691	0.0116759535956671	ENSG00000082898.16	XPO1
ENST00000407004.7	585	3.40170661956291e-19	4.1462442530139e-17	-1.16256858960187	0.129825451570554	6.92732541581915	0.425695295109259	0.0100754128329227	0.0152065589803245	0.0101156913481632	0.0152065589803245	ENSG00000129351.17	ILF3
ENST00000407315.6	1050	3.50316018375095e-13	2.37894603563979e-11	-0.686324298765185	0.0943596915020608	6.99294426989994	0.145447452676667	0.00359152926810179	0.00157739542441083	0.00976409780244433	0.00976409780244433	ENSG00000176946.12	THAP4
ENST00000407418.7	1022	1.60434428159735e-13	1.11933624907062e-11	-0.71845578126758	0.0973753789906146	6.73171544850994	0.163691264207738	0.00272197158352834	0.00832509256234216	0.0115009750668204	0.0115009750668204	ENSG00000183741.11	CBX6
ENST00000407426.8	55	7.26970588523419e-57	9.42471106255889e-54	-1.34649328558546	0.0847309928544243	7.80152691873258	0.546188433203812	0.00179084460424313	0.00105313385300234	0.00897816712090161	0.00897816712090161	ENSG00000163811.12	WDR43
ENST00000407627.7	2107	2.65954417219277e-07	9.00029129824553e-06	-0.636277425486441	0.123642591562949	6.20531397452466	0.122431433724956	0.00412640588500881	-0.00290547454768282	0.0188048297875944	0.0188048297875944	ENSG00000066044.15	ELAVL1
ENST00000408901.8	378	7.28435054803544e-25	1.37408288750561e-22	-1.23738377572275	0.120171670512497	6.46819312851766	0.464923798568953	0.00729906947109632	-0.000313799418113189	0.01436277611955	0.01436277611955	ENSG00000129460.16	NGDN
ENST00000409017.1	1881	3.7690425103304e-08	1.4287496393227e-06	-0.777524349563078	0.141333493607613	6.57798236895947	0.205333421947446	0.00633453482094613	0.0236281998020536	0.0130094203874596	0.0236281998020536	ENSG00000168906.13	MAT2A
ENST00000409115.7	2593	5.27375821214435e-06	0.000145021232378997	-0.941713094153349	0.206806645383373	9.74442374825573	0.290197476519299	0.00027284021277728	0.0299151735488942	0.0638806426493088	0.0638806426493088	ENSG00000187514.16	PTMA
ENST00000409180.1	1790	1.49980677203666e-08	5.97442581415094e-07	-0.911499954465836	0.160997293373247	5.7904344532146	0.253493512601752	0.00791258393387603	-0.00260775580339271	0.0309676087763909	0.0309676087763909	ENSG00000132313.15	MRPL35
ENST00000409194.5	596	5.9312204579899e-19	7.09596885128375e-17	-0.901142381415877	0.101328059334847	7.90583913088455	0.255938128205442	0.00111580885285115	0.0142852545599983	0.00932283845700549	0.0142852545599983	ENSG00000154518.9	ATP5MC3
ENST00000409276.5	933	2.42926286157367e-14	1.85655047247212e-12	-1.70913066582765	0.224131027686323	6.731378314072	0.936619950947815	0.0124761531957805	0.0628759231618105	0.0115038452695789	0.0628759231618105	ENSG00000115875.19	SRSF7
ENST00000409409.5	1805	1.77104508512407e-08	6.99626585870841e-07	-0.773115851747808	0.137247693812249	7.47840719261876	0.201916751415258	0.0100180091471577	0.0182373850380133	0.00856793565762632	0.0182373850380133	ENSG00000172115.8	CYCS
ENST00000409566.1	2314	1.13254775860783e-06	3.48985243646381e-05	-1.23742055479274	0.254242501753741	5.41415131525133	0.536929988464674	0.0143918112604376	0.0825670632865639	0.0570650174793819	0.0825670632865639	ENSG00000152147.11	GEMIN6
ENST00000409617.5	521	7.03091901710157e-21	9.62250766977755e-19	-1.07792151836158	0.114999327591286	6.381520572214	0.351962790730964	0.00421512471303452	2.03137955739315e-05	0.0156221433066374	0.0156221433066374	ENSG00000140264.19	SERF2
ENST00000409682.8	1227	5.76485484975958e-12	3.35009951269158e-10	-0.611469922650717	0.0888074772112879	7.91980113817281	0.121632761502302	0.000870369801734961	0.0109597822112152	0.00937755643773932	0.0109597822112152	ENSG00000115233.12	PSMD14
ENST00000409687.5	163	1.70634748850171e-35	7.46438044908747e-33	-1.37602211456039	0.110665124199003	7.04050811298752	0.582727181584548	0.00323779123630975	0.0151323633346614	0.0095409475741092	0.0151323633346614	ENSG00000186193.9	SAPCD2
ENST00000409753.8	2400	1.84333099601437e-06	5.4765363891587e-05	-0.921685002968384	0.193230113629514	7.02077873585191	0.299656425584978	0.00721964088675536	0.0487871743331567	0.00963037551880078	0.0487871743331567	ENSG00000189159.16	JPT1
ENST00000409804.5	3019	3.25237182635271e-05	0.000768158730395011	-0.43880936814028	0.105609056443298	7.00710280118949	0.0627306807382494	0.00703494888953109	-0.000829221054595325	0.00969496031473446	0.00969496031473446	ENSG00000065911.12	MTHFD2
ENST00000412830.8	906	1.20367964926581e-14	9.47319798137412e-13	-0.883933569848382	0.11456373242684	6.80097858548461	0.23890941210082	0.00873893857823984	-0.00310413191655376	0.010948334603113	0.010948334603113	ENSG00000136045.12	PWP1
ENST00000413382.6	1192	3.41793886740067e-12	2.04456973994243e-10	-0.967387221051713	0.139004967354686	6.59104383797922	0.284476047681903	0.0161188631136767	-0.0114630668066049	0.0128647083102393	0.0128647083102393	ENSG00000041357.16	PSMA4
ENST00000413384.7	2903	1.99665368717509e-05	0.000490421613883336	-1.89961389336444	0.445368351174244	7.29123481464968	1.14132560690541	0.288769161538295	-0.215312006855235	0.00876029080320122	0.00876029080320122	ENSG00000164889.14	SLC4A2
ENST00000413432.2	1200	3.79037200974108e-12	2.25223904818815e-10	-0.824812954126243	0.118767241458035	6.27726300292822	0.217373773045447	0.00376363576102319	0.0128349270603635	0.0173948507043035	0.0173948507043035	ENSG00000006607.14	FARP2
ENST00000413518.5	3090	4.25438070716759e-05	0.000981729326679216	-1.14843489922014	0.280570575707065	5.29472201917979	0.41020206612778	0.0461763087185656	-0.0280122452138837	0.071903463210325	0.071903463210325	ENSG00000142396.10	ERVK3-1
ENST00000414487.7	680	1.44889177930295e-17	1.51929087399144e-15	-1.09175926978834	0.127973152886499	6.21921944432612	0.362139547558555	0.00604621943454487	-0.000348648674641157	0.0185194723550219	0.0185194723550219	ENSG00000182004.13	SNRPE
ENST00000415083.7	2732	9.74440164157015e-06	0.000254231545792359	-0.477442088433756	0.107950949693877	6.65242214140635	0.0702708776368829	0.00525282262783711	-0.00289583100972811	0.0122272886818777	0.0122272886818777	ENSG00000141380.14	SS18
ENST00000415374.5	217	7.91517786175724e-32	2.60084719933059e-29	-1.30568661343307	0.111213537314658	6.72354665721366	0.515477141057459	0.00698164834860813	-0.00194179671365027	0.01157102797445	0.01157102797445	ENSG00000138035.15	PNPT1
ENST00000415472.6	1935	6.54175759422496e-08	2.41061231782231e-06	-0.883076289784278	0.163432080817335	5.8563174359742	0.240649139132113	0.0115928651310732	-0.00321534130811888	0.0284722024293525	0.0284722024293525	ENSG00000106344.8	RBM28
ENST00000416614.7	1171	2.33375684216455e-12	1.42219557592769e-10	-1.24623882580231	0.177705831152657	6.62497174799756	0.500321748298349	0.0348651817502999	0.00812029952121512	0.012503861888185	0.012503861888185	ENSG00000087269.16	NOP14
ENST00000417433.6	2087	2.1196522207101e-07	7.24195888574571e-06	-1.14213940488001	0.220127915873509	6.14832586161041	0.449492285270075	0.037522233499378	0.035162215520844	0.0200428704537698	0.035162215520844	ENSG00000125630.15	POLR1B
ENST00000417626.6	428	3.34882752843246e-23	5.57908406746141e-21	-1.16332470713981	0.117250125887755	6.7256657558369	0.409193002871564	0.00906863474405715	-0.00507402149532364	0.0115527532869845	0.0115527532869845	ENSG00000214706.10	IFRD2
ENST00000417647.7	2640	6.57074413655034e-06	0.000177469825724464	-0.458208081080664	0.101662724818821	7.37379175804858	0.0753887652113921	0.00160390873509101	0.0138990556912901	0.0086363892510312	0.0138990556912901	ENSG00000113141.18	IK
ENST00000417652.5	469	4.24786212954216e-22	6.4581996009568e-20	-1.45561076317579	0.150607015140941	6.67142675645151	0.637987626063698	0.0219801260739443	-0.0190466036967711	0.0120435834405511	0.0120435834405511	ENSG00000115053.16	NCL
ENST00000418458.6	1132	1.17955902645091e-12	7.42997145071161e-11	-0.593104908775018	0.0834449001874008	7.5097235596408	0.10593481607967	0.00187816194226354	-0.00137467914755935	0.00856641510866439	0.00856641510866439	ENSG00000163938.17	GNL3
ENST00000420115.6	1282	1.81078843809344e-11	1.00714866450713e-09	-0.775896241326931	0.115451839475577	6.73542205314339	0.188369553487644	0.00852415372103543	0.00118217164904778	0.0114695371364061	0.0114695371364061	ENSG00000091527.15	CDV3
ENST00000420358.2	1619	2.06820424744391e-09	9.10878540208404e-08	-1.31104168519514	0.218785619487653	5.98991854697563	0.573089666849304	0.023430640815654	0.0483700801262404	0.0241346190039059	0.0483700801262404	ENSG00000198554.12	WDHD1
ENST00000421017.6	1431	2.00263429471386e-10	9.97874463663713e-09	-0.695437602786178	0.109325960267811	8.27201035461526	0.149421510917895	0.00638975249093215	-0.000975411106932985	0.0115384958917865	0.0115384958917865	ENSG00000182718.16	ANXA2
ENST00000421196.7	1998	1.00240753106785e-07	3.57736069045356e-06	-0.893196742809556	0.167695949944227	7.79602770315218	0.273086444362915	0.00208199824697578	0.0401008991945691	0.00896303871951178	0.0401008991945691	ENSG00000151632.17	AKR1C2
ENST00000422090.2	714	4.92390103294291e-17	4.91728066180618e-15	-1.12135262049596	0.133677393235708	6.15930743811695	0.386726483595588	0.00700900064125543	0.00486221654329363	0.0197954675521858	0.0197954675521858	ENSG00000213024.11	NUP62
ENST00000422285.6	2289	9.60918154598352e-07	2.99332931828226e-05	-0.515637526205182	0.105243368925069	6.81671745890563	0.0855723248283238	0.00578157415872927	0.00147805996505065	0.0108326758953179	0.0108326758953179	ENSG00000131828.13	PDHA1
ENST00000422567.6	2339	1.29051409976977e-06	3.93242809273434e-05	-0.508215826959619	0.104977042660455	6.55906915515045	0.0861722481562217	0.00330541973288719	0.00755364292279635	0.0132248494957153	0.0132248494957153	NA	NA
ENST00000424014.6	136	6.32551155070443e-39	3.31642849714286e-36	-1.34294279619967	0.102904724421088	6.6352205392382	0.541292693334407	0.00348504952920356	-0.00317994056041506	0.0123990239330665	0.0123990239330665	ENSG00000111361.12	EIF2B1
ENST00000424347.6	1371	9.17203787395046e-11	4.77026249864452e-09	-1.59041970807188	0.245435000594368	5.57247365024486	0.831116461767138	0.0202028438468556	0.0701546654282805	0.0428983687274426	0.0701546654282805	ENSG00000148019.13	CEP78
ENST00000424390.1	1169	2.32457805042904e-12	1.41789318483997e-10	-1.64976529565275	0.235227686172429	5.84530620580874	0.882916136432501	0.016679089693128	0.0663190068199245	0.0288716854946399	0.0663190068199245	ENSG00000117450.14	PRDX1
ENST00000425013.6	3021	3.2602539988959e-05	0.000769510596283591	-0.466273227381523	0.112233784341115	6.42672946178483	0.0678461564706422	0.00395194266708881	-0.000673268043578476	0.0149426908542032	0.0149426908542032	ENSG00000011275.18	RNF216
ENST00000425053.5	2275	8.94751360305238e-07	2.80436707671229e-05	-1.08598753252062	0.221022197796648	6.18656053671788	0.37914678356278	0.0540763460344622	-0.0224062118773231	0.0191998718438285	0.0191998718438285	ENSG00000156976.17	EIF4A2
ENST00000426324.6	2683	7.84466084262369e-06	0.000208481437466433	-0.903351118562972	0.20212000163576	5.75667220457685	0.275477281020877	0.0289185569645183	0.00941182803321488	0.0323601856273409	0.0323601856273409	ENSG00000198931.10	APRT
ENST00000426447.3	1977	8.78671472999916e-08	3.16908400155721e-06	-0.699667227830039	0.130774539055447	6.23185523443892	0.151661349832987	0.00738733932307126	-0.00138598816910143	0.0182656307746758	0.0182656307746758	ENSG00000106244.13	PDAP1
ENST00000427159.7	76	1.50310647367001e-49	1.41023031577061e-46	-1.31017680815815	0.0885358409136572	7.02594420163622	0.518734526413009	0.00215135566223609	0.00255557661572472	0.00960653702719654	0.00960653702719654	ENSG00000108592.17	FTSJ3
ENST00000427197.2	2021	1.27943238349916e-07	4.51403496650292e-06	-1.26389628940173	0.239294175561947	5.38460983577866	0.487120218927766	0.0255282354261534	-0.0156656481527393	0.0603643182606547	0.0603643182606547	ENSG00000176273.15	SLC35G1
ENST00000427358.3	2668	7.43989097802218e-06	0.000198835826947861	-0.646138904312344	0.144204928212138	6.00135795982344	0.137705007785722	0.00738890599509421	0.00818154736232496	0.0238036859859077	0.0238036859859077	ENSG00000180185.11	FAHD1
ENST00000427724.7	2157	3.85921102245424e-07	1.27574030016262e-05	-6.78231393458586	1.33621266181677	2.69893315691393	13.8129228634122	0.905448066224372	-0.889212852188147	1.77274835017483	1.77274835017483	ENSG00000070814.19	TCOF1
ENST00000428559.7	2710	8.77746496798968e-06	0.000230947735083962	-0.623146341478073	0.140181355106599	6.09088290547071	0.122310901479595	0.00806647370125719	-0.000794607938327877	0.0214097447780263	0.0214097447780263	ENSG00000023697.13	DERA
ENST00000428849.7	1641	2.74397786749153e-09	1.1923010229349e-07	-1.15482255805262	0.194211059852153	6.06315461539482	0.445346065098833	0.00828916688658461	0.0482877367667603	0.0221154075016905	0.0482877367667603	ENSG00000237649.8	KIFC1
ENST00000429205.6	1735	8.90981628037146e-09	3.66170340089687e-07	-0.83163912372264	0.144625962609718	6.52349945958546	0.22369059935938	0.0177255478097797	0.00252883934963578	0.0136494557814017	0.0136494557814017	ENSG00000161956.13	SENP3
ENST00000429687.7	1500	4.69242833065821e-10	2.23059273126169e-08	-0.793495289827518	0.127386045783108	6.32786697781089	0.194127206430329	0.0078439850544648	-0.00129801763347516	0.0164968219359192	0.0164968219359192	ENSG00000129484.13	PARP2
ENST00000430570.5	2709	8.75617229760354e-06	0.000230472539501042	-4.49099816310751	1.01016444240031	1.55235190099381	6.06117968008052	0.421195470661988	-0.408120058449477	1.10945283037292	1.10945283037292	ENSG00000214078.12	CPNE1
ENST00000431016.6	1902	5.24024698821929e-08	1.96451404441634e-06	-0.537091676224107	0.0986763992128912	6.69924602840356	0.0924144215036311	0.00281977667632859	0.00452294945225337	0.0117857709661042	0.0117857709661042	ENSG00000161217.12	PCYT1A
ENST00000431138.5	1786	1.45204119160511e-08	5.79710778982142e-07	-0.809578799268871	0.142855016045816	6.21414213663448	0.197110267126005	0.0119884046399687	-0.0113822578170714	0.0186229287742069	0.0186229287742069	ENSG00000006634.8	DBF4
ENST00000431388.3	662	7.098202301663e-18	7.64547155464922e-16	-1.68935208939447	0.196132784080524	5.6968813613915	0.880436218532117	0.0225053562155487	0.00782348622155522	0.0351967472712177	0.0351967472712177	ENSG00000224877.4	NDUFAF8
ENST00000431972.6	2613	5.87285045289936e-06	0.00016025936804192	-1.22081991821173	0.26944219097411	5.32557188792787	0.483152344567375	0.0412235782573621	0.00381637518842191	0.0676750631580314	0.0676750631580314	ENSG00000053770.12	AP5M1
ENST00000433386.7	1096	6.65265414613697e-13	4.32810995653422e-11	-1.10076366469079	0.153173369457514	5.82392264384164	0.367093269114597	0.00552582887865949	-0.00103948454921984	0.0296672927877926	0.0296672927877926	ENSG00000133265.11	HSPBP1
ENST00000434290.6	2757	1.07893819226268e-05	0.000279044645850919	-3.78960529824338	0.861133626433153	1.20165546856174	4.31147080955511	0.051937430098656	-0.0480145368326151	1.06038925376221	1.06038925376221	ENSG00000180198.16	RCC1
ENST00000435070.7	3091	4.28834604207916e-05	0.000989246930392793	-0.412743066159861	0.10088141409027	6.83647267763338	0.0595507626635917	0.00457310660428236	0.00598153222656632	0.0106924829589963	0.0106924829589963	ENSG00000111605.18	CPSF6
ENST00000435319.8	2499	3.22398655958507e-06	9.19900510782929e-05	-0.499617704309055	0.107306012467892	6.7775316887144	0.0856163780039015	0.00614455058543866	0.00726922799729464	0.0111273198822004	0.0111273198822004	ENSG00000143337.18	TOR1AIP1
ENST00000435634.3	1284	1.86492621261245e-11	1.03564407059282e-09	-0.845846649821319	0.125940783138447	6.40353612464046	0.233670263533215	0.00397832968430104	0.0198132916019869	0.0152849303026461	0.0198132916019869	ENSG00000223496.3	EXOSC6
ENST00000436063.7	2192	5.10662978136273e-07	1.66114566574037e-05	-0.709694860918444	0.141309787568036	6.10918211535986	0.168048824353904	0.00899196633899657	0.0121940157481154	0.0209607177547886	0.0209607177547886	ENSG00000067334.14	DNTTIP2
ENST00000436648.9	2352	1.37052816137575e-06	4.15493792596669e-05	-5.46952936222012	1.13258515592251	2.04161750055012	9.02017850653938	0.592548177126871	-0.535731835523167	1.33157552599715	1.33157552599715	ENSG00000140632.17	GLYR1
ENST00000438166.7	2484	3.01915126616436e-06	8.66656851379161e-05	-0.456490157364176	0.0977597005833062	7.78500958275548	0.0679374839148882	0.00540181955350554	0.00137631142621621	0.00893361903370097	0.00893361903370097	ENSG00000115159.16	GPD2
ENST00000438527.7	1773	1.20996675306984e-08	4.86607272199052e-07	-0.922524984982057	0.16189432040413	5.90844524263322	0.267068108846242	0.0126433347163863	0.00204717087286394	0.0266713217522864	0.0266713217522864	ENSG00000125485.17	DDX31
ENST00000438552.6	1120	1.01047059722235e-12	6.43049991426563e-11	-1.21740212942244	0.17076583613693	6.53023555347705	0.479613548366537	0.0256299231673495	0.0181115330199679	0.0135670518073449	0.0181115330199679	ENSG00000125835.18	SNRPB
ENST00000438607.2	908	1.26164477332053e-14	9.9075241097849e-13	-0.857331288177418	0.11120237954193	7.23551441030569	0.235344244365329	0.00207012917105965	0.0164788246526216	0.00887977766881583	0.0164788246526216	ENSG00000232112.3	TMA7
ENST00000438747.6	2111	2.70692511748994e-07	9.14327752617257e-06	-0.584399835211839	0.113634851858924	6.45564007922025	0.111444867560638	0.00483518943143168	0.00639970724600699	0.0145341299040676	0.0145341299040676	ENSG00000130305.16	NSUN5
ENST00000439211.7	25	3.69758764459844e-72	1.05461115764179e-68	-2.44603922718187	0.136159793600208	6.6571271582419	1.81717975754564	0.0136359716935768	0.0141732623963	0.0121812244079886	0.0141732623963	ENSG00000228716.7	DHFR
ENST00000439527.6	2165	4.31469290072165e-07	1.4204946560664e-05	-0.47122664246862	0.0932287192012499	7.32506428369538	0.0688317148282836	0.00433544360472906	-0.00156625578396751	0.00870194752112919	0.00870194752112919	ENSG00000126261.13	UBA2
ENST00000440469.1	3070	3.91268012824567e-05	0.000908761380665892	-0.5858726931588	0.142458800442498	6.09048019846216	0.11061074967174	0.00902199125102997	0.00052389111771608	0.0214197734842432	0.0214197734842432	ENSG00000174013.8	FBXO45
ENST00000440865.2	1037	2.38736427046862e-13	1.64154890975404e-11	-1.12850465682186	0.154060152540716	7.23323994304078	0.385689428675145	0.0267165127392443	-0.0221757620710412	0.00888528316205869	0.00888528316205869	ENSG00000153187.20	HNRNPU
ENST00000441448.7	1044	2.95945780329114e-13	2.02127566289149e-11	-1.05976510184302	0.145248340049589	5.99446116809301	0.343192045939952	0.00764312807541309	0.000183652692897237	0.0240024923553283	0.0240024923553283	ENSG00000197498.13	RPF2
ENST00000442215.6	2170	4.57651620817985e-07	1.50379682814772e-05	-4.66196982472042	0.924394934625575	1.63783773180026	6.52217258213971	0.147929094570103	-0.145449359371852	1.13382989817203	1.13382989817203	ENSG00000163832.16	ELP6
ENST00000442218.3	716	5.12357956685059e-17	5.10239828819434e-15	-0.901826766141151	0.107567485647406	6.50313216031036	0.248222539477087	0.00345171838153695	0.00184213741659415	0.0139044275712203	0.0139044275712203	ENSG00000211584.14	SLC48A1
ENST00000443006.5	2905	2.01459491504232e-05	0.000494487696461884	-4.02336226133279	0.943727473447954	1.31853395010645	5.28231924518367	0.266559965119998	0.266047634140773	1.06937235109069	1.06937235109069	ENSG00000146701.12	MDH2
ENST00000443213.5	1603	1.7481055716862e-09	7.77585275630149e-08	-0.891015753219274	0.148018230131452	6.11438431828991	0.252178220009776	0.0120286698622118	0.00547820296816754	0.0208354248146596	0.0208354248146596	ENSG00000115875.19	SRSF7
ENST00000443240.5	2826	1.44988661089643e-05	0.000365827016643168	-4.21298677074659	0.971592320633591	1.41334770360986	5.3500614447267	0.334396593591907	-0.30279136161569	1.08159086267934	1.08159086267934	ENSG00000082898.16	XPO1
ENST00000443387.2	1901	5.21480058003974e-08	1.95600284355157e-06	-0.440327090864533	0.0808855844963317	7.45531918246574	0.0608654757085082	0.00123907844625825	0.00213478608341937	0.00857463822271157	0.00857463822271157	ENSG00000167635.11	ZNF146
ENST00000445323.7	1784	1.39324874248619e-08	5.56862154339884e-07	-0.679771894747026	0.119800134508824	6.30993789292686	0.142771232668189	0.00472151190966642	0.000458843092584425	0.016806596432832	0.016806596432832	ENSG00000063601.17	MTMR1
ENST00000445517.1	2003	1.09330618747042e-07	3.89007506943068e-06	-0.901186025899521	0.16969920872833	6.12094948555974	0.274840676176497	0.0225179582852775	0.0164817919566288	0.0206787738792546	0.0206787738792546	ENSG00000106588.11	PSMA2
ENST00000446587.2	1043	2.86369778290799e-13	1.95774790711861e-11	-0.996292398518309	0.136466162671631	6.04555181156389	0.299409264431865	0.00535483028914946	-0.00331770350382957	0.0225796900423305	0.0225796900423305	ENSG00000139233.7	LLPH
ENST00000446801.6	1993	9.78339892984652e-08	3.50022818511679e-06	-0.817752629373242	0.153404311619912	6.22052779592409	0.206042701948772	0.0168063749671405	-0.0100227585987443	0.018492949268228	0.018492949268228	ENSG00000174442.12	ZWILCH
ENST00000446987.5	653	5.08263772064511e-18	5.54996018427074e-16	-1.36208593066582	0.157439258937745	6.45383988980344	0.574015515975165	0.0226216810482143	-0.000831567023425239	0.0145589993340853	0.0145589993340853	ENSG00000136271.10	DDX56
ENST00000447368.6	2335	1.2658768501053e-06	3.8656138295464e-05	-0.894388559660703	0.184598888228116	5.74524030125106	0.259919556747045	0.0182516165757352	0.00667374348859106	0.0328635077268496	0.0328635077268496	ENSG00000153560.12	UBP1
ENST00000447944.7	1839	2.56439146578181e-08	9.94297819880945e-07	-1.12043212076367	0.201196638930069	6.17940830401118	0.380876601039085	0.0413664507161409	-0.0360337508818996	0.0193536805589938	0.0193536805589938	ENSG00000138035.15	PNPT1
ENST00000449538.3	2161	4.18751172945947e-07	1.38170447180647e-05	-1.1235405740259	0.22203350184024	6.44773456122283	0.437861677572059	0.0124585592781367	0.0614897546310228	0.0146439024752928	0.0614897546310228	ENSG00000233822.4	HIST1H2BN
ENST00000449606.5	2419	2.15559944960942e-06	6.35398359466516e-05	-0.485733866222369	0.102513106538562	7.11094895279781	0.0714475781696457	0.00650679493714625	-0.00567384302333724	0.0092566105811335	0.0092566105811335	ENSG00000103356.15	EARS2
ENST00000450169.7	2083	2.08560834123572e-07	7.13932871644127e-06	-1.32584379383058	0.255385411858483	5.30550310424578	0.528439245504209	0.0274401395376158	-0.0260892447720025	0.0703924233475744	0.0703924233475744	ENSG00000106355.10	LSM5
ENST00000450253.6	2529	3.7499598006568e-06	0.000105728403964426	-0.739585387828465	0.159917956743324	6.65115502535394	0.194784467233566	0.00288726741709785	0.0354733619163417	0.0122397606012682	0.0354733619163417	ENSG00000151247.12	EIF4E
ENST00000450554.6	612	1.05366072355846e-18	1.22761804301655e-16	-0.860979056059682	0.0975142418756196	7.03862754519487	0.233796313334318	0.00462838318809346	0.00963515786477179	0.00954928288672128	0.00963515786477179	ENSG00000063244.12	U2AF2
ENST00000451315.7	991	9.61513812849087e-14	6.91824227158338e-12	-1.00593919358398	0.13509640146934	6.35795793455805	0.305363085007167	0.0113797245713874	-0.00914349125807421	0.0159968319635601	0.0159968319635601	ENSG00000225921.7	NOL7
ENST00000451429.7	2508	3.47914959706616e-06	9.89143871089337e-05	-0.729982520147921	0.157313873726251	6.37820386679263	0.182267866433973	0.0214474694798011	0.00655943366710057	0.0156740128203374	0.0156740128203374	ENSG00000130695.15	CEP85
ENST00000452853.6	2724	9.30287597301709e-06	0.000243514048597654	-0.384759224405178	0.0867987638900456	7.43660036490208	0.0522598538777182	0.00271748233892814	0.00709246222139186	0.00858355578033169	0.00858355578033169	ENSG00000070087.14	PFN2
ENST00000453840.7	1945	6.87369162041233e-08	2.51990595013821e-06	-0.882602929517875	0.163613394759502	5.89718936555729	0.242812906014271	0.013106128876955	-0.00171047055669168	0.027047885540138	0.027047885540138	ENSG00000188529.14	SRSF10
ENST00000453890.5	3048	3.69045550128931e-05	0.000863334117663822	-1.98795735518167	0.481806303848725	4.59274260155066	1.27889089677118	0.0639530394502338	0.0526701642559104	0.284252932192321	0.284252932192321	ENSG00000002746.15	HECW1
ENST00000453929.6	1777	1.23995497543932e-08	4.97545017269135e-07	-0.82733579479048	0.14529601166584	5.915358814633	0.227796932708384	0.0052231074868744	0.0228413643955071	0.0264432890221256	0.0264432890221256	ENSG00000138399.18	FASTKD1
ENST00000454366.2	2015	1.22537758678208e-07	4.33619471205507e-06	-1.20405228854303	0.227623360937396	5.44579666998684	0.497097447397033	0.0157636676065411	0.0619549240601129	0.0537775976878626	0.0619549240601129	ENSG00000075218.19	GTSE1
ENST00000454402.7	140	3.47605051787023e-38	1.77040218661585e-35	-1.79534742556618	0.138959883492282	6.17778310946977	0.970860006839849	0.00957589789428027	-0.00472803127713599	0.0193888759360025	0.0193888759360025	ENSG00000111445.14	RFC5
ENST00000454808.2	1672	4.021760468696e-09	1.71511727547787e-07	-1.31375426419348	0.22330243013054	5.73784537610704	0.524752388442738	0.041597280470191	-0.0328881449242232	0.0331986824831159	0.0331986824831159	ENSG00000247077.7	PGAM5
ENST00000455511.7	2013	1.17616491853924e-07	4.1661829782177e-06	-0.665954143393376	0.125719049682316	6.66251353186819	0.146941816252723	0.0115789562097297	0.00578771869262278	0.0121289629698071	0.0121289629698071	ENSG00000196510.12	ANAPC7
ENST00000455785.7	2245	7.40003985740768e-07	2.35034495319642e-05	-1.14382727782906	0.231050098452997	6.60156002360722	0.456563230045918	0.0165699199339774	0.0635063020587322	0.0127505620209554	0.0635063020587322	ENSG00000117632.23	STMN1
ENST00000455976.6	1016	1.40104022432852e-13	9.83265473971662e-12	-2.29168986079452	0.309845624024949	5.28575724285279	1.65993637199051	0.0708186185586657	0.0346609396538284	0.0731878475324494	0.0731878475324494	ENSG00000128951.14	DUT
ENST00000456380.5	269	3.12337231728869e-29	8.27914274022128e-27	-1.36755672263269	0.121846665965896	6.59431448644821	0.564459810015477	0.00944093187013723	-0.0051954404574838	0.0128289831403698	0.0128289831403698	ENSG00000136527.18	TRA2B
ENST00000457654.6	388	1.84014747750888e-24	3.38169782825497e-22	-1.09255958491231	0.107037652308297	6.91528407910327	0.361635400799522	0.00699962934158226	-0.00258779581108995	0.0101859591759255	0.0101859591759255	ENSG00000108671.11	PSMD11
ENST00000457880.6	2251	7.57639649566137e-07	2.39994391704415e-05	-5.45804691692844	1.10353321992574	2.03587627790427	9.05997471553388	0.499092595674593	-0.345477756529252	1.32758575554492	1.32758575554492	ENSG00000162623.16	TYW3
ENST00000458198.3	1503	5.28612504777556e-10	2.50779680909241e-08	-0.832972883303039	0.134126209157481	6.04234987706574	0.214470905586061	0.00431922286613197	0.00357797499712781	0.0226655371083026	0.0226655371083026	ENSG00000237190.4	CDKN2AIPNL
ENST00000458385.7	1416	1.71127869915068e-10	8.6173034155537e-09	-0.606277178159983	0.0949497737864531	6.93478248548634	0.113197080837205	0.00345010163382769	0.000206743128566468	0.0100730876793202	0.0100730876793202	ENSG00000164323.14	CFAP97
ENST00000460320.1	2870	1.74277355905153e-05	0.000432985107507354	-0.88445823554599	0.205902058356702	5.45906805767226	0.276595209695816	0.0111219664521226	0.0412721567582256	0.0524715200011674	0.0524715200011674	ENSG00000167112.10	TRUB2
ENST00000460450.1	1177	2.63521235727734e-12	1.59644164760666e-10	-0.599465378128714	0.0856878376959594	7.18062328721601	0.110137929474293	0.00198690850092357	0.000925976001316225	0.00902669979259005	0.00902669979259005	ENSG00000114999.8	TTL
ENST00000460766.5	543	3.08145460377034e-20	4.04640955924936e-18	-0.93047567050724	0.100962138985394	6.94712863730908	0.265584570911518	0.00528596176093076	0.00202538685125564	0.0100040685018281	0.0100040685018281	ENSG00000136718.9	IMP4
ENST00000461988.6	1264	1.17660169186281e-11	6.63737397441341e-10	-0.629837496484687	0.0928545357061182	6.93872053094398	0.125132539244985	0.00288207910718679	0.00477286795725852	0.0100508680946114	0.0100508680946114	ENSG00000127948.16	POR
ENST00000462494.5	2382	1.73616173874752e-06	5.19711488747494e-05	-1.29204884799387	0.270193751644232	5.81109121279915	0.588422663793784	0.0472092676022977	0.0622977275390796	0.0301575535363772	0.0622977275390796	ENSG00000075624.15	ACTB
ENST00000463563.6	823	1.80643780025694e-15	1.56509097438327e-13	-1.41847824523574	0.17833612504252	6.45030779922672	0.606931971786991	0.0330976477130276	-0.0289628825569344	0.0146080125297447	0.0146080125297447	ENSG00000163714.17	U2SURP
ENST00000463836.1	736	1.14834541230644e-16	1.11252202824862e-14	-1.18493520539298	0.142964020556003	6.46464474842867	0.445747885702153	0.011879512146541	0.018778554613765	0.0144108484521874	0.018778554613765	ENSG00000163584.18	RPL22L1
ENST00000464036.5	2988	2.80132564570231e-05	0.000668493051677233	-4.10060884349718	0.97888903129714	1.67792577765852	5.18545736407189	0.290844510653577	-0.114645138326432	1.1464910927372	1.1464910927372	ENSG00000160087.20	UBE2J2
ENST00000464650.5	2360	1.40644385754314e-06	4.24936749229897e-05	-0.659183169890482	0.136644064099504	6.64280886415483	0.152762655744414	0.0132283712098818	0.0147790291705623	0.0123226170119294	0.0147790291705623	ENSG00000143183.16	TMCO1
ENST00000464664.3	1392	1.14060131178161e-10	5.84263189190203e-09	-1.51613475168418	0.235167788446569	5.28882357266015	0.699724655743173	0.0102101781265601	0.00244642207823861	0.0727456549577153	0.0727456549577153	ENSG00000274559.3	CU639417.1
ENST00000465139.6	1740	9.31056506663562e-09	3.81540535351371e-07	-1.28729929805276	0.224157544404781	6.52412024920193	0.511333962584634	0.0617280851270983	-0.043987937933974	0.0136418219432739	0.0136418219432739	ENSG00000140350.15	ANP32A
ENST00000465340.5	2677	7.69770268271356e-06	0.00020503436387307	-0.990181211984259	0.221347512386372	5.36934770260969	0.307706584674238	0.0113319232041659	0.00562924542615229	0.0621601586552868	0.0621601586552868	ENSG00000241343.9	RPL36A
ENST00000465368.5	2378	1.58866751301011e-06	4.76359749149172e-05	-0.642686582533667	0.133900115282814	6.11120115832593	0.125479881122286	0.00598189413847728	-0.00402430899892118	0.0209119671706489	0.0209119671706489	ENSG00000114021.12	NIT2
ENST00000466342.1	2723	9.28348257323165e-06	0.000243095645024499	-0.998685113130724	0.225272933257969	6.52212569210126	0.360109059907057	0.0217261682900776	0.0543956733978965	0.0136663776612202	0.0543956733978965	ENSG00000161011.20	SQSTM1
ENST00000466490.6	1197	3.63982829453989e-12	2.1682064888377e-10	-0.632723422471273	0.0910327365551826	6.94914132747821	0.122806156828833	0.00243744391323651	0.000943153618894625	0.00999299477385141	0.00999299477385141	ENSG00000144867.11	SRPRB
ENST00000466764.5	1185	2.94181623627078e-12	1.77015413427048e-10	-1.04993363081941	0.150410033840563	6.51632218496761	0.339436756266567	0.0201964652663729	-0.00928575585527574	0.013738302153506	0.013738302153506	ENSG00000102317.18	RBM3
ENST00000466771.6	2135	3.25696451128537e-07	1.08774987125383e-05	-0.793767551454331	0.155398875207306	6.3527674742233	0.195641567347235	0.0201418835524329	-0.011865021521564	0.0160813320711108	0.0160813320711108	ENSG00000106853.20	PTGR1
ENST00000467772.1	2121	2.93569467972178e-07	9.86924910150315e-06	-1.35620046891685	0.264493953626413	5.41663375927982	0.558271994521601	0.048137493040215	-0.040027391847067	0.0567980842171816	0.0567980842171816	ENSG00000023909.10	GCLM
ENST00000467957.1	2152	3.72725675963308e-07	1.2349828809892e-05	-0.570706793883041	0.112291145609063	7.02626841384726	0.112843035033913	0.00514950851018807	0.0137644435631056	0.00960505089240896	0.0137644435631056	ENSG00000065978.19	YBX1
ENST00000469141.6	1985	9.35133037361004e-08	3.35912977813547e-06	-0.816275045800558	0.152892051265835	6.29163111137285	0.200160733307464	0.0179316292575192	-0.0175950690219521	0.017132339752893	0.017132339752893	ENSG00000054118.15	THRAP3
ENST00000469224.5	2802	1.29535123524956e-05	0.00032969814587448	-0.689072967101323	0.158012043233736	6.28773969585255	0.172166671127276	0.0202488726845457	0.016901383478366	0.0172028360258045	0.0172028360258045	ENSG00000023330.15	ALAS1
ENST00000469442.5	2355	1.37333205759494e-06	4.159473412464e-05	-4.16572623185201	0.86267703507905	1.38971593536606	5.22705915612514	0.0381299783803401	-0.0117841727514075	1.07818752189883	1.07818752189883	ENSG00000168874.13	ATOH8
ENST00000469483.1	1347	5.98178018814321e-11	3.16647998912668e-09	-1.43925078462219	0.219927949369728	6.2880150073953	0.666276845811644	0.0553546204543902	0.000700378921816999	0.0171978339165703	0.0171978339165703	ENSG00000203814.6	HIST2H2BF
ENST00000470472.5	1750	9.92378823212211e-09	4.04346169201848e-07	-0.969928541951665	0.169212158469771	6.25004702088902	0.316587718436543	0.0152454609582924	0.027703670902706	0.0179091057761831	0.027703670902706	ENSG00000116560.11	SFPQ
ENST00000471464.5	2705	8.68977092179722e-06	0.000229055594856166	-1.05565905349525	0.237363038701014	5.3744793613319	0.337791951977456	0.022962592397874	-0.0186286663859863	0.0615492258141944	0.0615492258141944	ENSG00000159445.13	THEM4
ENST00000472782.1	2332	1.25102628766591e-06	3.82517917734691e-05	-0.809504740479784	0.166998405904362	5.90764252024178	0.20015259061473	0.0151347432379685	-0.0106807267917712	0.0266979581239288	0.0266979581239288	ENSG00000154518.9	ATP5MC3
ENST00000473835.6	1034	2.32479684018478e-13	1.60316551153323e-11	-0.749370407839153	0.102252151842564	6.82409291414874	0.170707765736353	0.00490356037764337	-0.00210235626158407	0.0107796934570086	0.0107796934570086	ENSG00000163714.17	U2SURP
ENST00000473925.1	257	9.80417241142576e-30	2.72014283900507e-27	-1.18873473389568	0.104960278787149	6.75896807676965	0.427098430287072	0.00525015323267076	-0.00128596571259264	0.0112748369519431	0.0112748369519431	ENSG00000116161.17	CACYBP
ENST00000474024.5	2110	2.6845328196645e-07	9.07193972385581e-06	-0.448569282180386	0.0871965486477949	7.78436102019386	0.0694882059900523	0.000974097358603353	0.0104307597855275	0.00893192421600619	0.0104307597855275	ENSG00000125868.16	DSTN
ENST00000475035.5	1187	3.11259052436816e-12	1.8697569903079e-10	-0.956278591340817	0.137149154791902	6.54714821227855	0.279825999828199	0.0148505529488408	-0.00799383225988385	0.0133642830413587	0.0133642830413587	ENSG00000182004.13	SNRPE
ENST00000475968.5	3067	3.88974222430265e-05	0.000904317507537254	-4.70185197224795	1.14290919860062	1.65777880556403	6.65855112436578	0.81930878036146	-0.786399363253711	1.14005337400741	1.14005337400741	ENSG00000101247.18	NDUFAF5
ENST00000476746.5	1290	2.02274734722204e-11	1.11806183601799e-09	-1.04395336131525	0.155712332554663	5.95804270094723	0.33936252761883	0.0112807645998435	0.00423291219816819	0.0250887311645777	0.0250887311645777	ENSG00000144381.17	HSPD1
ENST00000476781.5	1912	5.6073488170412e-08	2.09114225967733e-06	-0.845773217137188	0.155733796162573	6.06114248150412	0.227548660877478	0.0142116949393675	0.00197450559751006	0.022167827961441	0.022167827961441	ENSG00000136522.13	MRPL47
ENST00000477128.5	2743	1.01040250100167e-05	0.000262653080318713	-0.559855782956067	0.126809512951318	6.28034961007871	0.113328332402746	0.005673335380478	0.0184476434819479	0.0173379416471743	0.0184476434819479	ENSG00000108651.10	UTP6
ENST00000478027.2	2227	6.84325782520578e-07	2.19008822247968e-05	-1.41367587517256	0.284684701670999	5.32336523113354	0.607266089943916	0.0536001934787988	-0.0439473860657437	0.0679678755694599	0.0679678755694599	ENSG00000168028.14	RPSA
ENST00000478382.1	1889	4.08978922959805e-08	1.54377094350058e-06	-1.42311495933335	0.259364515163434	5.22829958408673	0.612106915005713	0.0188562113198216	-0.0131936378670692	0.0820487162691228	0.0820487162691228	ENSG00000123545.6	NDUFAF4
ENST00000479445.1	2196	5.16252787859805e-07	1.6762699811273e-05	-1.52409489215698	0.303594168571452	5.99554443003597	0.807462875118406	0.0177797842149305	0.120474344570956	0.0239711235608939	0.120474344570956	ENSG00000102393.10	GLA
ENST00000480058.5	2574	4.89920195682706e-06	0.000135715888239937	-0.917398625432661	0.200785049991485	6.4418158969747	0.30086363494382	0.0197053629739072	0.0407665914762175	0.0147270389604934	0.0407665914762175	ENSG00000112739.17	PRPF4B
ENST00000480661.1	2735	9.86078335351123e-06	0.00025707981580942	-1.29613457219105	0.293229591557563	5.16560590696235	0.539731393246299	0.0359244053422751	0.00875302525476758	0.0930509847052477	0.0930509847052477	ENSG00000116251.11	RPL22
ENST00000481195.6	735	1.00208127438847e-16	9.72141539986334e-15	-0.700661717663807	0.0843709392390119	7.87607869087466	0.153475851690891	0.00146457988520751	0.00628266875355802	0.00921310319690206	0.00921310319690206	ENSG00000113575.10	PPP2CA
ENST00000481647.5	2046	1.62598120577117e-07	5.6666160262125e-06	-1.26266053124907	0.241071984967405	7.02513765318536	0.548032327475603	0.00819916904006973	0.0789743838641175	0.00961023927729327	0.0789743838641175	ENSG00000189159.16	JPT1
ENST00000482587.5	1916	5.74246550647916e-08	2.13706033650308e-06	-0.45721656614458	0.0842540746772526	7.26578838978585	0.0644922218029167	0.0018369122271831	0.000385744392572465	0.008811211422397	0.008811211422397	ENSG00000169905.12	TOR1AIP2
ENST00000483485.5	2279	9.02959838161103e-07	2.82607555930059e-05	-1.14341803606584	0.23279536551549	6.20553409985227	0.457253860206789	0.0196979397428796	0.0615925835653564	0.0188002628529297	0.0615925835653564	ENSG00000089006.16	SNX5
ENST00000483871.6	911	1.35204632519886e-14	1.05824710397343e-12	-1.09891279492855	0.142700904991915	6.64231561724878	0.386719057199916	0.0077531641669456	0.0227921582613215	0.0123275523152246	0.0227921582613215	ENSG00000124193.15	SRSF6
ENST00000484291.5	2299	9.9807941534392e-07	3.09556566471e-05	-4.28380891882837	0.875673393254125	1.44875727885424	5.57028262209304	0.0630947439820796	0.0181264637466834	1.08711109349771	1.08711109349771	ENSG00000081721.11	DUSP12
ENST00000484546.1	1818	1.98631164792088e-08	7.79053716960124e-07	-1.84701590061628	0.3290492841093	5.02806447516442	1.13355099479455	0.0396315272176452	0.0980068148520303	0.122778619841619	0.122778619841619	ENSG00000136861.18	CDK5RAP2
ENST00000484563.1	1942	6.77838663235782e-08	2.48880576948322e-06	-0.949577081733908	0.175947036885291	5.72547432320775	0.280611113623831	0.0126594837265226	-3.18295045902799e-05	0.0337765559565482	0.0337765559565482	ENSG00000143106.13	PSMA5
ENST00000485050.5	3079	4.04786544571651e-05	0.000937411489903767	-0.905855540764361	0.220685754462777	5.70931978446148	0.284644381689296	0.0384891179940901	0.00960101134247022	0.0345641853401175	0.0345641853401175	ENSG00000151576.10	QTRT2
ENST00000485367.5	2040	1.52655386420853e-07	5.33575474183945e-06	-1.39496492954476	0.26574164069768	6.39906918049176	0.587867135344831	0.0905755646413122	-0.0854643284577044	0.0153523647597298	0.0153523647597298	ENSG00000136271.10	DDX56
ENST00000486121.5	1444	2.26422187739176e-10	1.11806147330708e-08	-1.41691170486605	0.223408094941213	5.56529620650002	0.627539473659112	0.031440664107635	0.00011913569634471	0.0434261012202583	0.0434261012202583	ENSG00000102393.10	GLA
ENST00000486733.2	2551	4.28076558623037e-06	0.000119653355296186	-1.25825715489507	0.273696997332636	5.30664346611711	0.496170311048967	0.0421303573617122	-0.0156216189922381	0.0702347121616389	0.0702347121616389	ENSG00000198034.11	RPS4X
ENST00000487519.6	472	5.07231873824114e-22	7.66264015490565e-20	-0.86888124861938	0.0900695571379481	6.86227339052749	0.229992333267847	0.00165125232031608	0.00273118018860419	0.0105175353642231	0.0105175353642231	ENSG00000108064.11	TFAM
ENST00000488254.6	545	3.39507134070249e-20	4.4418746216046e-18	-1.42539768142435	0.154838894389995	7.23707418918188	0.638297664922072	0.00677398820052413	0.0291886366233499	0.00887603089156266	0.0291886366233499	ENSG00000166197.16	NOLC1
ENST00000488633.1	1108	7.95677859518266e-13	5.12048863674101e-11	-0.681316908039556	0.0951307789470738	6.7861590180161	0.143287989432115	0.00251427742023419	0.00252343592719197	0.0110605202343813	0.0110605202343813	ENSG00000144021.2	CIAO1
ENST00000489288.7	2007	1.10537876596148e-07	3.92782932096895e-06	-1.31754514237227	0.24819589757035	5.69320673415779	0.53351161924193	0.0570137505836142	-0.0410961773519874	0.0353880547725131	0.0353880547725131	ENSG00000171792.11	RHNO1
ENST00000489418.6	636	2.76225702343147e-18	3.096854949666e-16	-0.767480159807465	0.0880056343210776	7.1319689140043	0.179223530838644	0.00243548371303059	0.000709256448489941	0.00918200379535226	0.00918200379535226	ENSG00000163950.13	SLBP
ENST00000489498.5	909	1.28541702023512e-14	1.00830995831513e-12	-1.11643169591718	0.144854439457942	6.36035294315681	0.381445243980135	0.0155161301132419	-0.00611697450626013	0.0159580828327701	0.0159580828327701	ENSG00000116237.16	ICMT
ENST00000489682.1	2978	2.73200053117214e-05	0.000654138904884816	-3.81809065103137	0.91021188401675	1.21589814495574	4.52053501128964	0.181654607838585	0.00233307396355109	1.0610739028694	1.0610739028694	ENSG00000168874.13	ATOH8
ENST00000489785.5	2649	6.82336359236023e-06	0.000183666711056872	-0.821898879313278	0.182679704640104	5.64425658463214	0.235534261237197	0.011920647553039	0.0291780160622989	0.0381371641780543	0.0381371641780543	ENSG00000122873.12	CISD1
ENST00000489841.5	80	2.76762622202947e-47	2.46678525169487e-44	-1.98937638574869	0.137738092622589	7.26332596506488	1.20752205350134	0.0196412105581345	0.00565445475310297	0.00881646268082892	0.00881646268082892	ENSG00000166508.17	MCM7
ENST00000490682.5	726	6.79101011330203e-17	6.66978216417201e-15	-1.6105884206368	0.192870702184786	5.63021253442029	0.798695551006883	0.0168009529091017	0.00882033809100066	0.0389977087327772	0.0389977087327772	ENSG00000064012.21	CASP8
ENST00000490870.5	456	2.61020576960698e-22	4.08153754815912e-20	-0.789776048161816	0.0812970217369653	7.30807643959632	0.187615784007176	0.00118388912835029	-0.000568986463165936	0.00872991948660063	0.00872991948660063	ENSG00000143106.13	PSMA5
ENST00000491222.5	1727	7.93456128747215e-09	3.27600438935677e-07	-0.573659012958285	0.0994236851041926	6.59044182640369	0.110361161878654	0.00195629748800361	0.0125884061797115	0.0128713062515429	0.0128713062515429	ENSG00000158887.16	MPZ
ENST00000491415.7	699	3.18374215001362e-17	3.24769027560187e-15	-0.775409582857126	0.0918773228397803	6.90025710295183	0.181191664906808	0.00238592888246775	-0.00136885569395517	0.0102762347958401	0.0102762347958401	ENSG00000117597.18	UTP25
ENST00000491586.5	3088	4.21593049461832e-05	0.00097348674866666	-5.03483299623603	1.22941259323144	1.82426931755807	7.62046432291578	1.06900234041998	-1.04950067427039	1.19818064617409	1.19818064617409	ENSG00000143442.22	POGZ
ENST00000491614.6	3081	4.07346296001891e-05	0.000942727046092789	-0.507314872052736	0.123636639595279	6.25245591824595	0.0813415903747692	0.00506635462481868	9.74910664367518e-05	0.0178626733508005	0.0178626733508005	ENSG00000165609.13	NUDT5
ENST00000492112.2	1823	2.11374457029502e-08	8.26760520243096e-07	-5.68097339670461	1.01402056923895	2.14733951779236	9.70570006160402	0.14008414951444	-0.110506097783956	1.40227242274509	1.40227242274509	ENSG00000188529.14	SRSF10
ENST00000492417.5	3006	3.01988571882081e-05	0.000716333770109112	-0.762533353916858	0.182775737556036	6.38372663820199	0.214525499037691	0.0185921600496494	0.0315182953090801	0.0155877992040383	0.0315182953090801	ENSG00000136527.18	TRA2B
ENST00000493076.5	2546	4.23204977870643e-06	0.000118523989560441	-1.17180727577351	0.25476019436158	5.23898263329401	0.416368901230202	0.0170378623864198	-0.0115013451820629	0.0803162725603052	0.0803162725603052	ENSG00000100297.16	MCM5
ENST00000493119.5	2909	2.04439737286731e-05	0.000501112788844726	-0.60288907424328	0.141523723004878	6.07186272698394	0.123247281439112	0.00815299332962468	0.00960289502854628	0.0218904529301173	0.0218904529301173	ENSG00000116459.11	ATP5PB
ENST00000493576.6	2805	1.3075681296603e-05	0.000332388013965413	-4.48714481334598	1.02943678700835	1.55042522611304	6.31941804674541	0.48065387684189	-0.131807034386776	1.10895627082721	1.10895627082721	ENSG00000075292.19	ZNF638
ENST00000493598.6	825	1.86119124470508e-15	1.60861067287819e-13	-1.06052057632218	0.133394436908007	6.67517314531593	0.33846084370018	0.0146830102662491	-0.0133709154420489	0.0120081034307573	0.0120081034307573	ENSG00000163714.17	U2SURP
ENST00000493763.5	266	2.3944336672145e-29	6.41852248898733e-27	-1.19533154269824	0.106279476537075	7.58948218835973	0.432253838565716	0.00834104831337486	-0.00383031146973558	0.00860194238611723	0.00860194238611723	ENSG00000146223.14	RPL7L1
ENST00000493886.5	2112	2.72366713283214e-07	9.19111979363288e-06	-0.619480698880073	0.120483355157623	7.08068119951887	0.125800736687902	0.0124021427976271	0.000940151955397463	0.00937221550742969	0.00937221550742969	ENSG00000165280.16	VCP
ENST00000494062.2	1701	6.05101633914239e-09	2.53502743270393e-07	-0.635096277604847	0.109210483870107	7.1087347469926	0.135316500292831	0.00397152587897804	0.0139188688017362	0.00926473834984056	0.0139188688017362	ENSG00000133104.14	SPART
ENST00000494157.6	491	1.41939597146095e-21	2.06127515985849e-19	-1.2265206479619	0.128557343990458	7.50466080356005	0.461591130138797	0.0162244154383334	-0.00336784021866717	0.00856607060248814	0.00856607060248814	ENSG00000108602.18	ALDH3A1
ENST00000494484.1	1647	3.13958560579109e-09	1.35922897410642e-07	-0.855788958419081	0.144458211691399	6.08894309337146	0.221393965589682	0.00984415120786674	-0.00774222222776826	0.0214581111797487	0.0214581111797487	ENSG00000196262.14	PPIA
ENST00000494618.1	331	2.8965387275493e-26	6.23972197671224e-24	-1.30809126225717	0.123373991213366	6.80075669612687	0.518382454945869	0.0118817218643807	-0.00556718457962951	0.0109499906974931	0.0109499906974931	ENSG00000115053.16	NCL
ENST00000495383.5	2151	3.71933240422534e-07	1.23293016155688e-05	-4.61893035989189	0.908739388433318	1.616317999386	6.40104137899899	0.111400587203286	-0.110542989528667	1.12731032693195	1.12731032693195	ENSG00000162244.11	RPL29
ENST00000496055.5	1494	4.44115469105802e-10	2.11962579712986e-08	-1.09973531947126	0.176305258714222	6.38941740342487	0.400125584968109	0.0153834693323081	0.0312418470431252	0.0154997784773885	0.0312418470431252	ENSG00000137955.16	RABGGTB
ENST00000496455.7	1134	1.20828295384268e-12	7.59747863675471e-11	-0.792493557328913	0.111549356878083	6.3631048152187	0.193876088806225	0.00275114135497336	0.00407670524987011	0.0159137471748975	0.0159137471748975	ENSG00000163655.16	GMPS
ENST00000496459.2	1257	1.06902917597744e-11	6.06412540683337e-10	-1.33952868812988	0.197079697259083	6.47193690114621	0.584909620382962	0.0211028456038479	0.0371577650037497	0.0143123655929989	0.0371577650037497	ENSG00000147274.14	RBMX
ENST00000497322.1	1512	5.9661552823196e-10	2.81356307043993e-08	-0.825927818426065	0.133400874826063	6.05738724133876	0.221689516262407	0.00442758349660937	0.0168755263626359	0.022266106609929	0.022266106609929	ENSG00000197958.13	RPL12
ENST00000498095.4	2247	7.50512567234803e-07	2.38159982617314e-05	-1.24573474049932	0.25177472999116	5.30050321815973	0.478827497688302	0.0239971010729902	-0.00740837034520427	0.0710886709201918	0.0710886709201918	ENSG00000148362.11	PAXX
ENST00000498926.7	66	2.02918232794955e-52	2.1922547986684e-49	-1.27116302949309	0.0834296743112825	7.3829468850613	0.48520284683887	0.00181428639796221	-0.00125652068064246	0.00862647943556779	0.00862647943556779	ENSG00000247077.7	PGAM5
ENST00000501493.6	1775	1.22043347309595e-08	4.90263596426105e-07	-5.35208285449391	0.939481583858874	1.98289424668701	8.61115117355185	0.0328643856211637	-0.0107219991942361	1.2910740839938	1.2910740839938	ENSG00000109814.12	UGDH
ENST00000502553.5	2922	2.20546538114262e-05	0.000538339440550612	-0.819795976676035	0.19321117468621	7.39425274564862	0.246416302640613	0.033338021617574	0.0226578154178637	0.00861528526857697	0.0226578154178637	ENSG00000113407.13	TARS
ENST00000503026.5	397	6.20919336642249e-24	1.11241287386781e-21	-1.10532693133353	0.109562726675238	8.70634888410706	0.368385267164668	0.000905167622761372	0.00142105690887274	0.0171008189920079	0.0171008189920079	ENSG00000150753.12	CCT5
ENST00000503362.2	1278	1.65791326517085e-11	9.25006631140395e-10	-0.546447241119797	0.0811552321459507	7.44079363647924	0.0899831602542829	0.00129797092704577	-0.000795740856980967	0.00858128662994896	0.00858128662994896	ENSG00000129128.13	SPCS3
ENST00000505490.2	96	1.73372205891042e-44	1.28772205925571e-41	-1.58990002768058	0.11362568452905	7.06317689309624	0.773827584827241	0.00340798774708571	0.0159582065299571	0.00944356102783319	0.0159582065299571	ENSG00000183684.7	ALYREF
ENST00000505992.1	2772	1.14260480211875e-05	0.000293911590224659	-0.639703754396305	0.145776133115556	6.11968704234172	0.130115510302127	0.0111672511238528	-0.00198069826696708	0.0207087703553337	0.0207087703553337	ENSG00000151247.12	EIF4E
ENST00000506572.5	1779	1.25299190247919e-08	5.02210987152198e-07	-1.479761720938	0.259955991859077	7.25157891347546	0.738000966470142	0.00954259967849596	0.0918230768766591	0.00884230563279889	0.0918230768766591	ENSG00000134057.15	CCNB1
ENST00000506799.5	1077	4.82943529833446e-13	3.19738212174968e-11	-1.17469132987443	0.162474276966708	6.3808724672708	0.436388569199161	0.0239645792943367	0.00405873702380587	0.0156322567194449	0.0156322567194449	ENSG00000123213.23	NLN
ENST00000506866.6	1908	5.50830305721997e-08	2.05851174628937e-06	-4.8282049281587	0.888506247377988	1.72095528351941	7.00572848126911	0.023549335013188	-0.00822479403779354	1.16061569243138	1.16061569243138	ENSG00000145391.13	SETD7
ENST00000507089.5	1949	7.113283387446e-08	2.60238870527681e-06	-1.37871158733856	0.2558720180935	7.34685327084891	0.648818279890373	0.0428799483545154	0.0553257861103449	0.00866995521786164	0.0553257861103449	ENSG00000109814.12	UGDH
ENST00000507097.5	2443	2.45575620852145e-06	7.16763162883396e-05	-0.756769770212713	0.160612662704006	8.06599781003934	0.202765858437385	0.00327134431965178	0.0354232968116543	0.0100820064631997	0.0354232968116543	ENSG00000113013.14	HSPA9
ENST00000507110.6	565	1.42664242308507e-19	1.80044798824173e-17	-0.889662994663003	0.0983027777662703	6.75638053921377	0.240821299988612	0.0031993399039666	0.0010146935545219	0.0112958142708805	0.0112958142708805	ENSG00000112996.11	MRPS30
ENST00000507798.1	2841	1.52459101441085e-05	0.000382644976035028	-5.63220488257882	1.30221223499991	2.16921265496945	9.52887463542118	1.12819830807193	-1.11275445354972	1.41543674940326	1.41543674940326	ENSG00000134057.15	CCNB1
ENST00000508451.1	465	3.77288363069337e-22	5.78541278285936e-20	-1.0390011177931	0.107367060888915	6.60486023480078	0.328926346847101	0.00457635849026857	0.00176032902786951	0.0127151701556176	0.0127151701556176	ENSG00000150753.12	CCT5
ENST00000509409.5	2228	6.84126725323483e-07	2.19008822247968e-05	-1.04603275869111	0.210646686232048	7.2536542262608	0.337700282247728	0.0577203949973074	-0.0459142417832472	0.00883764463350682	0.00883764463350682	ENSG00000143549.20	TPM3
ENST00000509696.5	2600	5.47518256469663e-06	0.00015015768798642	-0.842304098258412	0.185296715012385	5.95271990888733	0.234278472647833	0.0262495578858588	0.000544960195338871	0.0252527510057127	0.0252527510057127	ENSG00000109519.13	GRPEL1
ENST00000510019.5	2670	7.47528274965581e-06	0.000199632045386314	-1.24089521747528	0.277004937402791	5.19077720049788	0.465513071616121	0.0266399897006818	-0.0221815029629115	0.0884576133176047	0.0884576133176047	ENSG00000186468.13	RPS23
ENST00000510056.5	1186	3.08193965172273e-12	1.85290577509644e-10	-0.776707157037163	0.11137285150525	7.38213706217619	0.195537623350115	0.0099785425876068	0.00821573367775527	0.00862732549100887	0.00862732549100887	ENSG00000015479.18	MATR3
ENST00000510187.5	1681	4.41672342275182e-09	1.87346845292026e-07	-7.62430316207515	1.29935084780927	3.11920853280735	17.5438996981889	0.900821435805821	-0.769696328280633	1.63164750274817	1.63164750274817	ENSG00000161011.20	SQSTM1
ENST00000510503.5	2423	2.22178886831941e-06	6.53827624707584e-05	-4.48988928264486	0.948809890975052	1.60550578612243	6.08789732775093	0.226238473454172	-0.176031477668948	1.12412184036396	1.12412184036396	ENSG00000112576.12	CCND3
ENST00000512070.6	2601	5.48060437217601e-06	0.000150245680182099	-0.504479683966587	0.110984518821177	7.22327576269432	0.0896436613847252	0.00956635484297602	0.0070508150622957	0.00890999028397628	0.00890999028397628	ENSG00000038382.20	TRIO
ENST00000512729.5	2844	1.54342775500637e-05	0.000386964038829023	-0.788464247081353	0.182413635585936	5.7920340410655	0.205671037772788	0.0190081522778682	0.00495219409103064	0.0309039493936497	0.0309039493936497	ENSG00000179046.8	TRIML2
ENST00000513060.5	593	4.9674976418387e-19	5.97305989635189e-17	-1.2125135031599	0.13603893402784	6.38764220912608	0.447546773837385	0.0122327398408239	-0.0041201457984997	0.0155271475163228	0.0155271475163228	ENSG00000204628.11	RACK1
ENST00000513710.3	2494	3.13098668893162e-06	8.95155873566882e-05	-0.57050477374868	0.122372490448782	6.54212656913246	0.112537469166131	0.00903866207986553	0.0095797880515356	0.0134238775480902	0.0134238775480902	ENSG00000134987.11	WDR36
ENST00000514051.1	2436	2.38571956579252e-06	6.98322446302422e-05	-4.07233811706193	0.863211321987714	1.34302187797102	5.0584831930537	0.0455530852709609	0.0585742536678597	1.0721475943407	1.0721475943407	ENSG00000164024.12	METAP1
ENST00000514581.1	3068	3.89180520931629e-05	0.000904502212011372	-4.24439007817593	1.03174169345072	1.70014831512651	5.53396580845125	0.443003049426579	-0.281113464756867	1.15373333358027	1.15373333358027	ENSG00000163319.11	MRPS18C
ENST00000514764.5	1840	2.64306795946631e-08	1.02424629229231e-06	-0.788564572749872	0.141737086301166	8.48260898020718	0.210657507578629	0.00228287193759953	0.0278512305121166	0.0137311702051597	0.0278512305121166	ENSG00000154277.12	UCHL1
ENST00000514825.1	1573	1.27604149416059e-09	5.78428879209323e-08	-0.69455577045395	0.11441709165645	6.4793154272292	0.146349339804335	0.0054229715878538	-0.00338919118401399	0.0142139347068269	0.0142139347068269	ENSG00000170606.15	HSPA4
ENST00000514888.5	2603	5.60006019966382e-06	0.000153402494228517	-1.16633402281716	0.256847870061623	7.10295845695603	0.487265509860488	0.0479295878598195	0.0510266546729689	0.00928618468037073	0.0510266546729689	ENSG00000128050.8	PAICS
ENST00000518297.5	1216	4.93543243634961e-12	2.89206984713857e-10	-0.939331563554432	0.135988750121769	6.21814212374948	0.272338008280161	0.00919805647674022	0.000345534014856428	0.0185413537627811	0.0185413537627811	ENSG00000155506.17	LARP1
ENST00000518671.5	2739	9.90214059137717e-06	0.000257781026917692	-4.15210599368681	0.939539428912659	1.38290581628346	5.17964632187761	0.246852962494169	-0.237289128700868	1.07724854522812	1.07724854522812	ENSG00000147536.12	GINS4
ENST00000519374.6	2850	1.59743372289212e-05	0.000399661102375789	-0.684587707089609	0.158660148730752	6.04464321697286	0.143726634525284	0.0151555578439835	-0.0112448879492059	0.0226040063489131	0.0226040063489131	ENSG00000113732.9	ATP6V0E1
ENST00000519934.5	1031	2.09653722714664e-13	1.44996595969413e-11	-0.710578135855728	0.0967761594909069	6.96258320730175	0.15605271841944	0.00412813316615612	0.00159228217456817	0.00992030440255805	0.00992030440255805	ENSG00000147649.10	MTDH
ENST00000520064.2	2232	6.96443795009285e-07	2.22502220251485e-05	-4.49312794345341	0.905443085891896	1.55341679116676	6.20728591223469	0.12001234603426	0.0685205256683891	1.1097284266499	1.1097284266499	ENSG00000161813.22	LARP4
ENST00000520177.5	174	6.29043325495334e-35	2.57777616558157e-32	-1.16113637310556	0.0941761379810552	7.57328062512816	0.415114277042652	0.00416845866046974	0.00913525878707039	0.00859013340078135	0.00913525878707039	ENSG00000145907.15	G3BP1
ENST00000523339.1	1374	9.42647732767051e-11	4.89188893284001e-09	-0.778883416310969	0.120274642926085	7.43588332808232	0.19935700053847	0.00352085786777129	0.0181781267287247	0.0085839595057035	0.0181781267287247	ENSG00000181163.13	NPM1
ENST00000524013.1	3002	2.99887168258315e-05	0.000712296956878444	-1.10792986413721	0.265464492317509	6.96077023092399	0.452818251171798	0.0234616514784812	0.0822454435436077	0.00992998063851423	0.0822454435436077	ENSG00000136997.18	MYC
ENST00000524698.5	626	1.94990963893622e-18	2.22102806541067e-16	-0.935587467402571	0.106800395214321	8.33419395317862	0.272603135017069	0.00500627515210474	0.00750117768394871	0.0121032114747979	0.0121032114747979	ENSG00000198431.16	TXNRD1
ENST00000524782.6	1607	1.77677569643092e-09	7.88370966137589e-08	-0.754143458269627	0.12533543054205	6.23101606410759	0.180434967709739	0.0052811254189632	0.00698795084913392	0.0182823298047782	0.0182823298047782	ENSG00000149182.15	ARFGAP2
ENST00000524896.5	1859	3.04902717007433e-08	1.1694880760354e-06	-0.488978707031407	0.0882856477731418	7.17551738129336	0.077434536287963	0.00264965773257022	0.00448094665359395	0.00904187567151466	0.00904187567151466	ENSG00000149100.13	EIF3M
ENST00000524958.5	1101	7.33724095556726e-13	4.75181316163277e-11	-0.876691204234421	0.122221013669486	6.29043047054585	0.233418515342692	0.00525292124953754	-0.001700077414422	0.0171540430240574	0.0171540430240574	ENSG00000278615.4	C11orf98
ENST00000526390.5	1653	3.35168161158593e-09	1.44536051102595e-07	-1.20137031393793	0.203161534520752	8.45853454440843	0.482516720293991	0.0185502340382651	0.0433616796249751	0.0134379364763737	0.0433616796249751	ENSG00000198431.16	TXNRD1
ENST00000526691.5	1959	7.85809159794727e-08	2.86020093568164e-06	-1.05531192840303	0.1965068476295	8.8342731957412	0.380442909267256	0.00976736785657669	0.0481550438913484	0.0196555696657538	0.0481550438913484	ENSG00000198431.16	TXNRD1
ENST00000527432.5	2608	5.72659120728813e-06	0.000156567814204169	-0.721908187690203	0.159142402129571	6.67916180801955	0.18673699442293	0.00934496877236965	0.0286444874609854	0.0119705915066295	0.0286444874609854	ENSG00000119707.14	RBM25
ENST00000527614.5	1145	1.4625152093058e-12	9.10770170168915e-11	-0.798131535872585	0.112762323783923	6.56963447269551	0.192150551668333	0.00596937278115179	-0.00466141390360947	0.0131036397165738	0.0131036397165738	ENSG00000137713.15	PPP2R1B
ENST00000528364.1	2175	4.7525874668036e-07	1.55806205394466e-05	-0.845277147426424	0.167845564297379	5.95005244094442	0.229941511427788	0.0169227363723999	0.00256910692682835	0.0253354638090583	0.0253354638090583	ENSG00000074201.8	CLNS1A
ENST00000529022.5	2450	2.52128018522591e-06	7.33785152356525e-05	-4.98384788849703	1.0589509083011	1.79877676368857	7.47041482150165	0.494683144851441	-0.471192033852985	1.18738239443616	1.18738239443616	ENSG00000160959.8	LRRC14
ENST00000529307.1	2927	2.24542885859076e-05	0.000547003960823217	-0.601254835702542	0.141839682423037	6.69783418111376	0.110944305141777	0.0183791995128819	-0.0152640846315443	0.01179854375192	0.01179854375192	ENSG00000135387.21	CAPRIN1
ENST00000530167.1	771	4.1875352517273e-16	3.87273688183092e-14	-1.66928080790376	0.205247555233853	6.10079884292628	0.854641029400277	0.0420250262749704	-0.0186606453880571	0.0211648121192397	0.0211648121192397	ENSG00000188486.3	H2AFX
ENST00000532097.6	854	4.52999975076217e-15	3.78228456941857e-13	-0.682296716310135	0.0870352134479833	7.03784431545599	0.141354651460418	0.00180992647189328	0.000310084445782355	0.00955276609801074	0.00955276609801074	ENSG00000185627.18	PSMD13
ENST00000532820.5	1091	6.25753514511995e-13	4.08970931244393e-11	-0.70357558852517	0.0977901381861005	7.75432611814523	0.15533282262748	0.00548647096549865	0.00304757903065036	0.00885789572418629	0.00885789572418629	ENSG00000135387.21	CAPRIN1
ENST00000533657.5	910	1.29084404360487e-14	1.011454326211e-12	-0.660768041121781	0.0857391141262723	7.52987681695221	0.133833759831079	0.00245674952570693	0.00110504870017411	0.00857004401102998	0.00857004401102998	ENSG00000135387.21	CAPRIN1
ENST00000533683.6	2812	1.3549641619075e-05	0.000343578821481695	-0.67165970606084	0.154367801060781	5.96215826158688	0.14918787106903	0.0107812809665702	0.00653102259006712	0.0249628460399411	0.0249628460399411	ENSG00000141858.11	SAMD1
ENST00000534187.6	2315	1.15384162712125e-06	3.55393189547533e-05	-4.26641754161713	0.877249306429046	1.44006159024862	5.56037955521691	0.0686538120502451	0.055951142189021	1.08569570639512	1.08569570639512	ENSG00000186523.14	FAM86B1
ENST00000534548.6	2514	3.56063775625607e-06	0.000101019007968939	-1.17317611234199	0.2530847493544	7.01347564618786	0.489764925597891	0.0160433682317179	0.0800344673019514	0.00966459775233509	0.0800344673019514	ENSG00000151503.12	NCAPD3
ENST00000535090.5	1069	4.45755474330753e-13	2.97325990099906e-11	-0.809311476738452	0.111769639990332	8.08437460548857	0.211486462822453	0.00185372929590155	0.016884949339451	0.0101885609299881	0.016884949339451	ENSG00000132341.12	RAN
ENST00000535296.5	1982	9.09657233449124e-08	3.27256303601697e-06	-1.43281153228779	0.268120743541298	5.66789375099217	0.634533822077787	0.0710708751277511	-0.0477594301768421	0.036762224547957	0.036762224547957	ENSG00000168003.16	SLC3A2
ENST00000535589.3	1574	1.28814704105158e-09	5.83545340629873e-08	-0.846254281072924	0.139441859011144	7.48226492501138	0.238176730923655	0.00374660619465628	0.0254194418720692	0.00856727783132587	0.0254194418720692	ENSG00000115091.11	ACTR3
ENST00000535788.1	2130	3.13194359251694e-07	1.04845120150624e-05	-0.482525116521196	0.0943292414728871	8.3754941617967	0.0726949951198127	0.000832269542583218	0.00272504132951011	0.0125147391526921	0.0125147391526921	ENSG00000170315.13	UBB
ENST00000535923.5	363	2.4911201231037e-25	4.89330108148171e-23	-1.15827762098946	0.111377688729932	7.72491229348581	0.40923074497514	0.00981372467982621	-0.0013779361927747	0.00879375964040616	0.00879375964040616	ENSG00000215021.8	PHB2
ENST00000536226.1	2233	7.02495872957903e-07	2.24320491381058e-05	-0.537654381889306	0.108383368282969	6.46277455895689	0.0907212866427481	0.00318413142099797	0.00181538899564828	0.0144363003595446	0.0144363003595446	ENSG00000101343.14	CRNKL1
ENST00000537407.5	2401	1.8944628648269e-06	5.62610496100032e-05	-0.722089351466215	0.151560357936845	6.14566599621214	0.183988559967803	0.0101869791527495	0.0242688339941674	0.020103447663525	0.0242688339941674	ENSG00000110801.13	PSMD9
ENST00000537505.6	733	9.6598365793638e-17	9.39679382612492e-15	-0.793987512647241	0.0955587514598978	6.95871031174701	0.192026430998052	0.00375618937732612	-0.000129214469667414	0.00994102309353567	0.00994102309353567	ENSG00000029725.17	RABEP1
ENST00000537776.5	1625	2.23453982983063e-09	9.80502326315345e-08	-0.696640861141684	0.116499623433613	6.56443775700073	0.148968540919874	0.00719526058627966	-0.00297526796602117	0.0131629828039809	0.0131629828039809	ENSG00000165609.13	NUDT5
ENST00000539854.1	1424	1.81464542884942e-10	9.08648017266004e-09	-0.92449147258561	0.14498960930029	6.2996451889094	0.261160580680008	0.0145444301374027	-0.00860038536870726	0.0169885500701732	0.0169885500701732	ENSG00000173113.6	TRMT112
ENST00000539906.5	3074	3.97566980406547e-05	0.000922189849411464	-1.03766047286107	0.252540396249023	6.01877829363309	0.351005116976761	0.072353955676355	-0.0373747808072521	0.0233110219300655	0.0233110219300655	ENSG00000111581.10	NUP107
ENST00000540200.6	570	1.69246680703463e-19	2.11718689839996e-17	-0.789182486702155	0.0873805598751638	7.35004483922262	0.192699704414278	0.00278740960946115	0.00453384691436339	0.00866563375668447	0.00866563375668447	ENSG00000004142.12	POLDIP2
ENST00000540236.3	2652	6.98725347470651e-06	0.000187865430528082	-5.84149058899382	1.2998200394619	2.2280359337287	10.2915167602648	1.08630468562249	-1.01803834828029	1.44799351685763	1.44799351685763	ENSG00000185630.18	PBX1
ENST00000540269.6	2219	6.23363649405738e-07	2.00307893903681e-05	-0.769167028269224	0.154332373974436	6.12306717823523	0.190790930707788	0.0150991316026586	0.00153281276588571	0.0206285908822192	0.0206285908822192	ENSG00000103194.15	USP10
ENST00000540627.5	2728	9.41081933588244e-06	0.000245978395134077	-0.849237438408687	0.191689077767112	8.3210859746832	0.260454911080731	0.00227392071412896	0.0528431330886802	0.0119788150435222	0.0528431330886802	ENSG00000108424.10	KPNB1
ENST00000541166.1	1453	2.42095411671569e-10	1.18805032579694e-08	-1.13316700240553	0.178960436857785	6.5154975422119	0.408361043853402	0.034291677108274	-0.00536566804429749	0.0137485798322197	0.0137485798322197	ENSG00000136045.12	PWP1
ENST00000541342.2	2418	2.11768775379401e-06	6.24481420994739e-05	-5.01434456390992	1.05746446213001	1.81402510139502	7.59422260635061	0.483683553799467	-0.41977457296608	1.19366307920239	1.19366307920239	ENSG00000164808.16	SPIDR
ENST00000541364.5	106	1.20585291599723e-42	8.11152229455342e-40	-1.33754449231128	0.0977201372349368	8.35048587031992	0.540126678576182	0.00206188599335844	0.00221198638477909	0.0122619518384639	0.0122619518384639	ENSG00000167553.15	TUBA1C
ENST00000541679.7	1514	6.06025149465219e-10	2.85416230234267e-08	-0.791577385496477	0.127903673927917	7.84145865674136	0.207609646933941	0.00111628326017329	0.0234227414462151	0.00909701692014009	0.0234227414462151	ENSG00000132341.12	RAN
ENST00000541790.3	1355	6.70156835249307e-11	3.52655815355104e-09	-1.39341695025349	0.21347888889791	7.29318743253292	0.637171122382228	0.00222082216181929	0.0661390318458101	0.008756634197599	0.0661390318458101	ENSG00000273802.2	HIST1H2BG
ENST00000542526.5	2974	2.69857434559209e-05	0.000646787042481003	-3.71613235419421	0.885316813574997	1.16491899653716	4.17891858305502	0.116478368965752	-0.0714450178553389	1.05920042163213	1.05920042163213	ENSG00000102900.13	NUP93
ENST00000542575.6	782	5.65083756605468e-16	5.1525232968026e-14	-1.17112550689073	0.144643797333411	7.30447711814381	0.436566679595456	0.00352327105819723	0.027859471102346	0.00873618878711302	0.027859471102346	ENSG00000105281.12	SLC1A5
ENST00000543341.7	969	6.16312998173748e-14	4.53514778346552e-12	-1.06172585747296	0.141477270088966	6.15304910691941	0.358262276111969	0.0100877963342911	0.0150168751456585	0.0199359305934483	0.0199359305934483	ENSG00000111358.14	GTF2H3
ENST00000543772.2	1146	1.48610358760905e-12	9.24652096080938e-11	-0.855685899230905	0.120931669294282	7.46247043922854	0.237208869808743	0.00351706594148257	0.01841963701597	0.00857205531131523	0.01841963701597	ENSG00000100764.14	PSMC1
ENST00000543796.6	1643	2.83600442433893e-09	1.23078794566685e-07	-0.863493856998089	0.145349279122894	7.58248708657075	0.249038187851884	0.00415808566972012	0.0275315337425971	0.00859655556471987	0.0275315337425971	ENSG00000132341.12	RAN
ENST00000544619.1	1717	7.21383534264517e-09	2.99577935510758e-07	-0.565627209601196	0.0977601108907713	7.26892518716684	0.107448689210021	0.00319117408988663	0.0111443848321772	0.00880460507535843	0.0111443848321772	ENSG00000111530.13	CAND1
ENST00000544781.5	2984	2.7953045184513e-05	0.000667821453800105	-3.56266155582067	0.850372217585568	1.08818359735039	3.82624307724744	0.0250713186660271	-0.00197648260267271	1.05962804399607	1.05962804399607	ENSG00000172927.8	MYEOV
ENST00000545606.6	1357	7.01715937879772e-11	3.6871888897995e-09	-0.552667395785853	0.0847611681177796	7.47340633871999	0.0964941001251711	0.00220769816556373	0.00386945810413189	0.00856898526547202	0.00856898526547202	ENSG00000111530.13	CAND1
ENST00000545683.1	2959	2.52794322283336e-05	0.000609166825146704	-2.22723558313254	0.528746929791023	6.70207590245379	1.73364788124285	0.407599705240474	-0.100756732226309	0.0117602684046748	0.0117602684046748	ENSG00000203814.6	HIST2H2BF
ENST00000545981.5	2855	1.66270401503845e-05	0.000415320587503366	-1.05995225628059	0.246159892015285	5.88756082887504	0.359534553954548	0.0635167403889021	-0.0354105925435809	0.0273752982665629	0.0273752982665629	ENSG00000151849.15	CENPJ
ENST00000546500.5	2774	1.15308225490152e-05	0.000296392851851109	-0.66462007957134	0.151522659122443	6.24607950470862	0.149048855004584	0.0164526995960381	0.00421342534616222	0.0179859747452659	0.0179859747452659	ENSG00000135486.17	HNRNPA1
ENST00000546591.6	1438	2.17870036755518e-10	1.07881979866774e-08	-0.770768488923605	0.121415568815933	6.48911093351181	0.181550053929301	0.00802747784557991	-0.00387143425304377	0.0140851326807648	0.0140851326807648	ENSG00000229117.9	RPL41
ENST00000546954.2	628	2.11857679991425e-18	2.40546178568608e-16	-0.943390812695875	0.107806316018484	6.49387334111904	0.271106228618382	0.00341002786435153	0.00172792335400708	0.0140232747958643	0.0140232747958643	ENSG00000170855.4	TRIAP1
ENST00000547587.5	2559	4.46241774754997e-06	0.000124340849969247	-0.613727900958806	0.133750758279894	7.20683688243559	0.12258072277071	0.0178810402706487	-0.00590336296299874	0.00895285774002115	0.00895285774002115	ENSG00000152556.17	PFKM
ENST00000547649.5	2800	1.29419021684232e-05	0.00032957478293473	-0.47074581578523	0.107942359803704	8.41135689859461	0.0804623505717798	0.000571022883700539	0.016906306676288	0.0128971976947927	0.016906306676288	ENSG00000092841.18	MYL6
ENST00000547773.5	2674	7.64137436687719e-06	0.000203762362698508	-0.727831898866934	0.162644246797041	7.01062921292312	0.188782082873124	0.0300016250353698	0.0073237511779434	0.00967810148889535	0.00967810148889535	ENSG00000187109.14	NAP1L1
ENST00000548126.1	2274	8.92637832322309e-07	2.79897308689138e-05	-0.905233709837348	0.184217469227681	5.93785661824546	0.286557711990148	0.0186267651229399	0.0322773488300377	0.0257180628171475	0.0322773488300377	ENSG00000133773.12	CCDC59
ENST00000548470.1	915	1.39469625373113e-14	1.08685706749775e-12	-1.33324298390769	0.173219470599047	7.37765887651837	0.569267038235258	0.0210084568870584	0.023999020604863	0.00863211095344245	0.023999020604863	ENSG00000167553.15	TUBA1C
ENST00000548632.5	2888	1.91423895441458e-05	0.000472457232279604	-3.81122159373116	0.891583446406294	1.21246361630564	4.44584300600249	0.131483875398203	-0.0212088815910993	1.06089768746038	1.06089768746038	ENSG00000139637.14	C12orf10
ENST00000548931.5	2715	8.96086719780512e-06	0.000235339106693295	-4.58516163488516	1.03249887406054	1.59943363688263	6.31701393834835	0.476721982775354	-0.464344766598446	1.12235890462906	1.12235890462906	ENSG00000094914.13	AAAS
ENST00000549183.1	1492	4.218468163691e-10	2.01604325699613e-08	-1.36063783286582	0.217851166975524	6.8626818645667	0.612351550810858	0.00513885748057543	0.0660498389483212	0.0105148384903451	0.0660498389483212	ENSG00000167553.15	TUBA1C
ENST00000549833.1	1926	6.24773238628734e-08	2.31302341678002e-06	-0.759535205575217	0.140354151546493	6.11103197997397	0.173297542474028	0.00863288572374902	-0.00834610582178422	0.0209160460607547	0.0209160460607547	ENSG00000177889.10	UBE2N
ENST00000550657.1	1627	2.25226138077172e-09	9.87063586321738e-08	-0.67047536430254	0.112148089672555	6.42710194404192	0.137850316867739	0.0039284899219514	-0.00019204913851073	0.0149373011038537	0.0149373011038537	ENSG00000177889.10	UBE2N
ENST00000551473.5	2820	1.40633851724093e-05	0.000355594190189176	-3.72856294339737	0.858548288236978	1.17113429113874	4.18280638242261	0.04631620419386	-0.0311263347441261	1.05934154065811	1.05934154065811	ENSG00000062485.19	CS
ENST00000552292.5	2838	1.51344447475753e-05	0.000380248924693836	-1.22537465350201	0.283210827405315	5.14363719339991	0.46317455149387	0.0230508499482489	-0.00716130112285267	0.0972617091911558	0.0972617091911558	ENSG00000089157.16	RPLP0
ENST00000552361.1	1477	3.21819810259341e-10	1.55362489849235e-08	-0.554924872165424	0.088253022663209	8.21384946774472	0.0989412745443222	0.000616896268898226	0.00758159175607526	0.0110659977448911	0.0110659977448911	ENSG00000197728.11	RPS26
ENST00000552461.5	1976	8.76240740125e-08	3.16191648450774e-06	-0.947226317962059	0.177029128658611	5.76164093439303	0.284021346816481	0.0148620074420166	0.00370053953860008	0.0321469611484239	0.0321469611484239	ENSG00000089157.16	RPLP0
ENST00000552551.5	1073	4.62600741479999e-13	3.07411773257128e-11	-0.861604471869213	0.11907429185107	7.10338547756261	0.235492518490441	0.0119834432958832	0.00399635508778489	0.00928458717386755	0.00928458717386755	ENSG00000170421.12	KRT8
ENST00000552766.5	240	1.28898527453019e-30	3.83496213877746e-28	-1.24862774440072	0.108557476849695	7.10572913441627	0.470650716197829	0.00840123494044072	-0.00473955622586588	0.00927585372951733	0.00927585372951733	ENSG00000170515.14	PA2G4
ENST00000553379.6	2989	2.80370022377047e-05	0.000668835867366108	-0.987033519381889	0.235633458187321	5.82850200307346	0.336641164377306	0.0537900115122757	0.00167325581558399	0.0294946784136986	0.0294946784136986	ENSG00000171476.22	HOPX
ENST00000553612.6	3063	3.84047028256203e-05	0.000894028380763315	-0.41379993438363	0.100513157057869	6.64619077881207	0.053079814463633	0.00286544739540377	-0.000727073951823007	0.0122888947172059	0.0122888947172059	ENSG00000165417.12	GTF2A1
ENST00000554332.1	1613	1.93288774962342e-09	8.54449027273082e-08	-1.0913522645171	0.181790580997156	5.6663454559357	0.395318896607359	0.0127221930313344	0.0347827657528895	0.036849529977591	0.036849529977591	ENSG00000134001.13	EIF2S1
ENST00000554455.5	730	7.81048463305346e-17	7.61858818433986e-15	-9.07571767959694	1.08898889296348	3.8504194030751	24.7108876611821	0.913215972978228	-0.91285067140627	0.865629240518516	0.865629240518516	ENSG00000092199.17	HNRNPC
ENST00000554746.1	1024	1.71745083922399e-13	1.19590932265651e-11	-1.34533864110528	0.182564106661871	5.66227602431123	0.549793783269757	0.0129136598248934	-0.00439745295681795	0.037080819736977	0.037080819736977	ENSG00000185070.11	FLRT2
ENST00000555679.5	2129	3.05999536829068e-07	1.02484692221981e-05	-0.8437772590174	0.164809455580573	6.11540754109551	0.246182606828992	0.011527936986808	0.0292152979863395	0.0208109023238778	0.0292152979863395	ENSG00000100764.14	PSMC1
ENST00000556029.5	82	9.0367675332912e-47	7.85802039260727e-44	-1.27780431265048	0.0889748413693335	7.74620137198598	0.495567694813012	0.00303542486833453	0.00413024561236493	0.00883935872671255	0.00883935872671255	ENSG00000120802.13	TMPO
ENST00000556683.1	3084	4.15890281664406e-05	0.000961564223210077	-0.501291334786605	0.122311824946452	6.53036687461181	0.0875887271525334	0.00887481907402388	0.00637621399209195	0.0135654547085733	0.0135654547085733	ENSG00000139921.13	TMX1
ENST00000556724.1	1862	3.1500648705716e-08	1.2062955184277e-06	-1.11813092728074	0.2020882379505	5.56686518323737	0.395438251459676	0.0179495858624258	0.00751693950903843	0.0433098980144814	0.0433098980144814	ENSG00000134001.13	EIF2S1
ENST00000557016.6	103	1.7701489697938e-43	1.2254242926425e-40	-1.15135707080861	0.083273281919461	7.56999075082732	0.399270218767296	0.00181363695979923	0.00016547231145679	0.00858802226265782	0.00858802226265782	ENSG00000100632.11	ERH
ENST00000557342.5	184	1.9146943673391e-34	7.41985691134494e-32	-1.2328080728149	0.100724644904352	6.91070340793893	0.458651827678716	0.00500500921162605	-0.00162112876232859	0.0102131719250357	0.0102131719250357	ENSG00000119705.9	SLIRP
[truncated: 194 more rows]
