# Supplementary material for: B4GALT1 Is a New Candidate to Maintain the Stemness of Lung Cancer Stem Cells
Source: J Clin Med. 2019 Nov 9;8(11):1928. doi: 10.3390/jcm8111928 (PMC6912435; doi:10.3390/jcm8111928)
Supplement: Supplementary file 1 [file jcm-08-01928-s001.zip › supplementary/Table S2_1_output_ATACseq_3Dvs2D.txt]

chr	start	end	X3D_SCR_1	X3D_SCR_2	X3D_SISCD1_1	X3D_SISCD1_2	Ad_scr1	Ad_scr_2	X3D_SCR_logFC	X3D_SCR_pval	X3D_SCR_FDR	X3D_SISCD1_logFC	X3D_SISCD1_pval	X3D_SISCD1_FDR	Ad_scr_logFC	Ad_scr_pval	Ad_scr_FDR
chr3	32045078	32045850	50.219	39.101	44.657	29.812	4.379	9.368	2.857	2390000	1,00E-07	2.594	27500000	0.000147954	0	1	1
chr5	150462588	150463095	43.895	45.051	52.656	43.189	5.839	9.368	2.638	1530000	1,00E-07	2.752	167000	3.88e+08	0	1	1
chr2	216373599	216373859	0.744	0	1.555	1.911	14.388	16.574	-4.791	554000	1,00E-07	-3.143	7200000	0.000304983	0	1	1
chr5	86909247	86910233	10.788	21.25	15.108	22.55	131.372	103.766	-2.934	519000	2.1e-06	-2.656	2290000	2.55e+09	0	1	1
chr8	123217022	123217513	36.455	28.05	36.881	30.194	3.545	4.324	3.088	167000	1,00E-06	3.136	49200	1.53e+08	0	1	1
chr1	778342	779166	56.171	45.901	69.985	51.598	54.426	41.074	0.091	0.835466686	1	0.339	0.42277508	0.965337024	0	1	1
chr1	827094	828045	39.431	31.45	51.101	31.341	41.706	36.75	-0.141	0.767122526	1	0.073	0.873325372	1	0	1	1
chr1	904362	904857	13.392	24.65	16.441	11.466	16.474	18.015	0.098	0.838798318	1	-0.28	0.532436236	1	0	1	1
chr1	1019249	1020302	39.059	58.651	56.877	47.393	50.255	49.721	-0.052	0.932064621	1	0.063	0.88506364	1	0	1	1
chr1	1079449	1080372	23.808	28.9	41.547	21.021	24.189	28.103	0.01	1	1	0.284	0.540945785	1	0	1	1
chr1	1115982	1116581	52.451	38.251	49.323	48.922	50.464	45.397	-0.07	0.858258615	1	0.03	0.949603431	1	0	1	1
chr1	1157448	1157789	16.368	4.25	16.219	11.084	10.426	9.368	0.149	0.911665462	1	0.462	0.413798215	0.959229966	0	1	1
chr1	1324589	1325116	14.88	24.65	21.551	19.492	21.895	17.294	-0.051	1	1	0.048	0.934777371	1	0	1	1
chr1	1375062	1375657	53.195	51.851	66.431	57.713	55.468	59.809	-0.13	0.747662722	1	0.112	0.788103968	1	0	1	1
chr1	1399281	1399945	31.247	39.101	42.88	35.545	38.995	34.589	-0.086	0.871425793	1	0.088	0.833976415	1	0	1	1
chr1	1615204	1615974	42.407	50.151	54.878	51.215	49.004	49	-0.091	0.840523096	1	0.115	0.772577152	1	0	1	1
chr1	1692435	1693616	139.126	138.552	164.633	124.599	153.476	120.339	0.017	0.968098784	1	0.077	0.858534515	1	0	1	1
chr1	2133061	2133763	42.779	39.101	41.103	37.456	45.251	35.309	0.014	0.96768165	1	-0.048	0.92743539	1	0	1	1
chr1	2194744	2195493	45.011	34	47.101	37.074	40.037	39.633	0.002	1	1	0.083	0.844290897	1	0	1	1
chr1	3319997	3320197	9.672	7.65	7.554	4.586	6.881	10.088	0.123	1	1	-0.383	0.429609928	0.966864548	0	1	1
chr1	3531262	3531738	13.02	28.9	15.997	14.524	24.189	15.853	-0.016	1	1	-0.419	0.437129659	0.970277997	0	1	1
chr1	3624622	3625098	34.967	35.701	30.216	26.372	36.909	34.589	-0.023	0.98095722	1	-0.338	0.392192375	0.947844266	0	1	1
chr1	5745831	5746045	5.208	4.25	11.331	6.497	5.005	5.044	-0.053	1	1	0.851	0.140988452	0.633892246	0	1	1
chr1	6025989	6026416	17.112	29.75	17.33	27.519	21.895	24.5	-0.016	1	1	-0.053	0.923393949	1	0	1	1
chr1	6235658	6236294	30.876	25.5	29.994	28.665	23.981	28.103	0.143	0.780545802	1	0.187	0.668531702	1	0	1	1
chr1	6343569	6343769	10.044	5.1	6.443	3.822	6.256	7.927	0.209	0.875563465	1	-0.39	0.526133786	1	0	1	1
chr1	6363163	6363453	5.952	7.65	8.887	14.524	7.09	6.485	-0.048	1	1	0.746	0.161213687	0.678339541	0	1	1
chr1	6489982	6490191	13.764	9.35	13.997	11.084	11.678	10.088	0.109	0.902948269	1	0.194	0.686397531	1	0	1	1
chr1	6490468	6490688	6.696	8.5	14.886	6.497	7.507	10.088	-0.198	0.766596528	1	0.357	0.566506364	1	0	1	1
chr1	6579723	6580244	29.016	29.75	34.437	34.781	31.696	30.986	-0.096	0.846129797	1	0.141	0.732271325	1	0	1	1
chr1	6613109	6613877	65.843	57.801	61.765	68.032	57.971	60.53	0.068	0.890040466	1	0.132	0.752342915	1	0	1	1
chr1	6784440	6785572	136.894	110.502	121.753	147.913	138.462	104.486	0.025	0.954892742	1	0.145	0.736857877	1	0	1	1
chr1	7470940	7471258	11.904	21.25	12.664	17.964	14.597	20.897	-0.115	0.862856258	1	-0.188	0.689267422	1	0	1	1
chr1	7783798	7784416	31.619	68.001	38.881	38.22	55.885	38.912	0.033	0.92818201	1	-0.311	0.513885542	0.997811022	0	1	1
chr1	7961186	7961990	51.707	68.001	74.429	71.09	63.601	48.28	0.078	0.838594496	1	0.369	0.379839673	0.940194878	0	1	1
chr1	7975269	7975602	10.416	7.65	12.22	6.88	8.758	9.368	0.044	1	1	0.115	0.916329396	1	0	1	1
chr1	8026130	8026573	29.016	24.65	18.218	19.11	22.73	33.868	-0.029	0.926853243	1	-0.566	0.155449816	0.666249302	0	1	1
chr1	8097229	8097780	17.856	8.5	18.885	6.497	15.431	15.132	-0.16	0.770643047	1	-0.238	0.655575332	1	0	1	1
chr1	8525886	8526227	13.392	9.35	16.441	14.906	8.758	12.25	0.216	0.791616087	1	0.637	0.17836288	0.711864699	0	1	1
chr1	8878585	8879447	83.327	34	68.875	48.922	67.146	49	0.026	0.972554778	1	0.015	0.98007138	1	0	1	1
chr1	8890039	8890707	25.668	13.6	28.661	28.283	17.725	26.662	-0.089	0.800150825	1	0.397	0.386025639	0.943143448	0	1	1
chr1	9110656	9111066	10.044	11.9	18.441	9.173	10.843	11.53	-0.039	1	1	0.338	0.539529589	1	0	1	1
chr1	9292667	9292901	9.672	5.1	6.887	6.115	9.801	7.927	-0.214	0.772261156	1	-0.467	0.446249551	0.973136756	0	1	1
chr1	9428761	9429256	24.924	28.05	36.437	21.786	23.772	26.662	0.072	0.902272741	1	0.229	0.617742331	1	0	1	1
chr1	9626987	9627309	11.904	11.05	10.664	8.791	11.26	8.647	0.174	0.750268235	1	-0.062	0.958683225	1	0	1	1
chr1	9910055	9910994	65.843	90.951	93.314	88.289	90.918	71.339	-0.064	0.905744939	1	0.157	0.714124395	1	0	1	1
chr1	9942928	9943586	27.528	25.5	27.772	31.341	30.445	26.662	-0.111	0.814960163	1	0.036	0.934145114	1	0	1	1
chr1	10108236	10108629	10.788	6.8	11.553	4.969	5.839	11.53	0.159	0.946571902	1	0.059	1	1	0	1	1
chr1	10398443	10399449	85.931	77.351	97.313	74.912	85.496	70.618	0.062	0.888682651	1	0.138	0.744933187	1	0	1	1
chr1	10510694	10510925	8.184	5.95	11.553	11.848	4.379	10.088	0.168	0.930685854	1	0.846	0.15154193	0.658836799	0	1	1
chr1	10796543	10796881	7.812	13.6	12.886	8.026	10.843	12.25	-0.159	0.854617102	1	-0.102	0.8533719	1	0	1	1
chr1	10835945	10836145	5.58	4.25	7.332	3.44	3.128	6.485	0.212	1	1	0.349	0.755840067	1	0	1	1
chr1	11012225	11013147	49.103	47.601	51.767	45.865	57.971	36.75	0.012	0.973915207	1	0.026	0.943194795	1	0	1	1
chr1	11262406	11262964	62.123	39.951	57.099	75.294	57.345	36.03	0.125	0.793996433	1	0.484	0.294545198	0.874692551	0	1	1
chr1	11735886	11736225	13.764	12.75	19.329	11.084	14.18	10.809	0.06	0.915945332	1	0.27	0.575511006	1	0	1	1
chr1	11926292	11926617	16.368	14.45	18.441	10.32	19.185	12.971	-0.087	0.897094304	1	-0.177	0.740160326	1	0	1	1
chr1	12019085	12019629	49.103	32.3	46.213	39.749	48.17	30.986	0.037	0.955339538	1	0.1	0.810095714	1	0	1	1
chr1	12519073	12519275	2.232	11.9	5.11	8.409	4.796	6.485	0.217	0.762443267	1	0.28	0.7306604	1	0	1	1
chr1	13749066	13749921	43.895	56.101	48.657	63.064	56.511	43.236	-0.018	1	1	0.149	0.715055954	1	0	1	1
chr1	14742091	14742916	59.891	80.751	55.988	73.001	76.113	51.162	0.125	0.780192085	1	0.005	0.986484223	1	0	1	1
chr1	14923924	14924208	5.58	13.6	9.331	11.084	11.26	7.206	-0.093	1	1	0.084	0.856478558	1	0	1	1
chr1	15247045	15247245	5.208	5.95	4.221	4.969	2.711	7.927	0.252	0.840527413	1	-0.018	0.932429586	1	0	1	1
chr1	15524208	15525424	59.891	55.251	66.875	62.299	64.435	59.809	-0.11	0.803251743	1	0.054	0.901011227	1	0	1	1
chr1	15526428	15526989	77.747	58.651	61.543	68.032	74.236	70.618	-0.08	0.853225019	1	-0.163	0.697370358	1	0	1	1
chr1	15847382	15848073	40.919	34	32.882	33.634	41.706	36.03	-0.052	0.913553471	1	-0.234	0.577099896	1	0	1	1
chr1	16237059	16237390	19.344	12.75	17.552	12.995	15.848	15.853	0.057	0.963297256	1	-0.041	0.943092744	1	0	1	1
chr1	16366903	16367829	52.079	35.701	49.101	55.037	50.881	38.191	-0.019	0.971676064	1	0.21	0.614661478	1	0	1	1
chr1	16440395	16440855	19.716	13.6	15.33	20.257	15.848	15.853	0.106	0.891619509	1	0.156	0.740267094	1	0	1	1
chr1	16499070	16499432	18.6	13.6	13.775	22.932	14.805	18.735	-0.004	1	1	0.138	0.777285527	1	0	1	1
chr1	16513464	16514653	91.139	94.351	115.754	99.755	88.416	80.707	0.13	0.759630656	1	0.348	0.392856429	0.948230344	0	1	1
chr1	16666022	16667422	139.498	129.202	192.849	169.317	140.339	128.986	-0.004	1	1	0.426	0.296641102	0.876405403	0	1	1
chr1	16740089	16741554	120.154	127.502	195.293	172.756	132.832	118.177	-0.023	0.963380336	1	0.55	0.179300586	0.713005168	0	1	1
chr1	16904715	16905561	43.523	51.851	46.657	42.425	51.298	48.28	-0.074	0.873203163	1	-0.162	0.686609898	1	0	1	1
chr1	16913830	16914350	31.247	29.75	32.216	32.487	31.279	25.221	0.097	0.82662625	1	0.179	0.650070653	1	0	1	1
chr1	17059775	17060003	4.464	1.7	8.443	4.586	3.545	4.324	-0.163	0.79512194	1	0.794	0.290858262	0.870169544	0	1	1
chr1	19485432	19486132	39.059	57.801	42.658	50.069	43.165	44.677	0.125	0.754636894	1	0.077	0.847538236	1	0	1	1
chr1	19704618	19704860	3.348	6.8	5.777	4.204	3.962	4.324	0.197	0.821464925	1	0.306	0.728783143	1	0	1	1
chr1	19715551	19715930	11.904	23.8	18.218	14.142	16.682	16.574	0.041	0.899720644	1	-0.031	0.974167454	1	0	1	1
chr1	19881982	19882528	30.504	17.85	19.996	24.079	26.066	21.618	0.04	0.975626687	1	-0.133	0.793732264	1	0	1	1
chr1	20507791	20508319	13.02	19.55	18.441	17.581	15.848	18.735	-0.11	0.852747826	1	0.081	0.893621238	1	0	1	1
chr1	20661270	20661988	37.943	48.451	49.767	65.739	45.042	48.28	-0.12	0.776906812	1	0.307	0.44146762	0.970788699	0	1	1
chr1	20696479	20697150	24.18	25.5	21.773	11.466	28.985	22.338	-0.069	0.908009204	1	-0.623	0.177596194	0.710257684	0	1	1
chr1	21022270	21022601	11.904	5.95	21.329	16.053	12.512	7.927	-0.175	0.749783628	1	0.82	0.090622609	0.504896464	0	1	1
chr1	21261798	21262066	8.556	8.5	11.998	6.497	7.924	7.927	0.106	0.880662415	1	0.253	0.657598753	1	0	1	1
chr1	21324584	21324881	15.996	9.35	15.775	15.67	11.052	15.132	0.057	1	1	0.308	0.533406285	1	0	1	1
chr1	21439986	21440194	7.44	6.8	6.887	6.115	8.341	6.485	-0.086	1	1	-0.221	0.743885048	1	0	1	1
chr1	21607823	21608259	17.112	12.75	13.553	12.995	12.095	15.853	0.167	0.791259975	1	-0.033	0.932247395	1	0	1	1
chr1	21783033	21783843	54.683	32.3	55.322	50.069	44.833	38.912	0.07	0.897000993	1	0.326	0.435553775	0.969788781	0	1	1
chr1	21937226	21937649	11.532	18.7	14.219	14.142	16.682	14.412	-0.107	0.924105021	1	-0.149	0.768884257	1	0	1	1
chr1	22052482	22052834	17.112	16.15	16.441	17.199	16.682	15.132	0.058	0.924627145	1	0.066	0.887545303	1	0	1	1
chr1	23344160	23344927	69.935	45.051	71.763	68.415	62.141	55.486	-0.023	0.967730428	1	0.249	0.561237789	1	0	1	1
chr1	23368016	23368624	52.079	51.001	54.433	53.891	56.72	51.162	-0.069	0.884613266	1	0.001	1	1	0	1	1
chr1	23528226	23528533	13.392	12.75	12.442	8.791	11.052	17.294	-0.047	0.911154833	1	-0.332	0.406353388	0.955902359	0	1	1
chr1	23531393	23531628	10.416	11.05	10.887	5.733	8.341	10.809	0.198	0.741123761	1	-0.126	0.780901661	1	0	1	1
chr1	23635098	23635300	4.092	2.55	5.999	1.911	7.09	1.441	-0.455	0.760724623	1	-0.215	0.885349171	1	0	1	1
chr1	23691574	23691895	13.764	17	20.44	13.377	9.175	25.221	-0.081	0.862135987	1	0.089	0.975238292	1	0	1	1
chr1	23743353	23743554	8.184	10.2	7.776	11.848	7.09	10.809	0.079	0.941655387	1	0.18	0.786562944	1	0	1	1
chr1	23959002	23959394	15.624	14.45	24.439	15.288	16.057	12.971	0.034	0.961747349	1	0.442	0.342581484	0.913736971	0	1	1
chr1	24277520	24277720	5.58	4.25	11.109	7.262	3.336	7.927	0.015	0.916520795	1	0.89	0.200337358	0.751412992	0	1	1
chr1	24283817	24284182	10.416	10.2	13.553	8.409	12.303	8.647	-0.067	0.95047395	1	0.043	0.926948473	1	0	1	1
chr1	24289978	24290318	27.528	16.15	23.551	22.55	21.27	20.897	0.089	0.887974555	1	0.128	0.797363792	1	0	1	1
chr1	24294359	24295229	58.403	43.351	79.761	47.393	57.137	37.471	0.099	0.837655914	1	0.416	0.364050091	0.92997294	0	1	1
chr1	24559136	24559568	12.648	12.75	22.218	10.32	9.175	18.735	-0.055	0.878026716	1	0.327	0.586423489	1	0	1	1
chr1	24642646	24643396	56.171	41.651	52.434	48.54	53.383	54.045	-0.121	0.765077497	1	-0.088	0.82843778	1	0	1	1
chr1	25239585	25240277	45.011	45.051	35.548	44.718	44.833	44.677	0.009	1	1	-0.162	0.687717458	1	0	1	1
chr1	26035760	26036181	10.788	10.2	18.663	9.555	11.052	11.53	-0.093	0.901869236	1	0.352	0.488520892	0.987417531	0	1	1
chr1	26169683	26170218	25.668	16.15	21.773	20.639	22.938	19.456	0.001	1	1	-0.013	1	1	0	1	1
chr1	26279674	26280144	11.16	21.25	30.438	25.608	18.35	11.53	0.017	0.930726257	1	0.864	0.067444917	0.430024441	0	1	1
chr1	26472345	26473321	42.407	42.501	37.992	34.398	47.127	46.118	-0.136	0.738695156	1	-0.364	0.343136869	0.914039421	0	1	1
chr1	26500272	26501276	46.871	42.501	42.88	32.105	53.8	43.956	-0.134	0.763935783	1	-0.386	0.346199218	0.915428566	0	1	1
chr1	26620303	26621588	66.215	46.751	83.094	59.242	69.648	48.28	-0.063	0.898099982	1	0.263	0.553658191	1	0	1	1
chr1	26636917	26637117	9.3	5.95	7.776	6.88	7.924	5.765	0.159	0.872439743	1	0.054	0.950290495	1	0	1	1
chr1	26677552	26677841	10.788	10.2	9.998	8.409	6.047	15.853	0.082	1	1	-0.103	0.762118537	1	0	1	1
chr1	26695903	26696182	6.696	10.2	12.442	6.497	10.218	8.647	-0.234	0.785227717	1	0.013	1	1	0	1	1
chr1	26890154	26890397	8.184	8.5	13.553	7.644	10.218	6.485	-0.069	1	1	0.304	0.561911143	1	0	1	1
chr1	27012760	27013461	36.083	47.601	38.214	40.896	38.578	44.677	0.001	1	1	-0.066	0.861629309	1	0	1	1
chr1	27065149	27065360	1.86	5.1	5.999	0	0.626	7.927	-0.225	0.937210545	1	-0.301	0.757402393	1	0	1	1
chr1	27099112	27100116	27.156	35.701	63.32	67.268	34.616	28.103	-0.029	1	1	1.042	0.009811476	0.152073371	0	1	1
chr1	27321944	27322543	30.504	31.45	35.993	33.634	28.985	35.309	-0.04	0.934291022	1	0.132	0.772221243	1	0	1	1
chr1	27568370	27568934	28.644	27.2	29.105	37.074	28.36	28.103	-0.013	1	1	0.222	0.576120365	1	0	1	1
chr1	27603987	27604266	8.184	9.35	7.776	5.351	12.095	7.927	-0.259	0.746296054	1	-0.636	0.24623484	0.818916941	0	1	1
chr1	27725492	27726272	66.959	71.401	83.76	75.677	74.444	72.78	-0.092	0.832529036	1	0.115	0.774002866	1	0	1	1
chr1	27830405	27830927	21.576	23.8	26.439	16.435	18.559	28.103	-0.009	0.972302077	1	-0.067	0.831967658	1	0	1	1
chr1	27959453	27959668	3.348	5.95	11.109	5.733	3.962	4.324	0.091	1	1	1.064	0.09497252	0.518193071	0	1	1
chr1	28088314	28088932	26.784	34	35.548	35.545	37.535	23.059	-0.038	1	1	0.201	0.626276565	1	0	1	1
chr1	28105152	28105388	3.72	7.65	6.887	7.644	3.962	9.368	-0.19	0.854616465	1	0.262	0.801024814	1	0	1	1
chr1	28153249	28153449	5.208	3.4	7.332	4.586	3.753	7.206	-0.152	0.826055718	1	0.276	0.764187218	1	0	1	1
chr1	28235872	28236265	29.76	18.7	28.661	21.021	25.857	24.5	-0.028	0.950852321	1	-0.015	0.981890165	1	0	1	1
chr1	28247114	28247528	30.132	31.45	36.215	35.927	32.739	33.868	-0.113	0.790036716	1	0.118	0.769151165	1	0	1	1
chr1	28314049	28314257	4.836	5.95	7.776	7.262	1.877	10.088	0.059	1	1	0.566	0.560264524	1	0	1	1
chr1	28369465	28370158	40.547	25.5	33.326	43.571	28.568	33.147	0.134	0.803461855	1	0.322	0.46099845	0.978019924	0	1	1
chr1	28505759	28506479	25.296	35.701	33.549	23.697	36.909	25.221	-0.068	0.941998564	1	-0.133	0.797590494	1	0	1	1
chr1	28518033	28518390	18.6	18.7	23.551	14.142	19.81	19.456	-0.076	0.905421724	1	-0.043	0.929824107	1	0	1	1
chr1	28642660	28643483	43.523	28.05	34.659	26.372	34.824	30.986	0.136	0.783543607	1	-0.11	0.813189033	1	0	1	1
chr1	28736458	28737304	45.755	39.951	53.1	23.697	42.748	45.397	-0.032	0.943852926	1	-0.183	0.663872916	1	0	1	1
chr1	30718026	30719093	62.867	62.051	62.209	77.588	71.316	59.809	-0.075	0.88068475	1	0.084	0.83590062	1	0	1	1
chr1	31154741	31155285	15.624	12.75	16.219	17.581	16.057	14.412	-0.094	0.839558945	1	0.132	0.775294293	1	0	1	1
chr1	31296600	31297170	50.963	49.301	48.434	45.1	51.923	40.353	0.108	0.78222913	1	0.008	0.989561239	1	0	1	1
chr1	31715001	31715878	44.639	36.551	65.542	48.922	43.999	28.824	0.143	0.749680624	1	0.633	0.138343573	0.626943636	0	1	1
chr1	31939824	31940071	19.716	10.2	20.885	15.67	12.095	17.294	0.129	0.923256568	1	0.367	0.487477947	0.987417531	0	1	1
chr1	31964126	31964606	11.532	13.6	17.996	12.613	12.303	12.25	0.013	1	1	0.332	0.465543549	0.98021108	0	1	1
chr1	32179426	32180186	40.547	34.851	41.325	38.22	37.535	32.427	0.107	0.801375481	1	0.177	0.657549774	1	0	1	1
chr1	32291707	32292414	43.523	34.851	37.77	35.927	37.535	33.147	0.153	0.737934391	1	0.053	0.905582556	1	0	1	1
chr1	32394339	32394984	52.823	49.301	52.656	42.043	59.847	41.794	-0.006	1	1	-0.114	0.803180364	1	0	1	1
chr1	32500436	32500998	18.972	22.95	15.552	23.314	16.682	22.338	0.118	0.846538153	1	0.011	1	1	0	1	1
chr1	32612133	32612525	19.716	17	14.886	12.995	28.985	11.53	-0.188	0.770547246	1	-0.59	0.291087063	0.870302355	0	1	1
chr1	32901313	32901649	6.324	9.35	4.666	11.084	6.673	6.485	0.202	0.75989142	1	0.214	0.728350352	1	0	1	1
chr1	32964570	32965126	28.272	45.901	35.77	36.692	41.706	33.868	-0.064	0.93270376	1	-0.073	0.888022722	1	0	1	1
chr1	32981282	32981482	5.208	5.1	7.11	7.644	6.256	3.603	-0.03	1	1	0.477	0.411090036	0.957839866	0	1	1
chr1	32992374	32992759	14.88	13.6	15.33	8.409	10.218	15.853	0.197	0.791213037	1	-0.046	0.862489436	1	0	1	1
chr1	33036627	33037244	42.035	45.051	51.545	57.331	45.668	43.236	-0.036	0.937699173	1	0.287	0.455197418	0.976218373	0	1	1
chr1	33080871	33081267	18.6	26.35	23.995	29.048	19.393	28.824	-0.093	0.833792836	1	0.169	0.718879275	1	0	1	1
chr1	33127040	33127636	40.175	29.75	31.327	44.336	43.791	31.706	-0.112	0.819403779	1	-0.019	1	1	0	1	1
chr1	33180770	33181448	18.972	22.1	14.219	23.697	17.933	26.662	-0.095	0.856746743	1	-0.215	0.615275712	1	0	1	1
chr1	33430675	33431314	50.591	56.951	44.88	66.886	58.805	43.956	0.05	0.906244938	1	0.105	0.800155048	1	0	1	1
chr1	35079247	35079820	19.344	17.85	14.441	27.519	18.559	18.015	0.028	0.969114131	1	0.177	0.701771449	1	0	1	1
chr1	35192956	35193544	39.059	41.651	52.434	45.1	45.042	37.471	-0.046	0.950859368	1	0.233	0.554470153	1	0	1	1
chr1	35268451	35269146	25.668	22.1	24.662	28.665	25.44	25.221	-0.073	0.869778575	1	0.069	0.888564649	1	0	1	1
chr1	35557069	35557855	53.567	47.601	62.431	61.153	55.885	50.442	-0.071	0.874601338	1	0.213	0.600587008	1	0	1	1
chr1	35641402	35641761	14.136	18.7	23.106	14.524	15.431	20.177	-0.115	0.85763974	1	0.127	0.825919437	1	0	1	1
chr1	35769323	35770209	62.495	57.801	63.765	66.504	69.44	61.251	-0.121	0.783718026	1	-0.01	1	1	0	1	1
chr1	36088652	36089236	32.735	21.25	25.106	32.105	30.028	28.824	-0.099	0.825764917	1	-0.05	0.936450221	1	0	1	1
chr1	36150848	36151138	25.668	19.55	26.217	25.608	26.066	14.412	0.131	0.793754857	1	0.311	0.48127072	0.985593588	0	1	1
chr1	36187844	36188411	17.484	11.05	20.885	9.937	12.303	15.132	0.121	0.884824937	1	0.216	0.701111542	1	0	1	1
chr1	36248339	36248612	13.02	2.55	12.886	9.555	7.716	8.647	0.072	1	1	0.478	0.46773688	0.981248978	0	1	1
chr1	36299922	36300278	14.88	9.35	18.441	15.288	12.929	9.368	0.125	0.817721731	1	0.559	0.232476786	0.801446133	0	1	1
chr1	36373844	36374108	13.02	14.45	14.441	12.231	12.929	13.691	0.041	0.95530276	1	0.02	1	1	0	1	1
chr1	36386430	36386947	39.059	29.75	42.658	32.87	38.369	24.5	0.117	0.803164746	1	0.243	0.576977105	1	0	1	1
chr1	36397411	36397642	8.556	3.4	8.443	6.115	6.881	5.765	0	1	1	0.191	0.759512565	1	0	1	1
chr1	36397742	36398098	20.832	20.4	15.33	19.875	22.104	14.412	0.137	0.766615577	1	-0.101	0.881906187	1	0	1	1
chr1	36464261	36464799	25.668	16.15	26.661	17.581	18.767	27.383	-0.072	0.835120172	1	-0.015	0.93942042	1	0	1	1
chr1	37474296	37474742	28.644	18.7	23.773	17.199	25.649	23.78	-0.038	0.949950401	1	-0.266	0.548313432	1	0	1	1
chr1	37479743	37480122	13.764	11.05	16.663	13.377	12.929	15.853	-0.157	0.735385603	1	0.101	0.874187636	1	0	1	1
chr1	37514385	37515156	24.552	23.8	23.773	19.11	26.9	21.618	-0.021	1	1	-0.189	0.685590417	1	0	1	1
chr1	37534455	37534730	10.044	11.9	7.332	6.115	13.137	7.206	0.02	0.953462452	1	-0.655	0.257664797	0.8333427	0	1	1
chr1	37595617	37596173	24.18	24.65	29.327	34.781	26.066	21.618	0.016	0.97410812	1	0.406	0.318982114	0.896982713	0	1	1
chr1	37690430	37690771	18.972	24.65	19.551	22.168	22.521	15.853	0.132	0.744545073	1	0.084	0.847864823	1	0	1	1
chr1	37794025	37794267	3.348	11.05	5.554	4.586	6.464	5.765	0.087	0.872532409	1	-0.274	0.682482062	1	0	1	1
chr1	37859493	37859972	27.156	34.851	29.549	38.985	26.274	31.706	0.095	0.84652398	1	0.25	0.54603567	1	0	1	1
chr1	37931674	37932086	21.204	24.65	26.439	23.314	24.606	21.618	-0.036	1	1	0.098	0.823059461	1	0	1	1
chr1	37989860	37990410	28.272	32.3	31.549	30.576	31.071	25.221	0.081	0.846158608	1	0.127	0.762331172	1	0	1	1
chr1	38046819	38047404	23.808	21.25	15.33	25.226	28.568	21.618	-0.167	0.760191151	1	-0.341	0.490429511	0.987894452	0	1	1
chr1	38990764	38991392	37.943	39.101	37.103	38.603	37.535	33.147	0.114	0.784385079	1	0.09	0.825446531	1	0	1	1
chr1	39026085	39026652	17.856	18.7	22.884	14.142	18.559	15.853	0.066	0.900490769	1	0.105	0.829162509	1	0	1	1
chr1	39192081	39192445	21.948	3.4	14.219	6.115	12.303	12.25	0.128	0.93679261	1	-0.25	0.717914384	1	0	1	1
chr1	39788731	39789243	17.484	16.15	23.106	15.288	20.019	10.088	0.104	0.83700859	1	0.3	0.528623599	1	0	1	1
chr1	39799695	39799998	10.416	11.05	11.331	10.702	14.388	7.206	-0.094	0.953916438	1	-0.047	1	1	0	1	1
chr1	39816930	39817140	4.464	0.85	7.998	4.586	4.588	2.162	-0.263	0.790069997	1	0.794	0.248861738	0.821784868	0	1	1
chr1	40084809	40085131	9.672	10.2	11.109	9.937	7.298	10.809	0.199	0.823477489	1	0.296	0.618663316	1	0	1	1
chr1	40096856	40097475	14.508	22.95	22.218	14.142	16.057	18.015	0.108	0.834234894	1	0.122	0.825546373	1	0	1	1
chr1	40257597	40258407	52.079	32.3	50.212	39.367	48.795	34.589	0.021	0.985624728	1	0.091	0.837108403	1	0	1	1
chr1	40449915	40450282	11.904	28.9	20.44	14.142	17.725	18.015	0.131	0.770678104	1	-0.035	0.954101056	1	0	1	1
chr1	40862275	40862793	41.291	28.05	30.216	30.194	35.658	30.265	0.083	0.869859931	1	-0.136	0.767564801	1	0	1	1
chr1	41241746	41242173	11.16	15.3	14.664	14.524	14.597	10.809	-0.015	1	1	0.162	0.724721301	1	0	1	1
chr1	41360910	41361602	47.243	46.751	46.213	51.215	54.843	38.912	-0.012	1	1	0.038	0.92136584	1	0	1	1
chr1	41417214	41417414	5.208	3.4	5.777	1.911	6.673	3.603	-0.281	0.774409213	1	-0.436	0.585316104	1	0	1	1
chr1	41862336	41862636	7.44	11.05	9.554	11.466	11.886	5.765	-0.065	1	1	0.156	0.74479802	1	0	1	1
chr1	42380926	42381131	5.952	9.35	6.221	5.733	5.422	8.647	0.142	0.865169887	1	-0.142	0.830473004	1	0	1	1
chr1	42682072	42683256	65.471	71.401	68.43	58.86	73.819	57.648	0.047	0.905051788	1	-0.053	0.914084109	1	0	1	1
chr1	42846329	42846759	33.479	15.3	26.439	29.812	32.53	19.456	-0.081	0.895806629	1	0.083	0.856115807	1	0	1	1
chr1	42924119	42924842	37.571	34	54.433	40.514	38.786	33.147	-0.012	1	1	0.395	0.325995029	0.901598572	0	1	1
chr1	43049155	43049390	3.72	3.4	8.887	5.351	2.294	3.603	0.398	0.766669357	1	1.404	0.046796915	0.350261492	0	1	1
chr1	43348877	43349269	21.204	8.5	21.551	16.435	12.72	17.294	0.091	1	1	0.38	0.484515416	0.98677072	0	1	1
chr1	43649732	43650608	70.307	46.751	79.761	59.242	66.52	51.883	-0.012	0.989731743	1	0.226	0.611187183	1	0	1	1
chr1	43969710	43970096	22.692	13.6	24.884	25.226	16.474	16.574	0.18	0.764575776	1	0.6	0.175687995	0.706143549	0	1	1
chr1	44029949	44030855	35.711	22.1	44.213	34.016	31.696	30.986	-0.089	0.834690582	1	0.323	0.452234572	0.975085696	0	1	1
chr1	44355081	44355568	23.808	20.4	23.995	28.665	26.274	23.059	-0.157	0.73750038	1	0.078	0.871761985	1	0	1	1
chr1	44739464	44739945	24.552	21.25	29.549	20.257	23.564	21.618	0.023	0.972757283	1	0.143	0.750397812	1	0	1	1
chr1	44775193	44775826	21.948	19.55	26.883	21.786	26.274	18.735	-0.136	0.808205451	1	0.09	0.829260713	1	0	1	1
chr1	44799711	44800645	71.423	68.851	68.652	56.566	72.359	64.133	0.036	0.933996313	1	-0.126	0.763823567	1	0	1	1
chr1	44807780	44808028	13.392	11.05	16.663	12.995	15.014	7.206	0.075	0.872326098	1	0.343	0.4607396	0.978019924	0	1	1
chr1	45011275	45011475	10.044	5.95	13.553	6.115	7.298	11.53	-0.111	0.835898687	1	0.159	0.885670667	1	0	1	1
chr1	45205986	45206933	27.9	22.1	33.104	24.079	28.151	26.662	-0.12	0.785921426	1	0.065	0.882368989	1	0	1	1
chr1	45266399	45266680	11.904	17.85	15.552	9.937	9.384	17.294	0.196	0.758280492	1	0.036	1	1	0	1	1
chr1	45303436	45304209	37.943	41.651	48.212	43.954	40.871	36.75	0.024	0.965393515	1	0.242	0.532961821	1	0	1	1
chr1	45339624	45340567	42.035	36.551	43.102	50.833	33.573	41.074	0.096	0.83787858	1	0.342	0.388967613	0.945218538	0	1	1
chr1	45491023	45491627	39.059	42.501	45.768	38.603	43.374	38.912	-0.024	0.966831751	1	0.033	0.940000125	1	0	1	1
chr1	45583297	45583694	31.619	22.1	29.549	32.105	29.402	19.456	0.128	0.797507829	1	0.304	0.487874182	0.987417531	0	1	1
chr1	45750274	45751057	39.059	56.101	49.323	39.367	44.625	49.721	0.001	1	1	-0.079	0.836279075	1	0	1	1
chr1	46241610	46242018	11.16	29.75	9.998	10.32	8.133	35.309	-0.063	0.911624112	1	-1.025	0.083333512	0.483209865	0	1	1
chr1	46247281	46247851	33.479	25.5	33.326	37.074	34.824	18.735	0.116	0.801755159	1	0.355	0.435405432	0.969788781	0	1	1
chr1	46303117	46303830	55.799	44.201	47.101	54.655	50.047	57.648	-0.09	0.815348647	1	-0.077	0.836344908	1	0	1	1
chr1	46340484	46341228	43.523	37.401	42.213	53.509	48.378	39.633	-0.124	0.786974921	1	0.107	0.793104491	1	0	1	1
chr1	46348070	46348436	17.484	10.2	11.553	13.377	19.81	8.647	-0.066	0.965681818	1	-0.262	0.686915019	1	0	1	1
chr1	46489623	46489941	11.904	11.9	8.887	6.115	11.678	9.368	0.146	0.809765467	1	-0.494	0.347286296	0.916438004	0	1	1
chr1	46603902	46604513	23.436	39.951	27.994	27.519	24.189	33.868	0.119	0.787048205	1	-0.038	0.915848331	1	0	1	1
chr1	47031219	47031480	3.348	3.4	6.443	7.262	1.251	7.927	-0.151	0.815957251	1	0.86	0.355958713	0.923645274	0	1	1
chr1	47313960	47314575	89.279	84.151	69.763	97.844	99.259	85.03	-0.09	0.845930656	1	-0.143	0.744212655	1	0	1	1
chr1	47437381	47438177	58.775	60.351	42.88	75.294	71.734	49.721	-0.039	0.952042244	1	-0.055	0.923009998	1	0	1	1
chr1	51235959	51236599	31.991	29.75	25.55	32.487	32.739	23.78	0.109	0.814203243	1	0.01	0.984171311	1	0	1	1
chr1	51616959	51617434	20.088	23.8	10.664	13.377	24.815	15.132	0.083	0.83930272	1	-0.781	0.117359198	0.579803408	0	1	1
chr1	51690711	51691186	20.46	14.45	23.106	18.346	18.767	16.574	0.001	1	1	0.224	0.617420792	1	0	1	1
chr1	52033308	52033938	18.972	22.1	20.662	25.99	20.227	25.221	-0.138	0.763801698	1	0.052	0.936188558	1	0	1	1
chr1	52404362	52404731	30.504	9.35	21.551	21.403	21.687	23.059	-0.098	0.805088788	1	-0.055	0.929196779	1	0	1	1
chr1	52686343	52686594	8.184	4.25	8.443	4.969	3.962	10.088	0.044	0.934211551	1	0.102	1	1	0	1	1
chr1	53196605	53197145	26.04	22.1	19.774	24.461	22.73	24.5	0.048	0.946031209	1	-0.094	0.832857601	1	0	1	1
chr1	53220135	53220826	50.219	32.3	41.547	58.86	44.833	43.236	-0.076	0.852504542	1	0.182	0.672074048	1	0	1	1
chr1	53238382	53238991	29.76	24.65	23.995	25.99	32.113	18.735	0.073	0.869198202	1	-0.063	0.949562452	1	0	1	1
chr1	53326037	53326767	72.167	73.951	77.317	91.347	78.406	61.251	0.057	0.894080365	1	0.263	0.528096257	1	0	1	1
chr1	53838056	53838788	57.659	61.201	54.433	64.593	56.928	51.162	0.13	0.762291006	1	0.132	0.744634502	1	0	1	1
chr1	53945529	53946655	83.327	62.901	69.763	84.085	84.662	74.221	-0.116	0.78646899	1	-0.052	0.911436395	1	0	1	1
chr1	54199934	54200509	31.619	27.2	30.216	27.901	30.237	29.544	-0.015	1	1	-0.04	0.933259589	1	0	1	1
chr1	54406146	54406634	21.576	39.951	21.995	29.43	30.028	24.5	0.127	0.75953054	1	-0.105	0.855068274	1	0	1	1
chr1	54489370	54489632	9.3	4.25	10.887	7.644	8.758	3.603	0.102	0.877523529	1	0.486	0.389813537	0.945863119	0	1	1
chr1	54764377	54764952	63.239	50.151	56.211	70.326	63.184	43.236	0.085	0.858946399	1	0.234	0.590270664	1	0	1	1
chr1	56579010	56579802	38.687	25.5	26.439	42.043	36.492	20.897	0.15	0.770427836	1	0.218	0.643033117	1	0	1	1
chr1	58546191	58546452	13.764	22.1	15.108	21.021	15.014	21.618	-0.036	1	1	0.007	1	1	0	1	1
chr1	59814603	59814864	4.836	8.5	2.888	3.058	6.673	5.765	-0.002	1	1	-1.085	0.087007457	0.494558459	0	1	1
chr1	59926666	59926876	6.324	8.5	6.665	8.026	4.171	11.53	0.038	1	1	0.053	1	1	0	1	1
chr1	60255590	60255931	13.02	13.6	3.333	4.586	17.099	10.809	-0.119	0.88528102	1	-1.882	0.000816134	0.034139583	0	1	1
chr1	61043050	61043274	13.764	5.95	9.776	11.848	10.218	7.927	0.167	0.848186928	1	0.21	0.709784935	1	0	1	1
chr1	61076874	61077363	36.455	45.051	29.105	56.948	36.492	44.677	0.007	1	1	0.084	0.858249641	1	0	1	1
chr1	61724852	61725646	55.799	81.601	50.878	73.383	72.776	51.162	0.129	0.768463014	1	-0.01	1	1	0	1	1
chr1	62436160	62437339	224.312	211.653	192.849	220.532	248.565	182.31	0.014	0.973709733	1	-0.063	0.888584209	1	0	1	1
chr1	62687528	62687889	15.996	14.45	13.108	8.791	16.057	12.25	0.083	0.884176855	1	-0.381	0.425631194	0.966158607	0	1	1
chr1	62688006	62688631	43.895	43.351	41.325	40.514	54.217	40.353	-0.13	0.773056978	1	-0.222	0.594869887	1	0	1	1
chr1	63316977	63317326	17.112	22.1	10.887	18.346	21.27	15.853	0.033	0.940785467	1	-0.39	0.450395029	0.974853691	0	1	1
chr1	63322271	63322605	13.392	16.15	11.998	10.32	18.767	12.971	-0.161	0.816282068	1	-0.538	0.256250969	0.830976161	0	1	1
chr1	64231232	64231432	2.232	4.25	3.333	8.026	2.711	2.882	0.115	1	1	0.98	0.192859688	0.738511656	0	1	1
chr1	64744461	64745343	33.851	53.551	54.211	58.095	42.331	46.118	-0.035	0.969336725	1	0.348	0.383920474	0.94255545	0	1	1
chr1	64965966	64967014	59.147	63.751	58.21	69.561	66.729	49.721	0.065	0.874978077	1	0.121	0.771547971	1	0	1	1
chr1	64987377	64987687	9.3	8.5	8.221	13.759	3.753	12.25	0.333	0.780325961	1	0.606	0.388249683	0.944364632	0	1	1
chr1	65067625	65068112	13.02	17.85	18.441	15.67	21.478	10.809	-0.15	0.868153144	1	0.025	0.929335515	1	0	1	1
chr1	65254027	65255007	51.707	47.601	51.989	67.268	57.762	44.677	-0.052	0.924603037	1	0.205	0.61276742	1	0	1	1
chr1	65309375	65309649	9.3	4.25	8.665	6.115	7.924	7.206	-0.079	0.875598964	1	-0.029	1	1	0	1	1
chr1	65419872	65421047	132.43	153.002	133.528	163.201	146.804	112.413	0.133	0.756569091	1	0.19	0.657229804	1	0	1	1
chr1	65948917	65949219	13.02	11.9	8.665	8.791	10.635	13.691	0.086	0.903258439	1	-0.438	0.334377928	0.908295022	0	1	1
chr1	66176114	66176314	5.952	13.6	6.887	10.702	8.133	7.927	0.19	0.734259481	1	0.106	0.874529392	1	0	1	1
chr1	66182540	66183205	65.471	58.651	60.876	60.006	75.07	43.956	0.047	0.912911892	1	0.006	0.978570204	1	0	1	1
chr1	66230898	66231586	58.403	39.101	44.435	27.901	53.175	34.589	0.148	0.751434757	1	-0.289	0.539880729	1	0	1	1
chr1	66271255	66272193	48.359	69.701	52.434	54.655	72.985	41.794	0.014	0.960445156	1	-0.117	0.828130884	1	0	1	1
chr1	66924714	66925682	130.942	114.752	115.309	149.824	142.216	87.913	0.089	0.844251988	1	0.196	0.665804747	1	0	1	1
chr1	66930008	66930893	69.935	41.651	72.207	67.268	64.852	57.648	-0.122	0.771593341	1	0.184	0.671665228	1	0	1	1
chr1	67430112	67431185	120.526	100.301	123.974	127.274	125.951	87.192	0.047	0.92146449	1	0.23	0.595636472	1	0	1	1
chr1	67500471	67500754	14.136	10.2	11.331	9.555	13.137	14.412	-0.127	0.778065152	1	-0.375	0.406713376	0.955902359	0	1	1
chr1	67700862	67701062	4.836	6.8	3.11	6.497	3.962	7.206	0.117	1	1	-0.159	0.812968036	1	0	1	1
chr1	67832006	67832367	17.856	28.05	17.996	17.964	27.943	20.897	-0.144	0.824558525	1	-0.463	0.324242914	0.900180799	0	1	1
chr1	68232480	68232743	6.696	10.2	5.999	5.733	11.052	4.324	-0.009	0.947520028	1	-0.487	0.525617653	1	0	1	1
chr1	68384357	68384855	27.156	31.45	20.662	29.048	34.824	19.456	0.068	0.880893009	1	-0.169	0.765137188	1	0	1	1
chr1	69983147	69983348	3.348	5.1	2.444	1.529	5.839	1.441	-0.027	1	1	-1.004	0.27357015	0.852576695	0	1	1
chr1	70221209	70221960	48.731	34.851	39.325	37.456	43.374	33.868	0.115	0.795911465	1	-0.021	0.975660642	1	0	1	1
chr1	70410619	70411545	108.25	92.651	91.314	121.159	105.515	87.192	0.059	0.892410624	1	0.135	0.748877168	1	0	1	1
chr1	70510159	70510426	7.44	1.7	3.999	4.586	7.716	3.603	-0.253	0.796258387	1	-0.492	0.534062717	1	0	1	1
chr1	74197786	74198562	47.243	57.801	39.547	64.975	56.302	39.633	0.11	0.798282386	1	0.104	0.80912655	1	0	1	1
chr1	74733749	74733957	10.416	6.8	8.221	13.759	11.678	3.603	0.096	0.900283201	1	0.393	0.473570472	0.984363735	0	1	1
chr1	75614753	75615014	9.672	5.1	8.221	9.555	7.298	6.485	0.158	0.872038602	1	0.338	0.564006691	1	0	1	1
chr1	75672669	75673072	10.788	6.8	9.554	12.613	11.469	7.927	-0.135	0.840793168	1	0.13	0.78264271	1	0	1	1
chr1	77282019	77282426	5.952	16.15	9.998	7.644	10.218	10.088	0.021	0.953673125	1	-0.191	0.774170269	1	0	1	1
chr1	77682411	77683799	98.206	92.651	87.315	129.567	100.719	74.942	0.114	0.798441729	1	0.295	0.501546836	0.992429191	0	1	1
chr1	78651271	78651604	9.3	11.05	7.11	9.555	8.133	13.691	-0.042	0.946814687	1	-0.326	0.47524804	0.984932126	0	1	1
chr1	79044978	79045493	25.668	34	28.883	26.754	33.781	24.5	-0.005	1	1	-0.087	0.873074857	1	0	1	1
chr1	81306260	81306480	3.72	4.25	3.11	6.88	2.919	4.324	0.199	0.899479289	1	0.493	0.52866982	1	0	1	1
chr1	83998694	83998914	5.58	11.9	3.999	4.204	6.464	9.368	0.108	0.88347903	1	-0.889	0.13706741	0.623031385	0	1	1
chr1	83999015	83999593	35.339	32.3	28.439	37.074	39.203	22.338	0.109	0.804692853	1	0.054	0.88006587	1	0	1	1
chr1	84077430	84078348	55.055	43.351	46.879	49.687	54.426	34.589	0.133	0.767016008	1	0.097	0.817348891	1	0	1	1
chr1	84298624	84299020	10.416	14.45	12.22	12.995	8.967	15.132	0.086	0.951299783	1	0.144	0.855111132	1	0	1	1
chr1	84299030	84299420	9.3	11.9	9.998	12.995	12.72	10.088	-0.167	0.852763136	1	-0.033	1	1	0	1	1
chr1	84479135	84479688	19.716	17	17.552	25.608	19.393	18.015	-0.021	1	1	0.187	0.673538361	1	0	1	1
chr1	84505812	84506858	80.351	76.501	87.093	96.316	85.288	77.824	-0.058	0.893785922	1	0.166	0.683197412	1	0	1	1
chr1	84944998	84945287	8.556	8.5	12.886	13.377	9.592	8.647	-0.113	0.939290682	1	0.505	0.284668083	0.863573985	0	1	1
chr1	84996894	84997321	11.904	10.2	13.775	13.759	10.635	13.691	-0.076	0.897971864	1	0.219	0.687830776	1	0	1	1
chr1	85259493	85259907	16.368	23.8	14.886	30.194	21.27	19.456	-0.054	0.972471719	1	0.122	0.80946044	1	0	1	1
chr1	85328963	85329304	14.88	8.5	7.998	16.435	18.767	7.927	-0.211	0.760726836	1	-0.21	0.796435658	1	0	1	1
chr1	85576937	85577200	12.276	15.3	13.108	14.906	17.933	5.044	0.149	0.755237107	1	0.184	0.71760289	1	0	1	1
chr1	85580581	85581081	23.808	31.45	27.55	20.257	35.45	15.853	0.05	0.880994846	1	-0.139	0.814338669	1	0	1	1
chr1	86704354	86705465	82.583	81.601	71.763	87.143	84.245	65.574	0.125	0.770252801	1	0.076	0.852349775	1	0	1	1
chr1	86914004	86914821	71.051	63.751	59.988	80.645	77.364	45.397	0.123	0.787673549	1	0.179	0.689399225	1	0	1	1
chr1	88683877	88684798	81.839	73.101	64.875	79.881	86.122	61.971	0.059	0.894607714	1	-0.044	0.932827588	1	0	1	1
chr1	88992476	88993238	66.587	92.651	67.986	99.373	96.131	58.368	0.026	0.949285712	1	0.102	0.817130544	1	0	1	1
chr1	91165375	91165575	7.812	7.65	4.221	12.995	6.673	7.927	0.107	0.943490961	1	0.217	0.720777176	1	0	1	1
chr1	91404120	91404946	34.223	36.551	28.216	50.833	37.952	24.5	0.154	0.747663331	1	0.308	0.494377422	0.989812225	0	1	1
chr1	91500690	91501641	60.263	63.751	41.547	55.802	62.975	51.162	0.11	0.800630322	1	-0.241	0.586335021	1	0	1	1
chr1	91885820	91886471	37.571	37.401	27.994	37.838	38.786	32.427	0.063	0.877051402	1	-0.131	0.768346476	1	0	1	1
chr1	92080175	92080742	19.716	19.55	13.553	19.11	31.905	11.53	-0.198	0.769161986	1	-0.472	0.425457522	0.965842842	0	1	1
chr1	93346197	93346415	2.604	5.95	5.999	3.822	6.881	2.882	-0.422	0.763572197	1	-0.084	1	1	0	1	1
chr1	93447957	93448305	10.416	11.05	11.331	9.555	10.843	11.53	-0.058	0.947688156	1	-0.079	0.87830561	1	0	1	1
chr1	93846279	93846500	9.672	15.3	14.886	23.314	10.426	11.53	0.148	0.812990255	1	0.797	0.096930876	0.523692862	0	1	1
chr1	93909180	93909843	42.779	55.251	45.768	60.388	58.805	45.397	-0.109	0.824951918	1	0.012	0.973402238	1	0	1	1
chr1	94045554	94045984	17.112	11.05	14.219	17.964	16.265	15.132	-0.121	0.808301985	1	0.018	1	1	0	1	1
chr1	94247347	94247951	18.972	28.05	20.218	24.461	20.227	21.618	0.143	0.746793344	1	0.095	0.82810896	1	0	1	1
chr1	94325273	94326176	56.915	58.651	58.432	56.948	53.383	51.162	0.141	0.738406603	1	0.141	0.739416317	1	0	1	1
chr1	94820241	94820561	7.068	10.2	5.332	6.88	6.881	8.647	0.142	0.876512513	1	-0.324	0.583897993	1	0	1	1
chr1	94854484	94854904	15.996	10.2	12.442	14.524	12.095	11.53	0.189	0.778891429	1	0.176	0.735089752	1	0	1	1
chr1	95116763	95117575	24.552	24.65	26.883	24.843	28.985	20.897	-0.046	0.950397578	1	0.028	0.946169872	1	0	1	1
chr1	96721395	96722494	45.755	49.301	38.659	37.838	50.464	41.794	0.03	0.942287866	1	-0.279	0.490143301	0.987894452	0	1	1
chr1	98048323	98048523	2.976	11.9	8.221	10.702	6.047	7.206	0.045	0.938885332	1	0.526	0.417917407	0.962012202	0	1	1
chr1	99646013	99646465	16.74	14.45	13.553	21.786	14.388	13.691	0.159	0.77130871	1	0.308	0.492041874	0.988505722	0	1	1
chr1	99969778	99970535	24.552	31.45	27.55	40.131	22.938	28.103	0.134	0.786252573	1	0.416	0.329889724	0.905527718	0	1	1
chr1	100037895	100038678	26.04	38.251	28.439	34.398	36.284	29.544	-0.069	0.923168442	1	-0.084	0.871833492	1	0	1	1
chr1	100132607	100133472	53.567	56.101	43.102	70.326	56.302	56.927	-0.047	0.932308303	1	-0.003	1	1	0	1	1
chr1	100249507	100250148	31.247	42.501	24.884	44.718	48.378	30.265	-0.125	0.824202689	1	-0.205	0.686623955	1	0	1	1
chr1	100265773	100266668	31.991	33.15	29.105	31.723	31.279	35.309	-0.025	0.958168954	1	-0.123	0.764073847	1	0	1	1
chr1	100351941	100352773	52.451	55.251	52.434	50.833	54.634	51.162	0.02	0.961429288	1	-0.038	0.932709177	1	0	1	1
chr1	103525486	103526325	36.455	37.401	37.103	36.692	42.957	30.265	-0.009	1	1	-0.009	1	1	0	1	1
chr1	108199794	108200647	28.272	34	39.77	50.451	33.781	31.706	-0.089	0.857365647	1	0.453	0.260674353	0.836502657	0	1	1
chr1	108591013	108591323	4.836	5.1	8.665	3.058	5.213	5.044	-0.058	1	1	0.238	0.780220845	1	0	1	1
chr1	108830433	108830869	31.247	14.45	27.994	22.55	26.9	24.5	-0.128	0.791320164	1	-0.026	0.983322874	1	0	1	1
chr1	108876622	108877311	21.576	30.6	27.105	25.99	32.322	21.618	-0.098	0.88833014	1	-0.049	0.950836213	1	0	1	1
chr1	109075861	109076246	26.784	15.3	26.217	22.932	20.436	19.456	0.114	0.884601031	1	0.3	0.49611142	0.990056915	0	1	1
chr1	109099927	109100507	27.9	28.9	19.996	18.346	27.734	27.383	0.04	0.92889226	1	-0.52	0.206586762	0.759659679	0	1	1
chr1	109112789	109112991	5.952	10.2	8.221	6.88	8.133	7.206	-0.018	1	1	-0.031	1	1	0	1	1
chr1	109213843	109214445	20.832	17	21.107	16.817	20.019	15.853	0.07	0.871242619	1	0.064	0.903553416	1	0	1	1
chr1	109283037	109283675	36.455	32.3	26.217	24.461	41.08	28.103	-0.025	1	1	-0.469	0.295645182	0.87568511	0	1	1
chr1	109426092	109426932	54.311	53.551	58.21	60.388	62.558	44.677	-0.004	1	1	0.132	0.754215459	1	0	1	1
chr1	109667782	109668198	11.904	17.85	13.997	17.964	14.18	15.132	-0.014	1	1	0.122	0.797186267	1	0	1	1
chr1	109687549	109688125	16.74	28.05	17.33	24.461	19.81	29.544	-0.147	0.7917667	1	-0.217	0.614797345	1	0	1	1
chr1	109739851	109740089	9.3	3.4	6.887	4.204	6.256	7.206	0.048	1	1	-0.227	0.690108504	1	0	1	1
chr1	109877564	109877828	7.812	8.5	8.221	4.969	10.426	4.324	0.035	0.945648825	1	-0.237	0.775643609	1	0	1	1
chr1	110383414	110383688	13.02	6.8	16.441	12.995	9.592	10.088	0.093	0.947129654	1	0.596	0.232989692	0.801974743	0	1	1
chr1	110390935	110391271	13.392	5.95	11.553	13.377	7.924	12.971	0.048	1	1	0.318	0.596338235	1	0	1	1
chr1	110916936	110917136	8.184	0.85	5.554	3.44	5.63	2.162	0.252	0.850554993	1	0.112	0.88587747	1	0	1	1
chr1	111449135	111449689	41.291	32.3	33.549	30.576	42.123	28.824	0.044	0.931715144	1	-0.165	0.72454093	1	0	1	1
chr1	111507826	111508556	31.619	17.85	20.218	17.964	23.981	21.618	0.146	0.802189786	1	-0.26	0.582309188	1	0	1	1
chr1	111620074	111620319	9.672	11.05	6.221	4.969	10.009	10.809	-0.012	1	1	-0.861	0.083678547	0.484140255	0	1	1
chr1	112466142	112466435	8.184	10.2	9.776	13.377	8.133	10.088	0.019	1	1	0.365	0.474781735	0.984932126	0	1	1
chr1	112674544	112674929	12.648	9.35	10.664	6.88	11.26	12.971	-0.083	0.857233403	1	-0.418	0.361560424	0.928465628	0	1	1
chr1	112707000	112707555	31.619	32.3	31.327	42.425	34.199	26.662	0.053	0.900020565	1	0.254	0.532941309	1	0	1	1
chr1	112715261	112715719	26.04	22.95	16.663	20.639	32.947	20.897	-0.158	0.75480155	1	-0.565	0.237049531	0.807691142	0	1	1
chr1	112955743	112956694	47.987	51.001	60.654	39.749	44.833	55.486	-0.011	0.986185687	1	0.019	0.989939216	1	0	1	1
chr1	113389934	113390557	52.823	68.851	55.988	62.682	68.189	43.236	0.104	0.80745803	1	0.075	0.857436164	1	0	1	1
chr1	113812134	113812690	45.011	55.251	49.101	52.744	60.056	38.191	0.003	0.987512709	1	0.032	0.927707285	1	0	1	1
chr1	113904594	113905461	72.539	80.751	94.425	82.556	94.463	67.736	-0.093	0.85081202	1	0.118	0.778560207	1	0	1	1
chr1	114510874	114511597	29.016	39.101	29.549	33.252	41.914	22.338	0.038	0.913859603	1	-0.067	0.934446366	1	0	1	1
chr1	114716686	114717062	15.252	10.2	12.664	11.848	14.805	11.53	-0.038	0.957336764	1	-0.131	0.836694619	1	0	1	1
chr1	114757403	114758300	49.475	26.35	49.545	42.043	46.919	30.986	-0.032	0.955082886	1	0.217	0.623290623	1	0	1	1
chr1	116570347	116571265	41.291	29.75	44.657	48.54	40.663	30.265	0.002	1	1	0.375	0.370484802	0.933614982	0	1	1
chr1	116853681	116853981	13.392	15.3	9.331	9.173	10.426	17.294	0.108	0.912742228	1	-0.505	0.250817564	0.825025921	0	1	1
chr1	117070102	117070460	5.208	13.6	12.664	9.555	8.341	7.927	0.092	0.835657855	1	0.452	0.419577723	0.963584519	0	1	1
chr1	117605717	117606563	53.567	27.2	39.103	34.398	35.658	41.794	0.099	0.858176367	1	-0.064	0.878494779	1	0	1	1
chr1	117929078	117930033	49.847	58.651	44.213	76.441	60.473	49	-0.025	0.978122607	1	0.127	0.775943784	1	0	1	1
chr1	120069305	120070150	55.799	44.201	68.875	46.247	60.682	39.633	-0.012	1	1	0.187	0.668269814	1	0	1	1
chr1	120176333	120176653	14.88	17.85	21.329	16.817	16.265	12.971	0.117	0.774699439	1	0.364	0.405405364	0.955902359	0	1	1
chr1	120342194	120342394	4.836	3.4	7.998	3.44	4.588	2.882	0.106	0.906099545	1	0.569	0.392004869	0.947727088	0	1	1
chr1	120558303	120559080	39.431	57.801	48.657	51.215	52.549	34.589	0.125	0.762745687	1	0.177	0.672524366	1	0	1	1
chr1	121019928	121020175	13.764	17	16.885	16.435	13.346	14.412	0.135	0.790414275	1	0.275	0.563757003	1	0	1	1
chr1	121117215	121117543	13.392	15.3	16.219	16.435	12.929	13.691	0.1	0.867850476	1	0.302	0.499495924	0.991311577	0	1	1
chr1	121184219	121185553	187.857	163.202	236.84	237.349	223.959	144.839	-0.074	0.873882865	1	0.358	0.420810674	0.964360361	0	1	1
chr1	123393535	123393850	33.851	30.6	30.438	17.581	11.26	62.692	-0.146	0.767516874	1	-0.565	0.302550882	0.88114993	0	1	1
chr1	124905443	124905643	6.324	18.7	4.666	6.497	5.63	18.015	0.103	0.927107208	1	-0.998	0.119294752	0.584713781	0	1	1
chr1	143393365	143393581	9.3	13.6	11.775	5.733	9.384	15.132	-0.079	0.908792248	1	-0.385	0.419435501	0.963363983	0	1	1
chr1	143424551	143424905	21.204	32.3	27.55	28.283	21.478	26.662	0.141	0.745753544	1	0.233	0.606677188	1	0	1	1
chr1	143720108	143721087	77.747	95.201	71.541	85.232	99.259	80.707	-0.067	0.892285023	1	-0.205	0.635428781	1	0	1	1
chr1	143728471	143730053	171.489	275.404	226.842	219.003	233.134	175.825	0.121	0.782135788	1	0.122	0.782923683	1	0	1	1
chr1	144159809	144160326	25.296	28.05	33.104	28.283	15.014	38.191	0.068	0.953128935	1	0.281	0.584233457	1	0	1	1
chr1	144250156	144250509	17.856	27.2	28.216	38.22	21.061	21.618	0.047	0.915538087	1	0.633	0.143080018	0.639795959	0	1	1
chr1	144490156	144490483	17.484	13.6	25.995	12.995	16.057	12.971	0.098	0.893072245	1	0.421	0.381890005	0.941178744	0	1	1
chr1	144524177	144524482	17.856	17.85	28.883	19.492	13.763	18.735	0.175	0.783862259	1	0.624	0.155648934	0.666511736	0	1	1
chr1	144551314	144552412	113.458	142.802	125.307	128.039	134.709	134.031	-0.073	0.864447586	1	-0.085	0.835921558	1	0	1	1
chr1	144567325	144568304	50.591	56.101	56.877	62.682	45.876	54.045	0.098	0.813551349	1	0.266	0.49975094	0.991311577	0	1	1
chr1	144715869	144716364	20.088	27.2	23.773	33.252	20.227	23.059	0.116	0.806588474	1	0.401	0.356770505	0.924104396	0	1	1
chr1	144806060	144806553	27.528	25.5	29.105	28.283	17.308	42.515	-0.105	0.77882248	1	0.004	0.968022601	1	0	1	1
chr1	145157795	145158000	17.856	11.9	17.774	12.995	12.929	15.853	0.116	0.879549781	1	0.136	0.820698365	1	0	1	1
chr1	145161043	145161492	24.18	37.401	29.549	29.048	28.985	37.471	-0.121	0.813156674	1	-0.162	0.677280414	1	0	1	1
chr1	145287194	145288030	62.867	89.251	93.536	75.677	74.653	74.221	0.021	0.956802438	1	0.186	0.654192019	1	0	1	1
chr1	145505764	145506109	20.088	13.6	22.218	17.581	16.057	19.456	-0.016	0.964576621	1	0.195	0.687409845	1	0	1	1
chr1	145607721	145608619	57.659	70.551	61.987	58.477	63.184	52.603	0.133	0.750318411	1	0.051	0.896918	1	0	1	1
chr1	145918607	145919151	43.523	33.15	47.546	42.043	46.502	37.471	-0.129	0.761479026	1	0.084	0.835467642	1	0	1	1
chr1	145957410	145958287	85.931	72.251	97.757	88.289	82.577	82.148	-0.054	0.893634289	1	0.176	0.663353576	1	0	1	1
chr1	145979022	145979873	71.051	76.501	89.093	70.326	84.871	64.133	-0.024	0.974579291	1	0.092	0.829440799	1	0	1	1
chr1	146228618	146229515	59.519	78.201	103.756	54.655	77.989	74.942	-0.159	0.737434656	1	0.055	0.909324365	1	0	1	1
chr1	146297815	146298794	53.939	43.351	68.208	45.482	51.089	49	-0.034	0.933663997	1	0.187	0.650775296	1	0	1	1
chr1	146369488	146370363	92.627	88.401	105.089	99.755	84.871	87.192	0.075	0.856464241	1	0.253	0.528452066	1	0	1	1
chr1	146386957	146388078	111.226	114.752	134.639	107.017	130.747	85.751	0.054	0.902214052	1	0.152	0.730667973	1	0	1	1
chr1	146443764	146444083	18.228	11.05	23.773	15.67	13.763	18.735	-0.066	0.851139163	1	0.328	0.515073044	0.997811022	0	1	1
chr1	147172135	147173074	99.322	68.851	101.534	100.902	95.089	74.942	-0.013	0.978141326	1	0.246	0.569330773	1	0	1	1
chr1	147242367	147243256	87.047	83.301	87.982	76.823	83.828	103.766	-0.132	0.737218006	1	-0.18	0.640069227	1	0	1	1
chr1	147599286	147600354	91.883	87.551	89.759	89.436	96.131	68.456	0.117	0.785161546	1	0.114	0.786795952	1	0	1	1
chr1	147700079	147700432	9.672	11.9	13.997	12.231	9.384	11.53	0.051	0.94545019	1	0.368	0.472773148	0.984097555	0	1	1
chr1	147721672	147722355	45.383	27.2	52.434	34.016	33.364	46.839	-0.099	0.78672282	1	0.134	0.77736231	1	0	1	1
chr1	147928164	147929002	63.983	59.501	64.431	50.833	61.933	62.692	-0.01	0.98929119	1	-0.109	0.784468961	1	0	1	1
chr1	148032630	148033086	19.716	20.4	23.551	21.786	17.725	25.941	-0.084	0.842832998	1	0.099	0.865865762	1	0	1	1
chr1	148458762	148459474	24.924	24.65	21.329	14.524	28.777	22.338	-0.063	0.92730249	1	-0.517	0.244329097	0.815599647	0	1	1
chr1	148528688	148529534	77.003	79.051	93.98	110.839	77.781	72.059	0.056	0.897597692	1	0.447	0.274472241	0.852893349	0	1	1
chr1	149606773	149607016	5.952	5.1	6.443	9.937	5.839	5.765	-0.049	1	1	0.468	0.437007874	0.970277997	0	1	1
chr1	149636300	149637157	87.419	69.701	107.533	73.001	91.335	74.221	-0.075	0.870361179	1	0.123	0.77958258	1	0	1	1
chr1	149708305	149708803	39.059	55.251	33.771	37.074	50.047	33.868	0.136	0.739098805	1	-0.264	0.56749411	1	0	1	1
chr1	149832137	149833075	88.163	66.301	98.202	60.771	91.544	62.692	-0.001	1	1	0.038	0.929892156	1	0	1	1
chr1	149842378	149843253	82.211	95.201	107.755	74.53	87.582	83.589	0.047	0.911251191	1	0.092	0.831396402	1	0	1	1
chr1	150235946	150236673	78.491	91.801	109.755	84.085	85.079	76.383	0.07	0.867830559	1	0.263	0.527133957	1	0	1	1
chr1	150293629	150294177	30.504	25.5	27.994	27.519	29.611	23.059	0.081	0.885264491	1	0.057	0.897365288	1	0	1	1
chr1	150487168	150487557	47.615	30.6	59.099	38.603	42.331	39.633	-0.05	0.906288041	1	0.256	0.5597002	1	0	1	1
chr1	150560998	150562339	150.658	150.452	195.737	141.416	170.159	139.795	-0.044	0.921585855	1	0.12	0.778499729	1	0	1	1
chr1	150579067	150580010	114.202	93.501	119.531	92.876	105.515	94.398	0.057	0.905949295	1	0.087	0.838651239	1	0	1	1
chr1	150629072	150630113	155.866	149.602	186.628	152.117	173.495	128.986	0.011	0.98358597	1	0.16	0.708716809	1	0	1	1
chr1	150697041	150697585	63.239	56.101	63.542	67.268	65.686	52.603	0.009	0.989259445	1	0.136	0.742271668	1	0	1	1
chr1	150974670	150974927	17.112	22.1	23.106	21.786	13.554	22.338	0.164	0.763092917	1	0.385	0.399637268	0.953650513	0	1	1
chr1	151047672	151048684	34.223	64.601	50.434	38.22	37.744	51.883	0.131	0.755047757	1	0.005	1	1	0	1	1
chr1	151146288	151147127	58.403	56.101	50.212	68.032	62.975	57.648	-0.077	0.869756318	1	-0.036	0.945006427	1	0	1	1
chr1	151165768	151166308	47.615	40.801	49.767	41.66	41.497	41.074	0.106	0.809082019	1	0.15	0.715266703	1	0	1	1
chr1	151281136	151282700	224.312	230.353	243.949	229.705	267.124	205.369	-0.058	0.896218319	1	0.001	0.997464068	1	0	1	1
chr1	151311579	151312013	36.083	24.65	41.991	34.398	35.867	30.265	-0.111	0.804069789	1	0.201	0.633983217	1	0	1	1
chr1	151327295	151327899	67.703	53.551	72.874	45.482	63.184	59.809	-0.015	0.969198863	1	-0.052	0.909290633	1	0	1	1
chr1	151346950	151347613	56.171	50.151	61.098	47.011	59.222	56.927	-0.125	0.766610995	1	-0.101	0.804533164	1	0	1	1
chr1	151372313	151372884	18.972	20.4	24.662	21.403	14.18	22.338	0.157	0.796711812	1	0.396	0.370268401	0.933454522	0	1	1
chr1	151399233	151399874	33.851	26.35	35.993	25.226	30.654	33.868	-0.076	0.854355846	1	-0.06	0.892502328	1	0	1	1
chr1	151611763	151612291	39.431	39.951	41.991	34.398	44.208	30.986	0.058	0.885637076	1	0.007	0.975508595	1	0	1	1
chr1	151735159	151735359	13.02	11.05	11.553	8.026	4.588	17.294	0.304	0.745728262	1	0.008	0.928941883	1	0	1	1
chr1	151790195	151791052	105.274	86.701	127.085	148.295	95.714	84.31	0.094	0.829837638	1	0.609	0.145878833	0.646588822	0	1	1
chr1	151909224	151910025	97.09	107.102	99.757	115.044	107.183	92.236	0.029	0.948918469	1	0.103	0.803083984	1	0	1	1
chr1	151944453	151944827	24.552	11.9	29.994	15.288	22.938	17.294	-0.116	0.813637977	1	0.164	0.768777423	1	0	1	1
chr1	151945684	151946136	38.315	34	40.436	26.372	37.952	36.03	-0.029	0.946553592	1	-0.141	0.732410268	1	0	1	1
chr1	151972982	151973246	18.6	23.8	13.775	15.67	13.137	25.941	0.17	0.7850481	1	-0.339	0.409254044	0.957083512	0	1	1
chr1	151992420	151992891	56.543	45.051	52.211	59.242	50.464	45.397	0.088	0.852552294	1	0.21	0.60203536	1	0	1	1
chr1	151993653	151994322	45.383	39.101	60.432	39.749	39.829	46.118	-0.009	0.968224198	1	0.236	0.562134978	1	0	1	1
chr1	152111847	152112197	9.672	22.1	17.552	21.021	14.805	17.294	-0.074	0.964329073	1	0.275	0.567382921	1	0	1	1
chr1	152440743	152441128	11.16	17.85	11.331	21.786	11.26	21.618	-0.159	0.755657033	1	0.054	0.975158499	1	0	1	1
chr1	153490416	153490627	9.672	5.1	9.998	6.497	5.422	10.809	0.048	1	1	0.152	0.955352674	1	0	1	1
chr1	153535781	153536398	52.823	55.251	48.657	64.21	62.35	49.721	-0.062	0.897699402	1	-0.002	1	1	0	1	1
chr1	153566255	153566893	63.983	83.301	68.652	65.739	69.023	68.456	0.091	0.815203589	1	-0.033	0.943317315	1	0	1	1
chr1	153617750	153617957	7.812	7.65	11.998	8.791	6.047	12.25	-0.12	0.756070583	1	0.319	0.674379571	1	0	1	1
chr1	153626944	153627738	47.615	39.951	49.101	38.985	40.871	43.956	0.059	0.90394081	1	0.063	0.882895198	1	0	1	1
chr1	153670872	153671737	129.826	103.702	109.977	98.991	119.069	110.972	0.024	0.960715108	1	-0.139	0.73840857	1	0	1	1
chr1	153727623	153728246	87.791	85.851	98.868	107.017	100.302	64.133	0.069	0.872398583	1	0.313	0.472622893	0.984097555	0	1	1
chr1	153783361	153784040	46.499	51.851	49.545	55.037	44.208	49	0.078	0.853553881	1	0.17	0.66478793	1	0	1	1
chr1	153922561	153923618	125.362	109.652	127.307	125.363	125.534	104.486	0.03	0.944859209	1	0.132	0.749554053	1	0	1	1
chr1	153945929	153946500	25.668	44.201	32.882	24.461	33.156	40.353	-0.092	0.855835888	1	-0.338	0.412424224	0.958402181	0	1	1
chr1	153967196	153967902	88.907	77.351	91.537	86.378	94.672	67.015	0.035	0.932154944	1	0.13	0.764818095	1	0	1	1
chr1	153977211	153977431	11.16	6.8	11.331	8.026	8.133	11.53	-0.013	0.943915192	1	0.051	1	1	0	1	1
chr1	153977525	153978068	34.595	26.35	21.107	21.403	30.654	29.544	0.033	0.978478834	1	-0.504	0.22226287	0.786063965	0	1	1
chr1	154182307	154183550	124.99	86.701	128.418	119.63	108.643	123.942	-0.126	0.756927386	1	0.096	0.823607184	1	0	1	1
chr1	154220225	154221067	92.627	83.301	96.869	77.205	99.885	94.398	-0.142	0.735642741	1	-0.158	0.701940057	1	0	1	1
chr1	154405174	154406027	56.543	55.251	70.874	44.336	60.473	59.809	-0.105	0.814224116	1	-0.057	0.889131441	1	0	1	1
chr1	154420205	154420568	17.484	18.7	30.216	17.199	16.474	19.456	0.022	1	1	0.433	0.351013164	0.92088638	0	1	1
chr1	154730323	154730590	23.808	11.9	34.215	17.199	14.388	18.015	0.21	0.753031906	1	0.701	0.170601064	0.697507289	0	1	1
chr1	154936492	154937692	91.511	78.201	130.64	75.294	94.255	88.633	-0.106	0.812518983	1	0.173	0.693656414	1	0	1	1
chr1	154961396	154962112	62.123	56.101	74.873	48.54	61.516	67.736	-0.122	0.771625632	1	-0.058	0.887355319	1	0	1	1
chr1	155000779	155001273	52.079	49.301	67.986	40.514	64.852	46.118	-0.14	0.763813918	1	-0.038	0.935584476	1	0	1	1
chr1	155003891	155004200	16.74	15.3	19.329	28.665	22.312	12.25	-0.151	0.842184147	1	0.414	0.377198859	0.937978754	0	1	1
chr1	155017149	155017837	86.675	60.351	85.76	79.499	83.411	75.662	-0.107	0.802282733	1	0.053	0.902885416	1	0	1	1
chr1	155078660	155078865	7.068	11.9	9.776	2.675	8.967	12.971	-0.222	0.780141515	1	-0.718	0.201340503	0.753052827	0	1	1
chr1	155127126	155127502	22.692	26.35	29.105	20.257	24.606	25.941	-0.051	0.948276982	1	-0.019	0.961647121	1	0	1	1
chr1	155167892	155168102	12.276	11.05	13.997	9.555	11.886	11.53	0.003	1	1	0.023	1	1	0	1	1
chr1	155193379	155193968	44.267	27.2	52.434	43.954	40.454	38.191	-0.116	0.781470926	1	0.293	0.486010271	0.987042461	0	1	1
chr1	155208521	155209326	55.427	61.201	55.544	47.393	52.132	55.486	0.115	0.781102902	1	-0.059	0.876309319	1	0	1	1
chr1	155226751	155227195	26.784	24.65	33.104	17.199	20.853	28.103	0.102	0.877591285	1	0.081	0.90871839	1	0	1	1
chr1	155227360	155227835	69.935	62.051	75.54	58.86	70.065	57.648	0.044	0.921625393	1	0.07	0.87299658	1	0	1	1
chr1	155255315	155255599	19.344	22.1	23.106	15.288	25.023	19.456	-0.134	0.834749749	1	-0.22	0.649467611	1	0	1	1
chr1	155262001	155262634	57.287	45.901	70.652	46.629	65.686	47.559	-0.138	0.771139735	1	0.044	0.924065619	1	0	1	1
chr1	155273118	155273770	57.287	55.251	63.542	63.446	60.89	42.515	0.109	0.795509105	1	0.282	0.501691841	0.992429191	0	1	1
chr1	155323053	155323593	68.447	39.951	67.542	65.739	62.141	39.633	0.091	0.859804225	1	0.374	0.417134686	0.961636376	0	1	1
chr1	155323715	155324616	111.598	125.802	106.2	107.399	111.145	110.972	0.094	0.821250594	1	-0.057	0.889285193	1	0	1	1
chr1	155745392	155746211	82.583	96.901	102.645	110.457	85.496	80.707	0.105	0.796733676	1	0.356	0.38100116	0.940831972	0	1	1
chr1	155857053	155857478	29.76	22.95	38.214	28.665	27.317	21.618	0.106	0.809438941	1	0.437	0.301645099	0.880272163	0	1	1
chr1	155859244	155859638	31.991	39.101	38.881	29.048	41.08	35.309	-0.124	0.806998872	1	-0.172	0.676668912	1	0	1	1
chr1	155934295	155934697	45.383	42.501	59.321	44.336	46.085	34.589	0.111	0.803550118	1	0.35	0.394218142	0.949296582	0	1	1
chr1	155961775	155962380	74.027	47.601	92.203	77.588	63.601	62.692	-0.041	0.918754035	1	0.428	0.309259669	0.886902702	0	1	1
chr1	155989496	155989703	11.904	12.75	12.22	9.555	8.55	16.574	0.063	1	1	-0.093	0.77648599	1	0	1	1
chr1	156020815	156021143	23.064	18.7	25.106	24.079	22.312	23.78	-0.117	0.768544587	1	0.101	0.837183541	1	0	1	1
chr1	156212787	156213655	86.675	72.251	105.978	79.499	91.544	54.045	0.118	0.796954274	1	0.338	0.457985726	0.977106432	0	1	1
chr1	156225463	156225737	6.324	5.95	14.219	7.644	6.464	7.927	-0.184	0.859773257	1	0.663	0.247783775	0.820747038	0	1	1
chr1	156291371	156291715	21.948	17	20.218	22.932	18.142	18.735	0.105	0.869225227	1	0.225	0.615499899	1	0	1	1
chr1	156337964	156338993	129.826	118.152	157.523	138.74	142.424	123.222	-0.1	0.82006564	1	0.155	0.705973234	1	0	1	1
chr1	156421426	156421966	36.455	34.851	33.104	28.283	32.322	33.147	0.128	0.764033352	1	-0.087	0.827558055	1	0	1	1
chr1	156456459	156457733	135.406	126.652	137.305	125.363	145.135	128.986	-0.066	0.878677502	1	-0.063	0.884007725	1	0	1	1
chr1	156588090	156588297	11.532	8.5	8.665	16.435	7.298	15.853	-0.078	0.81192054	1	0.188	0.806473154	1	0	1	1
chr1	156661360	156661643	26.04	32.3	36.659	29.048	30.445	21.618	0.125	0.758626881	1	0.315	0.462849338	0.978913038	0	1	1
chr1	156689521	156689879	22.32	19.55	19.107	19.875	21.478	21.618	-0.029	0.969712689	1	-0.145	0.74692078	1	0	1	1
chr1	156728335	156729114	88.163	104.552	107.311	92.494	103.43	88.633	-0.002	1	1	0.054	0.895119361	1	0	1	1
chr1	156740812	156741565	91.511	103.702	93.536	103.195	103.013	89.354	0.015	0.966573054	1	0.028	0.946868387	1	0	1	1
chr1	156751529	156752140	45.383	51.001	48.879	50.069	50.464	38.912	0.09	0.816741575	1	0.133	0.737498917	1	0	1	1
chr1	156813808	156814249	21.204	25.5	16.885	16.053	19.185	25.221	0.086	0.88274714	1	-0.398	0.321501469	0.898742156	0	1	1
chr1	156821747	156822106	10.788	24.65	13.553	33.252	14.388	18.015	0.093	0.882568704	1	0.531	0.332277761	0.90770845	0	1	1
chr1	156920330	156920725	18.6	17	13.108	17.964	16.265	20.177	0	1	1	-0.219	0.625209238	1	0	1	1
chr1	156927823	156928123	14.88	17.85	15.33	17.581	11.886	22.338	-0.006	1	1	0.016	1	1	0	1	1
chr1	157045468	157046302	84.815	65.451	68.208	89.436	75.696	64.853	0.098	0.82060723	1	0.159	0.706831889	1	0	1	1
chr1	158999434	159000119	35.339	44.201	31.771	35.545	43.791	35.309	-0.016	1	1	-0.247	0.566896462	1	0	1	1
chr1	159015519	159015731	11.16	22.95	7.776	12.995	20.019	8.647	0.146	0.76747917	1	-0.541	0.392893065	0.948230344	0	1	1
chr1	160261621	160262805	90.395	79.901	68.43	69.179	96.757	74.221	-0.01	0.992567603	1	-0.32	0.453866247	0.975711382	0	1	1
chr1	160291363	160291563	6.324	11.05	8.887	11.084	9.801	8.647	-0.179	0.830247757	1	0.084	0.878153498	1	0	1	1
chr1	160990226	160990461	9.672	3.4	7.998	7.262	4.796	9.368	0.104	1	1	0.216	0.81575229	1	0	1	1
chr1	161045348	161046365	68.075	89.251	71.096	79.881	72.985	74.221	0.089	0.827543717	1	0.036	0.935623429	1	0	1	1
chr1	161097733	161098536	43.151	35.701	45.546	29.43	32.947	42.515	0.09	0.878795967	1	0.016	1	1	0	1	1
chr1	161132370	161133302	104.158	115.602	97.535	119.248	119.903	93.677	0.034	0.936278998	1	0.015	0.970420519	1	0	1	1
chr1	161153645	161154210	35.339	22.1	27.772	24.461	30.237	30.986	-0.06	0.872202187	1	-0.224	0.588934857	1	0	1	1
chr1	161177091	161177886	44.267	63.751	49.545	48.158	53.592	46.839	0.084	0.835389932	1	-0.046	0.931641833	1	0	1	1
chr1	161201902	161202650	89.279	53.551	67.319	76.441	74.861	63.412	0.055	0.922296382	1	0.05	0.905993207	1	0	1	1
chr1	161306158	161306490	12.276	16.15	17.996	19.875	14.805	10.809	0.08	0.874325469	1	0.519	0.240740418	0.811483829	0	1	1
chr1	161307375	161307600	17.112	18.7	14.219	16.435	15.431	19.456	0.058	0.963618353	1	-0.164	0.712999972	1	0	1	1
chr1	161314102	161315025	42.407	52.701	58.21	45.1	47.753	55.486	-0.121	0.764350577	1	0.013	0.990081787	1	0	1	1
chr1	161440210	161441032	78.491	118.152	115.976	124.981	102.179	101.604	-0.06	0.897362958	1	0.241	0.564998208	1	0	1	1
chr1	161443207	161443473	63.239	66.301	57.766	50.451	50.047	79.986	0.011	1	1	-0.245	0.521848606	1	0	1	1
chr1	161446940	161448369	322.519	521.908	505.451	485.018	400.165	412.901	0.052	0.899778459	1	0.285	0.496229357	0.990056915	0	1	1
chr1	161454365	161455786	390.222	563.558	559.217	556.872	430.61	485.681	0.057	0.888833323	1	0.285	0.481791377	0.985807245	0	1	1
chr1	161461735	161463197	321.775	505.757	525.669	540.82	418.724	451.092	-0.074	0.86203547	1	0.294	0.477315151	0.985125731	0	1	1
chr1	161469156	161470540	357.858	548.258	563.216	530.882	435.823	427.312	0.068	0.869686111	1	0.342	0.411508357	0.957960639	0	1	1
chr1	161523783	161524765	83.327	80.751	85.76	73.001	89.25	88.633	-0.116	0.783936338	1	-0.163	0.690663541	1	0	1	1
chr1	161749563	161750443	87.419	113.052	82.205	90.2	111.145	77.104	0.078	0.850226839	1	-0.135	0.768409047	1	0	1	1
chr1	162023785	162024061	10.044	23.8	11.109	19.11	13.763	22.338	-0.118	0.876976927	1	-0.232	0.630677903	1	0	1	1
chr1	162069500	162070115	42.407	41.651	34.215	43.189	49.838	36.75	-0.057	0.925022204	1	-0.181	0.688130412	1	0	1	1
chr1	162497666	162498308	38.687	40.801	37.326	41.278	38.369	38.912	0.038	0.929491768	1	0.023	0.960877403	1	0	1	1
chr1	163321635	163322295	127.966	102.851	108.866	146.002	132.624	92.236	0.035	0.942638812	1	0.173	0.698065747	1	0	1	1
chr1	165597970	165598518	64.727	65.451	46.435	81.41	75.279	58.368	-0.045	0.937276656	1	-0.076	0.881936208	1	0	1	1
chr1	165630673	165631401	122.386	93.501	98.868	137.594	117.193	78.545	0.138	0.765253514	1	0.264	0.561542392	1	0	1	1
chr1	165631652	165631861	11.532	15.3	12.22	18.728	11.886	14.412	0.023	1	1	0.243	0.615700986	1	0	1	1
chr1	165697826	165698862	100.066	112.202	70.43	105.106	95.714	104.486	0.084	0.850586346	1	-0.191	0.652935264	1	0	1	1
chr1	165768511	165769355	99.694	84.151	66.431	96.316	89.458	78.545	0.13	0.768380238	1	-0.052	0.917751695	1	0	1	1
chr1	165827350	165828182	84.071	89.251	65.542	88.671	91.544	64.133	0.145	0.738675106	1	-0.025	0.965898159	1	0	1	1
chr1	165854100	165854432	14.508	6.8	15.552	16.817	3.753	18.015	0.178	0.958198002	1	0.718	0.299818186	0.878546517	0	1	1
chr1	166489786	166490552	40.175	38.251	23.773	41.66	49.213	28.824	-0.013	1	1	-0.286	0.575179663	1	0	1	1
chr1	166910429	166910720	8.556	21.25	14.219	14.142	8.967	23.78	-0.124	0.832465048	1	-0.121	0.773760122	1	0	1	1
chr1	167044086	167044340	8.928	11.05	10.22	8.791	9.384	12.25	-0.1	0.836166677	1	-0.132	0.788420033	1	0	1	1
chr1	167066664	167066866	14.136	5.1	11.331	9.555	12.095	10.088	-0.13	0.816857992	1	-0.1	0.897057138	1	0	1	1
chr1	167136285	167136485	11.532	15.3	7.776	12.231	7.09	20.897	0.025	1	1	-0.391	0.433034332	0.968564663	0	1	1
chr1	167220079	167221346	120.526	119.852	113.532	112.75	117.61	105.927	0.103	0.803739002	1	0.015	0.974612287	1	0	1	1
chr1	167714287	167715733	155.866	149.602	128.418	153.264	177.874	153.487	-0.119	0.784478702	1	-0.237	0.575263352	1	0	1	1
chr1	167721680	167722655	86.675	112.202	68.875	99.755	103.43	100.883	-0.045	0.924520314	1	-0.28	0.511426888	0.996289055	0	1	1
chr1	167797119	167797379	8.556	11.05	15.33	5.733	5.839	13.691	0.083	0.951571887	1	0.248	0.759613876	1	0	1	1
chr1	167935859	167936846	199.389	165.752	166.41	212.888	196.85	152.766	0.062	0.889857343	1	0.114	0.792190754	1	0	1	1
chr1	168082283	168082603	18.228	16.15	8.443	10.32	16.057	16.574	0.091	0.889786755	1	-0.805	0.072158104	0.444682679	0	1	1
chr1	168145884	168146123	7.812	11.9	9.554	11.084	6.673	12.25	0.104	0.943387404	1	0.218	0.793219185	1	0	1	1
chr1	168178529	168179496	139.498	166.602	107.978	150.589	169.95	124.663	0.049	0.911465704	1	-0.194	0.668279583	1	0	1	1
chr1	168225408	168226369	67.703	90.101	61.765	79.881	87.582	54.765	0.131	0.768791609	1	-0.021	0.982049259	1	0	1	1
chr1	168920495	168920695	7.44	8.5	8.443	6.497	10.218	7.927	-0.241	0.768594861	1	-0.3	0.608525941	1	0	1	1
chr1	169109757	169110030	26.04	29.75	25.772	43.189	27.734	21.618	0.15	0.735198465	1	0.454	0.295599716	0.87568511	0	1	1
chr1	171438549	171438774	11.16	11.9	8.443	8.409	11.886	13.691	-0.136	0.805701086	1	-0.578	0.204657531	0.75757248	0	1	1
chr1	171741809	171742777	79.607	75.651	59.765	83.321	92.169	78.545	-0.14	0.755784167	1	-0.262	0.546526005	1	0	1	1
chr1	171801526	171801726	6.696	4.25	3.555	8.026	2.502	10.088	0.023	0.93528585	1	0.017	1	1	0	1	1
chr1	172351669	172352132	36.083	30.6	23.328	37.456	30.237	36.75	0.016	1	1	-0.138	0.750898564	1	0	1	1
chr1	172532345	172533498	271.184	207.403	241.95	291.622	256.906	201.766	0.061	0.890423288	1	0.216	0.618629892	1	0	1	1
chr1	172826469	172826733	8.928	3.4	10.664	9.555	7.507	7.927	-0.195	0.743433747	1	0.402	0.499165333	0.991311577	0	1	1
chr1	173269536	173269736	8.184	9.35	11.775	8.791	8.341	7.927	0.08	0.938029307	1	0.344	0.509491129	0.995454032	0	1	1
chr1	173393015	173393850	49.103	59.501	51.767	47.393	48.378	51.883	0.11	0.774099481	1	-0.011	0.979415946	1	0	1	1
chr1	173824131	173825088	130.942	83.301	118.198	109.311	109.686	95.839	0.065	0.894145861	1	0.144	0.738857365	1	0	1	1
chr1	174021794	174022641	89.279	80.751	90.204	81.792	94.672	87.192	-0.097	0.821963806	1	-0.082	0.849288981	1	0	1	1
chr1	174114916	174115132	15.996	7.65	8.887	9.173	6.881	18.015	0.1	1	1	-0.355	0.475570313	0.984932126	0	1	1
chr1	174153646	174153961	15.624	15.3	14.664	18.728	8.758	20.177	0.204	0.804698668	1	0.303	0.615602557	1	0	1	1
chr1	174999228	175000396	236.216	208.253	192.405	253.019	255.446	166.457	0.072	0.873595118	1	0.074	0.86877235	1	0	1	1
chr1	175023014	175023794	82.955	68.851	55.988	76.441	84.662	52.603	0.137	0.762041775	1	-0.067	0.906269048	1	0	1	1
chr1	176206621	176207815	132.43	124.952	106.645	152.5	141.799	110.251	0.027	0.956719764	1	0.034	0.934110809	1	0	1	1
chr1	176241315	176241839	52.079	68.001	38.436	59.624	58.388	58.368	0.032	0.946676798	1	-0.258	0.555134056	1	0	1	1
chr1	177181694	177182005	17.856	11.9	11.998	17.964	13.346	18.735	-0.029	0.925003729	1	-0.076	0.886473483	1	0	1	1
chr1	177256352	177256565	5.208	13.6	3.11	3.822	6.673	12.25	-0.032	1	1	-1.382	0.025348503	0.250552956	0	1	1
chr1	178055139	178055387	12.648	11.9	7.998	23.314	11.26	16.574	-0.138	0.813690431	1	0.177	0.774658972	1	0	1	1
chr1	178310680	178310963	9.672	6.8	7.998	7.262	9.384	5.044	0.144	0.826832179	1	0	1	1	0	1	1
chr1	178344550	178344924	19.716	22.95	13.108	11.466	19.393	18.735	0.144	0.752015297	1	-0.629	0.144730552	0.643441594	0	1	1
chr1	179229273	179230054	32.363	28.9	17.108	32.487	32.322	33.147	-0.088	0.866513206	1	-0.415	0.368635178	0.931690735	0	1	1
chr1	179877698	179877992	36.827	19.55	28.883	34.781	31.071	28.824	-0.056	0.877346231	1	0.079	0.871076301	1	0	1	1
chr1	179881981	179883161	197.901	199.753	217.066	204.862	219.163	154.207	0.087	0.840558998	1	0.173	0.688707609	1	0	1	1
chr1	180188251	180188614	16.368	13.6	15.997	13.759	11.886	21.618	-0.065	0.845340582	1	-0.088	0.795171368	1	0	1	1
chr1	180502153	180503251	136.522	139.402	125.53	156.704	140.965	123.942	0.056	0.895654758	1	0.088	0.834256984	1	0	1	1
chr1	180522126	180522524	15.252	16.15	16.441	21.021	16.057	14.412	0.024	1	1	0.275	0.522221609	1	0	1	1
chr1	181033823	181034205	26.784	23.8	22.662	15.67	24.189	22.338	0.122	0.795634726	1	-0.273	0.512076605	0.996723082	0	1	1
chr1	181088316	181089189	103.042	110.502	107.533	118.101	110.52	82.868	0.135	0.750982573	1	0.216	0.611862696	1	0	1	1
chr1	181135025	181135259	14.508	9.35	13.331	11.084	10.218	12.25	0.165	0.854813901	1	0.157	0.780680027	1	0	1	1
chr1	181166619	181166829	12.276	7.65	14.441	9.173	7.09	11.53	0.231	0.83752693	1	0.441	0.439590681	0.970788699	0	1	1
chr1	182069034	182069280	18.972	12.75	7.998	13.377	10.635	20.897	0.117	0.929116189	1	-0.511	0.297017	0.87648587	0	1	1
chr1	182391013	182391950	75.887	88.401	74.651	74.912	83.411	64.853	0.137	0.74307342	1	0.005	0.987569792	1	0	1	1
chr1	182614835	182615364	54.311	37.401	42.213	38.603	45.042	48.28	-0.004	0.985365641	1	-0.202	0.605160472	1	0	1	1
chr1	182789331	182789987	46.871	42.501	40.658	35.927	47.127	36.75	0.082	0.833784105	1	-0.142	0.740545238	1	0	1	1
chr1	182839931	182840179	10.416	22.95	13.775	17.199	16.265	15.132	0.013	0.931333453	1	-0.035	0.973780494	1	0	1	1
chr1	182962560	182963114	34.967	28.9	34.882	23.697	35.033	28.103	0.013	1	1	-0.113	0.807013693	1	0	1	1
chr1	182972142	182972459	9.672	12.75	9.776	16.053	9.175	12.971	0.035	1	1	0.25	0.658332008	1	0	1	1
chr1	183209567	183209870	13.02	19.55	15.108	14.906	18.559	15.132	-0.111	0.893808662	1	-0.188	0.704015599	1	0	1	1
chr1	183543694	183543894	7.068	13.6	10.22	11.848	9.801	10.088	-0.021	1	1	0.146	0.773457098	1	0	1	1
chr1	184386768	184387285	28.644	36.551	24.662	37.074	33.99	30.265	-0.001	1	1	-0.074	0.883332836	1	0	1	1
chr1	184754509	184755492	222.824	212.503	208.401	274.423	248.774	158.531	0.092	0.838922948	1	0.241	0.594639591	1	0	1	1
chr1	185045164	185045741	34.223	29.75	31.993	35.545	36.909	33.147	-0.129	0.786331513	1	-0.062	0.900955335	1	0	1	1
chr1	185045877	185046104	8.928	6.8	8.221	5.351	10.635	4.324	-0.001	1	1	-0.22	0.825828907	1	0	1	1
chr1	185156423	185157604	248.864	223.553	219.954	274.805	265.664	186.634	0.061	0.891571753	1	0.126	0.77407422	1	0	1	1
chr1	185926601	185927301	29.76	39.101	27.994	31.341	42.54	28.824	-0.087	0.895296911	1	-0.29	0.523268703	1	0	1	1
chr1	186162944	186163197	17.484	6.8	12.442	9.937	7.716	15.853	0.208	0.873593238	1	0.02	1	1	0	1	1
chr1	186183290	186183504	7.44	8.5	6.665	5.733	12.72	2.162	-0.039	1	1	-0.383	0.692508206	1	0	1	1
chr1	186375034	186376024	236.588	249.904	205.291	260.664	270.252	193.84	0.065	0.88222982	1	0.002	0.994651144	1	0	1	1
chr1	186715843	186716598	56.915	39.101	44.88	45.482	59.847	34.589	0.016	0.975376842	1	-0.085	0.879720318	1	0	1	1
chr1	186848528	186848756	6.696	8.5	9.776	8.026	6.464	7.927	0.081	0.930726078	1	0.356	0.579002845	1	0	1	1
chr1	186948686	186948886	10.788	5.1	4.221	9.173	9.592	8.647	-0.136	0.847327347	1	-0.495	0.458246983	0.977106432	0	1	1
chr1	188889202	188889538	35.711	37.401	41.325	33.634	40.871	29.544	0.032	0.946908592	1	0.075	0.859283764	1	0	1	1
chr1	190478628	190479036	22.32	12.75	15.108	14.906	13.346	22.338	0.08	1	1	-0.192	0.632650526	1	0	1	1
chr1	190563977	190564663	23.808	42.501	27.328	40.131	34.199	28.103	0.049	0.890027673	1	0.096	0.827312452	1	0	1	1
chr1	192477005	192477304	11.904	22.1	7.554	8.409	13.554	19.456	0.025	1	1	-1.011	0.033918373	0.292497598	0	1	1
chr1	192826793	192827583	74.027	98.601	57.988	114.279	74.236	80.707	0.152	0.742339075	1	0.15	0.740102051	1	0	1	1
chr1	193059045	193060175	192.321	178.503	172.631	191.485	191.846	148.442	0.122	0.779293073	1	0.094	0.824054204	1	0	1	1
chr1	193418447	193418652	8.184	5.95	9.331	2.675	7.09	9.368	-0.148	0.834154707	1	-0.36	0.530407566	1	0	1	1
chr1	193486809	193487042	7.812	7.65	4.666	6.115	7.298	7.927	0.039	1	1	-0.502	0.390219106	0.946033172	0	1	1
chr1	195376035	195376235	2.976	1.7	2.222	0.764	3.753	2.162	-0.345	0.754099794	1	-0.973	0.258692654	0.834591569	0	1	1
chr1	195637521	195637829	19.344	13.6	10.442	13.759	14.597	15.853	0.157	0.813956311	1	-0.334	0.490194703	0.987894452	0	1	1
chr1	196181211	196181494	13.764	15.3	10.442	9.173	13.763	11.53	0.164	0.746983051	1	-0.382	0.413346872	0.959185776	0	1	1
chr1	197146132	197147121	111.598	94.351	89.093	109.311	115.733	68.456	0.154	0.743375612	1	0.096	0.830302132	1	0	1	1
chr1	197200907	197201758	105.646	94.351	105.089	111.604	126.576	89.354	-0.115	0.800820839	1	-0.002	1	1	0	1	1
chr1	197675610	197676094	21.204	14.45	10.887	13.759	17.725	22.338	-0.108	0.774952931	1	-0.687	0.122703326	0.592449182	0	1	1
chr1	197774743	197775727	56.915	58.651	48.434	58.477	57.971	59.809	-0.027	0.965791231	1	-0.141	0.736669496	1	0	1	1
chr1	197902400	197903302	124.246	78.201	96.869	134.536	114.899	100.163	-0.082	0.857071811	1	0.101	0.821843239	1	0	1	1
chr1	197915845	197916455	45.383	42.501	30.438	34.398	42.957	41.074	0.065	0.888638998	1	-0.379	0.344276167	0.914545958	0	1	1
chr1	198088432	198088926	13.392	17	18.441	21.786	12.095	18.015	0.041	1	1	0.466	0.308842421	0.886737194	0	1	1
chr1	198156808	198157774	87.791	110.502	86.649	81.792	104.681	87.192	0.039	0.92768985	1	-0.192	0.650347062	1	0	1	1
chr1	198220434	198220834	22.32	18.7	16.441	16.817	17.099	20.897	0.15	0.805414616	1	-0.169	0.684318727	1	0	1	1
chr1	198443319	198443954	68.819	69.701	56.655	80.645	84.454	44.677	0.085	0.851027272	1	0.07	0.872825328	1	0	1	1
chr1	198930039	198930499	19.344	17	20.662	12.231	20.019	17.294	-0.041	0.96815803	1	-0.177	0.708268447	1	0	1	1
chr1	200039241	200039871	21.204	29.75	19.329	23.697	20.853	24.5	0.157	0.736114321	1	-0.067	0.892380682	1	0	1	1
chr1	200372189	200372389	8.556	16.15	9.998	8.409	13.346	12.25	-0.132	0.912996553	1	-0.475	0.355439664	0.923645274	0	1	1
chr1	200409553	200410293	53.567	45.901	53.989	53.126	54.634	37.471	0.1	0.816078316	1	0.201	0.623284467	1	0	1	1
chr1	200510127	200510386	20.088	11.9	13.108	16.053	10.843	21.618	0.103	0.964372351	1	-0.085	0.80415018	1	0	1	1
chr1	200621320	200621534	7.812	6.8	13.997	10.32	6.256	10.088	-0.05	0.933120406	1	0.676	0.212074198	0.768909994	0	1	1
chr1	200738600	200739745	92.627	66.301	101.757	107.017	99.676	68.456	-0.082	0.861746904	1	0.303	0.493027851	0.989253171	0	1	1
chr1	201114078	201114750	65.843	51.851	71.096	68.415	72.568	46.839	-0.028	0.969749555	1	0.211	0.628799589	1	0	1	1
chr1	201154046	201154692	42.035	43.351	41.547	40.896	47.753	32.427	0.069	0.862427108	1	0.02	0.954104434	1	0	1	1
chr1	201222939	201223146	8.556	7.65	7.998	14.906	9.175	7.206	-0.036	1	1	0.421	0.419979616	0.96367722	0	1	1
chr1	201448210	201448416	8.556	11.9	5.999	3.44	7.09	14.412	-0.014	0.950797232	1	-1.045	0.050394623	0.365024488	0	1	1
chr1	201468829	201469447	30.504	32.3	28.883	30.194	30.028	29.544	0.071	0.890433379	1	-0.015	1	1	0	1	1
chr1	201480446	201480904	22.692	13.6	16.663	17.199	21.27	10.809	0.156	0.762570421	1	0.021	0.930215506	1	0	1	1
chr1	201482106	201482429	21.576	22.1	21.551	18.728	16.474	24.5	0.135	0.813222453	1	0.026	1	1	0	1	1
chr1	201506713	201507342	43.523	42.501	48.879	47.776	36.492	42.515	0.134	0.762707226	1	0.301	0.435636308	0.969788781	0	1	1
chr1	201704143	201704451	21.204	3.4	17.552	10.32	8.967	15.853	0.125	0.965771229	1	0.224	0.786056917	1	0	1	1
chr1	201714172	201715040	82.955	46.751	85.538	72.237	75.904	64.853	-0.107	0.806178648	1	0.162	0.717725448	1	0	1	1
chr1	201793063	201793308	13.392	14.45	10.887	7.644	9.175	20.897	-0.019	0.95990159	1	-0.576	0.191079646	0.735142302	0	1	1
chr1	201828888	201829623	49.475	32.3	47.101	42.425	46.71	35.309	0.001	1	1	0.114	0.777681143	1	0	1	1
chr1	201955110	201955823	82.583	77.351	82.872	107.399	76.321	75.662	0.075	0.866883301	1	0.322	0.433936002	0.969168991	0	1	1
chr1	202144277	202144903	25.296	26.35	40.88	29.43	27.317	29.544	-0.135	0.761527806	1	0.32	0.434765408	0.969255608	0	1	1
chr1	202236379	202236673	24.18	15.3	17.774	17.581	17.308	25.221	-0.03	0.908889523	1	-0.227	0.585815862	1	0	1	1
chr1	202348365	202349282	105.274	96.901	104.201	116.955	98.217	108.089	-0.025	0.947496085	1	0.102	0.805798731	1	0	1	1
chr1	202810523	202811049	52.079	44.201	38.881	42.043	38.786	53.324	0.091	0.849909607	1	-0.17	0.650276971	1	0	1	1
chr1	202861403	202862048	44.639	30.6	42.658	51.598	37.118	43.236	-0.065	0.846403265	1	0.236	0.568129011	1	0	1	1
chr1	202888445	202889391	111.598	88.401	97.091	73.383	101.762	85.03	0.099	0.825704167	1	-0.134	0.763454601	1	0	1	1
chr1	202926813	202927462	69.563	68.001	60.654	61.153	77.364	71.339	-0.114	0.789593617	1	-0.29	0.478748437	0.985501712	0	1	1
chr1	202957983	202958593	52.451	40.801	40.658	44.718	47.544	45.397	0.014	0.985444246	1	-0.127	0.758383828	1	0	1	1
chr1	202966770	202967726	44.639	43.351	37.548	31.723	42.957	53.324	-0.116	0.769897218	1	-0.458	0.21795321	0.779453177	0	1	1
chr1	203007078	203007877	77.747	71.401	81.761	73.765	73.193	67.736	0.082	0.846172816	1	0.141	0.732420011	1	0	1	1
chr1	203117831	203118031	9.672	5.1	10.887	6.115	7.09	10.809	-0.137	0.772313979	1	0.016	1	1	0	1	1
chr1	203290561	203290885	7.44	9.35	13.775	2.293	6.047	12.25	-0.079	0.955677002	1	-0.078	0.900458966	1	0	1	1
chr1	203305080	203305880	56.171	49.301	57.988	54.273	56.72	56.206	-0.094	0.818155199	1	-0.008	0.991312969	1	0	1	1
chr1	203487472	203487912	15.252	18.7	15.108	16.053	12.929	22.338	-0.008	0.96323497	1	-0.113	0.773548917	1	0	1	1
chr1	203795360	203795799	40.919	33.15	45.546	48.922	43.791	36.75	-0.119	0.781211378	1	0.219	0.585177671	1	0	1	1
chr1	204104390	204104592	10.788	5.95	10.664	4.969	5.213	10.088	0.288	0.777841752	1	0.163	0.911037487	1	0	1	1
chr1	204214082	204214282	8.184	9.35	5.777	4.204	4.796	12.971	0.108	1	1	-0.661	0.232861537	0.801840552	0	1	1
chr1	204398607	204398816	12.276	11.05	6.887	13.759	9.592	15.853	-0.05	0.911497132	1	-0.272	0.595965011	1	0	1	1
chr1	204411476	204412336	86.675	69.701	78.428	65.739	83.203	78.545	-0.045	0.918056733	1	-0.166	0.690834651	1	0	1	1
chr1	204494362	204495028	36.083	45.901	39.547	37.838	43.582	40.353	-0.051	0.934430101	1	-0.121	0.767997592	1	0	1	1
chr1	204507791	204507999	14.508	5.1	15.997	9.173	8.341	13.691	-0.014	0.907323761	1	0.27	0.723645154	1	0	1	1
chr1	204516031	204516732	79.607	49.301	69.541	64.593	72.568	65.574	-0.089	0.833154854	1	-0.045	0.926597865	1	0	1	1
chr1	204685109	204685655	16.74	26.35	25.55	9.555	20.227	22.338	-0.004	1	1	-0.245	0.609779827	1	0	1	1
chr1	204807022	204807514	32.363	26.35	26.883	20.257	28.777	30.986	-0.006	0.977792964	1	-0.327	0.411352254	0.957960639	0	1	1
chr1	205211142	205211878	68.819	36.551	55.1	61.535	52.132	44.677	0.136	0.786961004	1	0.261	0.551427192	1	0	1	1
chr1	205284726	205285153	29.76	24.65	23.328	22.932	30.862	27.383	-0.094	0.840800618	1	-0.34	0.40959302	0.957083512	0	1	1
chr1	205591855	205592246	18.972	17	23.995	16.817	15.431	22.338	-0.017	0.931548931	1	0.167	0.760847908	1	0	1	1
chr1	205679947	205680259	13.02	25.5	17.33	10.32	15.223	24.5	-0.055	0.94089332	1	-0.459	0.313038477	0.891210816	0	1	1
chr1	205775161	205775615	21.576	18.7	21.551	16.435	18.35	23.059	-0.002	1	1	-0.089	0.807318768	1	0	1	1
chr1	205812956	205813829	77.003	65.451	78.206	82.556	79.866	66.295	-0.038	0.937969224	1	0.131	0.754082392	1	0	1	1
chr1	206202783	206204042	335.911	362.955	385.253	398.257	350.535	299.767	0.102	0.804523741	1	0.268	0.515882909	0.9979147	0	1	1
chr1	207232769	207233012	6.324	11.9	9.331	10.702	11.052	7.927	-0.18	0.893022089	1	0.027	0.961166049	1	0	1	1
chr1	207309737	207310177	24.18	22.95	19.551	24.079	22.312	27.383	-0.052	0.891350506	1	-0.175	0.652993276	1	0	1	1
chr1	207546812	207547189	8.928	11.9	13.997	9.555	5.422	14.412	0.18	0.897181059	1	0.407	0.551177785	1	0	1	1
chr1	207822662	207823180	64.727	71.401	56.655	91.729	65.895	59.809	0.109	0.812526426	1	0.232	0.591061719	1	0	1	1
chr1	208184089	208184798	55.055	130.902	52.878	116.572	111.354	64.133	0.066	0.899485882	1	-0.062	0.923911623	1	0	1	1
chr1	208245136	208245456	10.044	27.2	22.218	26.754	19.393	18.735	-0.108	0.913593214	1	0.353	0.470188814	0.982793885	0	1	1
chr1	209823634	209823980	17.856	31.45	13.997	24.843	21.27	31.706	-0.112	0.83916607	1	-0.436	0.354618517	0.923645274	0	1	1
chr1	209827674	209828349	66.215	62.901	57.321	57.713	68.606	58.368	0.02	0.959264339	1	-0.148	0.730333776	1	0	1	1
chr1	210052240	210052650	7.812	20.4	7.11	16.053	12.512	15.132	-0.026	1	1	-0.265	0.647251791	1	0	1	1
chr1	210373025	210374685	254.444	362.105	169.076	384.116	357.208	271.664	-0.032	0.953697757	1	-0.188	0.709022667	1	0	1	1
chr1	210584428	210584635	8.928	10.2	7.776	12.613	8.133	11.53	-0.002	1	1	0.081	0.917764865	1	0	1	1
chr1	211133698	211134481	59.519	67.151	49.101	69.179	59.013	67.015	0.008	1	1	-0.091	0.828333297	1	0	1	1
chr1	211326519	211327017	14.136	31.45	20.44	22.168	22.104	20.897	0.025	0.921790328	1	-0.02	1	1	0	1	1
chr1	211382494	211383172	54.311	60.351	58.21	68.415	61.724	46.118	0.074	0.865796147	1	0.219	0.597712217	1	0	1	1
chr1	211469925	211470320	19.344	10.2	17.108	23.314	13.763	13.691	0.162	0.810266952	1	0.547	0.244099071	0.815328346	0	1	1
chr1	211551591	211552052	34.967	22.1	19.996	25.226	26.483	25.941	0.149	0.776962843	1	-0.221	0.623160705	1	0	1	1
chr1	211578762	211579796	138.754	115.602	113.754	133.389	131.164	102.324	0.122	0.782713152	1	0.077	0.857815616	1	0	1	1
chr1	211655243	211655462	16.74	10.2	12.664	14.524	12.929	11.53	0.174	0.787684193	1	0.131	0.773799886	1	0	1	1
chr1	211911933	211912292	11.16	6.8	15.33	2.675	4.171	12.25	0.257	0.828880459	1	0.264	0.841744894	1	0	1	1
chr1	212034947	212036053	154.378	129.202	141.971	142.18	141.173	124.663	0.094	0.826974602	1	0.094	0.824031894	1	0	1	1
chr1	212234700	212234972	16.74	17	13.553	20.639	16.474	13.691	0.139	0.786083116	1	0.144	0.761839041	1	0	1	1
chr1	212284719	212285987	233.24	243.954	242.838	271.747	239.39	204.649	0.102	0.807058312	1	0.211	0.61082984	1	0	1	1
chr1	212566775	212567010	12.276	13.6	14.441	17.199	8.967	20.177	-0.077	0.829162334	1	0.217	0.738073253	1	0	1	1
chr1	212608118	212609304	158.469	187.853	162.189	188.809	187.675	172.222	-0.059	0.893358519	1	-0.038	0.930857682	1	0	1	1
chr1	212630166	212630399	8.184	20.4	11.553	12.613	10.009	14.412	0.186	0.758188868	1	0.027	1	1	0	1	1
chr1	212967834	212968088	20.832	14.45	12.22	20.639	15.223	19.456	0.082	0.966824169	1	-0.071	0.896826242	1	0	1	1
chr1	212995518	212995787	7.812	8.5	5.554	9.937	9.384	9.368	-0.211	0.777215412	1	-0.309	0.621231175	1	0	1	1
chr1	214440691	214440945	13.764	10.2	18.663	17.581	7.924	18.735	-0.003	0.910005641	1	0.56	0.286214403	0.8654571	0	1	1
chr1	215082612	215083055	13.764	12.75	12.442	23.697	17.099	12.25	-0.172	0.778884776	1	0.248	0.603743245	1	0	1	1
chr1	215114111	215114990	87.047	98.601	78.428	105.106	100.51	72.059	0.095	0.831452338	1	0.079	0.8521956	1	0	1	1
chr1	215140223	215140423	8.556	4.25	4.444	7.644	7.507	7.927	-0.175	0.752169659	1	-0.376	0.577087211	1	0	1	1
chr1	216293639	216294131	36.455	34	16.885	23.697	37.326	36.75	-0.069	0.873087309	1	-0.88	0.035937792	0.301836406	0	1	1
chr1	216531255	216531645	14.88	19.55	10.664	17.581	21.061	15.132	-0.124	0.874730049	1	-0.405	0.424856297	0.965419198	0	1	1
chr1	217135256	217135817	23.064	28.05	19.551	26.754	22.73	27.383	0.03	0.974367013	1	-0.107	0.802194372	1	0	1	1
chr1	217630735	217631485	94.858	78.201	73.318	89.436	102.596	57.648	0.102	0.830023892	1	0.009	0.979490956	1	0	1	1
chr1	218284799	218285626	79.979	56.101	65.542	72.237	77.572	52.603	0.062	0.901815372	1	0.07	0.871088337	1	0	1	1
chr1	218345629	218346202	46.127	36.551	43.769	41.66	29.819	49	0.114	0.82920823	1	0.15	0.741791336	1	0	1	1
chr1	218426160	218426383	6.696	5.1	2.666	5.733	3.336	7.206	0.334	0.780197834	1	-0.242	0.738424009	1	0	1	1
chr1	219209565	219209938	25.668	34	30.438	36.309	34.407	22.338	0.028	0.938654695	1	0.203	0.64191316	1	0	1	1
chr1	219304420	219304620	9.3	13.6	6.887	4.969	10.635	10.088	0.091	0.851729647	1	-0.785	0.128031037	0.603713232	0	1	1
chr1	219661100	219661413	20.832	15.3	15.33	22.932	11.26	24.5	0.119	0.935578208	1	0.163	0.812638785	1	0	1	1
chr1	220012346	220012546	4.092	5.1	3.999	8.026	4.796	3.603	0.043	1	1	0.422	0.540387941	1	0	1	1
chr1	220046063	220046862	141.73	98.601	107.533	139.887	116.776	100.883	0.146	0.74638031	1	0.181	0.675028627	1	0	1	1
chr1	220093887	220094697	82.211	78.201	62.654	87.525	74.861	73.501	0.113	0.792797145	1	0.014	0.981079808	1	0	1	1
chr1	220218694	220218915	6.324	11.05	5.777	8.409	8.967	8.647	-0.095	0.943662238	1	-0.339	0.601107322	1	0	1	1
chr1	220733062	220733441	31.247	21.25	15.775	21.786	29.611	27.383	-0.099	0.844906918	1	-0.617	0.169240464	0.694929276	0	1	1
chr1	220879075	220880069	69.191	89.251	53.322	76.441	96.34	76.383	-0.136	0.772907232	1	-0.421	0.342439021	0.913672906	0	1	1
chr1	221394228	221394449	7.068	9.35	7.776	7.644	5.839	8.647	0.214	0.738189573	1	0.166	0.84356886	1	0	1	1
chr1	222546770	222547683	47.987	73.951	50.212	39.367	73.819	48.28	-0.027	0.980706365	1	-0.456	0.325799163	0.901319661	0	1	1
chr1	222601480	222601756	5.58	20.4	9.109	14.524	9.801	15.853	-0.034	1	1	-0.089	0.887177203	1	0	1	1
chr1	222711959	222712994	119.782	100.301	115.309	120.012	121.363	116.736	-0.111	0.790299396	1	-0.018	0.967795512	1	0	1	1
chr1	222713067	222713504	56.915	34	43.547	54.655	54.426	44.677	-0.112	0.794272519	1	-0.024	0.972414307	1	0	1	1
chr1	222814446	222815536	69.191	83.301	60.654	59.624	62.558	79.265	0.107	0.797261697	1	-0.229	0.560986139	1	0	1	1
chr1	223133500	223134013	24.18	15.3	17.774	28.665	25.649	19.456	-0.18	0.742799051	1	0.01	0.963718976	1	0	1	1
chr1	223712798	223713021	13.764	17	19.329	16.435	17.099	15.853	-0.131	0.848589839	1	0.115	0.814238635	1	0	1	1
chr1	224106742	224106942	7.812	4.25	8.221	11.848	4.796	8.647	0.031	1	1	0.663	0.287017855	0.866174826	0	1	1
chr1	224329848	224330587	85.931	64.601	70.874	63.446	70.274	69.898	0.111	0.803576119	1	-0.06	0.889257856	1	0	1	1
chr1	224513749	224513952	11.904	9.35	12.664	12.613	11.678	12.25	-0.131	0.798669088	1	0.086	0.89140187	1	0	1	1
chr1	224644661	224644869	5.208	8.5	7.332	6.115	7.924	7.927	-0.281	0.741536522	1	-0.224	0.702511235	1	0	1	1
chr1	225444859	225445288	38.687	19.55	25.55	25.608	21.895	41.794	-0.052	0.842940475	1	-0.276	0.51938166	0.999452419	0	1	1
chr1	225652737	225653835	99.322	94.351	83.538	85.232	88.416	90.795	0.114	0.786403971	1	-0.086	0.833080496	1	0	1	1
chr1	225777398	225778392	129.454	90.101	106.422	111.986	111.354	108.81	0.002	1	1	-0.012	0.983022415	1	0	1	1
chr1	225923945	225924674	105.274	107.102	84.205	105.871	114.482	97.28	0	1	1	-0.161	0.707292971	1	0	1	1
chr1	226083034	226084104	72.167	54.401	52.878	51.598	64.435	70.618	-0.081	0.838457715	1	-0.367	0.365211175	0.930866144	0	1	1
chr1	226109822	226110307	28.272	34	42.436	32.87	32.53	22.338	0.145	0.734156718	1	0.435	0.301758597	0.880355029	0	1	1
chr1	226121558	226122233	63.239	46.751	59.099	51.598	54.843	46.118	0.127	0.782089405	1	0.127	0.753723504	1	0	1	1
chr1	226308682	226309628	58.775	58.651	61.987	62.299	65.478	46.839	0.052	0.902601798	1	0.134	0.750066554	1	0	1	1
chr1	226407594	226408477	87.791	82.451	75.318	88.289	78.615	90.795	0.013	0.984097502	1	-0.048	0.911725837	1	0	1	1
chr1	226634133	226634333	5.58	11.05	10.442	7.262	7.924	6.485	0.09	0.877799306	1	0.282	0.658453657	1	0	1	1
chr1	226939460	226940427	160.329	123.252	142.193	161.673	153.893	105.207	0.128	0.777544337	1	0.224	0.614862931	1	0	1	1
chr1	227235052	227235252	5.952	9.35	10.887	5.733	5.63	10.809	-0.062	0.939361841	1	0.147	0.911920683	1	0	1	1
chr1	227370532	227371028	18.6	19.55	17.552	21.403	17.933	21.618	-0.036	0.9668998	1	-0.008	1	1	0	1	1
chr1	227787895	227788552	35.711	38.251	42.436	40.896	40.454	39.633	-0.12	0.770681938	1	0.057	0.900580325	1	0	1	1
chr1	228082379	228083034	61.007	52.701	57.099	50.833	65.478	54.765	-0.082	0.857665667	1	-0.161	0.709834437	1	0	1	1
chr1	228139744	228140629	181.161	150.452	185.961	189.191	175.789	186.634	-0.125	0.75789787	1	0.051	0.903400536	1	0	1	1
chr1	228165343	228166494	201.993	137.702	186.184	205.626	186.632	156.369	-0.012	0.981857903	1	0.189	0.661154798	1	0	1	1
chr1	228406434	228407298	61.007	57.801	66.875	68.415	53.8	64.133	0.02	0.976982397	1	0.205	0.606780038	1	0	1	1
chr1	228486804	228487742	55.427	56.951	75.762	67.268	59.43	56.927	-0.053	0.918854904	1	0.297	0.462023268	0.978470419	0	1	1
chr1	228735082	228735704	29.76	31.45	31.549	30.959	26.483	30.986	0.101	0.839266428	1	0.135	0.748819683	1	0	1	1
chr1	229270934	229271705	45.011	38.251	39.103	39.367	45.668	34.589	0.046	0.920912396	1	-0.048	0.928052195	1	0	1	1
chr1	229558411	229559539	135.778	123.252	136.416	134.918	138.045	122.501	-0.009	0.989953382	1	0.056	0.893641069	1	0	1	1
chr1	229661284	229661530	15.252	8.5	11.109	10.32	8.133	18.735	-0.018	0.87276463	1	-0.221	0.609877232	1	0	1	1
chr1	230066739	230067680	90.395	95.201	97.98	108.928	102.804	81.427	0.004	0.993121965	1	0.161	0.695926557	1	0	1	1
chr1	230104612	230105205	42.407	53.551	44.88	55.42	43.999	59.089	-0.1	0.805104385	1	-0.028	0.939399516	1	0	1	1
chr1	230642198	230642962	80.723	67.151	76.206	85.996	70.482	72.78	0.052	0.918306343	1	0.179	0.662307334	1	0	1	1
chr1	231139137	231139558	22.692	11.05	21.551	22.932	12.72	20.177	0.147	0.86299276	1	0.483	0.3318559	0.907651949	0	1	1
chr1	231162059	231162715	29.016	21.25	23.106	27.519	22.73	27.383	0.045	0.974318599	1	0.026	0.980776715	1	0	1	1
chr1	231211369	231211680	19.716	9.35	17.774	15.67	12.512	14.412	0.195	0.765822411	1	0.334	0.503452944	0.992521703	0	1	1
chr1	231240855	231241723	56.915	43.351	60.654	55.802	52.758	43.236	0.064	0.881121796	1	0.27	0.504748459	0.99320985	0	1	1
chr1	231421720	231422805	120.526	103.702	97.98	121.159	118.444	95.118	0.069	0.874487528	1	0.032	0.937004277	1	0	1	1
chr1	231528053	231528899	120.154	67.151	97.313	123.452	106.766	82.868	-0.013	0.981571734	1	0.213	0.639133812	1	0	1	1
chr1	231626503	231626874	23.064	19.55	18.663	19.11	24.815	12.25	0.157	0.734901493	1	-0.028	1	1	0	1	1
chr1	231756959	231757280	14.508	11.9	9.109	15.288	9.175	17.294	0.099	0.957591853	1	-0.059	0.899942942	1	0	1	1
chr1	231832292	231832564	19.344	11.9	13.108	21.021	18.142	15.132	-0.067	0.899146658	1	0.004	1	1	0	1	1
chr1	232629808	232630929	124.99	124.102	125.974	160.144	133.666	95.839	0.112	0.797556509	1	0.311	0.472937942	0.984097555	0	1	1
chr1	232904604	232904889	11.904	15.3	11.775	19.875	10.426	20.897	-0.151	0.77010292	1	0.073	0.945626154	1	0	1	1
chr1	232950162	232950735	44.267	44.201	36.659	59.242	42.748	37.471	0.134	0.761903047	1	0.243	0.558094757	1	0	1	1
chr1	233295374	233295576	7.068	6.8	7.554	11.848	10.009	5.765	-0.252	0.76324088	1	0.205	0.686958565	1	0	1	1
chr1	233613480	233614510	46.499	45.051	43.102	34.398	58.596	36.03	-0.067	0.907822297	1	-0.304	0.505315935	0.993350277	0	1	1
chr1	234214089	234214488	14.88	13.6	16.885	11.084	15.223	12.971	0.004	1	1	-0.013	1	1	0	1	1
chr1	234356777	234357128	18.228	27.2	15.108	14.142	16.891	28.103	0.03	1	1	-0.567	0.176197051	0.707090938	0	1	1
chr1	234369790	234370072	31.619	24.65	31.771	26.372	34.199	20.177	0.03	0.958366477	1	0.067	0.879353796	1	0	1	1
chr1	234373070	234373816	95.974	104.552	92.647	104.724	117.401	91.515	-0.066	0.889088366	1	-0.088	0.84303306	1	0	1	1
chr1	234478180	234479347	98.95	107.102	99.313	161.29	109.477	96.56	-0.004	1	1	0.334	0.442503394	0.970788699	0	1	1
chr1	234523550	234523927	35.711	26.35	24.884	20.639	22.521	38.191	0.092	0.8928722	1	-0.368	0.357903232	0.924583483	0	1	1
chr1	234610088	234610409	35.339	34.851	37.548	29.812	46.502	28.103	-0.112	0.851846813	1	-0.168	0.73271809	1	0	1	1
chr1	234866419	234866706	13.392	17	12.22	18.728	12.929	20.897	-0.123	0.814610627	1	-0.09	0.80585917	1	0	1	1
chr1	235104056	235104533	21.576	22.1	21.551	27.901	23.564	19.456	0.002	1	1	0.176	0.671862507	1	0	1	1
chr1	235128399	235129182	96.718	92.651	92.203	104.342	101.97	77.104	0.075	0.857695204	1	0.127	0.761043031	1	0	1	1
chr1	235327912	235329121	185.253	151.302	195.071	168.934	180.794	153.487	0.01	0.984771908	1	0.121	0.773263887	1	0	1	1
chr1	235367120	235367767	96.346	80.751	74.207	109.693	98.425	79.986	-0.012	0.986244849	1	0.036	0.931412331	1	0	1	1
chr1	235504113	235505346	209.061	205.703	209.956	222.443	232.717	187.355	-0.02	0.969343984	1	0.039	0.925183885	1	0	1	1
chr1	235649917	235650117	4.464	6.8	4.221	3.822	6.047	4.324	-0.004	1	1	-0.415	0.601368786	1	0	1	1
chr1	235831050	235831439	19.716	28.9	20.218	21.021	16.265	35.309	-0.051	0.899822113	1	-0.261	0.531058756	1	0	1	1
chr1	235971772	235972333	27.528	24.65	18.218	18.346	25.649	25.221	0.044	0.949157763	1	-0.477	0.255848492	0.830912879	0	1	1
chr1	236096976	236097438	48.731	43.351	68.208	44.718	41.706	53.324	-0.027	0.941890207	1	0.268	0.51294204	0.997434799	0	1	1
chr1	236503143	236503553	27.156	20.4	19.551	22.932	20.436	23.059	0.163	0.752082394	1	-0.027	0.955722156	1	0	1	1
chr1	236604197	236604996	84.443	58.651	72.207	92.494	72.776	59.089	0.121	0.797355009	1	0.312	0.472454455	0.984097555	0	1	1
chr1	236905015	236905494	25.668	23.8	19.996	17.199	25.44	20.177	0.102	0.817878513	1	-0.309	0.489205915	0.987565445	0	1	1
chr1	237042003	237042381	14.136	11.9	12.22	16.817	10.843	15.853	0.039	1	1	0.161	0.774401239	1	0	1	1
chr1	238485080	238485363	20.46	21.25	12.886	25.226	17.308	21.618	0.118	0.855316805	1	-0.031	0.97740483	1	0	1	1
chr1	238485445	238485895	18.228	16.15	15.775	20.639	15.848	21.618	-0.075	0.860136491	1	-0.016	0.974158437	1	0	1	1
chr1	239898173	239898378	7.44	8.5	3.999	7.644	9.592	7.927	-0.178	0.832805604	1	-0.654	0.298595623	0.877815889	0	1	1
chr1	240190963	240191254	13.02	24.65	13.331	9.555	13.763	25.221	-0.045	0.938379611	1	-0.693	0.127609859	0.602942556	0	1	1
chr1	240493148	240493369	11.532	7.65	12.22	17.581	9.384	10.809	-0.001	1	1	0.567	0.247511032	0.820432467	0	1	1
chr1	241356631	241357361	33.479	45.901	34.437	38.603	40.871	34.589	0.047	0.89897799	1	-0.059	0.909984474	1	0	1	1
chr1	241423800	241424252	21.576	13.6	13.553	17.581	16.265	22.338	-0.059	0.869877928	1	-0.287	0.511460726	0.996289055	0	1	1
chr1	242129110	242129392	10.416	5.1	5.332	16.435	6.464	7.927	0.198	0.892543549	1	0.587	0.378638843	0.939219279	0	1	1
chr1	243421442	243421666	11.532	6.8	10.442	10.32	7.298	12.971	0.012	0.94478132	1	0.126	0.919902175	1	0	1	1
chr1	244274268	244274497	9.3	17.85	11.331	12.995	13.971	15.132	-0.161	0.838221042	1	-0.255	0.602451372	1	0	1	1
chr1	244451477	244452417	191.205	165.752	176.63	235.056	187.466	147.722	0.089	0.840378274	1	0.293	0.498441525	0.991101654	0	1	1
chr1	244599896	244600274	19.344	20.4	18.441	17.581	25.649	16.574	-0.128	0.830903632	1	-0.264	0.598307092	1	0	1	1
chr1	244862910	244863728	95.602	84.151	87.093	85.996	89.667	96.56	-0.046	0.912028511	1	-0.103	0.795407386	1	0	1	1
chr1	244864340	244864805	87.419	51.001	75.096	84.849	71.316	71.339	-0.029	0.938315783	1	0.164	0.707318208	1	0	1	1
chr1	244918731	244919109	17.484	17.85	15.775	19.492	19.185	18.015	-0.083	0.898339034	1	-0.092	0.872658155	1	0	1	1
chr1	244969840	244971432	220.592	175.953	213.956	227.03	213.741	163.575	0.071	0.871907386	1	0.222	0.605648819	1	0	1	1
chr1	245091939	245092250	19.716	9.35	8.443	19.492	15.014	17.294	-0.085	0.838003173	1	-0.223	0.684401045	1	0	1	1
chr1	247103907	247104670	82.955	78.201	71.096	98.609	91.335	68.456	0.006	0.992358433	1	0.077	0.85482919	1	0	1	1
chr1	247171483	247172311	51.335	42.501	60.432	72.619	55.051	43.236	-0.069	0.895941218	1	0.424	0.309503729	0.886902702	0	1	1
chr1	247373868	247374129	11.532	17.85	13.331	14.906	14.805	12.971	0.018	0.959410231	1	0.002	1	1	0	1	1
chr1	248828872	248829588	110.482	124.952	76.873	154.793	112.188	104.486	0.117	0.799667254	1	0.092	0.841815868	1	0	1	1
chr1	248873092	248874467	268.58	258.404	189.072	309.586	257.74	216.899	0.15	0.736325764	1	0.069	0.876076249	1	0	1	1
chr10	134860	135462	13.02	30.6	21.107	12.613	14.18	27.383	0.066	0.922852574	1	-0.236	0.611981358	1	0	1	1
chr10	931591	932167	45.383	44.201	46.879	51.98	49.004	39.633	0.005	1	1	0.144	0.714255015	1	0	1	1
chr10	988157	988752	27.156	32.3	33.549	31.723	29.402	28.103	0.032	0.931811442	1	0.18	0.672000659	1	0	1	1
chr10	1110121	1110322	5.58	4.25	3.555	6.115	4.796	6.485	-0.099	0.837497347	1	-0.205	0.74601781	1	0	1	1
chr10	3043880	3044122	2.976	5.1	7.11	3.44	3.545	2.882	0.195	0.796464515	1	0.707	0.337093842	0.910065009	0	1	1
chr10	3172384	3173241	59.891	51.001	63.542	71.09	69.44	45.397	-0.059	0.914901206	1	0.214	0.626278877	1	0	1	1
chr10	3467492	3467790	11.16	17.85	7.998	11.466	13.763	11.53	0.129	0.799603395	1	-0.417	0.414780111	0.959771499	0	1	1
chr10	3482386	3482737	9.672	7.65	9.998	9.173	10.635	5.765	0.023	0.944060676	1	0.145	0.756925236	1	0	1	1
chr10	3785179	3785682	45.755	26.35	43.102	50.833	31.071	36.03	0.142	0.782846432	1	0.492	0.246104824	0.818679415	0	1	1
chr10	4344584	4344873	11.16	6.8	5.999	13.377	8.55	8.647	0.115	0.947567598	1	0.139	0.807333604	1	0	1	1
chr10	4866158	4866359	4.464	4.25	8.887	2.293	3.545	3.603	0.292	0.734381111	1	0.7	0.402866286	0.954446164	0	1	1
chr10	4941546	4941916	15.252	12.75	16.219	11.848	13.137	14.412	0.057	1	1	0.055	0.967454223	1	0	1	1
chr10	4947792	4947992	10.044	5.1	10.22	6.497	8.341	5.765	0.123	0.939868304	1	0.212	0.740298929	1	0	1	1
chr10	4963224	4963664	20.832	21.25	17.33	11.084	18.559	20.177	0.127	0.815505305	1	-0.417	0.333585127	0.90819938	0	1	1
chr10	5071689	5072036	13.392	6.8	12.886	10.32	11.886	8.647	0.006	1	1	0.145	0.791593191	1	0	1	1
chr10	5684489	5685417	31.991	36.551	30.882	31.723	33.573	30.986	0.072	0.879776027	1	-0.051	0.922536664	1	0	1	1
chr10	5889634	5890389	51.335	82.451	61.098	88.671	72.568	63.412	-0.04	0.946121029	1	0.132	0.762702365	1	0	1	1
chr10	6088675	6089120	17.856	22.1	15.33	19.492	22.938	20.897	-0.161	0.766497545	1	-0.35	0.428371585	0.966588218	0	1	1
chr10	6144693	6145171	20.832	12.75	19.551	19.11	13.971	18.015	0.148	0.853688996	1	0.305	0.534800335	1	0	1	1
chr10	6157395	6157696	6.696	11.05	6.443	5.733	10.635	8.647	-0.21	0.786689989	1	-0.68	0.214552183	0.774372958	0	1	1
chr10	6163419	6164259	23.808	38.251	32.882	30.194	33.99	21.618	0.104	0.783551394	1	0.155	0.716523716	1	0	1	1
chr10	6202686	6203547	41.291	47.601	45.102	38.22	48.795	43.236	-0.064	0.895124293	1	-0.147	0.721462413	1	0	1	1
chr10	6239231	6239540	4.092	12.75	7.554	9.937	8.55	6.485	0.013	0.945845402	1	0.171	0.763675221	1	0	1	1
chr10	7410820	7411020	5.58	6.8	3.999	3.058	4.588	9.368	-0.075	0.857905399	1	-0.826	0.149791547	0.65506043	0	1	1
chr10	7687435	7687635	3.72	4.25	5.554	9.555	3.962	5.044	-0.147	0.903925236	1	0.762	0.22616999	0.792572772	0	1	1
chr10	7787850	7788316	29.388	35.701	34.215	36.309	41.288	24.5	-0.055	0.96363018	1	0.07	0.859612141	1	0	1	1
chr10	8053361	8054043	27.9	23.8	24.662	27.901	34.824	12.971	0.07	0.878456526	1	0.084	0.85254358	1	0	1	1
chr10	11823222	11823678	13.392	15.3	14.441	18.728	14.597	16.574	-0.118	0.836961813	1	0.095	0.855187274	1	0	1	1
chr10	12129025	12130038	52.823	36.551	40.88	46.247	41.914	47.559	0.023	0.984861545	1	-0.034	0.932358658	1	0	1	1
chr10	13302066	13302594	34.223	19.55	28.216	34.398	27.526	30.265	-0.061	0.889660633	1	0.118	0.802846274	1	0	1	1
chr10	13347681	13348514	21.204	38.251	42.658	41.278	32.947	25.221	-0.02	1	1	0.512	0.240933164	0.81171876	0	1	1
chr10	14687317	14687551	2.976	5.95	2.444	5.733	3.753	4.324	0.066	1	1	-0.014	1	1	0	1	1
chr10	14837752	14838576	46.499	44.201	50.434	50.451	57.345	40.353	-0.121	0.810905321	1	0.031	0.933525699	1	0	1	1
chr10	14959125	14960114	54.683	39.101	42.213	47.393	57.554	36.75	-0.014	1	1	-0.094	0.855997772	1	0	1	1
chr10	15096929	15097672	34.595	33.15	34.659	45.482	39.412	28.824	-0.027	0.981660413	1	0.208	0.617875807	1	0	1	1
chr10	16817135	16817981	94.114	103.702	88.648	114.279	96.757	83.589	0.128	0.767186422	1	0.165	0.698208335	1	0	1	1
chr10	16891783	16892238	22.692	13.6	11.998	9.937	26.9	12.971	-0.15	0.816137904	1	-0.9	0.093347067	0.513254035	0	1	1
chr10	17512409	17512721	8.184	13.6	5.332	9.173	13.554	8.647	-0.126	0.955976049	1	-0.689	0.263496015	0.840126558	0	1	1
chr10	17616778	17617839	36.083	42.501	36.437	37.838	40.037	39.633	-0.03	0.965266995	1	-0.103	0.804872972	1	0	1	1
chr10	18140364	18140564	5.952	5.95	2.222	3.822	6.047	3.603	0.214	0.7723287	1	-0.802	0.301084308	0.879964084	0	1	1
chr10	18610568	18611039	11.532	11.9	7.554	16.435	15.848	5.765	0.032	0.961799756	1	0.046	0.887258985	1	0	1	1
chr10	18651553	18651764	7.44	2.55	8.443	4.969	6.673	5.044	-0.146	0.8538521	1	0.178	0.801983613	1	0	1	1
chr10	18659043	18659692	30.876	33.15	31.327	39.367	28.985	41.074	-0.109	0.777959052	1	0.033	0.971085017	1	0	1	1
chr10	21372996	21373196	8.928	7.65	8.443	9.173	7.507	11.53	-0.102	0.820373673	1	-0.043	0.908368317	1	0	1	1
chr10	21495782	21496008	14.136	13.6	13.775	13.377	10.843	17.294	0.054	1	1	0.02	1	1	0	1	1
chr10	21525494	21526472	39.803	48.451	40.214	47.011	49.421	41.074	-0.055	0.940672525	1	-0.065	0.890812274	1	0	1	1
chr10	21533630	21534445	51.335	54.401	45.768	52.362	58.388	43.236	0.042	0.925033313	1	-0.066	0.896052843	1	0	1	1
chr10	22620300	22620529	10.044	12.75	13.553	12.231	15.848	8.647	-0.196	0.827502859	1	0.011	0.968971486	1	0	1	1
chr10	22714355	22714750	8.928	21.25	11.331	17.581	15.014	11.53	0.089	0.820996457	1	0.082	0.86540333	1	0	1	1
chr10	24466339	24466588	11.904	11.9	5.999	12.231	14.388	11.53	-0.147	0.834873717	1	-0.566	0.314623644	0.892736813	0	1	1
chr10	26622427	26622647	8.184	5.95	3.11	5.733	5.839	7.206	0.191	0.867972506	1	-0.569	0.389283208	0.945479416	0	1	1
chr10	27154265	27154631	16.368	17.85	13.331	17.199	19.602	12.25	0.049	0.898809802	1	-0.117	0.867372702	1	0	1	1
chr10	27240492	27240909	20.832	14.45	18.663	18.346	21.27	12.971	0.027	0.968214973	1	0.067	0.884716599	1	0	1	1
chr10	27998534	27998734	6.324	3.4	4.888	4.969	2.919	5.765	0.397	0.820492746	1	0.328	0.790662062	1	0	1	1
chr10	28381869	28382131	6.324	5.1	6.221	4.969	9.801	2.882	-0.253	0.874273447	1	-0.297	0.760059389	1	0	1	1
chr10	28532417	28533278	50.963	47.601	51.989	40.896	48.587	41.794	0.12	0.775461015	1	0.035	0.935807443	1	0	1	1
chr10	28677150	28677780	25.296	36.551	25.995	27.519	31.071	27.383	0.049	0.914961552	1	-0.138	0.768127329	1	0	1	1
chr10	29409430	29409986	14.508	20.4	15.552	22.168	17.308	13.691	0.115	0.793669114	1	0.245	0.572239499	1	0	1	1
chr10	29688190	29688390	9.3	5.1	7.998	9.173	6.673	8.647	0.034	1	1	0.201	0.768357097	1	0	1	1
chr10	30359786	30359986	5.58	3.4	6.443	3.058	5.839	4.324	-0.157	0.918440581	1	-0.1	0.938567985	1	0	1	1
chr10	30434447	30434709	10.416	10.2	18.885	11.848	15.64	7.206	-0.223	0.780527844	1	0.362	0.466745581	0.98084318	0	1	1
chr10	30553963	30554204	10.416	4.25	14.219	9.173	8.55	5.765	0.075	1	1	0.666	0.243527748	0.814760135	0	1	1
chr10	31031558	31032194	42.779	34.851	33.993	27.137	46.293	36.03	-0.088	0.856508989	1	-0.437	0.299975526	0.878823246	0	1	1
chr10	31032299	31032662	17.856	22.1	13.775	16.435	24.815	10.088	0.118	0.785448576	1	-0.276	0.669484622	1	0	1	1
chr10	31318849	31319168	13.02	6.8	8.887	8.026	8.758	11.53	0.081	1	1	-0.214	0.665540456	1	0	1	1
chr10	31603257	31603889	37.571	28.05	30.66	32.105	33.781	25.221	0.15	0.745531303	1	0.068	0.865664931	1	0	1	1
chr10	32055940	32056140	6.324	6.8	8.665	3.44	6.464	7.927	-0.11	0.934236198	1	-0.166	0.797544345	1	0	1	1
chr10	32056327	32056637	11.532	16.15	14.886	8.409	13.554	14.412	-0.043	1	1	-0.228	0.620842931	1	0	1	1
chr10	32958022	32958615	42.779	48.451	40.436	42.043	39.62	44.677	0.115	0.776242471	1	-0.025	0.950008095	1	0	1	1
chr10	32980441	32981004	53.195	46.751	47.101	47.011	50.047	45.397	0.067	0.888443848	1	-0.025	0.957807523	1	0	1	1
chr10	33005666	33005920	14.88	18.7	9.554	12.231	13.137	20.177	0.042	1	1	-0.571	0.186318319	0.725604319	0	1	1
chr10	33273183	33273694	27.9	24.65	24.662	22.168	27.734	27.383	-0.06	0.902405809	1	-0.232	0.564058419	1	0	1	1
chr10	34814678	34814947	4.092	11.05	6.665	4.586	7.507	7.927	-0.137	0.940763056	1	-0.424	0.495770667	0.990056915	0	1	1
chr10	35006007	35006296	14.508	7.65	4.888	5.733	10.843	12.971	-0.014	0.954449243	1	-1.148	0.030186207	0.275236857	0	1	1
chr10	35300100	35300375	6.696	12.75	6.221	4.969	10.426	5.765	0.127	0.749312801	1	-0.588	0.366089314	0.930922618	0	1	1
chr10	36725537	36725865	10.044	18.7	9.998	6.497	15.223	11.53	0.017	0.96177045	1	-0.702	0.178580036	0.711864699	0	1	1
chr10	39954013	39954296	9.3	4.25	8.221	5.351	3.753	13.691	-0.143	0.735008875	1	-0.199	0.71676316	1	0	1	1
chr10	40751703	40751991	7.44	7.65	8.443	5.733	2.502	14.412	0.003	0.948121314	1	-0.068	0.840982662	1	0	1	1
chr10	40761701	40761973	13.764	5.1	5.11	4.969	5.213	15.132	0.081	1	1	-0.896	0.150388127	0.656876016	0	1	1
chr10	41449488	41449783	12.276	10.2	14.219	6.497	4.796	21.618	-0.102	0.815798204	1	-0.209	0.667716724	1	0	1	1
chr10	43105400	43105797	15.624	13.6	17.108	20.639	13.346	17.294	-0.017	0.958835466	1	0.328	0.48515353	0.98677072	0	1	1
chr10	43408746	43409463	84.071	86.701	79.095	99.755	97.591	63.412	0.074	0.863541776	1	0.14	0.748326807	1	0	1	1
chr10	43455312	43456035	94.486	66.301	73.762	97.08	70.274	77.104	0.137	0.762399709	1	0.214	0.611548625	1	0	1	1
chr10	45008625	45008952	6.696	17.85	11.775	11.466	12.303	7.927	0.142	0.745261305	1	0.151	0.773243902	1	0	1	1
chr10	45727468	45727668	7.812	6.8	9.554	14.524	9.175	7.206	-0.182	0.816110285	1	0.498	0.333204121	0.90819938	0	1	1
chr10	45741572	45741861	2.976	7.65	8.443	4.586	1.668	7.206	0.377	0.769429884	1	0.808	0.386808726	0.943323112	0	1	1
chr10	45972260	45972685	24.18	9.35	19.551	22.168	21.061	12.25	0.027	1	1	0.28	0.586129241	1	0	1	1
chr10	46106402	46107069	16.368	31.45	28.216	29.43	25.44	26.662	-0.168	0.780700275	1	0.148	0.739015764	1	0	1	1
chr10	46283014	46283220	14.508	19.55	13.108	10.32	14.805	18.735	0.02	1	1	-0.473	0.268451421	0.847257648	0	1	1
chr10	46284452	46285013	35.711	34.851	30.882	38.22	37.744	25.941	0.126	0.764149532	1	0.09	0.823593833	1	0	1	1
chr10	46987320	46987552	6.324	11.05	11.998	9.937	6.673	8.647	0.15	0.810089635	1	0.572	0.278339919	0.856361433	0	1	1
chr10	47384118	47384777	45.755	25.5	34.215	40.131	35.45	30.265	0.135	0.790179952	1	0.166	0.700273792	1	0	1	1
chr10	47986538	47986972	13.392	11.05	16.219	12.995	12.303	12.971	-0.017	1	1	0.227	0.645411509	1	0	1	1
chr10	48306297	48307195	56.543	72.251	57.544	71.472	77.989	59.809	-0.113	0.814853884	1	-0.105	0.825001784	1	0	1	1
chr10	49397836	49398151	5.952	11.05	5.999	8.026	10.218	6.485	-0.103	1	1	-0.324	0.61641233	1	0	1	1
chr10	49538695	49539846	68.819	60.351	53.1	69.561	76.113	60.53	-0.084	0.859484189	1	-0.166	0.717902101	1	0	1	1
chr10	49679412	49679779	10.416	12.75	5.554	12.995	14.597	10.088	-0.147	0.839258148	1	-0.485	0.451975979	0.975085696	0	1	1
chr10	49941404	49942348	41.291	39.951	31.327	33.252	37.952	43.956	0	1	1	-0.335	0.384519197	0.943006839	0	1	1
chr10	50067547	50068055	28.644	31.45	25.995	26.754	27.109	30.986	0.053	0.930721225	1	-0.128	0.749777885	1	0	1	1
chr10	50418012	50418603	42.779	37.401	33.104	50.069	47.961	30.265	0.02	0.970185779	1	0.061	0.882280252	1	0	1	1
chr10	50561412	50561693	14.508	10.2	17.108	16.817	4.379	21.618	0.096	1	1	0.524	0.444860374	0.971978211	0	1	1
chr10	50586232	50586432	4.836	4.25	3.999	7.262	4.171	5.765	-0.044	1	1	0.204	0.812472287	1	0	1	1
chr10	51074255	51074516	5.58	10.2	5.777	7.644	8.341	5.044	0.094	0.818050206	1	-0.083	1	1	0	1	1
chr10	51074602	51074805	6.324	5.1	3.555	4.586	5.839	5.044	0.074	0.921370707	1	-0.464	0.487926095	0.987417531	0	1	1
chr10	55740787	55741028	5.952	1.7	8.887	2.293	2.502	7.206	-0.074	0.846124535	1	0.389	0.754001082	1	0	1	1
chr10	55790309	55790656	16.368	22.95	11.109	17.199	20.644	15.132	0.081	0.849725798	1	-0.382	0.475405842	0.984932126	0	1	1
chr10	58268668	58269513	117.55	83.301	81.539	119.63	88.207	95.118	0.14	0.755979996	1	0.133	0.757620184	1	0	1	1
chr10	59709420	59710204	41.291	39.951	34.882	36.309	47.753	31.706	0.012	0.968776655	1	-0.18	0.702934194	1	0	1	1
chr10	60525805	60526394	18.228	15.3	13.331	29.43	21.478	15.853	-0.165	0.768740088	1	0.154	0.749459155	1	0	1	1
chr10	60572849	60573148	11.532	6.8	10.664	12.613	10.426	8.647	-0.021	1	1	0.251	0.637926351	1	0	1	1
chr10	60654866	60655350	20.832	16.15	9.554	25.226	17.516	17.294	0.103	0.885728832	1	-0.028	1	1	0	1	1
chr10	60955958	60956471	29.016	33.15	19.107	37.838	23.355	37.471	0.055	0.94081133	1	-0.079	0.864073937	1	0	1	1
chr10	61662796	61663253	17.484	24.65	17.996	15.288	21.895	25.221	-0.178	0.743512055	1	-0.48	0.242871915	0.813737402	0	1	1
chr10	61992740	61993222	12.648	13.6	21.995	11.848	7.507	18.015	0.142	0.915830492	1	0.535	0.344673604	0.914739967	0	1	1
chr10	62049115	62049451	13.392	23.8	15.108	16.053	21.061	19.456	-0.181	0.788050403	1	-0.388	0.387209221	0.943616306	0	1	1
chr10	62051045	62051385	16.368	17	15.108	14.142	20.436	8.647	0.122	0.805491282	1	-0.063	0.974193558	1	0	1	1
chr10	62268447	62268992	27.9	24.65	25.106	31.723	25.649	30.986	-0.082	0.831737751	1	0.014	1	1	0	1	1
chr10	62804339	62805186	86.303	71.401	77.317	91.729	75.696	77.104	0.051	0.915375646	1	0.145	0.72562594	1	0	1	1
chr10	63236468	63236683	12.648	5.95	7.332	7.644	8.133	13.691	-0.077	0.800895206	1	-0.473	0.337479992	0.910588208	0	1	1
chr10	63268849	63269465	55.799	37.401	43.991	57.331	53.592	40.353	-0.008	1	1	0.093	0.825130269	1	0	1	1
chr10	63707241	63707640	31.247	24.65	27.994	21.021	36.909	16.574	0.033	0.941963136	1	-0.162	0.790507552	1	0	1	1
chr10	63866547	63866749	5.952	8.5	8.665	6.497	8.341	6.485	-0.126	1	1	0.009	1	1	0	1	1
chr10	63887163	63887446	3.72	9.35	4.666	9.555	6.881	7.927	-0.272	0.758797679	1	-0.073	0.955483874	1	0	1	1
chr10	65950180	65950380	2.232	3.4	3.777	5.351	2.502	2.882	0.017	1	1	0.762	0.290616515	0.869960238	0	1	1
chr10	67764001	67764686	75.887	82.451	52.656	65.739	82.16	69.177	0.058	0.892524522	1	-0.362	0.395064682	0.950188707	0	1	1
chr10	67779972	67780172	8.184	5.95	3.999	7.644	5.422	7.206	0.251	0.801497761	1	-0.109	0.886775474	1	0	1	1
chr10	67837917	67838359	17.112	22.1	14.441	28.665	18.35	20.897	-0.01	1	1	0.128	0.814342598	1	0	1	1
chr10	67855573	67855808	5.58	6.8	12.664	8.791	6.047	5.765	0.027	1	1	0.865	0.105677227	0.548674585	0	1	1
chr10	68074598	68075399	54.683	58.651	53.322	50.069	53.8	54.045	0.069	0.875416942	1	-0.06	0.885833682	1	0	1	1
chr10	68097147	68097514	15.252	20.4	13.553	12.613	19.393	19.456	-0.152	0.800045045	1	-0.565	0.195931409	0.743368821	0	1	1
chr10	68153470	68154072	59.519	79.051	55.322	73.765	79.241	65.574	-0.077	0.877004126	1	-0.174	0.696149608	1	0	1	1
chr10	68231101	68231825	37.571	42.501	36.659	43.571	38.786	34.589	0.112	0.793511511	1	0.118	0.772473172	1	0	1	1
chr10	68527179	68527954	52.079	61.201	54.878	55.802	62.35	46.839	0.036	0.932076025	1	0.008	0.983270831	1	0	1	1
chr10	68554960	68555448	37.943	17.85	37.548	27.901	22.73	28.103	0.191	0.739437997	1	0.386	0.414529024	0.959428852	0	1	1
chr10	68600225	68600608	10.416	11.9	17.108	17.199	8.967	13.691	0.032	1	1	0.669	0.157571734	0.671487005	0	1	1
chr10	68720906	68721654	61.751	47.601	54.211	71.472	59.222	61.251	-0.129	0.757257601	1	0.059	0.885332588	1	0	1	1
chr10	68827110	68827680	27.9	33.15	26.217	31.341	29.819	30.986	-0.003	1	1	-0.081	0.850923277	1	0	1	1
chr10	68900804	68901781	93.742	70.551	90.648	100.902	85.079	64.853	0.131	0.767494824	1	0.345	0.422548785	0.965187898	0	1	1
chr10	68955713	68956679	41.291	45.051	46.435	55.037	43.999	46.839	-0.074	0.874706488	1	0.16	0.677682395	1	0	1	1
chr10	68988518	68989294	50.219	38.251	52.878	52.362	51.298	45.397	-0.121	0.759138319	1	0.116	0.779084435	1	0	1	1
chr10	69318249	69319144	46.499	59.501	48.434	43.189	51.506	46.118	0.103	0.788663908	1	-0.095	0.823693188	1	0	1	1
chr10	69439838	69440121	4.092	10.2	12.886	10.32	3.753	11.53	-0.05	0.93811308	1	0.765	0.27233701	0.851840931	0	1	1
chr10	70052660	70052919	13.392	14.45	11.331	11.848	10.218	18.735	0.021	1	1	-0.237	0.563727267	1	0	1	1
chr10	70145983	70146388	23.436	25.5	19.996	19.11	21.478	25.221	0.077	0.887821102	1	-0.237	0.542919482	1	0	1	1
chr10	70170376	70170960	53.195	38.251	49.323	47.011	49.421	48.28	-0.081	0.844102712	1	-0.021	0.969351501	1	0	1	1
chr10	70364416	70364823	22.692	10.2	21.995	11.466	8.55	25.221	0.093	0.970520189	1	0.084	0.978240368	1	0	1	1
chr10	70382472	70382941	32.735	43.351	41.547	39.749	41.08	33.868	-0.005	1	1	0.106	0.792561862	1	0	1	1
chr10	70887968	70888717	24.18	28.9	26.883	39.367	23.981	24.5	0.12	0.803245355	1	0.443	0.291810415	0.870723723	0	1	1
chr10	71773446	71773769	15.996	15.3	13.997	12.613	14.805	20.897	-0.14	0.735771967	1	-0.373	0.349340797	0.91856873	0	1	1
chr10	72048552	72048864	16.74	12.75	14.441	6.115	10.009	17.294	0.198	0.775090656	1	-0.307	0.503817621	0.992554199	0	1	1
chr10	72244183	72244411	8.556	14.45	15.33	14.906	12.303	10.088	-0.052	1	1	0.406	0.398469235	0.952573597	0	1	1
chr10	72273471	72274142	78.863	89.251	93.758	92.494	86.539	76.383	0.039	0.921017136	1	0.19	0.646607115	1	0	1	1
chr10	72297183	72298325	94.114	106.252	125.752	110.457	85.288	103.766	0.086	0.833856666	1	0.327	0.413953163	0.959229966	0	1	1
chr10	72320686	72321243	53.939	47.601	62.431	56.184	49.63	45.397	0.096	0.822925777	1	0.317	0.426939797	0.966390209	0	1	1
chr10	72676429	72677004	21.204	24.65	22.44	17.199	26.9	22.338	-0.13	0.81832362	1	-0.319	0.466851756	0.980890684	0	1	1
chr10	73096455	73097240	60.635	51.851	74.207	50.833	64.227	51.162	-0.04	0.93476223	1	0.112	0.791393914	1	0	1	1
chr10	73167885	73168636	45.011	35.701	51.101	41.278	42.957	39.633	-0.026	0.967294925	1	0.16	0.691573484	1	0	1	1
chr10	73246753	73247487	69.191	45.901	63.542	57.331	54.009	62.692	0	1	1	0.058	0.904105999	1	0	1	1
chr10	73252328	73253043	43.523	41.651	43.991	33.634	43.791	48.28	-0.104	0.797273788	1	-0.235	0.53318935	1	0	1	1
chr10	73358554	73358963	30.504	18.7	27.772	26.754	22.73	24.5	0.101	0.871343078	1	0.215	0.644596358	1	0	1	1
chr10	73495459	73496157	61.007	77.351	69.763	70.708	59.222	67.736	0.121	0.768715575	1	0.151	0.712005259	1	0	1	1
chr10	73730151	73730845	39.803	45.901	39.325	38.22	41.08	44.677	-0.004	1	1	-0.139	0.725973467	1	0	1	1
chr10	73743934	73744735	58.031	32.3	44.657	48.158	53.383	43.956	-0.093	0.83048368	1	-0.078	0.876608726	1	0	1	1
chr10	73781885	73782173	15.624	17.85	16.885	12.995	14.18	23.78	-0.135	0.756044985	1	-0.272	0.481011267	0.985593588	0	1	1
chr10	73785164	73785841	55.427	39.951	51.101	47.011	47.127	47.559	0.026	0.985748778	1	0.053	0.907249501	1	0	1	1
chr10	73811281	73812126	73.655	65.451	65.32	75.294	71.734	60.53	0.07	0.877429013	1	0.081	0.843104327	1	0	1	1
chr10	73849158	73849358	9.3	4.25	7.332	6.115	6.256	7.206	0.128	1	1	0.033	1	1	0	1	1
chr10	73965921	73966551	31.991	20.4	31.993	20.639	33.99	24.5	-0.152	0.755171229	1	-0.162	0.74476279	1	0	1	1
chr10	74150505	74151709	84.815	79.051	90.426	96.316	99.676	77.104	-0.114	0.801217433	1	0.072	0.858854642	1	0	1	1
chr10	74176329	74177011	54.311	82.451	60.21	76.823	80.283	62.692	-0.082	0.878412633	1	-0.07	0.886373523	1	0	1	1
chr10	74266177	74266390	7.812	9.35	13.331	9.173	6.673	11.53	-0.015	0.939274817	1	0.419	0.473250143	0.984363735	0	1	1
chr10	75111197	75111909	61.007	55.251	58.21	74.148	65.895	51.883	-0.024	0.967892058	1	0.157	0.706839931	1	0	1	1
chr10	75209896	75211063	113.458	108.802	107.755	120.777	114.482	92.957	0.096	0.823121935	1	0.135	0.745151589	1	0	1	1
chr10	75234084	75234875	59.891	61.201	61.543	66.504	61.724	58.368	0.009	0.988989757	1	0.089	0.829555588	1	0	1	1
chr10	75294951	75295399	17.484	31.45	13.331	24.461	21.27	21.618	0.154	0.756277325	1	-0.198	0.718126875	1	0	1	1
chr10	77531423	77531974	21.576	24.65	18.885	17.199	27.734	22.338	-0.144	0.794372972	1	-0.486	0.257357238	0.832774836	0	1	1
chr10	77593098	77593301	7.812	14.45	5.777	6.88	10.009	11.53	-0.004	1	1	-0.756	0.147213732	0.649856762	0	1	1
chr10	77846681	77846998	13.764	7.65	8.887	14.524	9.384	10.088	0.208	0.804356345	1	0.254	0.646425945	1	0	1	1
chr10	79068468	79069308	40.175	50.151	61.765	53.509	53.592	38.912	-0.059	0.929928434	1	0.304	0.458408627	0.977106432	0	1	1
chr10	79310843	79311242	23.064	34.851	29.549	40.131	27.734	27.383	0.043	0.910969538	1	0.331	0.440879562	0.970788699	0	1	1
chr10	79445364	79446250	82.583	101.151	95.091	109.693	102.179	91.515	-0.083	0.856846539	1	0.077	0.854652737	1	0	1	1
chr10	79826081	79827108	98.206	136.002	102.201	120.012	134.709	104.486	-0.04	0.942566106	1	-0.111	0.804121058	1	0	1	1
chr10	79981496	79982306	34.595	37.401	29.994	35.927	39.412	28.103	0.068	0.874867815	1	-0.059	0.931126152	1	0	1	1
chr10	80207228	80207789	50.219	43.351	36.437	43.954	55.885	42.515	-0.079	0.865865535	1	-0.307	0.472747125	0.984097555	0	1	1
chr10	81874601	81875054	16.74	11.05	9.998	17.581	18.767	10.809	-0.104	0.89584771	1	-0.167	0.844246424	1	0	1	1
chr10	82349478	82349950	9.672	13.6	9.109	15.288	7.716	14.412	0.122	0.90446208	1	0.206	0.756386964	1	0	1	1
chr10	83764090	83765111	100.438	170.002	94.203	171.992	153.268	130.428	-0.077	0.881588038	1	-0.096	0.842858319	1	0	1	1
chr10	84139212	84139959	79.979	96.901	77.317	84.085	94.255	100.163	-0.14	0.737208552	1	-0.268	0.504980667	0.993252651	0	1	1
chr10	84540605	84540990	16.74	19.55	16.663	9.173	16.474	23.059	-0.103	0.808129317	1	-0.55	0.196073447	0.743503914	0	1	1
chr10	86377185	86377571	13.392	20.4	12.22	22.932	17.308	19.456	-0.147	0.839937194	1	-0.074	0.905922909	1	0	1	1
chr10	86411401	86411663	8.556	4.25	10.442	9.937	1.251	10.088	0.48	0.754810624	1	1.086	0.208503512	0.762236455	0	1	1
chr10	86649234	86649444	4.464	7.65	3.777	8.026	3.545	10.088	-0.093	0.870223233	1	-0.103	0.90055903	1	0	1	1
chr10	86711077	86711888	60.263	41.651	45.99	62.299	61.099	32.427	0.113	0.818358452	1	0.186	0.676373463	1	0	1	1
chr10	87094524	87095827	103.414	98.601	105.089	105.106	107.392	83.589	0.076	0.858665135	1	0.133	0.755794277	1	0	1	1
chr10	87342208	87343304	158.097	146.202	153.746	182.312	163.694	141.957	-0.007	0.991563204	1	0.134	0.747650395	1	0	1	1
chr10	87659597	87659888	17.112	18.7	15.997	15.67	22.521	15.853	-0.141	0.842302159	1	-0.309	0.529071277	1	0	1	1
chr10	87863202	87863774	55.799	51.851	56.877	61.917	59.222	41.074	0.09	0.834919187	1	0.228	0.589814281	1	0	1	1
chr10	88835675	88835947	14.136	11.9	10.887	14.906	9.801	15.132	0.147	0.862123577	1	0.098	0.929491072	1	0	1	1
chr10	88932660	88932955	12.276	7.65	13.108	8.791	10.009	13.691	-0.147	0.75455048	1	-0.049	0.926371017	1	0	1	1
chr10	89327959	89328407	23.808	23.8	19.996	17.964	19.81	28.103	0.027	1	1	-0.295	0.447207701	0.973136756	0	1	1
chr10	89342648	89342892	14.88	5.95	14.664	5.351	11.26	10.809	-0.015	1	1	-0.111	0.841836378	1	0	1	1
chr10	89414350	89415351	56.915	39.101	45.102	47.393	44.208	44.677	0.128	0.770866753	1	0.057	0.902441945	1	0	1	1
chr10	90179704	90180098	13.392	24.65	17.552	22.932	20.644	16.574	-0.037	1	1	0.093	0.849108493	1	0	1	1
chr10	91162591	91163823	45.011	56.951	56.433	57.713	63.392	44.677	-0.106	0.834532276	1	0.065	0.868879098	1	0	1	1
chr10	91409455	91410748	72.911	88.401	93.536	94.405	84.245	66.295	0.088	0.830060142	1	0.313	0.453793366	0.975711382	0	1	1
chr10	91597485	91597889	13.764	24.65	22.884	26.754	21.27	14.412	0.027	0.90947163	1	0.437	0.337051437	0.910061677	0	1	1
chr10	91617100	91617516	11.904	18.7	7.554	12.231	18.559	11.53	-0.057	1	1	-0.669	0.217688461	0.779417585	0	1	1
chr10	91891588	91891974	15.996	9.35	11.331	15.288	9.592	15.132	0.154	0.911082591	1	0.156	0.80253058	1	0	1	1
chr10	91923422	91924151	48.731	52.701	44.435	67.65	57.554	40.353	0.034	0.938777759	1	0.176	0.676866525	1	0	1	1
chr10	92573518	92574271	39.803	46.751	58.21	42.043	47.127	42.515	-0.064	0.909091421	1	0.161	0.697340705	1	0	1	1
chr10	92644249	92644466	8.556	7.65	8.665	7.644	7.09	12.25	-0.146	0.762547906	1	-0.145	0.77147477	1	0	1	1
chr10	92848353	92848986	44.267	21.25	40.214	30.959	33.99	39.633	-0.123	0.759142137	1	-0.036	0.937950749	1	0	1	1
chr10	93702366	93702997	57.287	39.101	60.876	63.446	52.549	49	-0.063	0.882915103	1	0.288	0.483894363	0.98675182	0	1	1
chr10	93893620	93894278	30.876	25.5	30.66	22.55	29.819	33.147	-0.138	0.740222636	1	-0.226	0.582596678	1	0	1	1
chr10	93993616	93994290	30.132	39.101	32.882	38.603	35.867	31.706	0.011	0.961809824	1	0.069	0.875690387	1	0	1	1
chr10	94402209	94403082	64.727	74.801	68.652	90.965	77.155	58.368	0.03	0.946048281	1	0.225	0.597308243	1	0	1	1
chr10	95290609	95291232	39.059	26.35	26.661	41.66	29.402	30.986	0.14	0.786648949	1	0.173	0.695492945	1	0	1	1
chr10	95561156	95561709	76.631	81.601	56.877	95.169	84.454	60.53	0.116	0.792877032	1	0.056	0.896880303	1	0	1	1
chr10	95693621	95694360	143.218	129.202	129.306	172.374	143.05	110.972	0.098	0.823224019	1	0.243	0.57402506	1	0	1	1
chr10	96043259	96044120	63.983	58.651	49.99	81.41	69.648	54.045	-0.018	0.980539633	1	0.075	0.863340564	1	0	1	1
chr10	96513594	96514237	46.499	51.851	48.434	61.917	44.416	44.677	0.138	0.742584446	1	0.305	0.44137037	0.970788699	0	1	1
chr10	96586442	96586785	19.344	19.55	21.551	25.99	21.687	17.294	-0.027	1	1	0.258	0.541185856	1	0	1	1
chr10	96586873	96587560	40.547	44.201	44.88	51.98	53.175	34.589	-0.074	0.898888157	1	0.12	0.765126214	1	0	1	1
chr10	96831784	96833098	97.09	110.502	105.756	118.866	102.179	92.957	0.084	0.838812541	1	0.2	0.625723335	1	0	1	1
chr10	97196254	97196560	11.16	6.8	8.887	6.115	8.55	10.809	-0.012	0.944769896	1	-0.307	0.531487433	1	0	1	1
chr10	97292149	97292954	91.139	82.451	98.646	97.462	91.127	82.148	0.002	1	1	0.176	0.664696001	1	0	1	1
chr10	97318876	97319607	55.055	28.05	43.547	37.456	46.085	38.191	-0.002	1	1	-0.063	0.893342611	1	0	1	1
chr10	97334449	97335203	55.055	48.451	61.543	50.833	52.34	56.927	-0.069	0.859126978	1	0.047	0.918572964	1	0	1	1
chr10	97425872	97426724	65.843	64.601	58.21	50.451	59.847	69.898	0.014	0.989479029	1	-0.248	0.522495566	1	0	1	1
chr10	97445704	97446559	66.587	68.001	63.765	67.65	70.482	51.162	0.134	0.749425675	1	0.1	0.807041936	1	0	1	1
chr10	97498101	97499243	115.69	124.952	126.418	122.688	132.415	118.177	-0.062	0.888301891	1	-0.01	0.984794879	1	0	1	1
chr10	97633088	97633908	49.847	65.451	50.212	52.362	62.35	56.206	-0.054	0.922105023	1	-0.213	0.613226147	1	0	1	1
chr10	97640267	97641195	87.791	93.501	87.537	99.373	100.51	64.853	0.121	0.780127766	1	0.166	0.704037381	1	0	1	1
chr10	97687051	97687734	108.25	126.652	105.978	129.567	118.861	111.692	0.023	0.955299527	1	0.028	0.943392374	1	0	1	1
chr10	97736908	97737549	35.339	31.45	26.661	32.87	32.53	31.706	0.062	0.919378864	1	-0.117	0.797323084	1	0	1	1
chr10	97840129	97840524	18.6	28.05	18.441	20.639	20.644	20.897	0.135	0.747362196	1	-0.091	0.862317488	1	0	1	1
chr10	98446454	98447082	32.735	25.5	20.662	24.843	26.066	28.824	0.111	0.838583556	1	-0.268	0.52897991	1	0	1	1
chr10	98460841	98461180	14.88	27.2	7.554	19.492	18.35	28.103	-0.152	0.787204422	1	-0.782	0.140984648	0.633892246	0	1	1
chr10	99659086	99659800	68.447	79.051	69.763	90.582	83.411	62.692	0.002	0.991571786	1	0.124	0.768021624	1	0	1	1
chr10	99731820	99732908	66.587	89.251	84.649	81.027	93.212	70.618	-0.086	0.859821903	1	0.009	0.983454475	1	0	1	1
chr10	99834536	99834736	10.416	15.3	7.11	12.995	8.133	19.456	-0.044	0.920284082	1	-0.389	0.429758761	0.967043731	0	1	1
chr10	100267615	100267879	13.764	7.65	9.998	14.142	11.886	10.809	-0.033	0.95308002	1	0.061	0.931566832	1	0	1	1
chr10	100286178	100287033	49.475	40.801	47.324	58.86	51.298	38.191	0.007	1	1	0.23	0.573094091	1	0	1	1
chr10	100346452	100346710	16.368	12.75	19.996	17.581	14.388	13.691	0.073	0.916718196	1	0.418	0.341419332	0.913469973	0	1	1
chr10	100482599	100482815	11.532	6.8	9.998	8.026	5.63	12.25	0.219	0.888794879	1	0.145	0.913842565	1	0	1	1
chr10	100529840	100530106	8.928	5.95	9.331	10.702	6.256	9.368	0.06	1	1	0.423	0.465114128	0.980129544	0	1	1
chr10	100535649	100536267	43.151	21.25	35.548	25.226	39.412	27.383	-0.04	0.932217287	1	-0.148	0.772355995	1	0	1	1
chr10	100562006	100562377	14.508	16.15	15.552	19.875	10.635	17.294	0.192	0.750911955	1	0.402	0.41367274	0.959229966	0	1	1
chr10	100969117	100969321	9.3	5.1	9.331	6.497	3.545	11.53	0.164	1	1	0.252	0.868778766	1	0	1	1
chr10	100999203	100999418	14.136	21.25	17.996	16.053	16.682	23.059	-0.173	0.733908469	1	-0.182	0.649860448	1	0	1	1
chr10	101042650	101043277	54.311	42.501	49.545	60.771	62.558	40.353	-0.096	0.843214579	1	0.081	0.842494689	1	0	1	1
chr10	101588090	101588477	22.32	13.6	22.44	16.053	16.891	22.338	-0.055	0.872186484	1	0.013	1	1	0	1	1
chr10	101729940	101730331	20.46	9.35	17.552	13.759	16.474	12.25	0.085	0.928703847	1	0.102	0.843013652	1	0	1	1
chr10	101818130	101819070	95.602	86.701	111.755	89.436	96.757	86.471	-0.008	0.992914482	1	0.134	0.74934013	1	0	1	1
chr10	101830518	101831097	23.808	20.4	29.105	17.199	19.81	29.544	-0.111	0.787492981	1	-0.041	0.882970975	1	0	1	1
chr10	101840773	101841015	15.624	8.5	18.885	15.288	10.635	12.25	0.162	0.859991164	1	0.605	0.205374983	0.758197008	0	1	1
chr10	101939305	101939564	9.672	15.3	13.775	6.88	12.929	15.132	-0.199	0.756498357	1	-0.39	0.402735681	0.954446164	0	1	1
chr10	102055670	102056412	47.615	61.201	67.319	52.362	53.175	45.397	0.126	0.766699895	1	0.276	0.500800543	0.992123689	0	1	1
chr10	102226040	102226440	24.924	30.6	22.884	28.665	25.649	30.986	-0.028	0.95256434	1	-0.126	0.766453005	1	0	1	1
chr10	102241598	102241818	17.112	16.15	18.218	16.435	15.848	19.456	-0.053	0.925648848	1	0.004	1	1	0	1	1
chr10	102245099	102245847	117.55	73.101	124.419	107.399	97.174	90.795	0.028	0.960663853	1	0.302	0.485012445	0.98677072	0	1	1
chr10	102393938	102394789	89.279	89.251	96.202	86.378	94.672	84.31	-0.007	0.992663024	1	0.027	0.952568786	1	0	1	1
chr10	102420706	102421295	56.915	53.551	58.432	47.011	55.051	54.765	0.011	0.987686074	1	-0.056	0.88986609	1	0	1	1
chr10	102432501	102432885	31.619	28.05	32.438	31.723	28.36	30.265	0.039	0.954300514	1	0.136	0.742422948	1	0	1	1
chr10	102449764	102449979	7.068	5.95	9.554	7.262	7.298	6.485	-0.077	0.929327123	1	0.28	0.666954155	1	0	1	1
chr10	102461223	102461499	7.068	22.1	15.33	16.053	10.843	15.132	0.109	0.848859673	1	0.307	0.612664108	1	0	1	1
chr10	102503667	102504073	40.175	46.751	36.659	53.509	51.298	33.147	0.016	0.957796787	1	0.07	0.859114143	1	0	1	1
chr10	102642095	102642741	41.663	42.501	45.324	53.891	43.582	35.309	0.08	0.855324502	1	0.315	0.425798741	0.966303438	0	1	1
chr10	102743576	102744094	56.543	55.251	62.654	72.619	60.682	47.559	0.038	0.931267694	1	0.31	0.455421734	0.976218373	0	1	1
chr10	102917538	102917749	16.368	17	18.218	11.848	18.142	18.015	-0.12	0.861011945	1	-0.248	0.582323423	1	0	1	1
chr10	103350776	103351271	20.088	22.95	17.552	21.403	20.644	23.78	-0.043	0.94056893	1	-0.182	0.682843838	1	0	1	1
chr10	103367759	103368859	73.655	68.001	75.984	73.383	80.7	64.133	-0.037	0.946447881	1	0.038	0.930294835	1	0	1	1
chr10	103451130	103451413	13.02	7.65	14.886	12.231	10.843	8.647	0.111	0.896773486	1	0.45	0.359189446	0.926129144	0	1	1
chr10	103452278	103452498	8.184	16.15	9.776	13.377	10.635	15.132	-0.113	0.911517639	1	-0.124	0.797731353	1	0	1	1
chr10	103696455	103696796	20.832	22.95	18.885	22.168	16.265	25.221	0.118	0.846216331	1	0.028	1	1	0	1	1
chr10	103908270	103908671	34.595	37.401	37.326	46.247	34.199	38.912	-0.018	0.98106082	1	0.197	0.624264341	1	0	1	1
chr10	103917738	103918716	88.907	95.201	80.206	106.253	102.596	85.751	-0.038	0.938954968	1	-0.021	0.970607399	1	0	1	1
chr10	104121546	104122288	97.462	106.252	83.316	108.546	107.6	85.03	0.074	0.861794085	1	-0.013	0.985847471	1	0	1	1
chr10	104232019	104232605	57.287	52.701	39.992	73.765	57.762	46.839	0.068	0.890559795	1	0.107	0.804737165	1	0	1	1
chr10	104254604	104255043	13.02	18.7	10.887	26.754	13.763	15.132	0.114	0.863547908	1	0.367	0.47935332	0.985501712	0	1	1
chr10	104424837	104425037	6.696	8.5	5.11	8.791	6.047	10.088	-0.036	0.938003609	1	-0.165	0.803682751	1	0	1	1
chr10	104580925	104581133	10.416	8.5	9.331	10.32	7.716	9.368	0.209	0.762816035	1	0.231	0.686825473	1	0	1	1
chr10	105974899	105975099	10.044	8.5	7.11	11.084	7.09	9.368	0.24	0.768600896	1	0.166	0.774550293	1	0	1	1
chr10	106558328	106558719	23.808	36.551	17.996	30.959	23.981	38.912	-0.053	0.920300003	1	-0.344	0.441608738	0.970788699	0	1	1
chr10	106942284	106942603	14.136	15.3	11.331	11.466	18.35	14.412	-0.19	0.739552085	1	-0.55	0.249242749	0.822145454	0	1	1
chr10	107164606	107164806	5.58	3.4	3.777	6.497	5.422	4.324	-0.085	1	1	0	1	1	0	1	1
chr10	109884205	109884703	29.016	36.551	25.106	22.168	32.739	28.824	0.067	0.856844604	1	-0.386	0.36639548	0.930922618	0	1	1
chr10	110225576	110226509	62.123	130.052	83.983	90.965	95.506	82.868	0.092	0.829752721	1	-0.031	0.951856569	1	0	1	1
chr10	110353452	110353849	12.276	27.2	8.443	8.791	19.602	14.412	0.132	0.739695586	1	-1.007	0.054996897	0.384194573	0	1	1
chr10	110361997	110362197	4.464	10.2	4.888	8.791	1.668	11.53	0.261	0.843589928	1	0.21	0.918471038	1	0	1	1
chr10	110408290	110408518	12.276	19.55	6.665	14.906	11.469	16.574	0.182	0.752072034	1	-0.373	0.471528305	0.983864652	0	1	1
chr10	110497402	110498392	64.355	101.151	87.315	97.462	91.544	74.942	-0.024	0.97762158	1	0.145	0.733834957	1	0	1	1
chr10	110501314	110501514	17.856	13.6	16.219	32.105	11.052	18.735	0.159	0.857989743	1	0.738	0.140750897	0.633435708	0	1	1
chr10	110643763	110644640	39.803	39.101	41.103	32.487	36.284	46.118	-0.046	0.895626464	1	-0.142	0.689317104	1	0	1	1
chr10	110871583	110872982	118.666	103.702	111.977	127.274	117.818	86.471	0.118	0.782221938	1	0.221	0.604191767	1	0	1	1
chr10	112140282	112140482	9.3	12.75	10.664	13.377	7.924	15.853	-0.046	0.950638585	1	0.106	0.927567478	1	0	1	1
chr10	112314978	112315178	11.16	7.65	5.554	4.969	7.298	12.25	0.071	1	1	-0.799	0.113829333	0.570180516	0	1	1
chr10	112447463	112447676	11.904	5.95	5.777	8.791	8.55	10.088	0.036	1	1	-0.355	0.540350063	1	0	1	1
chr10	113087343	113087753	30.876	16.15	17.33	35.545	26.274	26.662	-0.134	0.785992986	1	-0.015	1	1	0	1	1
chr10	113385205	113385481	11.16	7.65	8.665	13.377	9.384	12.25	-0.115	0.792681722	1	0.044	1	1	0	1	1
chr10	113563433	113563815	15.252	13.6	17.774	11.466	12.095	18.015	0.004	1	1	0.03	1	1	0	1	1
chr10	113854293	113855003	33.107	23.8	33.549	27.519	30.862	23.059	0.077	0.869148815	1	0.163	0.709033614	1	0	1	1
chr10	114043180	114043391	7.44	13.6	9.331	7.262	7.09	11.53	0.179	0.788647886	1	-0.074	0.867444471	1	0	1	1
chr10	114691749	114691949	6.696	8.5	9.109	7.644	7.298	6.485	0.084	0.932243048	1	0.269	0.663549073	1	0	1	1
chr10	114821470	114822256	52.079	50.151	44.657	61.535	47.961	50.442	0.059	0.905641158	1	0.107	0.797744352	1	0	1	1
chr10	115092918	115093539	14.136	28.05	13.553	22.932	24.189	19.456	-0.11	0.898546708	1	-0.288	0.598129486	1	0	1	1
chr10	116849341	116849982	35.339	28.9	35.548	44.336	34.407	27.383	0.052	0.920247627	1	0.351	0.395951694	0.950356581	0	1	1
chr10	117075155	117075355	8.928	14.45	3.11	9.555	5.422	15.132	0.245	0.803602376	1	-0.648	0.329565284	0.905527718	0	1	1
chr10	117174981	117175377	21.204	9.35	12.664	22.55	12.929	20.177	-0.013	0.93441394	1	0.113	0.861099452	1	0	1	1
chr10	117442931	117443235	9.3	11.9	6.221	12.231	10.218	13.691	-0.164	0.768598896	1	-0.371	0.476163535	0.985004268	0	1	1
chr10	118584584	118584838	13.392	13.6	10.22	9.937	9.592	15.853	0.161	0.816452811	1	-0.255	0.547894648	1	0	1	1
chr10	119006911	119007268	18.228	15.3	19.996	21.786	21.061	16.574	-0.174	0.73632478	1	0.123	0.774953077	1	0	1	1
chr10	119030419	119030689	20.088	20.4	18.663	16.817	21.478	19.456	-0.027	1	1	-0.212	0.644463347	1	0	1	1
chr10	119080464	119081454	84.443	68.001	72.874	72.237	68.189	77.104	0.08	0.86523687	1	0.002	1	1	0	1	1
chr10	119103911	119104642	35.339	34	43.324	52.744	40.871	33.147	-0.105	0.837928191	1	0.36	0.368184289	0.931279802	0	1	1
chr10	119178409	119179018	38.687	50.151	41.547	48.922	44.416	36.03	0.119	0.770917976	1	0.155	0.704112701	1	0	1	1
chr10	119206727	119207675	69.191	75.651	72.429	79.881	80.492	74.942	-0.107	0.808235762	1	-0.032	0.943784786	1	0	1	1
chr10	119608470	119608682	4.092	9.35	9.109	7.262	5.213	9.368	-0.135	0.9327644	1	0.275	0.7258301	1	0	1	1
chr10	119651062	119651698	46.871	46.751	44.435	38.985	45.459	44.677	0.054	0.894090012	1	-0.11	0.778868568	1	0	1	1
chr10	119892256	119892999	67.331	84.151	61.543	85.232	75.904	73.501	0.013	0.974344352	1	-0.03	0.949503168	1	0	1	1
chr10	121753851	121754108	13.02	7.65	8.887	13.377	8.133	10.088	0.274	0.740407352	1	0.302	0.58783741	1	0	1	1
chr10	121754170	121754527	14.508	25.5	14.441	20.257	19.81	23.78	-0.154	0.800268788	1	-0.324	0.474905647	0.984932126	0	1	1
chr10	121900607	121900807	5.58	10.2	7.998	5.351	7.507	7.927	-0.039	1	1	-0.175	0.754785903	1	0	1	1
chr10	122102310	122102545	4.092	5.1	4.888	8.026	3.336	8.647	-0.249	0.761536018	1	0.243	0.837949322	1	0	1	1
chr10	122112593	122113524	95.602	92.651	74.207	94.405	98.842	79.265	0.075	0.862904778	1	-0.086	0.847879624	1	0	1	1
chr10	122461439	122462122	24.18	33.15	25.995	27.901	25.44	27.383	0.102	0.810277921	1	0.033	0.963498773	1	0	1	1
chr10	122879168	122880094	55.799	57.801	59.321	77.97	61.307	49.721	0.024	0.95516726	1	0.295	0.484765845	0.98677072	0	1	1
chr10	122953907	122954570	61.379	45.901	45.324	48.922	53.175	46.839	0.107	0.810051199	1	-0.093	0.831315576	1	0	1	1
chr10	123008444	123009160	50.963	51.851	49.767	50.451	46.293	65.574	-0.105	0.775744634	1	-0.142	0.699669382	1	0	1	1
chr10	123154642	123154884	13.02	14.45	12.664	16.817	21.687	7.927	-0.19	0.834859281	1	-0.088	0.95182278	1	0	1	1
chr10	124355048	124355339	10.416	11.9	7.776	10.702	14.18	9.368	-0.142	0.909198575	1	-0.415	0.484739134	0.98677072	0	1	1
chr10	124530164	124530439	10.044	13.6	14.886	11.084	9.384	15.132	-0.018	1	1	0.171	0.790052215	1	0	1	1
chr10	124743879	124744716	31.991	68.001	51.101	65.739	49.838	51.162	-0.04	0.963473581	1	0.208	0.643938583	1	0	1	1
chr10	124916518	124917507	77.003	85.851	97.313	90.2	87.582	67.015	0.065	0.880527004	1	0.272	0.515229408	0.997811022	0	1	1
chr10	125045804	125046014	17.856	12.75	14.219	9.937	10.635	19.456	0.134	0.922136166	1	-0.222	0.566647811	1	0	1	1
chr10	125048111	125048427	21.204	15.3	21.995	15.288	16.891	24.5	-0.112	0.779044599	1	-0.099	0.788248677	1	0	1	1
chr10	125061191	125061498	19.344	5.95	13.331	10.702	10.635	12.25	0.249	0.761311251	1	0.095	0.906109521	1	0	1	1
chr10	125895812	125896711	63.239	62.901	48.434	51.98	61.724	67.736	-0.034	0.93627588	1	-0.364	0.357221151	0.924371021	0	1	1
chr10	125973309	125973607	4.836	15.3	4.221	11.466	10.635	7.206	0.057	0.916855635	1	-0.253	0.762036783	1	0	1	1
chr10	126460110	126460429	11.16	17.85	14.441	10.702	16.265	15.132	-0.172	0.807973375	1	-0.314	0.512497478	0.997194974	0	1	1
chr10	126905235	126905810	21.948	44.201	27.328	36.692	32.739	33.868	-0.045	0.963471377	1	-0.061	0.904982001	1	0	1	1
chr10	126947983	126948272	8.184	3.4	9.109	2.293	3.962	11.53	-0.233	0.733669445	1	-0.287	0.636205721	1	0	1	1
chr10	127694664	127694940	5.58	8.5	4.888	8.409	4.796	7.206	0.246	0.788941657	1	0.188	0.835249132	1	0	1	1
chr10	127906656	127907375	17.856	34.851	24.662	25.99	24.606	27.383	-0.017	1	1	-0.031	0.964651469	1	0	1	1
chr10	128126886	128127091	7.44	10.2	10.887	7.644	7.09	10.088	0.055	1	1	0.191	0.77720251	1	0	1	1
chr10	128210217	128210478	5.952	16.15	11.553	9.555	9.384	12.971	-0.081	1	1	-0.033	0.929858172	1	0	1	1
chr10	131311661	131312189	10.044	23.8	11.331	21.786	19.185	13.691	-0.042	1	1	-0.032	1	1	0	1	1
chr10	131900380	131901115	95.602	101.151	82.872	107.782	89.667	89.354	0.135	0.746353208	1	0.089	0.831657601	1	0	1	1
chr10	132023097	132023374	17.112	11.9	11.998	14.906	10.009	16.574	0.235	0.750518979	1	0.078	0.933219365	1	0	1	1
chr10	132065539	132066210	39.431	42.501	32.882	48.54	38.578	36.75	0.114	0.785509852	1	0.102	0.805558324	1	0	1	1
chr10	132163472	132163801	15.252	9.35	10.887	12.613	13.137	15.132	-0.127	0.785657548	1	-0.255	0.610511204	1	0	1	1
chr10	132223106	132223464	23.808	26.35	23.328	17.199	19.393	28.103	0.107	0.837671751	1	-0.18	0.635220189	1	0	1	1
chr10	132307591	132308670	68.075	69.701	87.315	73.001	77.989	66.295	-0.072	0.871894341	1	0.148	0.720002068	1	0	1	1
chr10	132320202	132320432	11.532	15.3	8.887	11.848	15.848	9.368	0.005	0.959752525	1	-0.352	0.526574794	1	0	1	1
chr10	132331513	132332477	71.795	57.801	69.319	58.86	62.975	78.545	-0.112	0.774154798	1	-0.133	0.735239181	1	0	1	1
chr10	132396468	132396860	13.02	27.2	23.328	22.932	17.933	18.735	0.078	0.847070462	1	0.339	0.45813697	0.977106432	0	1	1
chr10	132537025	132537955	125.734	135.152	98.202	147.531	126.159	114.574	0.113	0.796829871	1	0.026	0.951467527	1	0	1	1
chr10	133261257	133261681	36.083	22.95	31.993	26.372	28.36	30.986	0.028	1	1	-0.013	0.983878247	1	0	1	1
chr10	133278889	133279268	14.88	17	18.218	21.403	8.55	25.941	-0.017	0.931573326	1	0.303	0.624478853	1	0	1	1
chr10	133308462	133309454	73.283	68.851	79.983	75.294	75.07	66.295	0.006	0.990756293	1	0.132	0.746372993	1	0	1	1
chr10	133318645	133318987	22.692	16.15	17.996	13.377	18.976	20.177	0.025	1	1	-0.3	0.49516784	0.990045157	0	1	1
chr11	236086	237100	41.663	31.45	45.102	31.723	38.995	42.515	-0.136	0.746639268	1	-0.073	0.85208961	1	0	1	1
chr11	518551	519063	30.132	14.45	27.105	22.932	25.649	24.5	-0.125	0.759910076	1	-0.002	1	1	0	1	1
chr11	535340	535912	25.296	39.951	31.327	33.252	42.331	26.662	-0.128	0.843198662	1	-0.121	0.820743772	1	0	1	1
chr11	568371	568915	37.199	28.9	35.77	32.105	31.905	28.103	0.145	0.75713775	1	0.171	0.678586292	1	0	1	1
chr11	844047	844538	19.716	30.6	23.995	26.754	21.895	23.059	0.134	0.762518282	1	0.176	0.693377647	1	0	1	1
chr11	910560	911231	24.924	23.8	27.328	30.576	26.483	25.941	-0.104	0.846300927	1	0.138	0.738480192	1	0	1	1
chr11	964959	965213	11.16	8.5	11.109	3.44	2.919	19.456	-0.061	0.893218657	1	-0.478	0.498219824	0.991000766	0	1	1
chr11	1153922	1154242	11.904	18.7	10.664	18.346	10.843	16.574	0.167	0.806014809	1	0.112	0.850854937	1	0	1	1
chr11	1262572	1263087	12.276	18.7	25.772	16.053	16.682	18.015	-0.198	0.753412166	1	0.292	0.539106597	1	0	1	1
chr11	1389364	1390018	49.847	30.6	52.211	48.922	45.042	38.191	-0.035	0.938306287	1	0.273	0.515473286	0.997811022	0	1	1
chr11	2400125	2400916	79.235	54.401	75.318	84.467	74.861	67.736	-0.086	0.836512263	1	0.16	0.707373407	1	0	1	1
chr11	2940341	2940912	19.716	12.75	31.993	17.964	10.426	20.897	0.163	0.85992893	1	0.761	0.130792283	0.609246843	0	1	1
chr11	2991958	2992962	55.055	48.451	69.985	50.833	65.895	46.839	-0.131	0.77785669	1	0.091	0.833441497	1	0	1	1
chr11	3057258	3057910	37.571	26.35	35.548	36.309	36.284	28.824	-0.021	0.980608768	1	0.127	0.75980688	1	0	1	1
chr11	3165056	3165453	9.3	6.8	11.553	8.409	8.341	8.647	-0.028	1	1	0.255	0.664651976	1	0	1	1
chr11	3217252	3217520	10.044	10.2	11.553	4.586	8.758	9.368	0.166	0.847607312	1	-0.113	0.832499087	1	0	1	1
chr11	3378794	3379428	29.76	43.351	35.77	38.603	33.364	33.147	0.114	0.773678474	1	0.159	0.701330432	1	0	1	1
chr11	3422376	3423334	74.399	71.401	78.428	73.001	76.113	65.574	0.038	0.936438259	1	0.092	0.819759309	1	0	1	1
chr11	3642066	3642318	10.044	10.2	8.887	7.262	9.384	12.971	-0.092	0.839255384	1	-0.4	0.36622431	0.930922618	0	1	1
chr11	3797226	3798169	106.018	130.902	102.423	128.039	115.107	107.369	0.086	0.838063043	1	0.048	0.909235053	1	0	1	1
chr11	3807942	3808166	6.696	9.35	7.998	6.88	5.839	7.927	0.23	0.734479752	1	0.18	0.839376991	1	0	1	1
chr11	4094478	4095076	30.504	39.951	29.994	53.126	33.573	31.706	0.093	0.838734979	1	0.336	0.435913235	0.969788781	0	1	1
chr11	4187029	4187940	27.528	39.951	30.66	37.074	37.952	24.5	0.067	0.854678338	1	0.088	0.840462	1	0	1	1
chr11	4493272	4493545	7.068	11.05	9.331	6.88	9.592	10.088	-0.172	0.833307618	1	-0.252	0.615517993	1	0	1	1
chr11	5280569	5281072	17.112	27.2	14.441	30.194	23.147	25.221	-0.151	0.806952164	1	-0.128	0.805314673	1	0	1	1
chr11	5624847	5625061	6.324	9.35	7.998	8.791	10.218	4.324	-0.041	1	1	0.098	0.833923035	1	0	1	1
chr11	6389934	6390787	52.079	52.701	48.212	52.362	59.43	39.633	0.063	0.876327024	1	0.004	0.990764019	1	0	1	1
chr11	6419365	6419591	4.836	11.05	5.554	4.204	10.426	7.206	-0.287	0.786820489	1	-0.874	0.162398183	0.680193779	0	1	1
chr11	6481187	6481658	43.523	44.201	32.66	70.708	47.544	33.147	0.105	0.828108116	1	0.334	0.471817707	0.983995795	0	1	1
chr11	6612077	6613006	64.727	51.851	52.211	72.619	64.644	42.515	0.114	0.813113082	1	0.203	0.650145287	1	0	1	1
chr11	7020013	7020614	27.156	28.9	19.774	33.252	36.492	20.177	-0.051	0.961366887	1	-0.138	0.825747577	1	0	1	1
chr11	7513146	7513410	13.02	8.5	8.887	12.995	10.426	10.809	0.073	0.95007765	1	0.029	0.962109596	1	0	1	1
chr11	8682326	8683097	45.755	30.6	40.88	48.922	40.246	31.706	0.091	0.849910171	1	0.303	0.464544962	0.980129544	0	1	1
chr11	8810605	8810859	2.976	5.95	7.332	8.409	5.63	4.324	-0.319	0.827154208	1	0.602	0.284773751	0.863573985	0	1	1
chr11	8911023	8911317	11.904	17	12.886	20.257	15.014	15.853	-0.126	0.84594301	1	0.091	0.864098887	1	0	1	1
chr11	9265164	9265454	5.952	11.9	8.665	11.084	8.967	10.809	-0.21	0.781212519	1	0.013	1	1	0	1	1
chr11	9314360	9315149	54.311	51.851	47.324	47.776	56.094	41.794	0.105	0.809376668	1	-0.055	0.911158696	1	0	1	1
chr11	9364083	9364762	42.779	39.951	38.881	47.011	41.706	33.868	0.121	0.787205804	1	0.169	0.674213437	1	0	1	1
chr11	9384436	9385102	30.132	26.35	21.107	22.55	31.905	25.221	-0.025	0.977795943	1	-0.407	0.356158546	0.923763127	0	1	1
chr11	9460530	9461525	120.898	80.751	118.198	111.222	109.06	100.163	-0.047	0.914146823	1	0.132	0.757101621	1	0	1	1
chr11	9573062	9573958	74.771	82.451	75.318	92.111	77.364	72.059	0.069	0.872480042	1	0.16	0.695158869	1	0	1	1
chr11	9663846	9664296	17.112	13.6	15.775	12.995	18.35	12.25	-0.016	1	1	-0.124	0.859720089	1	0	1	1
chr11	9983354	9983607	8.184	6.8	5.554	8.791	6.256	10.088	-0.021	0.936909164	1	-0.137	0.803550343	1	0	1	1
chr11	10490592	10490883	7.44	10.2	8.443	12.231	9.384	7.206	0.007	1	1	0.258	0.60513533	1	0	1	1
chr11	10540675	10541482	39.803	39.101	42.436	37.074	40.454	33.147	0.089	0.827610795	1	0.101	0.798668785	1	0	1	1
chr11	10857699	10858604	47.243	54.401	55.766	51.98	51.923	59.089	-0.127	0.752282008	1	-0.036	0.924735278	1	0	1	1
chr11	10899546	10900166	22.32	14.45	21.329	25.226	18.35	23.059	-0.109	0.781556599	1	0.187	0.707436301	1	0	1	1
chr11	10931032	10931566	27.156	15.3	20.885	18.728	21.687	18.735	0.099	0.887736942	1	-0.039	0.956598619	1	0	1	1
chr11	12377480	12378293	42.407	35.701	48.212	44.336	39.412	43.956	-0.077	0.845252133	1	0.159	0.690588269	1	0	1	1
chr11	12674078	12674764	37.943	39.951	37.77	43.571	33.99	41.794	0.051	0.927221146	1	0.113	0.791548232	1	0	1	1
chr11	12693656	12694169	15.624	8.5	13.553	7.644	18.767	8.647	-0.197	0.789277115	1	-0.411	0.499953521	0.991311577	0	1	1
chr11	13261610	13261939	7.44	13.6	5.554	11.466	11.469	9.368	-0.07	1	1	-0.348	0.603422343	1	0	1	1
chr11	13439991	13440474	31.991	21.25	26.661	17.581	28.777	30.265	-0.118	0.781176419	1	-0.4	0.348045381	0.916974551	0	1	1
chr11	13462689	13463739	39.431	45.901	39.325	32.87	36.492	41.074	0.137	0.746409647	1	-0.091	0.810102734	1	0	1	1
chr11	13668873	13669107	10.416	7.65	9.998	9.555	7.09	10.809	0.131	0.939689243	1	0.205	0.778474046	1	0	1	1
chr11	14258300	14258606	11.904	12.75	9.776	12.231	7.09	16.574	0.173	0.861178279	1	0.006	0.962555294	1	0	1	1
chr11	14499522	14500017	15.996	17	21.773	17.581	16.057	14.412	0.095	0.885468118	1	0.363	0.408246727	0.956936356	0	1	1
chr11	14520010	14520837	42.779	36.551	35.104	56.948	50.464	33.868	-0.099	0.841988695	1	0.102	0.814180283	1	0	1	1
chr11	14541236	14541643	14.136	13.6	19.329	18.728	12.929	12.971	0.104	0.864447151	1	0.556	0.196408848	0.744244515	0	1	1
chr11	15074981	15075181	7.44	5.95	7.776	8.026	8.133	4.324	0.037	1	1	0.244	0.625914637	1	0	1	1
chr11	15649990	15650523	23.436	30.6	26.661	31.341	27.943	28.824	-0.088	0.88189367	1	0.029	0.966080153	1	0	1	1
chr11	16184741	16184941	2.604	3.4	1.555	5.733	1.668	5.765	-0.134	0.899974831	1	0.109	1	1	0	1	1
chr11	16738173	16738971	50.963	57.801	55.1	59.624	68.606	33.868	0.06	0.883915596	1	0.14	0.755933203	1	0	1	1
chr11	17077547	17078240	49.475	40.801	41.769	40.514	42.123	47.559	0.027	0.984397783	1	-0.116	0.763359276	1	0	1	1
chr11	18588574	18588924	15.252	16.15	15.552	15.288	16.265	11.53	0.128	0.76870579	1	0.109	0.795713341	1	0	1	1
chr11	18634170	18634953	56.543	50.151	51.323	70.708	69.023	34.589	0.025	0.947897653	1	0.213	0.643318275	1	0	1	1
chr11	19071251	19071553	10.788	11.05	10.22	10.702	12.303	10.809	-0.104	0.900310853	1	-0.165	0.769221793	1	0	1	1
chr11	19117445	19117655	7.068	9.35	7.332	8.026	8.133	6.485	0.091	0.874622875	1	0.028	0.950415931	1	0	1	1
chr11	19240828	19241453	44.267	39.101	38.659	52.744	58.805	23.78	-0.012	1	1	0.113	0.79834477	1	0	1	1
chr11	19419862	19420109	0.744	8.5	4.221	11.848	4.171	2.882	0.155	0.845590832	1	1.109	0.208212504	0.762018385	0	1	1
chr11	19712350	19713025	31.991	56.951	35.993	60.388	47.544	31.706	0.129	0.774933024	1	0.259	0.571607735	1	0	1	1
chr11	20363625	20363832	9.672	10.2	9.776	11.084	7.924	10.809	0.133	0.88317198	1	0.203	0.742549065	1	0	1	1
chr11	20387111	20388120	68.447	61.201	57.321	69.943	64.018	56.927	0.099	0.815677147	1	0.067	0.878829684	1	0	1	1
chr11	22792590	22792797	4.092	11.9	2.222	8.409	9.175	8.647	-0.248	0.8186025	1	-0.802	0.293747102	0.873024387	0	1	1
chr11	27209597	27209881	8.928	9.35	3.999	9.937	10.635	10.088	-0.192	0.760608886	1	-0.626	0.323564278	0.899675761	0	1	1
chr11	27219650	27220156	14.508	11.9	17.33	14.524	12.72	10.809	0.165	0.773882997	1	0.42	0.356175927	0.923763127	0	1	1
chr11	27234120	27234542	8.928	19.55	12.664	15.67	7.507	19.456	0.111	0.923487751	1	0.166	0.859086911	1	0	1	1
chr11	27472076	27472336	7.812	16.15	7.332	6.115	11.469	12.971	-0.092	0.95532818	1	-0.831	0.103526612	0.542747488	0	1	1
chr11	27506257	27507082	39.803	28.05	32.216	51.215	38.369	28.824	0.015	1	1	0.289	0.502560929	0.992521703	0	1	1
chr11	27700599	27700966	14.136	13.6	8.443	7.644	12.929	11.53	0.169	0.7798143	1	-0.612	0.205097426	0.757672841	0	1	1
chr11	27934894	27935094	3.72	8.5	3.333	2.675	6.673	3.603	0.058	0.929118315	1	-0.838	0.257700113	0.8333427	0	1	1
chr11	28107951	28108594	52.451	50.151	46.879	55.802	54.634	55.486	-0.099	0.807673753	1	-0.103	0.802471507	1	0	1	1
chr11	28620193	28620432	8.556	10.2	5.554	9.937	11.052	7.927	-0.08	1	1	-0.366	0.597908179	1	0	1	1
chr11	28654084	28654624	20.088	15.3	20.662	27.137	16.474	15.853	0.151	0.790311669	1	0.551	0.205992468	0.759287769	0	1	1
chr11	28679856	28680191	8.928	3.4	11.553	4.586	2.502	9.368	0.304	0.876080816	1	0.634	0.471499395	0.983864652	0	1	1
chr11	30322820	30323471	42.035	42.501	34.882	46.629	50.881	33.147	-0.012	1	1	-0.069	0.902524589	1	0	1	1
chr11	32090858	32092068	58.403	33.15	39.103	52.744	46.919	35.309	0.162	0.744572856	1	0.143	0.74413405	1	0	1	1
chr11	33161193	33161819	29.388	33.15	32.66	30.576	36.075	25.221	-0.002	0.979896673	1	0.023	0.955804229	1	0	1	1
chr11	33700516	33701124	26.784	31.45	21.329	29.43	27.317	25.941	0.114	0.795707155	1	-0.083	0.874243942	1	0	1	1
chr11	33774140	33774781	16.368	25.5	14.664	17.964	20.644	25.221	-0.151	0.773288606	1	-0.48	0.268863004	0.84755872	0	1	1
chr11	34105261	34105833	24.18	19.55	30.216	30.576	26.274	12.971	0.117	0.792410354	1	0.578	0.208102795	0.761819279	0	1	1
chr11	34653867	34654336	34.595	34	29.994	26.754	32.113	38.191	-0.021	0.959914417	1	-0.292	0.441568381	0.970788699	0	1	1
chr11	34685275	34685736	29.76	13.6	27.772	23.697	25.44	23.059	-0.118	0.804892609	1	0.082	0.88144403	1	0	1	1
chr11	34754176	34754650	17.856	10.2	30.66	19.875	16.265	15.132	-0.117	0.814647513	1	0.688	0.13572839	0.620831297	0	1	1
chr11	35579507	35579957	11.904	12.75	14.886	12.995	12.929	8.647	0.128	0.767678584	1	0.319	0.49903027	0.991311577	0	1	1
chr11	35617827	35618654	23.808	34.851	21.329	36.309	33.156	29.544	-0.125	0.824132648	1	-0.14	0.783212423	1	0	1	1
chr11	35821885	35822430	21.948	26.35	24.439	22.932	20.436	25.221	0.087	0.858523001	1	0.077	0.893419163	1	0	1	1
chr11	35943788	35944626	24.18	38.251	24.884	44.336	41.914	18.735	-0.01	0.983629274	1	0.15	0.765068491	1	0	1	1
chr11	40336843	40337467	24.18	24.65	21.773	24.843	28.151	14.412	0.149	0.760813507	1	0.08	0.836442821	1	0	1	1
chr11	43358715	43359321	33.479	42.501	29.327	50.069	41.497	26.662	0.124	0.779390645	1	0.19	0.656872382	1	0	1	1
chr11	43920688	43921090	28.644	22.95	24.662	34.016	23.981	28.824	-0.002	1	1	0.159	0.729401581	1	0	1	1
chr11	44564937	44565731	43.523	43.351	47.768	44.336	43.165	46.839	-0.046	0.920012454	1	0.04	0.931296145	1	0	1	1
chr11	45771971	45772263	10.416	6.8	12.442	7.644	9.592	9.368	-0.089	0.889568961	1	0.103	0.920151576	1	0	1	1
chr11	45804419	45804673	5.208	11.05	9.109	11.466	6.256	7.927	0.137	0.871407298	1	0.564	0.327500217	0.903627162	0	1	1
chr11	46243201	46243555	15.252	8.5	12.22	14.906	15.014	11.53	-0.131	0.83247131	1	-0.007	1	1	0	1	1
chr11	46826704	46827033	8.556	7.65	10.22	8.409	10.426	3.603	0.096	0.832279172	1	0.292	0.58537012	1	0	1	1
chr11	46936541	46936845	9.672	5.1	10.664	6.88	9.801	7.927	-0.214	0.773017706	1	-0.023	1	1	0	1	1
chr11	47176734	47177553	35.339	44.201	48.434	47.776	42.957	40.353	-0.083	0.866696562	1	0.204	0.612129349	1	0	1	1
chr11	47186378	47186657	13.02	11.05	9.331	9.555	10.009	12.971	0.129	0.850312118	1	-0.241	0.59456486	1	0	1	1
chr11	47269101	47270213	51.707	54.401	57.321	54.273	50.464	58.368	-0.032	0.935116014	1	0.044	0.92574469	1	0	1	1
chr11	47426136	47427093	39.803	46.751	45.102	32.105	41.706	39.633	0.078	0.840437953	1	-0.071	0.863847823	1	0	1	1
chr11	47513424	47513658	5.208	13.6	5.777	7.644	8.341	8.647	0.049	0.895017692	1	-0.349	0.610036132	1	0	1	1
chr11	47578554	47579176	25.668	29.75	22.884	21.786	30.237	28.103	-0.091	0.861536292	1	-0.389	0.355905979	0.923645274	0	1	1
chr11	47766978	47767765	76.631	49.301	68.43	105.871	66.937	63.412	-0.039	0.934463569	1	0.414	0.352212377	0.922062931	0	1	1
chr11	47857948	47858474	27.9	26.35	35.104	44.718	22.104	38.191	-0.105	0.794213515	1	0.443	0.2995067	0.878129871	0	1	1
chr11	51810780	51811005	11.532	9.35	6.887	6.115	2.919	15.853	0.331	0.742171405	1	-0.36	0.542910432	1	0	1	1
chr11	53932289	53932554	14.508	17.85	10.442	8.026	8.341	28.824	-0.117	0.784998137	1	-0.894	0.072823511	0.446447424	0	1	1
chr11	57335414	57335631	7.812	4.25	6.665	6.88	7.924	2.882	0.095	0.931716858	1	0.193	0.757211091	1	0	1	1
chr11	57335743	57336079	11.904	17	15.552	20.639	17.308	12.25	-0.105	0.923910431	1	0.245	0.583732212	1	0	1	1
chr11	57499565	57499891	17.112	22.1	13.997	16.053	22.312	12.971	0.085	0.85111308	1	-0.284	0.594064276	1	0	1	1
chr11	57567665	57568068	11.532	16.15	8.887	12.995	11.052	20.177	-0.138	0.80289638	1	-0.46	0.320152992	0.897841037	0	1	1
chr11	57657386	57657893	46.127	42.501	31.549	57.331	51.506	41.794	-0.08	0.879745661	1	-0.087	0.873066873	1	0	1	1
chr11	57667050	57668288	139.126	118.152	141.526	171.228	148.263	95.839	0.071	0.877470951	1	0.35	0.434950992	0.96928575	0	1	1
chr11	58578600	58579195	40.547	42.501	28.883	43.189	51.715	39.633	-0.152	0.744893729	1	-0.362	0.411480541	0.957960639	0	1	1
chr11	59106645	59107274	50.963	49.301	39.992	67.268	47.336	47.559	0.081	0.855451963	1	0.17	0.689941961	1	0	1	1
chr11	59144617	59145037	15.996	16.15	14.219	25.99	15.431	15.132	0.07	0.892111838	1	0.374	0.409992499	0.95714711	0	1	1
chr11	59171505	59171794	16.368	17.85	19.551	17.964	17.725	19.456	-0.118	0.821845157	1	0.028	0.97410417	1	0	1	1
chr11	59545326	59545673	19.716	33.15	17.996	22.932	23.981	31.706	-0.09	0.883167688	1	-0.43	0.307414947	0.885357923	0	1	1
chr11	59615606	59616535	138.382	163.202	140.637	189.956	165.571	123.222	0.056	0.896882899	1	0.19	0.665214245	1	0	1	1
chr11	59668606	59669641	64.727	67.151	51.767	58.86	62.141	60.53	0.102	0.813386701	1	-0.152	0.715635714	1	0	1	1
chr11	59754931	59755472	15.996	28.9	15.33	21.786	27.526	12.25	0.093	0.8365239	1	-0.157	0.830902226	1	0	1	1
chr11	60906266	60906891	31.991	35.701	40.88	53.126	46.919	20.897	-0.042	0.983996788	1	0.433	0.355315475	0.923645274	0	1	1
chr11	60913748	60914270	20.46	24.65	17.108	25.226	20.853	19.456	0.141	0.745873792	1	0.051	0.912100709	1	0	1	1
chr11	60924222	60924584	8.928	7.65	13.775	12.613	10.009	7.206	-0.085	0.940097115	1	0.566	0.239922545	0.811203798	0	1	1
chr11	61161027	61161868	49.847	48.451	42.213	51.98	52.549	41.074	0.06	0.877847274	1	-0.006	1	1	0	1	1
chr11	61446275	61446497	7.812	11.9	7.776	11.084	8.758	10.809	-0.011	1	1	-0.04	0.957993054	1	0	1	1
chr11	61792428	61793020	27.9	21.25	23.328	21.786	29.611	22.338	-0.082	0.880179695	1	-0.223	0.625047078	1	0	1	1
chr11	61816560	61817239	34.595	31.45	49.99	40.514	32.322	30.265	0.079	0.856053806	1	0.53	0.179226183	0.712928638	0	1	1
chr11	61967429	61967884	22.692	21.25	32.216	23.314	28.777	18.735	-0.14	0.79829083	1	0.2	0.641296561	1	0	1	1
chr11	62424774	62424974	6.696	1.7	5.999	1.147	5.005	5.044	-0.126	0.85779074	1	-0.413	0.606691212	1	0	1	1
chr11	62556192	62556754	30.876	29.75	36.215	42.425	28.985	28.824	0.071	0.888097912	1	0.44	0.270643393	0.850493516	0	1	1
chr11	62591416	62592148	51.335	48.451	58.21	39.367	54.843	49.721	-0.069	0.883344472	1	-0.098	0.809721583	1	0	1	1
chr11	62599185	62599479	20.088	16.15	17.774	13.759	20.227	15.132	0.025	0.967262147	1	-0.184	0.71972196	1	0	1	1
chr11	62612371	62613167	23.436	33.15	33.549	20.639	30.862	25.941	-0.039	0.978570522	1	-0.068	0.888287591	1	0	1	1
chr11	62646474	62646835	14.136	25.5	21.995	15.67	18.767	15.853	0.131	0.785673963	1	0.115	0.814937203	1	0	1	1
chr11	62753822	62754530	47.987	63.751	69.319	58.86	64.227	36.03	0.128	0.764755588	1	0.336	0.45459092	0.975711382	0	1	1
chr11	62787167	62787792	36.827	31.45	41.769	35.927	29.402	33.868	0.131	0.774356961	1	0.311	0.435954836	0.969788781	0	1	1
chr11	62831652	62832649	53.195	40.801	58.21	38.22	50.881	40.353	0.043	0.932024011	1	0.075	0.863110254	1	0	1	1
chr11	63614355	63614635	10.788	11.05	6.443	8.026	8.967	15.132	-0.066	0.900399365	1	-0.67	0.160516539	0.677623299	0	1	1
chr11	63671282	63671913	31.991	26.35	33.549	37.838	35.033	25.941	-0.072	0.89668419	1	0.205	0.623679792	1	0	1	1
chr11	63681201	63681840	45.755	27.2	35.77	39.749	44.208	31.706	-0.05	0.920163601	1	-0.026	0.98838641	1	0	1	1
chr11	63986238	63986529	13.02	9.35	14.441	8.409	15.014	9.368	-0.142	0.8721816	1	-0.123	0.840503713	1	0	1	1
chr11	64007364	64007595	5.952	10.2	7.776	8.409	7.507	7.206	0.053	0.936618891	1	0.125	0.855240052	1	0	1	1
chr11	64007710	64008153	15.624	14.45	25.772	19.492	19.393	10.809	-0.056	1	1	0.533	0.247324699	0.820198679	0	1	1
chr11	64185383	64186316	95.23	89.251	95.758	85.232	104.681	75.662	0.027	0.952168464	1	-0.001	1	1	0	1	1
chr11	64226049	64226376	14.136	5.95	13.775	13.377	15.431	6.485	-0.131	0.873410935	1	0.231	0.650530511	1	0	1	1
chr11	64247236	64247591	24.18	7.65	19.551	16.817	15.64	21.618	-0.122	0.761243653	1	-0.004	0.97854926	1	0	1	1
chr11	64269800	64270579	56.915	50.151	62.654	54.655	52.549	59.089	-0.05	0.901868553	1	0.078	0.862733042	1	0	1	1
chr11	64284598	64284936	15.252	14.45	21.107	14.524	17.516	8.647	0.117	0.781005993	1	0.385	0.411437035	0.957960639	0	1	1
chr11	64304757	64305719	55.055	66.301	72.874	51.215	69.231	58.368	-0.084	0.868340784	1	-0.042	0.934047508	1	0	1	1
chr11	64317509	64317809	13.392	14.45	21.551	16.053	21.061	10.088	-0.231	0.759471565	1	0.216	0.649022812	1	0	1	1
chr11	64917144	64917654	47.615	22.95	59.321	42.425	41.288	36.03	-0.106	0.811100323	1	0.393	0.383916243	0.94255545	0	1	1
chr11	65013567	65013810	8.928	12.75	11.553	7.644	11.469	8.647	0.027	0.950519422	1	-0.085	0.88208933	1	0	1	1
chr11	65013913	65014501	30.876	22.95	30.216	19.11	26.274	23.059	0.134	0.790857335	1	0.001	1	1	0	1	1
chr11	65027262	65027919	36.827	26.35	37.326	21.403	34.616	24.5	0.092	0.849907791	1	-0.019	0.985628891	1	0	1	1
chr11	65040799	65041606	42.779	57.801	61.321	45.482	58.805	50.442	-0.138	0.767393528	1	-0.035	0.938296033	1	0	1	1
chr11	65096101	65096411	7.44	13.6	13.775	6.88	11.26	7.927	0.028	0.952488377	1	0.091	0.893284507	1	0	1	1
chr11	65096574	65096794	10.044	13.6	10.664	9.555	11.26	10.809	0.055	0.90027898	1	-0.126	0.800515855	1	0	1	1
chr11	65134469	65135305	38.687	34.851	56.877	42.425	49.004	23.78	-0.012	1	1	0.419	0.357104088	0.924371021	0	1	1
chr11	65261649	65262105	19.344	13.6	15.108	11.466	15.431	19.456	-0.02	0.963915559	1	-0.351	0.406715731	0.955902359	0	1	1
chr11	65371210	65371410	9.672	1.7	8.443	2.675	3.753	10.088	-0.064	0.835538575	1	-0.178	0.750001111	1	0	1	1
chr11	65497355	65497967	31.991	38.251	46.435	26.754	34.199	32.427	0.063	0.889537308	1	0.142	0.752009964	1	0	1	1
chr11	65507305	65507873	19.344	26.35	30.438	16.053	20.436	23.78	0.038	0.946408053	1	0.103	0.86341617	1	0	1	1
chr11	65540275	65541066	32.363	17	36.881	30.576	30.028	25.941	-0.151	0.736264008	1	0.263	0.55324229	1	0	1	1
chr11	65662621	65663591	40.547	43.351	56.877	28.665	43.791	48.28	-0.132	0.771027916	1	-0.09	0.822106274	1	0	1	1
chr11	65720398	65720906	16.368	19.55	25.106	16.435	18.559	18.735	-0.07	0.933503894	1	0.17	0.725515458	1	0	1	1
chr11	65857996	65858457	34.967	22.95	27.55	31.341	34.199	29.544	-0.122	0.777968851	1	-0.127	0.791668619	1	0	1	1
chr11	65860305	65860719	18.972	25.5	27.994	23.697	25.857	15.853	0.032	0.920427331	1	0.274	0.534909503	1	0	1	1
chr11	65873558	65873869	13.392	5.1	15.997	10.702	13.554	5.044	-0.021	1	1	0.442	0.435562176	0.969788781	0	1	1
chr11	65888344	65888654	18.228	17	17.552	17.964	21.478	14.412	-0.059	0.967542868	1	-0.055	0.975746978	1	0	1	1
chr11	65989018	65989545	17.112	11.05	19.107	10.702	12.095	20.177	-0.097	0.778148624	1	-0.036	0.889955862	1	0	1	1
chr11	66258257	66258504	10.044	10.2	11.331	10.702	9.801	12.971	-0.125	0.78476809	1	0.003	1	1	0	1	1
chr11	66282765	66282965	5.952	4.25	4.444	4.969	3.128	6.485	0.289	0.913363779	1	0.116	1	1	0	1	1
chr11	66289010	66289791	48.731	38.251	53.322	45.865	59.847	36.75	-0.161	0.740340036	1	0.021	0.954524166	1	0	1	1
chr11	66311864	66313063	73.655	56.951	82.872	53.891	73.193	54.765	0.028	0.962777958	1	0.091	0.835755042	1	0	1	1
chr11	66336367	66336814	20.088	9.35	17.774	8.409	12.095	19.456	0.004	0.932138591	1	-0.198	0.660422471	1	0	1	1
chr11	66371357	66372261	40.175	27.2	55.1	25.99	28.568	32.427	0.17	0.746679241	1	0.429	0.35559784	0.923645274	0	1	1
chr11	66438519	66439212	24.924	26.35	35.104	23.697	22.73	24.5	0.121	0.793465909	1	0.333	0.43996351	0.970788699	0	1	1
chr11	66479924	66480800	47.243	43.351	56.433	38.603	47.961	38.912	0.054	0.912476603	1	0.125	0.772976503	1	0	1	1
chr11	66678403	66678719	12.276	5.95	13.775	6.115	8.133	9.368	0.149	0.896279025	1	0.235	0.740193433	1	0	1	1
chr11	66694770	66695098	10.788	7.65	16.441	12.231	8.967	10.088	0.019	1	1	0.621	0.202461836	0.754738598	0	1	1
chr11	66843015	66843750	21.576	20.4	25.772	13.759	23.355	18.015	0.003	1	1	-0.069	0.895804477	1	0	1	1
chr11	66856194	66857132	33.851	55.251	53.989	31.723	42.957	39.633	0.085	0.841521957	1	0.058	0.903467641	1	0	1	1
chr11	66892121	66892595	20.088	6.8	20.885	8.409	17.516	11.53	-0.076	0.90607217	1	0.003	1	1	0	1	1
chr11	66950222	66950452	10.416	2.55	9.776	5.351	6.256	6.485	0.154	0.938437412	1	0.275	0.739925787	1	0	1	1
chr11	66958250	66958923	65.843	49.301	71.985	71.854	68.397	56.206	-0.111	0.802565302	1	0.2	0.634877314	1	0	1	1
chr11	67118833	67119581	34.595	31.45	36.659	24.079	36.909	36.03	-0.139	0.759344238	1	-0.255	0.527563556	1	0	1	1
chr11	67239616	67240199	37.943	31.45	47.546	29.048	38.161	33.868	-0.051	0.911168749	1	0.09	0.838666786	1	0	1	1
chr11	67288430	67288630	9.672	11.9	11.998	9.937	5.005	14.412	0.285	0.747797884	1	0.342	0.628911177	1	0	1	1
chr11	67303127	67303560	10.416	11.9	19.996	10.702	10.009	15.132	-0.131	0.814532321	1	0.368	0.512887275	0.997434799	0	1	1
chr11	67353251	67354013	41.663	29.75	47.99	29.812	40.454	28.103	0.055	0.916128769	1	0.17	0.710488319	1	0	1	1
chr11	67401479	67402169	28.644	28.9	37.992	32.487	37.326	23.78	-0.115	0.838126551	1	0.181	0.669891729	1	0	1	1
chr11	67463914	67464187	11.904	10.2	12.442	8.026	11.469	13.691	-0.141	0.80861446	1	-0.247	0.567388777	1	0	1	1
chr11	67505764	67506338	35.339	31.45	50.212	41.66	32.53	27.383	0.151	0.737499063	1	0.607	0.132178874	0.612267556	0	1	1
chr11	67583466	67583940	30.132	15.3	23.773	21.403	21.895	21.618	0.106	0.868990477	1	0.056	0.921531773	1	0	1	1
chr11	67629641	67630832	48.731	47.601	55.544	37.074	57.971	43.956	-0.092	0.85922701	1	-0.144	0.745397395	1	0	1	1
chr11	67996752	67997318	25.296	20.4	29.549	23.314	25.857	24.5	-0.127	0.791452332	1	0.072	0.871592152	1	0	1	1
chr11	68014722	68014922	11.532	9.35	17.552	17.964	9.592	12.25	0.006	1	1	0.74	0.100887792	0.534833539	0	1	1
chr11	68030305	68031001	34.223	38.251	39.77	34.016	45.876	29.544	-0.086	0.88377338	1	-0.052	0.939427204	1	0	1	1
chr11	68751355	68751616	7.068	4.25	6.221	3.44	5.839	6.485	-0.035	1	1	-0.29	0.646700251	1	0	1	1
chr11	69443323	69443693	17.112	16.15	20.885	17.581	13.971	19.456	0.043	1	1	0.253	0.586768419	1	0	1	1
chr11	69639012	69639282	10.416	14.45	16.441	10.702	13.346	9.368	0.05	0.866106574	1	0.229	0.656593861	1	0	1	1
chr11	70067970	70068223	4.092	5.95	7.776	9.555	2.085	7.206	0.3	0.824272689	1	1.132	0.122912974	0.59284308	0	1	1
chr11	70398149	70398657	18.972	21.25	13.997	20.257	20.436	19.456	-0.003	1	1	-0.239	0.600520608	1	0	1	1
chr11	71448307	71448852	27.9	29.75	29.105	31.723	26.9	25.221	0.135	0.763812007	1	0.215	0.602805483	1	0	1	1
chr11	71452909	71453267	17.484	19.55	17.552	18.346	22.73	17.294	-0.148	0.783931623	1	-0.185	0.721573357	1	0	1	1
chr11	71786723	71787612	67.331	68.851	64.653	61.153	77.781	51.883	0.058	0.889560808	1	-0.055	0.916212292	1	0	1	1
chr11	71813552	71813993	10.416	11.9	9.331	12.231	11.886	10.088	-0.018	1	1	-0.065	0.961772028	1	0	1	1
chr11	71928275	71928495	4.092	9.35	8.887	6.115	7.924	7.206	-0.295	0.750072694	1	-0.007	1	1	0	1	1
chr11	72643072	72643321	7.812	3.4	10.887	4.204	5.005	9.368	-0.178	0.749398238	1	0.192	0.8722414	1	0	1	1
chr11	72793531	72794226	24.552	25.5	27.772	37.074	31.488	20.177	-0.079	0.908305766	1	0.291	0.499379764	0.991311577	0	1	1
chr11	73307303	73308294	44.639	39.951	44.657	38.985	42.331	38.191	0.071	0.86930823	1	0.051	0.902897421	1	0	1	1
chr11	73647456	73647725	2.976	8.5	6.887	10.702	7.507	5.765	-0.382	0.736427517	1	0.35	0.559494079	1	0	1	1
chr11	73760897	73761557	62.495	48.451	63.542	73.765	59.847	41.794	0.121	0.797549746	1	0.419	0.335640486	0.908446541	0	1	1
chr11	73982731	73983554	41.291	45.051	43.102	48.158	43.374	37.471	0.082	0.840204097	1	0.164	0.68597539	1	0	1	1
chr11	74170771	74171609	72.911	65.451	73.318	94.022	80.7	45.397	0.121	0.7862536	1	0.391	0.390524385	0.94627323	0	1	1
chr11	74283869	74284092	7.44	4.25	9.776	8.409	3.753	8.647	0.148	1	1	0.713	0.305781068	0.88359406	0	1	1
chr11	74398440	74399135	39.431	24.65	42.88	34.781	35.033	25.221	0.093	0.866472344	1	0.349	0.42128429	0.964360361	0	1	1
chr11	74493038	74493883	53.567	58.651	54.878	50.069	54.217	50.442	0.093	0.81275836	1	0.002	1	1	0	1	1
chr11	74948952	74949440	30.504	18.7	32.438	21.403	29.402	23.78	-0.096	0.84254857	1	0.013	0.98384346	1	0	1	1
chr11	75351558	75351924	9.672	9.35	10.22	6.88	10.635	5.044	0.186	0.741026845	1	0.048	0.915868465	1	0	1	1
chr11	75372264	75372532	8.556	7.65	8.665	9.173	7.716	9.368	-0.024	1	1	0.093	0.905660558	1	0	1	1
chr11	75562690	75562890	6.696	10.2	11.109	15.67	8.758	10.088	-0.194	0.824579734	1	0.512	0.308896677	0.886737194	0	1	1
chr11	75768336	75768857	21.204	17	18.441	18.346	17.933	16.574	0.158	0.765594926	1	0.083	0.870572866	1	0	1	1
chr11	75814617	75815540	71.051	70.551	74.207	80.263	81.117	59.089	0.005	0.991105306	1	0.13	0.75635696	1	0	1	1
chr11	76207589	76207897	14.88	3.4	12.886	6.88	6.881	12.971	0.052	1	1	0.08	1	1	0	1	1
chr11	76721866	76722083	6.324	7.65	6.221	2.675	3.962	12.971	-0.158	0.780846751	1	-0.735	0.230863943	0.798691489	0	1	1
chr11	76799155	76799533	16.368	16.15	14.886	21.786	14.805	15.853	0.095	0.848866354	1	0.252	0.56381922	1	0	1	1
chr11	76823450	76824008	36.455	26.35	32.882	26.372	29.194	38.912	-0.075	0.838134269	1	-0.174	0.65443109	1	0	1	1
chr11	76860625	76861245	32.735	29.75	30.438	34.016	32.739	35.309	-0.111	0.793671815	1	-0.075	0.863793841	1	0	1	1
chr11	77589235	77590130	35.339	43.351	37.326	38.985	36.701	38.191	0.062	0.874708668	1	0.029	0.959793862	1	0	1	1
chr11	77602342	77602653	7.812	6.8	5.11	6.497	13.137	3.603	-0.288	0.804344239	1	-0.644	0.381809932	0.941178744	0	1	1
chr11	77637450	77638174	28.272	25.5	22.44	30.576	27.109	25.221	0.04	0.952185851	1	0.004	1	1	0	1	1
chr11	77820626	77821253	40.919	46.751	45.324	41.66	49.213	46.118	-0.131	0.776340219	1	-0.134	0.737739191	1	0	1	1
chr11	80594037	80594237	5.208	5.95	2.888	6.497	5.422	6.485	-0.082	1	1	-0.368	0.586427172	1	0	1	1
chr11	83587956	83588196	5.58	6.8	5.999	9.173	5.839	6.485	-0.004	1	1	0.292	0.644184626	1	0	1	1
chr11	83774102	83774486	7.812	12.75	7.776	3.822	11.678	8.647	-0.07	1	1	-0.799	0.167880376	0.69179787	0	1	1
chr11	85647638	85648268	29.76	37.401	25.328	38.603	33.781	35.309	-0.051	0.924259522	1	-0.119	0.802020722	1	0	1	1
chr11	85664081	85664288	11.904	5.95	4.444	8.409	10.009	7.206	0.078	0.949769739	1	-0.492	0.476771587	0.985125731	0	1	1
chr11	85664547	85665291	40.175	34	37.77	41.278	46.71	35.309	-0.151	0.742568293	1	-0.07	0.894573185	1	0	1	1
chr11	86068933	86069639	63.983	62.051	67.097	63.446	65.478	55.486	0.054	0.905367146	1	0.104	0.798244973	1	0	1	1
chr11	86671795	86672248	17.112	15.3	16.441	17.199	15.64	20.177	-0.099	0.814632862	1	-0.06	0.888454711	1	0	1	1
chr11	88337448	88338169	46.499	33.15	31.327	42.043	40.871	34.589	0.084	0.854822511	1	-0.055	0.925447199	1	0	1	1
chr11	88484805	88485122	10.044	7.65	6.443	14.142	7.924	8.647	0.137	0.889233406	1	0.291	0.587009031	1	0	1	1
chr11	88538196	88538417	13.392	5.1	10.442	6.115	12.512	5.044	0.065	0.955674544	1	-0.147	0.894826601	1	0	1	1
chr11	93000591	93001280	21.576	18.7	17.774	24.843	23.772	18.015	-0.066	0.942891693	1	-0.006	1	1	0	1	1
chr11	93543055	93543724	28.644	33.15	31.993	32.487	30.445	26.662	0.093	0.825346747	1	0.164	0.689502001	1	0	1	1
chr11	93740884	93741813	53.195	56.951	62.876	75.677	64.018	47.559	-0.032	0.966356205	1	0.299	0.480976355	0.985593588	0	1	1
chr11	93783850	93784640	40.175	34	38.659	50.069	35.867	41.794	-0.047	0.910721615	1	0.197	0.626273685	1	0	1	1
chr11	94493488	94494334	49.847	61.201	51.545	45.482	66.312	38.912	0.052	0.899740417	1	-0.134	0.785738864	1	0	1	1
chr11	94603077	94603277	7.068	4.25	7.998	9.555	7.298	4.324	-0.053	1	1	0.5	0.375804986	0.937014251	0	1	1
chr11	94732765	94732965	10.788	3.4	10.887	4.204	4.588	11.53	0.011	0.947450616	1	0.037	1	1	0	1	1
chr11	95066920	95067536	33.479	29.75	25.55	38.603	34.407	28.103	0.01	0.980407714	1	0.016	0.971260776	1	0	1	1
chr11	95325700	95326328	17.484	24.65	19.996	31.341	21.895	22.338	-0.096	0.888962883	1	0.205	0.652254245	1	0	1	1
chr11	96207749	96207951	5.58	5.95	6.443	3.44	2.711	8.647	0.207	0.926567634	1	0.033	0.940243176	1	0	1	1
chr11	96243185	96243868	46.499	29.75	35.993	50.069	46.919	26.662	0.044	0.940262674	1	0.197	0.659891877	1	0	1	1
chr11	96306885	96307274	30.876	16.15	27.328	44.718	28.36	20.177	-0.031	0.955207164	1	0.54	0.258036763	0.833563152	0	1	1
chr11	96343079	96343586	22.32	25.5	21.551	20.257	26.9	23.78	-0.105	0.844353848	1	-0.286	0.501623501	0.992429191	0	1	1
chr11	96487380	96487674	7.068	7.65	9.776	8.409	6.881	7.927	0.006	1	1	0.331	0.58270283	1	0	1	1
chr11	99773760	99773960	1.488	10.2	3.777	5.351	6.881	6.485	-0.374	0.767117938	1	-0.571	0.465642139	0.980291272	0	1	1
chr11	101914788	101915425	52.079	87.551	49.767	63.446	84.454	64.853	-0.116	0.819338252	1	-0.408	0.368778501	0.931884396	0	1	1
chr11	102047305	102047729	14.136	12.75	8.887	14.906	12.512	11.53	0.161	0.786921871	1	-0.05	0.965312442	1	0	1	1
chr11	102109914	102110468	37.571	34.851	35.104	38.22	41.497	37.471	-0.127	0.773215159	1	-0.115	0.793933662	1	0	1	1
chr11	102317172	102317640	21.204	22.95	20.885	22.932	23.772	18.735	0.026	0.971494158	1	0.018	0.978722686	1	0	1	1
chr11	102390703	102390941	5.58	5.95	7.776	5.733	4.588	8.647	-0.087	0.923939566	1	0.17	0.890619206	1	0	1	1
chr11	102452745	102453233	13.764	25.5	16.441	16.053	18.142	20.177	-0.008	1	1	-0.226	0.634956474	1	0	1	1
chr11	103108989	103109914	65.471	50.151	50.656	50.833	66.937	50.442	-0.023	0.967976592	1	-0.22	0.625488294	1	0	1	1
chr11	107457675	107458185	26.412	22.1	21.995	28.665	25.023	22.338	0.038	0.974088032	1	0.08	0.868253973	1	0	1	1
chr11	107590940	107591391	7.812	17	7.554	8.791	14.388	10.809	-0.129	0.918296822	1	-0.661	0.21857958	0.780445849	0	1	1
chr11	107858529	107859060	25.296	28.05	20.662	37.838	32.947	23.78	-0.114	0.855527654	1	0.013	0.97070565	1	0	1	1
chr11	107928036	107928651	42.779	43.351	42.658	44.336	50.464	29.544	0.08	0.854434682	1	0.095	0.809957638	1	0	1	1
chr11	108121320	108122072	34.595	32.3	29.549	36.309	38.786	28.824	-0.03	0.981383366	1	-0.06	0.930736884	1	0	1	1
chr11	108222498	108223422	120.154	105.402	97.757	141.034	111.979	98.001	0.103	0.817870086	1	0.181	0.674113915	1	0	1	1
chr11	108467109	108467723	47.243	42.501	38.881	47.776	46.502	46.839	-0.051	0.910225735	1	-0.111	0.778373718	1	0	1	1
chr11	108498155	108498542	11.532	20.4	15.997	18.346	16.891	11.53	0.076	0.855516075	1	0.227	0.623893523	1	0	1	1
chr11	108593469	108593952	17.856	11.05	7.776	14.524	12.929	15.132	0.103	0.924417483	1	-0.341	0.519666614	0.999452419	0	1	1
chr11	109946257	109946668	21.576	17.85	17.33	15.67	24.398	13.691	0.016	0.97148019	1	-0.25	0.643754709	1	0	1	1
chr11	110069570	110069783	7.068	11.9	5.11	4.969	10.009	7.927	-0.014	1	1	-0.857	0.138703318	0.628166423	0	1	1
chr11	110092530	110093522	56.543	68.851	51.767	66.886	74.027	50.442	-0.007	1	1	-0.084	0.870549915	1	0	1	1
chr11	110295832	110297115	57.287	67.151	54.211	68.032	61.307	52.603	0.116	0.77703362	1	0.093	0.827421303	1	0	1	1
chr11	111694739	111695198	10.788	22.1	8.887	7.644	15.64	17.294	-0.057	1	1	-0.971	0.043790221	0.337550372	0	1	1
chr11	111983209	111983419	8.556	11.05	4.666	6.497	8.55	12.25	-0.063	0.947101129	1	-0.865	0.100813138	0.534539189	0	1	1
chr11	112024748	112025644	41.291	29.75	38.436	47.011	40.663	26.662	0.07	0.879565485	1	0.317	0.458225677	0.977106432	0	1	1
chr11	112086546	112086987	25.296	25.5	26.439	29.048	27.526	20.177	0.064	0.875611033	1	0.19	0.63941702	1	0	1	1
chr11	112255287	112255625	10.416	8.5	8.443	13.377	5.213	12.25	0.272	0.781186148	1	0.433	0.485631512	0.98677072	0	1	1
chr11	112289896	112290373	18.972	28.05	19.774	23.314	21.895	21.618	0.079	0.834542433	1	-0.021	0.978580489	1	0	1	1
chr11	112321868	112322150	14.88	0	11.331	5.351	7.507	7.927	0.061	1	1	0.13	0.91612216	1	0	1	1
chr11	113773378	113774196	52.823	43.351	43.324	51.598	51.715	38.912	0.08	0.849841237	1	0.05	0.898775542	1	0	1	1
chr11	114160010	114160317	7.44	12.75	2.666	11.084	14.805	7.206	-0.211	0.854996607	1	-0.772	0.299277967	0.878068482	0	1	1
chr11	114399999	114400993	71.795	72.251	67.542	87.143	77.989	56.206	0.092	0.833040001	1	0.193	0.651990011	1	0	1	1
chr11	116835891	116836314	15.624	22.1	20.662	22.932	24.815	8.647	0.082	0.836911668	1	0.31	0.527033924	1	0	1	1
chr11	117072541	117072990	12.276	16.15	7.998	16.053	17.516	12.971	-0.154	0.85887644	1	-0.398	0.494699341	0.989812225	0	1	1
chr11	117143862	117144840	52.823	42.501	37.992	44.718	52.132	38.912	0.061	0.890366058	1	-0.155	0.735189639	1	0	1	1
chr11	117231939	117232787	33.107	47.601	34.882	36.692	37.952	41.074	0.015	0.965887253	1	-0.139	0.727407842	1	0	1	1
chr11	117907166	117907605	16.368	28.9	27.328	26.754	23.772	23.059	-0.096	0.919936417	1	0.205	0.64931234	1	0	1	1
chr11	118401049	118401711	20.832	9.35	24.884	18.728	16.474	16.574	-0.064	0.862294512	1	0.408	0.409148342	0.957083512	0	1	1
chr11	118435534	118435750	6.324	5.95	11.553	11.084	6.881	7.206	-0.179	0.852009718	1	0.692	0.16134866	0.678339541	0	1	1
chr11	118621205	118621549	14.88	11.9	15.33	18.728	12.303	16.574	-0.04	0.913272304	1	0.271	0.575180452	1	0	1	1
chr11	118790630	118791430	24.18	20.4	29.549	12.231	24.398	19.456	0.018	0.975455916	1	-0.065	0.906890102	1	0	1	1
chr11	118917526	118917764	14.508	12.75	16.663	27.519	15.014	12.25	-0.011	1	1	0.657	0.147567651	0.650699524	0	1	1
chr11	118918360	118918583	12.648	18.7	15.997	16.435	15.223	14.412	0.032	0.960623729	1	0.122	0.82674543	1	0	1	1
chr11	118919732	118920085	36.827	19.55	37.103	29.43	27.526	30.265	0.008	1	1	0.214	0.645493277	1	0	1	1
chr11	118928073	118928378	19.344	15.3	19.774	20.639	22.521	15.853	-0.159	0.780489941	1	0.04	0.933453043	1	0	1	1
chr11	118928536	118928759	10.788	11.9	13.331	12.995	14.388	7.927	-0.059	1	1	0.167	0.712958525	1	0	1	1
chr11	119056945	119057758	63.611	54.401	63.098	68.415	59.639	50.442	0.099	0.821207229	1	0.249	0.551513633	1	0	1	1
chr11	119084745	119085332	29.76	34	39.77	38.985	35.658	26.662	0.005	0.979766446	1	0.318	0.438364275	0.970482171	0	1	1
chr11	119121187	119121890	55.055	38.251	51.767	59.624	48.378	36.03	0.145	0.750996934	1	0.384	0.361522193	0.928465628	0	1	1
chr11	119168562	119169204	28.644	12.75	21.995	27.137	22.104	15.853	0.148	0.814339441	1	0.341	0.47523464	0.984932126	0	1	1
chr11	119320975	119321204	8.928	14.45	13.331	7.644	13.554	11.53	-0.173	0.825605643	1	-0.251	0.63689933	1	0	1	1
chr11	119356743	119356969	11.16	3.4	10.442	6.88	9.175	7.206	-0.087	0.889518485	1	0.068	0.922151186	1	0	1	1
chr11	119364224	119364424	4.464	5.95	6.887	4.969	3.336	6.485	0.179	0.912508368	1	0.433	0.577123747	1	0	1	1
chr11	119381354	119381962	34.223	18.7	25.328	34.016	35.241	23.059	-0.131	0.803881494	1	-0.003	1	1	0	1	1
chr11	120210624	120211160	15.996	17.85	15.108	16.817	17.308	12.971	0.116	0.818434388	1	0.038	0.915358485	1	0	1	1
chr11	120985993	120986360	7.812	15.3	7.554	9.937	12.303	8.647	0.03	0.95455228	1	-0.316	0.631018145	1	0	1	1
chr11	121194853	121195053	2.976	1.7	6.665	8.791	2.085	1.441	0.403	0.847318143	1	1.998	0.002462525	0.068810326	0	1	1
chr11	122157057	122157349	6.696	9.35	10.664	4.969	4.796	9.368	0.246	0.756091125	1	0.287	0.768320842	1	0	1	1
chr11	122189304	122189517	5.208	5.95	3.999	2.293	8.341	4.324	-0.287	0.796867036	1	-1.045	0.128578383	0.604883764	0	1	1
chr11	122581088	122581288	8.184	5.95	7.998	7.262	6.673	6.485	0.142	0.860486494	1	0.213	0.692661512	1	0	1	1
chr11	122655513	122656611	51.707	70.551	48.212	66.504	61.724	48.28	0.134	0.750818253	1	0.048	0.905070324	1	0	1	1
chr11	122856504	122857064	20.088	22.95	11.775	25.226	30.237	12.971	-0.057	0.977808453	1	-0.284	0.644692968	1	0	1	1
chr11	123062015	123063068	106.39	97.751	89.537	116.19	119.903	103.045	-0.128	0.771129643	1	-0.121	0.783261221	1	0	1	1
chr11	123145224	123145945	45.383	28.9	44.88	35.163	39.62	36.75	-0.021	0.94924029	1	0.068	0.880232208	1	0	1	1
chr11	124069471	124069703	9.3	6.8	8.221	11.466	11.26	6.485	-0.173	0.835886569	1	0.064	0.88390646	1	0	1	1
chr11	124115290	124115574	17.112	11.9	14.664	20.257	17.933	13.691	-0.118	0.854200574	1	0.103	0.799154465	1	0	1	1
chr11	124644435	124644668	5.58	9.35	4.888	7.262	5.839	7.206	0.16	0.865796258	1	-0.091	0.943802578	1	0	1	1
chr11	124799901	124800109	7.812	11.05	7.998	8.791	7.716	10.809	0.036	1	1	-0.09	0.861113254	1	0	1	1
chr11	124800303	124800948	36.455	38.251	23.328	35.545	38.578	35.309	0.008	1	1	-0.343	0.422309042	0.96496701	0	1	1
chr11	124953790	124954480	51.335	53.551	39.103	61.153	54.634	41.074	0.118	0.791331599	1	0.049	0.898302557	1	0	1	1
chr11	125111471	125112083	85.187	64.601	66.208	100.52	93.629	46.839	0.083	0.867832598	1	0.23	0.633791506	1	0	1	1
chr11	125625534	125626643	66.215	68.001	70.652	78.352	80.283	64.133	-0.113	0.809223485	1	0.037	0.930181579	1	0	1	1
chr11	125887477	125888307	49.103	71.401	47.101	73.383	56.72	51.883	0.135	0.757910868	1	0.142	0.747602641	1	0	1	1
chr11	126062537	126063488	72.167	60.351	63.098	72.619	80.492	48.28	0.032	0.946201324	1	0.06	0.884342307	1	0	1	1
chr11	126116023	126116242	9.3	8.5	9.998	12.231	11.26	5.765	-0.013	1	1	0.287	0.538643516	1	0	1	1
chr11	126211168	126212103	42.779	59.501	37.103	37.456	51.089	41.074	0.126	0.747007447	1	-0.316	0.454531035	0.975711382	0	1	1
chr11	126355375	126356032	25.668	34.851	26.661	40.896	34.199	23.78	0.023	0.940816918	1	0.19	0.666010908	1	0	1	1
chr11	126480694	126481012	13.02	5.1	8.887	9.555	11.886	6.485	-0.002	1	1	-0.064	1	1	0	1	1
chr11	128859970	128860175	7.812	7.65	5.999	11.084	6.256	9.368	0.054	1	1	0.161	0.863542413	1	0	1	1
chr11	129190207	129190509	5.952	9.35	3.999	2.293	8.967	6.485	-0.113	0.941318415	1	-1.283	0.046134755	0.347752302	0	1	1
chr11	129192223	129192423	6.324	12.75	6.887	7.644	8.55	10.088	-0.028	1	1	-0.339	0.529147602	1	0	1	1
chr11	129375663	129376167	7.812	15.3	11.998	10.702	15.223	7.206	-0.092	1	1	-0.052	1	1	0	1	1
chr11	129750632	129751112	18.228	11.05	13.775	12.995	10.635	20.177	0.054	1	1	-0.121	0.758579634	1	0	1	1
chr11	130002446	130003780	156.981	141.102	136.416	160.908	156.187	113.133	0.143	0.744113679	1	0.137	0.752340967	1	0	1	1
chr11	130123477	130123886	13.764	18.7	14.886	18.346	16.682	16.574	-0.067	0.962993773	1	-0.011	1	1	0	1	1
chr11	130862094	130862299	10.044	5.1	6.221	6.115	4.379	9.368	0.345	0.747139754	1	-0.026	0.946274874	1	0	1	1
chr11	131897070	131897287	5.952	4.25	5.332	6.88	2.502	6.485	0.431	0.739228541	1	0.625	0.422051867	0.964654047	0	1	1
chr11	132858206	132858445	4.464	4.25	2.666	11.084	2.085	7.927	-0.03	1	1	0.576	0.57438698	1	0	1	1
chr11	133947416	133947640	7.44	5.95	9.109	12.995	7.298	7.927	-0.137	0.863171932	1	0.532	0.33629002	0.909235803	0	1	1
chr11	134275706	134276632	32.363	28.9	33.993	32.105	30.445	32.427	-0.024	0.978167015	1	0.079	0.860167221	1	0	1	1
chr11	134331704	134332533	30.876	30.6	31.993	30.576	28.985	33.868	-0.019	0.977883483	1	0.007	1	1	0	1	1
chr12	11358	11561	13.02	15.3	9.998	11.848	9.801	15.853	0.197	0.777540962	1	-0.167	0.701173726	1	0	1	1
chr12	30852	31645	56.171	57.801	63.765	45.482	49.213	64.133	0.018	0.988175091	1	-0.037	0.92085036	1	0	1	1
chr12	389188	389742	29.76	20.4	40.88	18.346	29.611	25.221	-0.117	0.811883535	1	0.116	0.828821485	1	0	1	1
chr12	401344	401875	43.895	33.15	51.323	42.807	38.786	38.191	0.016	1	1	0.292	0.466021482	0.980415101	0	1	1
chr12	406640	407175	36.455	24.65	38.214	22.932	23.981	36.75	0.062	0.959009589	1	0.051	0.954555839	1	0	1	1
chr12	569854	570145	15.252	15.3	19.996	11.084	14.388	15.853	0.026	1	1	0.074	0.942873376	1	0	1	1
chr12	570408	570786	21.576	17	25.995	16.817	17.725	23.059	-0.032	0.906454637	1	0.111	0.844389547	1	0	1	1
chr12	751263	751517	20.088	16.15	16.663	12.613	16.265	18.015	0.113	0.859708874	1	-0.202	0.634155615	1	0	1	1
chr12	1404619	1404819	3.348	5.95	6.443	6.497	1.46	8.647	0.061	1	1	0.612	0.51688324	0.997978251	0	1	1
chr12	1605328	1606311	43.895	37.401	47.101	33.252	35.658	52.603	-0.087	0.806699725	1	-0.105	0.773848878	1	0	1	1
chr12	1690592	1691499	53.939	62.051	54.211	43.954	60.682	48.28	0.076	0.849827914	1	-0.157	0.712546927	1	0	1	1
chr12	2752676	2752927	4.092	5.95	7.998	4.204	5.005	4.324	0.02	1	1	0.394	0.546573696	1	0	1	1
chr12	3168781	3169003	7.812	11.9	4.888	9.173	10.009	7.206	0.108	0.799081568	1	-0.367	0.578741448	1	0	1	1
chr12	3236902	3237113	5.58	11.05	6.665	4.586	8.55	10.088	-0.228	0.779922956	1	-0.675	0.240909109	0.81171876	0	1	1
chr12	4320693	4321519	40.175	49.301	43.324	53.126	49.213	38.912	0.001	1	1	0.115	0.764961685	1	0	1	1
chr12	4538314	4538532	10.416	10.2	8.443	9.555	10.218	9.368	0.062	0.945516184	1	-0.143	0.782706894	1	0	1	1
chr12	4648957	4649243	9.3	13.6	11.775	6.88	9.175	10.809	0.176	0.750152674	1	-0.045	0.91725014	1	0	1	1
chr12	4855602	4855824	8.556	2.55	3.999	1.911	5.63	7.927	-0.113	0.808292662	1	-1.085	0.113846963	0.570180516	0	1	1
chr12	6278423	6279037	30.504	17.85	32.438	34.781	29.611	23.78	-0.123	0.792839167	1	0.315	0.468939986	0.982188923	0	1	1
chr12	6323334	6323536	4.464	7.65	7.998	5.351	7.09	6.485	-0.258	0.787223727	1	-0.015	1	1	0	1	1
chr12	6341744	6342192	6.324	9.35	19.107	12.995	9.175	7.206	-0.158	0.875721071	1	0.942	0.054204817	0.38172217	0	1	1
chr12	6363645	6363940	7.812	5.1	9.554	3.058	7.507	6.485	-0.087	0.939093515	1	-0.118	0.861275722	1	0	1	1
chr12	6383947	6384328	15.624	19.55	19.551	16.817	14.597	20.897	0.008	1	1	0.087	0.919117538	1	0	1	1
chr12	6451475	6451785	5.952	5.1	7.776	4.969	5.63	5.044	0.052	1	1	0.261	0.712038248	1	0	1	1
chr12	6470497	6471227	63.239	51.851	70.652	49.687	65.269	51.162	-0.019	0.978635814	1	0.043	0.92398594	1	0	1	1
chr12	6493547	6494124	29.76	28.9	37.548	27.137	29.819	30.986	-0.047	0.933670191	1	0.1	0.829145972	1	0	1	1
chr12	6540257	6540761	29.016	27.2	28.216	37.074	22.312	33.868	0.041	0.976385608	1	0.245	0.580002996	1	0	1	1
chr12	6607227	6607686	8.184	11.05	10.22	5.733	10.426	6.485	0.089	0.844136092	1	-0.117	0.914636668	1	0	1	1
chr12	6613891	6614231	14.136	9.35	14.664	13.759	12.095	10.809	0.067	0.951940081	1	0.297	0.528636672	1	0	1	1
chr12	6851297	6851525	20.46	20.4	24.884	17.581	20.019	17.294	0.116	0.81351283	1	0.182	0.688535018	1	0	1	1
chr12	7060487	7060909	12.648	11.9	19.551	6.497	12.095	12.25	0.019	1	1	0.133	0.883416077	1	0	1	1
chr12	7860374	7860829	9.672	6.8	13.108	11.848	8.55	10.088	-0.099	0.819238143	1	0.454	0.346802105	0.915973147	0	1	1
chr12	8180103	8180686	16.74	17	20.885	12.995	19.602	14.412	-0.044	0.966468335	1	-0.02	1	1	0	1	1
chr12	8396675	8396951	11.16	3.4	6.665	12.613	7.924	8.647	-0.066	0.8907457	1	0.204	0.746005193	1	0	1	1
chr12	8687884	8688105	4.464	4.25	5.554	8.791	4.588	3.603	0.048	1	1	0.728	0.22999843	0.797573359	0	1	1
chr12	9447746	9448423	34.223	33.15	31.327	39.749	39.412	23.059	0.08	0.855974448	1	0.152	0.721034364	1	0	1	1
chr12	10212713	10212995	16.74	11.9	15.33	16.435	19.81	9.368	-0.064	0.964967	1	0.054	0.899805236	1	0	1	1
chr12	10439578	10440262	34.595	35.701	32.438	35.163	40.454	28.824	-0.001	0.981903423	1	-0.057	0.91877945	1	0	1	1
chr12	11171068	11171807	44.267	37.401	31.105	42.425	37.744	41.074	0.065	0.916417839	1	-0.102	0.807104717	1	0	1	1
chr12	11297665	11297901	4.836	5.1	4.444	6.88	4.796	5.044	0.015	1	1	0.181	0.808022335	1	0	1	1
chr12	12356854	12357559	39.059	35.701	36.659	32.87	37.952	31.706	0.095	0.836734938	1	-0.012	1	1	0	1	1
chr12	12562537	12563040	30.132	18.7	33.104	19.875	31.279	23.059	-0.145	0.783984513	1	-0.045	0.937671732	1	0	1	1
chr12	12611555	12612112	33.107	28.9	22.218	45.482	36.284	25.941	-0.016	1	1	0.092	0.824155702	1	0	1	1
chr12	12872126	12872326	6.696	2.55	7.776	8.791	3.962	4.324	0.304	0.821702115	1	1.005	0.111355805	0.564107191	0	1	1
chr12	13000123	13000820	26.784	27.2	30.216	22.932	31.279	19.456	0.055	0.888548322	1	0.04	0.933420918	1	0	1	1
chr12	13255727	13256090	18.972	27.2	13.997	27.519	21.061	20.177	0.135	0.768407145	1	-0.012	1	1	0	1	1
chr12	15484276	15484476	6.696	2.55	8.221	3.822	5.005	5.044	0	1	1	0.299	0.727118774	1	0	1	1
chr12	15931645	15931865	3.72	1.7	6.221	4.586	2.294	5.044	-0.123	0.771035027	1	0.752	0.338493468	0.911488685	0	1	1
chr12	19129439	19129928	11.532	17	14.219	17.964	17.099	12.25	-0.116	0.884950095	1	0.088	0.86432963	1	0	1	1
chr12	19439245	19439744	22.692	31.45	15.997	18.728	26.274	28.103	-0.025	1	1	-0.647	0.122929385	0.59284308	0	1	1
chr12	19620259	19620459	3.348	8.5	4.666	7.262	8.967	4.324	-0.356	0.814665699	1	-0.26	0.770045481	1	0	1	1
chr12	19946585	19946953	16.368	10.2	11.998	14.906	17.099	11.53	-0.104	0.884810281	1	-0.139	0.855702729	1	0	1	1
chr12	20212718	20213259	28.272	22.1	27.772	19.492	25.44	20.177	0.14	0.776009295	1	0.041	0.942423291	1	0	1	1
chr12	20528243	20528501	5.208	6.8	9.109	11.084	4.171	5.765	0.3	0.74958966	1	1.079	0.062346354	0.412221028	0	1	1
chr12	20551370	20551652	15.252	18.7	51.545	8.791	10.009	20.897	0.169	0.845045216	1	1.023	0.125471597	0.597939231	0	1	1
chr12	21527543	21528195	18.972	27.2	17.774	19.492	23.981	20.177	0.021	0.945484295	1	-0.263	0.577487553	1	0	1	1
chr12	21657313	21658322	45.755	51.851	39.992	43.189	52.549	40.353	0.053	0.889639959	1	-0.174	0.680834083	1	0	1	1
chr12	22543954	22544824	56.543	51.851	45.99	45.865	62.975	49	-0.054	0.916535976	1	-0.296	0.476834137	0.985125731	0	1	1
chr12	25958267	25959049	25.668	36.551	31.771	29.812	26.692	33.868	0.034	0.955932685	1	0.045	0.950952124	1	0	1	1
chr12	26126519	26126746	14.508	11.05	9.776	15.288	13.346	10.809	0.083	0.913357749	1	0.007	1	1	0	1	1
chr12	26274459	26275149	55.055	51.851	55.1	53.509	53.8	43.956	0.122	0.768897645	1	0.142	0.722087606	1	0	1	1
chr12	26832866	26833408	27.9	33.15	26.217	30.959	30.028	26.662	0.086	0.846679883	1	-0.001	1	1	0	1	1
chr12	27014082	27014589	18.972	13.6	19.107	14.906	21.27	15.132	-0.163	0.773727901	1	-0.121	0.80823678	1	0	1	1
chr12	27022325	27022904	26.04	22.95	20.218	15.67	30.862	23.059	-0.151	0.765798385	1	-0.599	0.181669785	0.717043733	0	1	1
chr12	27243941	27244700	34.967	45.901	36.659	45.482	45.876	31.706	0.028	0.937199277	1	0.06	0.874957066	1	0	1	1
chr12	27523892	27524532	35.711	38.251	30.882	38.985	43.165	28.824	0.013	0.966254503	1	-0.07	0.911301314	1	0	1	1
chr12	27549400	27549600	6.324	5.95	6.443	4.586	6.047	4.324	0.189	0.846722965	1	0.05	1	1	0	1	1
chr12	27710232	27710516	7.812	7.65	8.443	9.173	10.426	2.162	0.151	0.78299619	1	0.333	0.558804769	1	0	1	1
chr12	28760338	28760897	23.808	11.05	18.218	18.346	19.602	12.25	0.141	0.815663892	1	0.158	0.732969253	1	0	1	1
chr12	28780087	28780406	10.044	14.45	3.555	8.026	16.057	7.206	-0.02	1	1	-1.11	0.091944045	0.508247763	0	1	1
chr12	29380653	29381498	49.103	37.401	41.991	38.603	51.715	29.544	0.076	0.859355635	1	-0.035	0.96790737	1	0	1	1
chr12	30604465	30604941	10.416	10.2	7.998	11.466	4.379	14.412	0.296	0.751170263	1	0.195	0.844536179	1	0	1	1
chr12	30695831	30696119	11.532	11.05	9.776	8.791	8.133	12.25	0.224	0.787470806	1	-0.056	0.866083236	1	0	1	1
chr12	30754562	30755326	64.727	62.051	59.765	68.797	71.734	58.368	-0.043	0.94025616	1	-0.026	0.963904403	1	0	1	1
chr12	30794968	30795935	50.591	27.2	45.324	45.1	49.421	33.147	-0.078	0.86987822	1	0.114	0.793781285	1	0	1	1
chr12	31324137	31324565	7.812	16.15	11.775	6.88	14.597	10.809	-0.186	0.83747121	1	-0.451	0.422937357	0.965343124	0	1	1
chr12	31659037	31659753	33.107	38.251	28.661	40.896	34.199	32.427	0.087	0.850147795	1	0.051	0.915891994	1	0	1	1
chr12	31728694	31729397	49.847	70.551	61.987	72.237	68.606	63.412	-0.147	0.749440894	1	0.02	0.964777129	1	0	1	1
chr12	31749140	31749847	26.04	26.35	29.772	27.519	37.535	20.177	-0.176	0.754929262	1	-0.045	0.970754544	1	0	1	1
chr12	32755007	32755508	18.6	28.05	12.886	15.288	29.611	18.015	-0.09	0.928334814	1	-0.796	0.105174283	0.547278396	0	1	1
chr12	32896741	32897070	6.696	8.5	7.11	7.262	10.218	5.044	-0.126	0.94124846	1	-0.178	0.86446847	1	0	1	1
chr12	34829563	34829861	11.532	17	11.998	2.675	3.962	30.986	-0.242	0.752925286	1	-1.147	0.128438175	0.604607132	0	1	1
chr12	34892063	34892403	14.136	16.15	17.33	9.173	5.005	25.221	0.106	0.969237513	1	-0.06	0.854337706	1	0	1	1
chr12	35204490	35204693	11.532	11.05	8.665	9.173	2.294	18.015	0.309	0.808546341	1	-0.034	0.90345228	1	0	1	1
chr12	35401299	35401499	7.44	6.8	4.666	1.529	1.877	15.132	-0.112	0.866525507	1	-1.255	0.098086902	0.527490151	0	1	1
chr12	36902742	36902942	10.044	6.8	6.221	3.44	3.128	18.015	-0.169	0.793274881	1	-0.97	0.153501845	0.66311169	0	1	1
chr12	37264893	37265094	10.416	14.45	13.108	6.115	5.422	19.456	0.091	0.961468725	1	-0.223	0.631356614	1	0	1	1
chr12	38392575	38392895	7.44	9.35	8.443	9.173	11.886	4.324	-0.082	1	1	0.007	0.961165736	1	0	1	1
chr12	38904864	38905923	65.099	59.501	64.653	52.362	61.099	59.089	0.054	0.91383147	1	-0.037	0.926961156	1	0	1	1
chr12	39127466	39127764	10.044	17.85	8.665	13.377	12.303	14.412	0.022	1	1	-0.278	0.579729445	1	0	1	1
chr12	39145411	39145716	7.44	12.75	15.108	6.88	12.929	7.927	-0.152	0.910173285	1	0.052	0.934994716	1	0	1	1
chr12	40054573	40054854	7.068	12.75	5.554	8.026	12.095	10.088	-0.252	0.76386158	1	-0.75	0.186408019	0.725661645	0	1	1
chr12	42237485	42238535	52.079	83.301	61.098	69.561	61.516	62.692	0.111	0.794473182	1	0.072	0.869040532	1	0	1	1
chr12	43758662	43759485	52.451	50.151	46.657	57.713	61.099	42.515	-0.027	0.975565953	1	-0.007	1	1	0	1	1
chr12	43805781	43806680	60.635	58.651	45.102	68.797	61.933	65.574	-0.093	0.834572598	1	-0.166	0.696472623	1	0	1	1
chr12	44948667	44949090	35.339	18.7	19.996	27.901	34.616	15.853	0.087	0.86684565	1	-0.12	0.866351593	1	0	1	1
chr12	45234493	45234873	10.416	17.85	9.109	11.848	16.682	13.691	-0.179	0.813237236	1	-0.568	0.260581847	0.836466233	0	1	1
chr12	45337131	45337357	8.184	13.6	11.109	12.613	9.384	12.25	-0.014	1	1	0.168	0.812324798	1	0	1	1
chr12	45728731	45729410	53.567	71.401	63.32	67.268	81.534	47.559	-0.069	0.908573556	1	0.001	0.993478203	1	0	1	1
chr12	46268554	46269537	64.727	47.601	77.539	66.886	58.388	56.927	-0.028	0.954582353	1	0.325	0.434615065	0.969168991	0	1	1
chr12	46372643	46373061	26.412	31.45	28.661	25.608	32.947	18.735	0.116	0.790293335	1	0.036	0.919982485	1	0	1	1
chr12	46383028	46384117	82.211	75.651	92.647	74.912	65.686	84.31	0.084	0.850665584	1	0.17	0.678497176	1	0	1	1
chr12	46562217	46562515	12.276	4.25	13.553	6.88	7.09	11.53	-0.011	0.948750262	1	0.22	0.787115533	1	0	1	1
chr12	47904590	47905287	36.455	36.551	38.881	40.514	37.952	38.191	-0.06	0.889396406	1	0.06	0.895513376	1	0	1	1
chr12	47963328	47963757	24.924	22.95	19.774	24.843	26.274	22.338	-0.03	0.974175002	1	-0.145	0.76405242	1	0	1	1
chr12	48001053	48001755	19.716	43.351	28.883	38.22	32.113	30.265	-0.028	1	1	0.097	0.84183464	1	0	1	1
chr12	48350594	48351320	27.9	34	29.772	24.079	28.777	30.986	0.043	0.933849589	1	-0.138	0.726484483	1	0	1	1
chr12	48681859	48682622	70.307	64.601	81.316	67.268	68.606	53.324	0.14	0.748080866	1	0.278	0.509105904	0.995274468	0	1	1
chr12	48716400	48717200	84.071	75.651	90.648	83.321	93.212	75.662	-0.083	0.860249931	1	0.038	0.929365185	1	0	1	1
chr12	48865605	48866074	26.04	17.85	25.772	15.288	20.019	20.177	0.155	0.777906841	1	0.047	0.956860392	1	0	1	1
chr12	48956528	48956926	18.228	23.8	18.441	16.435	19.393	21.618	0.022	0.968689623	1	-0.217	0.612089635	1	0	1	1
chr12	49110579	49111132	39.803	51.001	55.544	47.011	51.715	47.559	-0.145	0.747340317	1	0.045	0.921101722	1	0	1	1
chr12	49201212	49201608	18.6	13.6	20.662	15.288	15.014	13.691	0.184	0.737367785	1	0.323	0.470324529	0.982967712	0	1	1
chr12	49264709	49265660	56.915	40.801	53.322	53.509	59.847	48.28	-0.141	0.741463859	1	-0.026	0.964848771	1	0	1	1
chr12	49322851	49323400	53.939	55.251	65.764	67.65	60.473	53.324	-0.066	0.894817766	1	0.224	0.58625179	1	0	1	1
chr12	49366514	49367589	74.399	56.101	79.317	60.771	75.904	53.324	0.011	0.990721662	1	0.108	0.80616191	1	0	1	1
chr12	49623108	49623674	27.9	30.6	33.993	28.283	32.322	31.706	-0.138	0.763231853	1	-0.037	0.93742187	1	0	1	1
chr12	49741137	49742245	101.182	70.551	106.645	77.97	91.544	87.913	-0.056	0.892609323	1	0.042	0.924477932	1	0	1	1
chr12	50057397	50057842	10.788	22.95	19.329	9.173	16.682	13.691	0.078	0.840624044	1	-0.086	0.873295077	1	0	1	1
chr12	50075243	50075443	11.532	10.2	9.331	8.026	7.924	15.853	-0.01	0.95016502	1	-0.339	0.434012129	0.969168991	0	1	1
chr12	50084887	50085658	33.479	35.701	38.881	22.55	32.53	32.427	0.087	0.848350292	1	-0.068	0.866965326	1	0	1	1
chr12	50111607	50112349	126.478	119.002	127.307	122.305	138.254	95.118	0.067	0.877382763	1	0.091	0.831806961	1	0	1	1
chr12	50283490	50283810	9.672	18.7	15.552	10.702	11.26	14.412	0.108	0.833149221	1	0.08	0.935995452	1	0	1	1
chr12	50400617	50401274	40.547	39.951	46.213	47.011	42.123	46.118	-0.126	0.753576791	1	0.084	0.839829595	1	0	1	1
chr12	50763642	50764630	36.455	30.6	40.436	36.692	36.492	36.03	-0.103	0.808035588	1	0.09	0.827246956	1	0	1	1
chr12	51026049	51026800	40.547	41.651	51.989	34.781	52.758	35.309	-0.119	0.813964357	1	-0.033	0.958845092	1	0	1	1
chr12	51083148	51083834	34.223	29.75	42.658	28.283	32.739	28.824	0.055	0.919055256	1	0.204	0.631142903	1	0	1	1
chr12	52032870	52033315	39.431	28.9	47.99	30.194	38.161	37.471	-0.13	0.756101026	1	0.055	0.914428291	1	0	1	1
chr12	52069403	52070253	58.031	49.301	58.654	47.776	64.644	38.912	0.039	0.931637447	1	0.023	0.949926706	1	0	1	1
chr12	52163993	52164238	8.928	18.7	13.331	9.555	12.72	10.809	0.14	0.755113754	1	-0.045	0.932862536	1	0	1	1
chr12	52244109	52244430	13.764	6.8	17.552	9.937	12.095	11.53	-0.133	0.774042393	1	0.233	0.700922916	1	0	1	1
chr12	52279074	52279359	13.764	17.85	25.55	10.702	21.061	12.25	-0.135	0.877730111	1	0.101	0.853334615	1	0	1	1
chr12	52327357	52327773	11.532	22.95	13.775	9.937	14.388	18.735	0.024	0.965341571	1	-0.437	0.346108682	0.915428566	0	1	1
chr12	52895390	52895703	12.648	7.65	16.663	12.231	6.464	12.971	0.232	0.839754654	1	0.694	0.209737514	0.764635826	0	1	1
chr12	52949675	52950084	28.272	17.85	22.44	21.403	25.857	16.574	0.115	0.823540514	1	0.014	0.980595904	1	0	1	1
chr12	52971702	52971922	6.696	2.55	9.998	4.586	2.502	9.368	-0.081	0.859850426	1	0.496	0.617783024	1	0	1	1
chr12	53046949	53047749	25.296	52.701	47.324	36.692	51.715	30.265	-0.12	0.862431486	1	0.018	0.970855967	1	0	1	1
chr12	53054119	53054630	38.687	33.15	40.658	37.838	41.288	37.471	-0.129	0.772109557	1	-0.009	1	1	0	1	1
chr12	53079016	53079897	74.027	65.451	71.541	79.116	81.743	59.809	-0.027	0.964555652	1	0.08	0.851823474	1	0	1	1
chr12	53180256	53181234	70.307	51.001	77.539	59.242	66.729	58.368	-0.039	0.938788766	1	0.127	0.77129466	1	0	1	1
chr12	53221434	53221873	17.112	22.1	20.44	14.906	22.104	21.618	-0.182	0.735065922	1	-0.296	0.479732353	0.985501712	0	1	1
chr12	53268087	53268594	25.296	22.95	17.996	15.288	20.436	33.868	-0.117	0.768437937	1	-0.652	0.102606639	0.540184204	0	1	1
chr12	53295213	53295617	31.991	17.85	50.656	27.519	22.938	25.221	0.091	0.906549303	1	0.714	0.123472401	0.594503971	0	1	1
chr12	53324799	53325199	31.991	22.95	38.214	21.403	23.564	35.309	-0.05	0.891984699	1	0.06	0.953654539	1	0	1	1
chr12	53352719	53352941	12.648	2.55	13.553	9.173	4.588	12.971	0.021	0.950131707	1	0.491	0.5299012	1	0	1	1
chr12	53370900	53371613	47.615	58.651	74.429	59.624	54.843	58.368	-0.097	0.831691523	1	0.249	0.546527282	1	0	1	1
chr12	53421299	53421817	26.412	26.35	32.216	17.199	27.526	20.177	0.123	0.795529359	1	0.043	0.930251639	1	0	1	1
chr12	53492906	53493354	17.856	17	16.441	13.377	16.265	20.897	-0.056	0.893261504	1	-0.276	0.492585713	0.989083894	0	1	1
chr12	53500632	53501654	106.762	102.851	124.419	148.295	110.728	107.369	-0.057	0.895986893	1	0.321	0.434427109	0.969168991	0	1	1
chr12	53658975	53659458	13.392	9.35	17.108	18.728	8.55	16.574	-0.002	0.952092939	1	0.605	0.216903145	0.777939237	0	1	1
chr12	53675747	53676477	62.123	45.051	59.988	53.126	63.809	40.353	0.035	0.943960676	1	0.104	0.810807727	1	0	1	1
chr12	53696312	53696567	11.904	10.2	15.775	11.848	10.426	14.412	-0.097	0.850650523	1	0.217	0.695585272	1	0	1	1
chr12	54017759	54018392	37.943	28.05	30.438	25.608	38.995	24.5	0.044	0.927151026	1	-0.203	0.676746574	1	0	1	1
chr12	54324657	54325295	84.071	49.301	77.317	49.304	77.989	47.559	0.086	0.865150167	1	0.003	0.993676268	1	0	1	1
chr12	54370264	54370678	19.716	17.85	21.773	16.053	22.312	19.456	-0.157	0.757623044	1	-0.145	0.751592427	1	0	1	1
chr12	54993345	54993545	8.184	5.1	5.11	3.822	6.673	8.647	-0.097	0.867209097	1	-0.707	0.231738731	0.800055641	0	1	1
chr12	55646148	55646631	26.784	23.8	23.995	35.927	23.147	28.824	-0.012	0.975204669	1	0.214	0.62247087	1	0	1	1
chr12	55716323	55716632	21.948	22.95	20.44	10.32	25.44	13.691	0.152	0.754433798	1	-0.37	0.493877747	0.989585183	0	1	1
chr12	55728753	55729457	36.827	58.651	46.657	48.54	47.336	51.162	-0.062	0.902553904	1	-0.046	0.908260801	1	0	1	1
chr12	55742941	55743731	22.32	34.851	27.328	33.252	33.99	25.941	-0.113	0.855323824	1	-0.006	1	1	0	1	1
chr12	55817515	55818226	107.878	91.801	120.197	126.51	115.316	84.31	-0.003	1	1	0.299	0.487794223	0.987417531	0	1	1
chr12	55926805	55927456	46.871	45.051	39.103	41.278	42.123	46.118	0.066	0.890476931	1	-0.13	0.734254691	1	0	1	1
chr12	55927719	55928094	21.576	29.75	23.328	27.519	25.023	22.338	0.082	0.847932736	1	0.088	0.849311498	1	0	1	1
chr12	55940239	55940519	20.088	16.15	13.997	15.67	16.057	20.897	0.025	1	1	-0.29	0.493621219	0.989473295	0	1	1
chr12	55966603	55966973	22.692	17.85	17.996	16.053	21.687	15.132	0.123	0.820412653	1	-0.143	0.782986344	1	0	1	1
chr12	55973456	55974232	169.629	185.303	170.187	194.542	183.087	138.354	0.138	0.744914769	1	0.178	0.67579156	1	0	1	1
chr12	56041522	56042255	63.611	74.801	62.654	61.917	64.435	77.824	-0.038	0.931813681	1	-0.185	0.639773782	1	0	1	1
chr12	56079000	56079561	40.547	34.851	42.213	37.838	46.293	25.941	0.04	0.920246587	1	0.121	0.775173869	1	0	1	1
chr12	56104047	56104851	86.675	105.402	93.092	92.111	95.089	86.471	0.074	0.853531464	1	0.026	0.953394145	1	0	1	1
chr12	56117927	56118557	76.259	62.901	81.983	69.943	70.065	83.589	-0.131	0.746484189	1	-0.009	0.980673209	1	0	1	1
chr12	56126189	56126389	16.74	21.25	18.441	17.199	17.933	18.735	0.033	0.931928135	1	-0.033	0.947596241	1	0	1	1
chr12	56152236	56152662	20.46	12.75	25.328	28.665	26.9	8.647	-0.134	0.866155228	1	0.535	0.305023563	0.883111341	0	1	1
chr12	56189284	56189897	24.552	43.351	36.215	36.692	36.492	33.147	-0.074	0.926512961	1	0.06	0.896246271	1	0	1	1
chr12	56258158	56258788	28.644	33.15	30.66	22.55	39.412	26.662	-0.128	0.812003769	1	-0.328	0.477269241	0.985125731	0	1	1
chr12	56315805	56316589	67.703	60.351	85.982	81.027	70.482	61.251	-0.042	0.930197248	1	0.338	0.409748061	0.957083512	0	1	1
chr12	56333626	56334471	60.263	49.301	58.432	59.624	69.857	46.839	-0.098	0.840314421	1	0.003	0.992457624	1	0	1	1
chr12	56448866	56449586	39.803	39.101	44.435	40.514	42.123	42.515	-0.099	0.814088183	1	0.008	1	1	0	1	1
chr12	56468344	56468745	17.484	13.6	19.996	9.937	20.019	13.691	-0.129	0.838221142	1	-0.182	0.757070422	1	0	1	1
chr12	56501306	56501506	5.208	8.5	9.776	4.586	6.881	7.206	-0.097	1	1	0.073	1	1	0	1	1
chr12	56630069	56630519	18.228	17	13.331	16.435	16.474	17.294	0.074	0.89209957	1	-0.186	0.685352751	1	0	1	1
chr12	56636123	56636484	25.668	29.75	30.882	24.843	25.649	25.941	0.093	0.8286008	1	0.118	0.802228455	1	0	1	1
chr12	56724990	56725686	49.847	45.051	49.767	43.189	52.549	51.883	-0.134	0.740250414	1	-0.166	0.669426978	1	0	1	1
chr12	57078627	57079199	77.003	78.201	88.204	81.41	84.245	76.383	-0.053	0.908138975	1	0.076	0.855323992	1	0	1	1
chr12	57110382	57110732	14.88	12.75	8.443	16.053	14.597	12.25	0.036	0.960967725	1	-0.179	0.783310325	1	0	1	1
chr12	57128290	57128545	11.904	9.35	11.998	8.409	12.72	10.088	-0.104	0.903023723	1	-0.173	0.742956295	1	0	1	1
chr12	57229551	57229827	10.044	11.9	13.775	4.586	13.763	7.927	-0.05	1	1	-0.253	0.679931149	1	0	1	1
chr12	57430466	57431290	34.595	60.351	40.658	51.215	49.63	50.442	-0.099	0.854447711	1	-0.126	0.766918392	1	0	1	1
chr12	57459086	57459392	20.46	22.95	20.44	14.524	22.73	19.456	0.017	0.971273499	1	-0.272	0.534486678	1	0	1	1
chr12	57462618	57462949	14.136	28.05	21.329	20.639	20.227	17.294	0.103	0.798752969	1	0.148	0.745784465	1	0	1	1
chr12	57520141	57520884	69.935	66.301	71.096	61.153	74.653	68.456	-0.072	0.868570662	1	-0.115	0.786535129	1	0	1	1
chr12	57632876	57633374	21.948	22.1	19.774	25.99	25.857	21.618	-0.124	0.839750832	1	-0.077	0.901684045	1	0	1	1
chr12	57726490	57726881	22.692	28.9	37.548	28.283	27.109	20.177	0.085	0.829052233	1	0.459	0.275869451	0.854372935	0	1	1
chr12	58509212	58509412	4.836	11.05	5.11	8.791	5.005	10.088	0.079	0.941523456	1	-0.047	0.953443522	1	0	1	1
chr12	59698676	59698887	15.252	5.95	12.442	7.644	11.678	10.809	-0.009	1	1	-0.151	0.7953873	1	0	1	1
chr12	59787679	59787945	8.184	13.6	11.775	9.937	9.592	12.971	-0.07	0.949137385	1	0	1	1	0	1	1
chr12	60266399	60266888	20.832	22.1	14.886	22.55	23.772	18.015	0.011	0.972348698	1	-0.196	0.721186063	1	0	1	1
chr12	60629815	60630034	1.488	7.65	3.333	8.791	5.213	2.882	-0.068	1	1	0.469	0.533977852	1	0	1	1
chr12	62192513	62192985	14.88	19.55	17.108	10.702	17.933	18.735	-0.113	0.863912092	1	-0.373	0.383391866	0.94255545	0	1	1
chr12	62602367	62603856	132.058	145.352	128.64	131.861	138.879	127.545	0.055	0.893770004	1	-0.034	0.938550305	1	0	1	1
chr12	62631556	62632299	29.388	30.6	35.548	31.723	36.075	22.338	0.006	0.979673098	1	0.175	0.683737353	1	0	1	1
chr12	62934336	62935344	42.035	56.101	33.771	48.922	46.502	56.927	-0.079	0.852687628	1	-0.32	0.421725701	0.964388724	0	1	1
chr12	63151880	63152310	11.532	11.9	14.441	8.409	11.052	10.809	0.093	0.903231077	1	0.087	0.889313339	1	0	1	1
chr12	63667976	63668994	43.895	40.801	35.77	37.074	47.753	38.191	-0.03	0.968970419	1	-0.251	0.550022279	1	0	1	1
chr12	63917920	63919198	113.83	102.001	89.093	94.787	127.619	98.721	-0.071	0.874903905	1	-0.305	0.479945596	0.985501712	0	1	1
chr12	64181463	64181977	23.064	19.55	14.219	12.231	31.071	13.691	-0.11	0.882109411	1	-0.801	0.137966385	0.625538649	0	1	1
chr12	64221687	64222017	24.924	18.7	19.774	20.639	26.9	19.456	-0.092	0.868439946	1	-0.225	0.645779388	1	0	1	1
chr12	64451723	64452584	53.567	56.951	57.321	49.304	55.26	51.162	0.048	0.912499966	1	0.001	1	1	0	1	1
chr12	64671347	64671547	16.368	17.85	16.441	16.435	12.095	21.618	0.087	0.925007208	1	0.039	1	1	0	1	1
chr12	64780637	64780850	10.416	8.5	8.665	8.409	7.924	13.691	-0.076	0.836326635	1	-0.248	0.580493801	1	0	1	1
chr12	64796232	64796593	10.788	22.95	11.109	14.524	17.099	17.294	-0.092	0.934045157	1	-0.433	0.386250132	0.943264521	0	1	1
chr12	65278860	65279463	18.972	34.851	19.107	21.403	32.739	16.574	0.057	0.877115957	1	-0.324	0.547033652	1	0	1	1
chr12	65602997	65603334	2.232	16.15	4.444	5.351	9.592	9.368	-0.167	0.919216538	1	-0.958	0.207996244	0.761635309	0	1	1
chr12	65741373	65741641	8.556	15.3	7.998	11.084	10.218	10.809	0.124	0.809923316	1	-0.149	0.80203964	1	0	1	1
chr12	66072617	66072897	10.044	11.05	9.998	8.409	6.047	14.412	0.167	0.895464028	1	-0.007	0.915663073	1	0	1	1
chr12	66169211	66170145	95.23	118.152	86.204	118.101	121.989	71.339	0.13	0.778276881	1	0.069	0.875978937	1	0	1	1
chr12	67068868	67069443	16.368	24.65	17.996	22.168	22.312	14.412	0.09	0.827514784	1	0.085	0.848942135	1	0	1	1
chr12	67705888	67706309	10.044	18.7	5.11	11.466	16.265	13.691	-0.126	0.897400277	1	-0.906	0.115978165	0.576001887	0	1	1
chr12	68223147	68223446	11.904	11.05	12.886	16.435	8.55	12.971	0.173	0.843970991	1	0.504	0.30230059	0.880804643	0	1	1
chr12	68676174	68676455	12.648	8.5	8.221	7.644	10.009	10.809	0.082	0.947928742	1	-0.374	0.463294577	0.979149785	0	1	1
chr12	68686570	68687113	55.427	46.751	42.213	63.064	60.473	52.603	-0.145	0.744892377	1	-0.114	0.805762811	1	0	1	1
chr12	68808804	68809005	10.416	13.6	10.442	9.555	15.848	10.809	-0.224	0.746337783	1	-0.453	0.379204216	0.939704097	0	1	1
chr12	68932876	68933428	16.74	29.75	19.774	19.11	26.483	20.897	-0.086	0.924291985	1	-0.302	0.528950887	1	0	1	1
chr12	69291041	69291315	8.556	14.45	5.777	13.759	7.716	13.691	0.121	0.91164627	1	-0.1	0.857739087	1	0	1	1
chr12	69469995	69470929	31.247	45.051	34.882	37.838	37.535	46.118	-0.141	0.745591071	1	-0.191	0.626073304	1	0	1	1
chr12	69657797	69658137	12.648	16.15	16.663	16.817	15.223	9.368	0.144	0.757043748	1	0.385	0.388215352	0.944364632	0	1	1
chr12	70242714	70243789	68.447	57.801	73.985	60.006	80.283	49.721	-0.051	0.926266124	1	0.032	0.941306199	1	0	1	1
chr12	71118069	71118699	16.368	26.35	22.884	22.55	15.848	26.662	0.018	1	1	0.149	0.78765058	1	0	1	1
chr12	71392596	71392910	8.184	9.35	13.775	12.231	8.133	9.368	0.009	1	1	0.602	0.206206872	0.75941331	0	1	1
chr12	71839493	71840106	33.107	42.501	26.661	44.336	43.374	25.221	0.104	0.814103719	1	0.016	0.952963739	1	0	1	1
chr12	71938731	71939043	10.416	11.9	10.22	8.409	11.469	9.368	0.052	0.899135062	1	-0.18	0.756264927	1	0	1	1
chr12	72017108	72017400	6.324	16.15	6.221	9.555	11.886	6.485	0.151	0.744055518	1	-0.299	0.70726474	1	0	1	1
chr12	72346398	72346665	8.184	9.35	2.888	2.675	6.047	10.088	0.189	0.879721006	1	-1.427	0.01347965	0.180048691	0	1	1
chr12	74537609	74538349	54.311	50.151	38.214	61.535	52.132	50.442	0.028	0.96247015	1	-0.049	0.92505611	1	0	1	1
chr12	74890024	74890452	17.484	30.6	13.997	14.906	21.895	23.059	0.06	0.893505478	1	-0.634	0.157573793	0.671487005	0	1	1
chr12	75178046	75178306	4.836	12.75	5.777	6.88	9.592	7.927	-0.122	0.947529586	1	-0.5	0.428552972	0.966588218	0	1	1
chr12	75334392	75334905	21.948	22.95	21.107	29.048	24.606	19.456	0.003	1	1	0.157	0.700624689	1	0	1	1
chr12	75977739	75978611	82.583	74.801	71.763	96.698	91.544	82.868	-0.148	0.735328464	1	-0.055	0.907863669	1	0	1	1
chr12	76158662	76159067	13.392	24.65	19.329	12.231	19.393	20.177	-0.103	0.880237165	1	-0.305	0.504878265	0.99320985	0	1	1
chr12	77065106	77066121	82.583	117.302	62.209	104.342	88.416	91.515	0.146	0.739253782	1	-0.115	0.801837116	1	0	1	1
chr12	77324681	77325067	21.576	22.1	19.107	26.754	20.644	18.735	0.137	0.795053817	1	0.199	0.645729554	1	0	1	1
chr12	77925578	77925871	14.88	17.85	13.108	11.084	13.554	18.735	0.043	0.960912287	1	-0.362	0.377016275	0.937978754	0	1	1
chr12	78292864	78293383	18.6	17.85	20.218	27.519	21.478	17.294	-0.106	0.843200133	1	0.27	0.531582984	1	0	1	1
chr12	78426906	78427180	4.092	10.2	6.665	11.084	7.507	6.485	-0.1	1	1	0.299	0.632336598	1	0	1	1
chr12	78863597	78864871	55.427	68.001	57.766	56.184	67.98	61.251	-0.077	0.875753744	1	-0.185	0.657257618	1	0	1	1
chr12	78887102	78887393	14.136	15.3	20.218	19.875	16.682	9.368	0.104	0.806141165	1	0.557	0.204296683	0.757118665	0	1	1
chr12	79408045	79408245	8.556	10.2	7.11	6.115	6.673	10.088	0.212	0.762903319	1	-0.254	0.591371597	1	0	1	1
chr12	79690549	79691595	80.723	89.251	80.428	94.405	89.875	70.618	0.074	0.855037756	1	0.116	0.783081079	1	0	1	1
chr12	79784419	79784784	19.716	18.7	14.219	19.11	17.725	18.735	0.086	0.900189419	1	-0.135	0.789246304	1	0	1	1
chr12	80186756	80187036	13.392	11.9	12.442	11.848	12.303	14.412	-0.04	0.953750333	1	-0.11	0.785709472	1	0	1	1
chr12	80353337	80353624	7.068	16.15	6.221	17.964	13.554	10.809	-0.153	0.889313931	1	-0.059	0.972890464	1	0	1	1
chr12	80937507	80937733	11.904	11.05	11.553	7.262	12.72	8.647	0.061	0.953301378	1	-0.209	0.699849634	1	0	1	1
chr12	81412958	81413479	10.416	18.7	10.442	20.639	13.137	18.735	-0.148	0.822086188	1	-0.024	0.974242168	1	0	1	1
chr12	81610968	81611368	14.508	8.5	13.331	11.466	8.341	13.691	0.198	0.852899924	1	0.253	0.680991194	1	0	1	1
chr12	82789678	82790054	9.3	16.15	5.554	15.288	11.886	16.574	-0.178	0.817634632	1	-0.456	0.429354802	0.96680213	0	1	1
chr12	82790148	82790348	2.232	0.85	0.667	7.644	1.877	2.882	-0.406	0.744914409	1	0.796	0.442246184	0.970788699	0	1	1
chr12	83573774	83574013	5.58	14.45	7.998	7.262	10.843	9.368	-0.131	0.952103368	1	-0.416	0.476670457	0.985115033	0	1	1
chr12	84508641	84508841	5.58	13.6	6.665	8.791	8.758	11.53	-0.146	0.899279968	1	-0.37	0.532499977	1	0	1	1
chr12	85036192	85036638	26.784	10.2	13.997	17.199	18.142	23.059	-0.073	0.834539773	1	-0.388	0.42764092	0.966588218	0	1	1
chr12	87678427	87678653	8.928	12.75	8.443	6.115	7.298	13.691	0.098	0.949128519	1	-0.409	0.358873872	0.925862118	0	1	1
chr12	87995632	87995840	11.532	5.1	7.998	8.791	7.09	10.088	0.099	1	1	0.016	1	1	0	1	1
chr12	88141710	88142645	111.97	141.952	113.754	146.002	135.126	98.001	0.114	0.792549437	1	0.149	0.730288673	1	0	1	1
chr12	89162654	89163364	38.687	33.15	33.771	18.346	35.033	36.03	0.025	0.982308527	1	-0.43	0.309574867	0.886902702	0	1	1
chr12	89461726	89462104	13.764	6.8	11.331	9.555	8.758	12.971	0.055	1	1	0.009	1	1	0	1	1
chr12	89524530	89525000	22.32	30.6	23.551	24.843	26.692	27.383	-0.053	0.951198141	1	-0.159	0.705311503	1	0	1	1
chr12	89708723	89710130	217.989	246.504	212.178	279.009	229.172	190.957	0.142	0.739003238	1	0.223	0.599460748	1	0	1	1
chr12	89756563	89757367	61.007	33.15	53.1	36.309	56.094	42.515	-0.056	0.902283453	1	-0.147	0.755625366	1	0	1	1
chr12	89768883	89769700	68.819	54.401	58.432	71.09	61.099	72.78	-0.105	0.795776945	1	-0.044	0.919009165	1	0	1	1
chr12	90253879	90254079	5.208	11.05	3.333	6.497	3.128	10.809	0.301	0.784947978	1	-0.385	0.564160364	1	0	1	1
chr12	92078199	92078649	19.344	30.6	19.107	26.372	25.857	27.383	-0.121	0.832506529	1	-0.232	0.608166202	1	0	1	1
chr12	92133854	92134093	2.604	7.65	5.777	10.702	2.294	10.088	-0.221	0.800882177	1	0.561	0.514247759	0.997811022	0	1	1
chr12	94459531	94460470	59.519	55.251	64.875	78.352	67.354	47.559	-0.011	1	1	0.304	0.478730003	0.985501712	0	1	1
chr12	94704372	94704861	10.788	27.2	16.663	24.079	16.265	19.456	0.038	0.940286153	1	0.195	0.710228792	1	0	1	1
chr12	95073001	95073788	31.619	41.651	27.55	35.163	34.199	34.589	0.076	0.85114822	1	-0.138	0.752097574	1	0	1	1
chr12	95117182	95117450	11.16	1.7	5.777	3.44	2.294	9.368	0.403	0.780485526	1	-0.166	0.805368247	1	0	1	1
chr12	95473478	95473678	7.44	6.8	14.441	10.702	9.801	6.485	-0.242	0.75228314	1	0.574	0.254526693	0.829705949	0	1	1
chr12	95473773	95474273	63.239	45.051	50.656	66.121	47.753	53.324	0.117	0.802339406	1	0.21	0.619358804	1	0	1	1
chr12	95858671	95859279	38.315	43.351	48.212	42.807	41.706	40.353	-0.016	1	1	0.15	0.712190416	1	0	1	1
chr12	96316085	96316478	14.508	9.35	12.886	10.702	10.426	15.853	-0.028	0.907772772	1	-0.086	0.823227475	1	0	1	1
chr12	96489342	96489756	30.876	32.3	28.439	30.576	30.445	32.427	0.009	1	1	-0.088	0.819851004	1	0	1	1
chr12	96501071	96501423	14.508	16.15	12.22	16.053	14.805	16.574	-0.031	0.96032509	1	-0.149	0.756412997	1	0	1	1
chr12	97656604	97656804	3.72	6.8	5.11	4.586	3.545	5.044	0.27	0.735106471	1	0.259	0.787713993	1	0	1	1
chr12	98440071	98440359	10.788	5.1	17.552	6.115	6.256	12.25	-0.069	0.849512906	1	0.462	0.521070158	1	0	1	1
chr12	98503313	98504386	130.942	123.252	97.313	131.096	130.538	139.075	-0.083	0.845865134	1	-0.24	0.559486874	1	0	1	1
chr12	98515379	98516114	54.311	69.701	51.767	49.304	64.852	49.721	0.096	0.811126724	1	-0.19	0.669895218	1	0	1	1
chr12	98593319	98594045	75.887	94.351	88.648	128.803	76.321	88.633	0.044	0.922983955	1	0.4	0.336848253	0.909776797	0	1	1
chr12	98644669	98645521	130.57	116.452	118.642	147.149	138.671	87.913	0.119	0.792740368	1	0.222	0.61914875	1	0	1	1
chr12	100266626	100267629	121.27	127.502	98.424	123.834	143.259	104.486	0	1	1	-0.163	0.717669666	1	0	1	1
chr12	100554672	100554909	13.02	10.2	11.331	7.262	11.052	14.412	-0.066	0.85997294	1	-0.388	0.404872842	0.955741565	0	1	1
chr12	100668968	100669168	4.092	12.75	6.887	6.497	5.839	10.088	0.033	0.944410926	1	-0.172	0.774797576	1	0	1	1
chr12	101279918	101280483	35.339	28.05	21.329	29.048	39.829	24.5	-0.036	0.96372137	1	-0.386	0.423439521	0.965419198	0	1	1
chr12	101407402	101408401	55.799	55.251	57.544	66.886	59.013	42.515	0.116	0.780967759	1	0.279	0.512297482	0.997014107	0	1	1
chr12	101697403	101698187	30.876	49.301	36.437	45.482	45.876	33.868	-0.029	1	1	0.02	0.966591077	1	0	1	1
chr12	101945377	101945656	8.184	9.35	3.999	17.581	5.213	9.368	0.319	0.757974321	1	0.594	0.42718754	0.966390209	0	1	1
chr12	102119812	102120646	92.255	80.751	67.097	80.645	87.999	79.986	0.043	0.923883321	1	-0.19	0.652666411	1	0	1	1
chr12	103632656	103632856	9.3	11.05	9.109	8.409	8.133	15.132	-0.119	0.792254298	1	-0.306	0.487831603	0.987417531	0	1	1
chr12	104064016	104064873	48.731	45.901	38.214	71.854	51.715	46.118	-0.05	0.923805634	1	0.158	0.712574326	1	0	1	1
chr12	104109207	104109407	5.208	7.65	6.221	6.115	1.877	10.088	0.287	0.868371683	1	0.273	0.848803939	1	0	1	1
chr12	104137543	104138668	53.567	97.751	87.537	67.65	85.288	59.809	0.039	0.922007642	1	0.09	0.844377869	1	0	1	1
chr12	104215685	104215911	15.996	17.85	21.995	22.932	20.853	15.853	-0.155	0.798335108	1	0.262	0.540837674	1	0	1	1
chr12	104303591	104303791	14.508	22.95	16.219	9.173	15.223	18.735	0.124	0.802859279	1	-0.371	0.401200241	0.953650513	0	1	1
chr12	104957998	104958935	57.659	73.951	59.099	58.86	74.027	62.692	-0.068	0.894255094	1	-0.218	0.610670079	1	0	1	1
chr12	105107241	105108311	85.931	79.901	74.651	71.472	79.866	78.545	0.067	0.87650145	1	-0.116	0.779241567	1	0	1	1
chr12	105214310	105215205	45.011	28.05	44.657	52.362	41.288	34.589	-0.041	0.932998739	1	0.342	0.410681097	0.957661845	0	1	1
chr12	105330319	105330967	23.808	37.401	18.663	30.576	25.857	36.03	-0.021	0.979830669	1	-0.32	0.470952591	0.983324236	0	1	1
chr12	105562038	105562956	62.867	39.951	73.985	73.383	58.179	54.045	-0.113	0.792949238	1	0.39	0.357303489	0.924371021	0	1	1
chr12	106288893	106289139	5.208	4.25	7.11	7.262	4.796	7.206	-0.224	0.750796573	1	0.339	0.621642692	1	0	1	1
chr12	106301785	106302230	18.6	11.05	23.551	12.231	8.55	18.735	0.25	0.778784898	1	0.496	0.406095979	0.955902359	0	1	1
chr12	106645092	106645423	8.556	15.3	12.22	14.142	11.678	14.412	-0.171	0.81668059	1	0.037	1	1	0	1	1
chr12	106955378	106956319	68.819	59.501	54.655	72.619	64.644	61.251	0.03	0.959417047	1	0.011	0.985124119	1	0	1	1
chr12	106986726	106987395	54.311	41.651	49.323	39.749	52.132	38.191	0.083	0.850641042	1	-0.031	0.958553596	1	0	1	1
chr12	107760823	107761469	58.403	55.251	48.434	48.54	62.141	41.794	0.115	0.782358085	1	-0.116	0.800522385	1	0	1	1
chr12	107912445	107912656	4.464	7.65	5.777	8.409	2.919	7.927	0.265	0.848341311	1	0.546	0.501465782	0.992429191	0	1	1
chr12	108482959	108483197	8.184	11.9	6.443	9.555	8.133	9.368	0.174	0.779229297	1	-0.13	0.815676291	1	0	1	1
chr12	108514935	108515561	53.939	58.651	46.213	63.064	71.525	42.515	-0.037	0.959159146	1	-0.081	0.887091544	1	0	1	1
chr12	108634512	108634712	7.068	6.8	6.443	11.084	4.588	7.927	0.254	0.791551125	1	0.557	0.356424191	0.923856991	0	1	1
chr12	108731320	108732372	117.55	112.202	130.195	123.834	124.283	97.28	0.048	0.91001924	1	0.193	0.647592141	1	0	1	1
chr12	108857330	108857889	18.972	42.501	34.659	28.283	26.692	28.824	0.108	0.817191206	1	0.19	0.683745906	1	0	1	1
chr12	109020812	109021124	17.112	11.05	7.998	9.555	10.009	15.853	0.231	0.747563456	1	-0.504	0.294516326	0.874692551	0	1	1
chr12	109093335	109093678	22.692	20.4	23.773	17.964	23.772	19.456	-0.014	1	1	-0.06	0.93568836	1	0	1	1
chr12	109097519	109098477	62.123	51.851	57.099	58.095	65.895	54.045	-0.075	0.86976082	1	-0.066	0.889347389	1	0	1	1
chr12	109477207	109477793	35.711	34	37.77	27.519	32.322	38.191	-0.001	1	1	-0.091	0.809283289	1	0	1	1
chr12	109900109	109900577	14.508	21.25	18.885	12.613	15.848	20.177	-0.021	1	1	-0.149	0.709125234	1	0	1	1
chr12	109910893	109911112	7.068	10.2	10.664	9.555	6.256	10.809	0.063	1	1	0.348	0.576675317	1	0	1	1
chr12	109996252	109996476	13.764	18.7	13.553	15.288	13.971	18.735	-0.006	1	1	-0.149	0.730957702	1	0	1	1
chr12	109999023	109999532	33.851	33.15	39.77	37.456	32.113	30.265	0.1	0.814965684	1	0.304	0.439223834	0.970788699	0	1	1
chr12	110048254	110048836	43.151	36.551	38.659	36.692	34.616	43.236	0.059	0.928804496	1	-0.031	0.93243951	1	0	1	1
chr12	110124183	110124710	21.204	18.7	23.551	15.67	24.815	18.015	-0.119	0.832578607	1	-0.141	0.770970799	1	0	1	1
chr12	110280837	110281796	66.215	61.201	68.43	58.095	72.776	55.486	-0.016	0.980238314	1	-0.027	0.963891191	1	0	1	1
chr12	110403248	110403840	21.204	21.25	25.106	18.346	25.649	19.456	-0.111	0.862638057	1	-0.068	0.919073208	1	0	1	1
chr12	110431467	110431957	22.692	16.15	18.218	19.875	21.478	21.618	-0.119	0.789720788	1	-0.18	0.686253068	1	0	1	1
chr12	110450144	110450567	19.716	30.6	34.659	21.786	31.279	15.853	0.03	0.913186315	1	0.228	0.624315951	1	0	1	1
chr12	110469159	110469372	20.088	13.6	15.775	14.524	19.602	12.971	0.041	0.966614101	1	-0.142	0.816925061	1	0	1	1
chr12	110501743	110502381	56.543	41.651	53.544	45.482	52.549	49	-0.039	0.919862281	1	-0.037	0.931713259	1	0	1	1
chr12	110742688	110743263	33.107	27.2	39.77	22.932	37.118	28.824	-0.132	0.794102999	1	-0.076	0.877017353	1	0	1	1
chr12	111685693	111686230	26.04	45.901	34.437	24.461	36.701	35.309	-0.033	1	1	-0.284	0.517926529	0.998648979	0	1	1
chr12	112382020	112382775	46.127	33.15	42.88	42.807	36.284	41.074	0.061	0.913134449	1	0.155	0.709690914	1	0	1	1
chr12	112418729	112419497	50.591	39.951	43.324	47.776	49.63	37.471	0.052	0.898833764	1	0.049	0.904852755	1	0	1	1
chr12	113135442	113136095	33.851	23.8	27.55	29.048	27.109	28.103	0.089	0.885574972	1	0.037	0.948386643	1	0	1	1
chr12	113220936	113221657	119.41	151.302	133.528	147.913	149.723	108.089	0.062	0.883949746	1	0.121	0.781461605	1	0	1	1
chr12	115337644	115338374	34.223	28.9	17.996	43.189	46.085	25.221	-0.191	0.74847468	1	-0.255	0.652879409	1	0	1	1
chr12	116277233	116278188	39.803	39.951	49.101	47.393	51.923	32.427	-0.103	0.850055569	1	0.172	0.676378111	1	0	1	1
chr12	116358965	116359353	23.808	14.45	22.884	18.728	25.857	14.412	-0.083	0.892062246	1	0.01	0.980589464	1	0	1	1
chr12	116406521	116406867	25.296	11.9	10.664	15.288	10.635	23.78	0.234	0.763503207	1	-0.347	0.484979261	0.98677072	0	1	1
chr12	116533323	116533815	15.252	11.05	14.664	9.173	12.72	13.691	0.038	1	1	-0.115	0.797258838	1	0	1	1
chr12	116737746	116738601	106.762	95.201	95.091	132.243	118.027	64.853	0.134	0.776081645	1	0.302	0.520897591	1	0	1	1
chr12	116880995	116881430	7.068	17.85	12.442	13.377	13.554	10.809	-0.082	1	1	0.055	0.908750862	1	0	1	1
chr12	117143004	117143500	48.359	68.001	52.878	51.98	53.8	54.045	0.097	0.810634989	1	-0.04	0.926812016	1	0	1	1
chr12	118016474	118017124	33.107	56.101	38.214	47.776	61.307	34.589	-0.143	0.804999677	1	-0.18	0.731602058	1	0	1	1
chr12	118052449	118052819	23.064	16.15	18.218	16.817	21.27	19.456	-0.033	0.939169203	1	-0.222	0.628142085	1	0	1	1
chr12	118372622	118373301	75.143	79.051	83.094	78.734	79.032	64.853	0.092	0.827723813	1	0.164	0.687903035	1	0	1	1
chr12	118386786	118386986	3.72	5.95	6.887	10.32	3.753	6.485	-0.048	1	1	0.835	0.19117941	0.735286992	0	1	1
chr12	119153580	119153903	11.16	17.85	20.44	13.377	14.805	14.412	-0.063	0.960597978	1	0.223	0.654159374	1	0	1	1
chr12	119176430	119176630	14.508	14.45	7.332	11.466	19.185	10.088	-0.072	0.965070685	1	-0.715	0.194267464	0.740935818	0	1	1
chr12	119178499	119179097	44.639	51.001	46.435	67.268	55.468	32.427	0.095	0.834925432	1	0.346	0.434043286	0.969168991	0	1	1
chr12	119988491	119989765	89.651	96.901	99.535	112.75	109.269	76.383	-0.002	1	1	0.185	0.664940785	1	0	1	1
chr12	120079451	120079654	8.184	11.9	6.221	11.848	9.175	10.809	-0.014	1	1	-0.156	0.799459661	1	0	1	1
chr12	120086864	120087630	99.322	80.751	103.534	99.373	98.425	87.913	-0.047	0.915361248	1	0.12	0.771073853	1	0	1	1
chr12	120116358	120117369	58.775	80.751	86.871	77.588	68.397	79.986	-0.094	0.833660244	1	0.154	0.707271228	1	0	1	1
chr12	120430583	120430783	9.3	5.95	8.665	8.791	6.881	6.485	0.237	0.800436161	1	0.372	0.498284392	0.991000766	0	1	1
chr12	120469549	120470355	57.659	39.101	54.878	53.509	50.255	54.045	-0.088	0.827521227	1	0.059	0.888668248	1	0	1	1
chr12	120495767	120496261	50.591	47.601	64.209	56.948	56.094	38.191	0.044	0.921504172	1	0.346	0.399384471	0.953585253	0	1	1
chr12	120534225	120534497	13.02	11.05	16.441	11.084	8.967	15.132	0.097	0.951935239	1	0.289	0.605809795	1	0	1	1
chr12	120581002	120581680	54.311	34	47.546	45.482	47.753	50.442	-0.129	0.748315371	1	-0.075	0.85773764	1	0	1	1
chr12	121016148	121016650	26.412	22.95	28.439	19.492	23.772	29.544	-0.081	0.848086127	1	-0.123	0.75449512	1	0	1	1
chr12	121352104	121352686	48.359	69.701	69.319	48.922	51.715	60.53	0.066	0.876203096	1	0.086	0.852656799	1	0	1	1
chr12	121590084	121590441	20.088	5.95	14.664	4.969	13.137	16.574	-0.1	0.842040473	1	-0.546	0.364667227	0.930414201	0	1	1
chr12	121686794	121687361	51.707	60.351	60.21	50.833	54.009	59.089	-0.015	0.988042791	1	-0.02	0.964910925	1	0	1	1
chr12	121786333	121786819	32.363	25.5	37.326	21.403	20.436	37.471	0.057	0.957192005	1	0.076	0.92164323	1	0	1	1
chr12	121793848	121794530	51.335	50.151	67.097	56.184	48.587	56.206	-0.038	0.933843089	1	0.244	0.550253346	1	0	1	1
chr12	121800013	121800463	32.363	41.651	38.659	29.812	37.535	33.868	0.031	0.92747216	1	-0.061	0.889706222	1	0	1	1
chr12	121803000	121803200	23.064	11.05	16.219	17.964	16.891	14.412	0.164	0.800637701	1	0.107	0.825979874	1	0	1	1
chr12	121839302	121840039	56.915	50.151	53.989	43.571	56.72	44.677	0.073	0.86258307	1	-0.063	0.894691331	1	0	1	1
chr12	121888408	121889160	62.867	68.851	66.653	58.86	63.392	59.809	0.091	0.824088943	1	0.026	0.953328908	1	0	1	1
chr12	122064002	122064408	38.315	28.9	37.77	41.66	38.786	33.868	-0.104	0.816144064	1	0.118	0.774793527	1	0	1	1
chr12	122265925	122266813	41.291	28.9	51.767	45.865	41.497	36.03	-0.132	0.758996588	1	0.326	0.422764482	0.965337024	0	1	1
chr12	122464756	122465035	12.648	6.8	13.997	4.586	11.26	10.088	-0.09	0.912925272	1	-0.172	0.768361594	1	0	1	1
chr12	122500400	122501264	77.747	57.801	85.093	61.917	62.767	64.853	0.097	0.834642103	1	0.208	0.624404909	1	0	1	1
chr12	122895805	122896244	17.112	13.6	14.886	6.497	17.099	18.015	-0.167	0.734044603	1	-0.672	0.151455906	0.658836799	0	1	1
chr12	122966270	122966670	21.204	13.6	21.107	12.995	20.227	19.456	-0.155	0.75621613	1	-0.205	0.659264726	1	0	1	1
chr12	122974299	122974921	43.895	47.601	52.211	44.336	47.961	37.471	0.082	0.836999693	1	0.166	0.67911166	1	0	1	1
chr12	122975029	122975373	25.296	28.05	25.106	15.67	31.279	20.177	0.016	0.955920613	1	-0.351	0.463874892	0.979673199	0	1	1
chr12	123383604	123384281	105.646	81.601	104.423	107.782	103.847	89.354	-0.043	0.926425397	1	0.132	0.756917171	1	0	1	1
chr12	123436437	123436950	33.107	20.4	19.551	30.576	21.687	31.706	0.062	0.954671969	1	-0.074	0.878770338	1	0	1	1
chr12	123458071	123458936	33.479	28.05	40.436	26.754	39.412	25.941	-0.101	0.851606758	1	0.024	0.960498419	1	0	1	1
chr12	123478808	123479070	4.464	5.95	11.998	7.644	2.294	7.927	0.215	0.916949253	1	1.186	0.105867922	0.549353266	0	1	1
chr12	123583971	123584698	58.031	42.501	57.766	54.273	58.179	38.912	0.045	0.925289326	1	0.191	0.64946526	1	0	1	1
chr12	123601696	123602262	34.967	26.35	35.548	29.812	33.99	30.986	-0.072	0.877416804	1	0.006	1	1	0	1	1
chr12	124422552	124423599	51.707	47.601	71.985	56.184	42.123	56.206	0.033	0.972148164	1	0.4	0.315564036	0.893659045	0	1	1
chr12	124904695	124905099	29.76	39.951	26.883	32.87	26.274	37.471	0.138	0.759528033	1	-0.071	0.839922423	1	0	1	1
chr12	124927639	124928154	35.711	56.951	40.214	42.807	48.587	47.559	-0.076	0.887153628	1	-0.214	0.604214731	1	0	1	1
chr12	124988998	124989314	28.644	17.85	22.662	22.932	20.644	30.265	-0.061	0.844558887	1	-0.126	0.766717218	1	0	1	1
chr12	127082948	127083191	1.488	8.5	3.555	9.173	4.171	3.603	0.169	0.847737004	1	0.652	0.448276899	0.973415595	0	1	1
chr12	127810120	127810329	10.044	5.95	5.999	4.204	8.133	5.765	0.209	0.762493565	1	-0.47	0.443054851	0.970788699	0	1	1
chr12	128708162	128708739	11.16	17.85	15.33	3.822	4.379	24.5	0.067	0.973059648	1	-0.476	0.454531528	0.975711382	0	1	1
chr12	130775987	130776611	26.784	17.85	16.885	20.639	19.81	23.78	0.084	0.915313394	1	-0.205	0.624150032	1	0	1	1
chr12	131104696	131104987	18.6	6.8	15.775	14.524	10.218	18.735	-0.039	0.847210889	1	0.133	0.865188585	1	0	1	1
chr12	131609103	131609303	6.696	0.85	4.666	9.173	3.545	4.324	0.158	1	1	0.815	0.303265451	0.881988604	0	1	1
chr12	131710685	131711202	29.016	29.75	30.438	22.55	30.445	23.78	0.096	0.824556176	1	-0.044	0.948494219	1	0	1	1
chr12	131830418	131830750	27.156	22.1	30.882	22.55	26.9	23.78	-0.036	0.950021382	1	0.074	0.874933505	1	0	1	1
chr12	131851280	131851530	11.904	12.75	17.33	7.644	9.175	14.412	0.116	0.911859978	1	0.174	0.83550251	1	0	1	1
chr12	131949661	131950277	53.939	39.951	46.879	52.744	48.378	49.721	-0.048	0.901295198	1	0.022	0.969695006	1	0	1	1
chr12	132083747	132084521	50.963	57.801	58.654	56.948	55.677	48.28	0.054	0.889090972	1	0.147	0.71673495	1	0	1	1
chr12	132144197	132144595	29.388	31.45	31.771	31.341	29.402	34.589	-0.065	0.889728451	1	-0.007	0.983934123	1	0	1	1
chr12	132242970	132243276	8.556	17	22.662	4.586	9.175	17.294	-0.049	0.967464665	1	0.118	0.93090568	1	0	1	1
chr12	132430423	132430623	6.696	4.25	11.553	4.204	4.379	8.647	-0.092	0.863518055	1	0.414	0.616781842	1	0	1	1
chr12	132761508	132762472	51.335	33.15	53.1	53.126	46.293	46.839	-0.119	0.764678963	1	0.19	0.639478902	1	0	1	1
chr12	132887440	132888139	60.263	48.451	54.433	55.802	55.26	47.559	0.082	0.851698771	1	0.093	0.820508424	1	0	1	1
chr12	132908232	132909031	101.554	74.801	113.088	122.305	93.42	74.221	0.074	0.871009299	1	0.483	0.260156147	0.836395862	0	1	1
chr12	133036965	133037950	57.659	55.251	64.431	75.677	71.942	38.912	0.009	0.979577903	1	0.318	0.482300561	0.985807245	0	1	1
chr13	17981241	17981450	7.812	12.75	12.664	8.026	4.796	20.177	-0.199	0.757705439	1	-0.128	0.760254325	1	0	1	1
chr13	18318045	18318261	6.696	4.25	6.443	0.764	2.711	9.368	0.026	1	1	-0.535	0.466585396	0.980724721	0	1	1
chr13	19633369	19633802	23.808	27.2	24.217	22.55	26.9	19.456	0.101	0.800302204	1	-0.012	1	1	0	1	1
chr13	19782879	19783162	10.788	15.3	12.22	8.791	11.469	13.691	0.036	0.9541313	1	-0.215	0.636718595	1	0	1	1
chr13	20127657	20127982	7.812	4.25	11.109	8.409	9.592	4.324	-0.231	0.813339004	1	0.398	0.489556936	0.987797611	0	1	1
chr13	20525774	20526220	7.44	12.75	12.442	10.32	8.55	8.647	0.162	0.77503158	1	0.414	0.445794084	0.972622739	0	1	1
chr13	20902607	20903099	19.344	15.3	14.664	21.786	16.891	20.177	-0.056	0.899040033	1	-0.02	0.975130682	1	0	1	1
chr13	21297924	21298324	18.6	19.55	16.885	12.613	19.81	18.015	-0.003	1	1	-0.355	0.412498414	0.958460269	0	1	1
chr13	21458927	21459654	21.948	24.65	30.216	30.576	32.947	18.015	-0.176	0.77125423	1	0.215	0.62181843	1	0	1	1
chr13	21603498	21604351	57.287	51.001	54.655	57.713	58.179	41.794	0.105	0.80670716	1	0.154	0.709051431	1	0	1	1
chr13	23441280	23441542	4.464	8.5	6.221	7.644	7.716	6.485	-0.249	0.80024135	1	-0.074	0.950238664	1	0	1	1
chr13	23466377	23466577	6.324	8.5	7.332	6.88	6.881	7.206	0.038	1	1	0.025	1	1	0	1	1
chr13	23466656	23466856	7.812	3.4	5.999	7.644	4.588	7.206	0.116	1	1	0.277	0.731923735	1	0	1	1
chr13	24148770	24149119	10.788	17	7.998	8.026	14.597	13.691	-0.083	0.959057739	1	-0.825	0.081764129	0.478278222	0	1	1
chr13	24160462	24160844	14.136	11.05	18.441	9.173	12.512	12.25	0.047	1	1	0.181	0.75611353	1	0	1	1
chr13	24161159	24161359	4.092	4.25	8.665	2.293	2.711	6.485	-0.002	1	1	0.449	0.667847155	1	0	1	1
chr13	24220172	24220446	1.86	9.35	4.888	7.262	5.63	7.206	-0.34	0.804463524	1	-0.065	0.952812985	1	0	1	1
chr13	24911113	24911318	7.44	6.8	7.998	6.115	8.133	7.927	-0.164	0.869526433	1	-0.172	0.751310485	1	0	1	1
chr13	24922688	24923216	35.339	28.05	38.214	33.252	38.369	28.824	-0.088	0.866408546	1	0.074	0.853241477	1	0	1	1
chr13	25017970	25018274	14.88	9.35	14.886	13.759	8.967	13.691	0.216	0.759317355	1	0.408	0.433032467	0.968564663	0	1	1
chr13	25018324	25018674	11.904	6.8	11.331	10.702	7.09	12.971	0.062	1	1	0.233	0.731349065	1	0	1	1
chr13	26186205	26186819	34.223	22.1	28.216	35.927	30.028	30.265	-0.07	0.871710853	1	0.084	0.851067353	1	0	1	1
chr13	26557340	26557965	30.876	39.951	31.771	40.131	36.909	34.589	-0.033	0.981470178	1	-0.001	1	1	0	1	1
chr13	27251167	27251787	34.595	21.25	30.438	27.901	36.909	21.618	-0.072	0.902513301	1	-0.033	0.985837622	1	0	1	1
chr13	27270506	27271250	27.9	19.55	24.884	23.697	22.104	23.78	0.083	0.891212814	1	0.091	0.839413857	1	0	1	1
chr13	27953716	27954104	8.928	5.95	16.663	7.262	9.175	4.324	0.09	0.941804392	1	0.754	0.204675643	0.75757248	0	1	1
chr13	28138151	28138469	10.044	8.5	12.442	5.733	11.469	7.927	-0.091	0.949931893	1	-0.105	0.886896214	1	0	1	1
chr13	28718689	28719237	37.943	35.701	28.883	47.011	41.288	29.544	0.041	0.933840927	1	0.074	0.856505265	1	0	1	1
chr13	30115119	30115338	4.464	6.8	6.221	11.466	6.047	4.324	0.003	1	1	0.683	0.256743514	0.831908323	0	1	1
chr13	30408379	30408601	5.952	10.2	3.999	3.822	7.924	5.765	0.123	0.817881867	1	-0.846	0.186776551	0.726227357	0	1	1
chr13	30617208	30618052	75.515	56.951	65.764	64.21	71.734	69.177	-0.082	0.848298578	1	-0.117	0.784753514	1	0	1	1
chr13	31161664	31162583	69.563	68.001	59.321	79.116	79.032	62.692	-0.049	0.92834997	1	-0.043	0.928466041	1	0	1	1
chr13	31199777	31200713	30.504	55.251	39.77	56.948	45.251	41.794	-0.051	0.942761008	1	0.143	0.747958886	1	0	1	1
chr13	31846458	31846978	23.808	21.25	18.218	22.168	22.73	24.5	-0.051	0.915995136	1	-0.226	0.599606869	1	0	1	1
chr13	32031177	32031395	11.16	5.1	9.776	6.88	7.716	9.368	0.047	1	1	0.011	1	1	0	1	1
chr13	32315328	32315995	35.711	22.95	26.661	30.194	32.739	19.456	0.158	0.740717523	1	0.088	0.833303871	1	0	1	1
chr13	32538509	32539223	26.412	37.401	25.772	18.346	37.535	23.059	0.029	0.925740628	1	-0.476	0.312309075	0.89029449	0	1	1
chr13	32586107	32586740	30.132	28.9	36.437	31.341	29.194	29.544	0.011	1	1	0.211	0.607018022	1	0	1	1
chr13	34942242	34942606	4.464	17.85	8.887	10.702	12.72	8.647	-0.077	1	1	-0.166	0.843888863	1	0	1	1
chr13	35855389	35855932	8.556	20.4	7.776	17.581	15.848	12.971	-0.074	1	1	-0.226	0.74379815	1	0	1	1
chr13	36819060	36819582	22.692	17	15.775	14.142	20.436	16.574	0.103	0.845254414	1	-0.323	0.485752339	0.986892229	0	1	1
chr13	37000211	37000501	18.6	11.9	12.22	11.848	15.431	15.853	0.011	1	1	-0.372	0.398282604	0.952517186	0	1	1
chr13	37000611	37001061	18.972	21.25	18.663	19.875	19.602	18.015	0.077	0.871379079	1	0.023	0.95068129	1	0	1	1
chr13	37059116	37059957	42.779	28.9	32.438	47.011	43.582	20.897	0.135	0.798892914	1	0.264	0.57510331	1	0	1	1
chr13	39037718	39038666	45.011	38.251	46.213	53.509	48.587	42.515	-0.128	0.759013735	1	0.121	0.765497569	1	0	1	1
chr13	39655555	39656045	13.764	16.15	10.442	12.231	14.597	12.971	0.084	0.836125772	1	-0.306	0.53745588	1	0	1	1
chr13	40770870	40771539	34.595	29.75	37.77	40.514	37.118	25.941	0.015	0.980505584	1	0.287	0.481106792	0.985593588	0	1	1
chr13	40777517	40777727	6.324	6.8	7.998	5.733	5.422	5.765	0.23	0.77272858	1	0.328	0.60812018	1	0	1	1
chr13	41310961	41311420	17.856	12.75	13.553	16.817	16.057	13.691	0.055	0.961804329	1	0.002	1	1	0	1	1
chr13	41960580	41960910	6.696	9.35	8.221	9.173	8.341	5.765	0.081	0.874229364	1	0.236	0.64184533	1	0	1	1
[truncated: 25,944 more rows]
