# Supplementary material for: B4GALT1 Is a New Candidate to Maintain the Stemness of Lung Cancer Stem Cells
Source: J Clin Med. 2019 Nov 9;8(11):1928. doi: 10.3390/jcm8111928 (PMC6912435; doi:10.3390/jcm8111928)
Supplement: Supplementary file 1 [file jcm-08-01928-s001.zip › supplementary/Table S2_2_significant_ATACseq_3Dvs2D_hg38.bed]

chr	start	end	X3D_SCR_1	X3D_SCR_2	X3D_SISCD1_1	X3D_SISCD1_2	Ad_scr1	Ad_scr_2	X3D_SCR_logFC	X3D_SCR_pval	X3D_SCR_FDR	X3D_SISCD1_logFC	X3D_SISCD1_pval	X3D_SISCD1_FDR	Ad_scr_logFC	Ad_scr_pval	Ad_scr_FDR
chr3	32045078	32045850	50.219	39.101	44.657	29.812	4.379	9.368	2.857	2390000	1,00E-07	2.594	27500000	0.000147954	0	1	1
chr5	150462588	150463095	43.895	45.051	52.656	43.189	5.839	9.368	2.638	1530000	1,00E-07	2.752	167000	3.88e+08	0	1	1
chr2	216373599	216373859	0.744	0	1.555	1.911	14.388	16.574	-4.791	554000	1,00E-07	-3.143	7200000	0.000304983	0	1	1
chr5	86909247	86910233	10.788	21.25	15.108	22.55	131.372	103.766	-2.934	519000	2.1e-06	-2.656	2290000	2.55e+09	0	1	1
chr8	123217022	123217513	36.455	28.05	36.881	30.194	3.545	4.324	3.088	167000	1,00E-06	3.136	49200	1.53e+08	0	1	1
chr8	88715533	88715991	3.72	9.35	11.998	8.026	19.185	26.662	-1.919	0.000721254	0.049886141	-1.144	0.013166011	0.177635625	0	1	1
chr20	8126857	8127211	18.972	32.3	19.774	25.99	8.55	6.485	1.683	0.000695248	0.048206763	1.548	0.001275957	0.045827849	0	1	1
chr8	138938929	138939376	2.604	1.7	3.999	4.586	13.137	9.368	-2.316	0.000690107	0.047969338	-1.43	0.016359759	0.199202454	0	1	1
chr1	91845057	91845457	1.86	2.55	5.11	1.529	12.303	12.25	-2.513	0.000676003	0.047501732	-1.793	0.003487227	0.083850318	0	1	1
chr2	207394766	207395288	8.184	13.6	6.665	6.115	35.033	31.706	-1.681	0.00068168	0.047501732	-2.378	40500000	0.000195115	0	1	1
chr20	4546858	4547058	1.86	0	2.666	1.147	8.133	7.206	-2.625	0.000677244	0.047501732	-1.926	0.005871199	0.1130661	0	1	1
chr20	29395946	29396182	3.348	0	7.998	2.675	8.341	19.456	-2.665	0.000680283	0.047501732	-1.281	0.065247005	0.422623333	0	1	1
chr7	101729399	101729839	8.556	4.25	10.664	8.026	20.436	23.78	-1.665	0.000681541	0.047501732	-1.208	0.007358082	0.129475362	0	1	1
chr2	195026387	195026587	1.86	0.85	3.333	6.497	6.673	13.691	-2.633	0.000670998	0.047347723	-1.006	0.104832856	0.546723494	0	1	1
chr1	184982196	184982450	11.16	15.3	10.887	14.906	3.962	2.162	1.925	0.000668857	0.047316126	1.911	0.000499539	0.024749337	0	1	1
chr13	101625113	101625460	17.112	26.35	22.884	23.697	7.507	5.044	1.676	0.000661412	0.046908223	1.811	0.000125227	0.009940932	0	1	1
chr5	41009266	41009586	1.116	2.55	1.777	1.911	10.635	9.368	-2.609	0.000661249	0.046908223	-2.439	0.000290522	0.017495801	0	1	1
chr7	118855212	118855687	40.919	27.2	30.438	27.519	10.426	13.691	1.559	0.000657824	0.046891778	1.306	0.003680551	0.086866029	0	1	1
chr5	127935472	127935721	19.344	39.101	17.108	25.99	9.384	6.485	1.786	0.000655477	0.046843978	1.374	0.007560665	0.132042289	0	1	1
chr7	46229432	46229814	3.348	1.7	3.999	4.969	8.758	18.015	-2.186	0.00064754	0.046395426	-1.509	0.007142425	0.127772588	0	1	1
chr4	110163784	110163984	0.372	1.7	1.555	0.764	9.175	7.206	-3.281	0.000644865	0.046322553	-2.729	0.000239726	0.015644926	0	1	1
chr7	77425664	77425876	13.392	22.95	12.22	13.759	5.839	3.603	1.794	0.000639959	0.046088628	1.353	0.009381619	0.148611434	0	1	1
chr1	189607125	189607489	5.58	8.5	5.11	5.733	23.147	23.059	-1.775	0.000634865	0.045839845	-2.094	1.4e+09	0.002178799	0	1	1
chrX	24145867	24146151	2.976	3.4	3.333	1.911	15.64	13.691	-2.222	0.000629068	0.04553896	-2.426	2.37e+09	0.003077085	0	1	1
chrY	26647920	26648220	18.6	11.9	19.329	18.346	23.355	87.913	-1.796	0.000628431	0.04553896	-1.525	0.002778928	0.073335085	0	1	1
chr10	95214847	95215163	3.348	6.8	5.777	4.204	18.559	18.735	-1.989	0.000621546	0.045228785	-1.868	0.000217498	0.014749203	0	1	1
chr1	48967217	48967808	30.132	55.251	23.106	33.634	14.597	11.53	1.654	0.00060389	0.044058721	1.082	0.021426483	0.2289561	0	1	1
chr1	163875481	163875865	6.696	5.95	7.998	13.759	19.81	23.78	-1.742	0.000603053	0.044058721	-1.012	0.028567895	0.267697078	0	1	1
chr10	90930378	90930875	13.392	8.5	8.221	12.231	31.071	37.471	-1.577	0.00060201	0.044058721	-1.751	0.00010027	0.00862962	0	1	1
chr17	15279020	15279393	5.58	8.5	4.221	4.969	21.27	24.5	-1.749	0.000603531	0.044058721	-2.309	2.05e+08	0.000595476	0	1	1
chr2	196608034	196608302	4.836	5.95	4.888	3.058	15.64	23.059	-1.83	0.000602444	0.044058721	-2.19	8.34e+08	0.001575279	0	1	1
chr2	205706792	205707515	48.731	39.951	40.214	66.886	12.72	18.015	1.576	0.000592321	0.043786322	1.833	4.28e+09	0.004656742	0	1	1
chr4	128529147	128529446	1.86	1.7	4.666	5.351	14.18	7.206	-2.599	0.000576803	0.042909349	-1.16	0.074600208	0.453163831	0	1	1
chr6	134363387	134363682	1.116	2.55	2	2.293	8.758	11.53	-2.582	0.000578769	0.042909349	-2.2	0.000392389	0.021188824	0	1	1
chr8	123630396	123630651	1.488	1.7	2.666	1.911	10.009	10.088	-2.647	0.000578922	0.042909349	-2.08	0.000562791	0.026519512	0	1	1
chr1	179550748	179551135	8.928	6.8	6.443	5.351	26.483	24.5	-1.658	0.000569926	0.042581378	-2.097	64200000	0.001345562	0	1	1
chr19	1862869	1863086	3.348	2.55	5.999	4.204	14.597	12.971	-2.168	0.000566275	0.042422022	-1.414	0.007190382	0.127849623	0	1	1
chr2	142753839	142754471	25.296	41.651	36.437	32.105	10.635	11.53	1.573	0.000564357	0.042391995	1.64	0.000261616	0.016539199	0	1	1
chr1	235917437	235917812	5.952	9.35	8.443	6.115	26.274	24.5	-1.798	0.000557592	0.042016427	-1.781	0.00011765	0.009556698	0	1	1
chr2	229454874	229455804	21.576	28.05	20.662	29.812	77.781	63.412	-1.532	0.000557577	0.042016427	-1.499	0.000474249	0.023877392	0	1	1
chr6	10369852	10370245	4.464	2.55	3.555	4.204	12.72	17.294	-1.95	0.000557853	0.042016427	-1.923	0.00041756	0.022144841	0	1	1
chr1	198935084	198935890	44.639	24.65	39.325	39.749	90.71	109.53	-1.496	0.000548477	0.041646994	-1.336	0.00176402	0.056196121	0	1	1
chr14	69997890	69998199	37.943	36.551	39.547	19.492	9.592	14.412	1.687	0.000541888	0.041258773	1.367	0.004234475	0.093974772	0	1	1
chr20	8074854	8075298	43.151	35.701	36.881	40.131	11.678	17.294	1.508	0.000541396	0.041258773	1.462	0.000549882	0.026355674	0	1	1
chr3	99129150	99129497	4.092	0	3.333	2.293	13.346	12.971	-2.354	0.000536592	0.041258773	-2.185	0.001272105	0.045807254	0	1	1
chr3	185473382	185474085	36.827	54.401	39.992	47.011	12.929	19.456	1.524	0.000540333	0.041258773	1.472	0.000596809	0.027794402	0	1	1
chr8	50056281	50057037	4.092	6.8	3.777	6.88	25.232	18.015	-2.081	0.000539045	0.041258773	-2.079	0.000169184	0.012247406	0	1	1
chr8	104691470	104691760	17.484	20.4	13.108	18.346	5.63	5.044	1.78	0.000536889	0.041258773	1.514	0.002078049	0.062037321	0	1	1
chr6	54892861	54893099	2.976	1.7	4.444	5.351	9.175	15.132	-2.184	0.000531979	0.041177554	-1.257	0.022031211	0.232046036	0	1	1
chr16	88245214	88245847	11.532	4.25	6.665	4.969	24.606	32.427	-1.713	0.000523341	0.040621423	-2.246	5.4e+08	0.001188566	0	1	1
chr5	19031205	19032141	63.983	72.251	69.541	79.499	25.232	23.059	1.483	0.000512734	0.039908986	1.615	0.000129228	0.010135796	0	1	1
chr14	73462205	73462484	26.784	22.1	26.439	20.639	8.341	7.206	1.634	0.000499108	0.038956945	1.574	0.000537679	0.02594883	0	1	1
chr15	67150111	67150355	2.604	1.7	6.221	2.675	15.848	10.088	-2.525	0.000493292	0.038912085	-1.523	0.011849846	0.169070033	0	1	1
chr16	1870742	1871002	3.72	4.25	5.999	3.058	12.72	21.618	-2.066	0.000497141	0.038912085	-1.811	0.000509426	0.025017387	0	1	1
chr5	105924581	105924825	0.744	0	1.111	3.44	7.298	5.044	-3.546	0.000493745	0.038912085	-1.566	0.048863388	0.358726294	0	1	1
chr8	141117462	141117825	30.132	23.8	33.104	22.168	7.924	9.368	1.682	0.000495541	0.038912085	1.713	0.00021603	0.014687417	0	1	1
chrX	47514658	47514873	3.348	1.7	2.222	1.147	12.72	13.691	-2.237	0.000496168	0.038912085	-2.862	5.68e+08	0.001231019	0	1	1
chr8	32331477	32331979	8.556	13.6	4.666	9.173	35.658	36.03	-1.743	0.000488703	0.038794997	-2.411	93100000	0.000349412	0	1	1
chr12	13098176	13098520	12.648	7.65	11.109	16.435	35.658	31.706	-1.675	0.000487226	0.038787884	-1.311	0.004317891	0.094552244	0	1	1
chr2	95330078	95330728	66.587	62.051	61.543	66.121	19.81	29.544	1.422	0.000485731	0.038779414	1.408	0.000430291	0.022396706	0	1	1
chr4	184383562	184383864	4.092	2.55	3.777	5.733	12.095	18.015	-2.036	0.000475971	0.038109042	-1.646	0.00241907	0.068072583	0	1	1
chr15	60070898	60071154	2.976	2.55	4.221	4.586	9.384	18.735	-2.22	0.000472038	0.037902767	-1.596	0.003497238	0.083850318	0	1	1
chr5	126649142	126649381	8.556	11.9	6.443	14.142	2.294	0.721	2.449	0.000469225	0.037785425	2.468	0.000287175	0.017444612	0	1	1
chr17	43265395	43266115	25.668	33.15	35.104	15.288	65.895	110.972	-1.589	0.000467455	0.037751725	-1.778	5.57e+09	0.005642738	0	1	1
chr14	20848475	20848877	3.348	6.8	3.777	5.733	16.891	21.618	-2.014	0.000461689	0.037394165	-2.021	0.000121065	0.009721049	0	1	1
chr4	25230128	25230328	12.276	11.05	11.109	16.817	3.128	1.441	2.157	0.000430871	0.034999532	2.394	2.43e+09	0.003135431	0	1	1
chr8	141118090	141118380	23.808	31.45	24.662	21.403	7.924	10.088	1.636	0.000429445	0.034985376	1.401	0.002121849	0.062874688	0	1	1
chr1	115545896	115546409	4.836	4.25	6.443	4.586	17.725	18.015	-1.939	0.000419687	0.034290425	-1.661	0.000510393	0.025020889	0	1	1
chr14	35336471	35337121	98.95	85.001	106.2	84.849	33.364	31.706	1.498	0.000418896	0.034290425	1.551	0.00023073	0.015241826	0	1	1
chr9	3043330	3043630	1.488	0	2	1.911	7.716	7.206	-2.866	0.000417603	0.034290425	-1.916	0.004564703	0.097367563	0	1	1
chr1	241482819	241483234	6.696	7.65	5.11	4.586	22.938	24.5	-1.734	0.000415398	0.034240658	-2.265	1.21e+08	0.000431714	0	1	1
chr10	76583678	76583940	2.232	0	2.444	1.911	9.801	7.927	-2.598	0.000415402	0.034240658	-2.007	0.004084808	0.091953077	0	1	1
chr11	103529237	103529548	2.232	0	4.221	0.382	10.009	12.971	-2.963	0.000412387	0.034240658	-2.17	0.004817223	0.10060364	0	1	1
chr15	92385181	92385409	3.348	0	3.11	2.675	11.469	12.25	-2.449	0.000413486	0.034240658	-2.003	0.002532806	0.069865936	0	1	1
chr2	100780580	100781131	38.315	37.401	40.436	40.514	3.545	18.015	2.001	0.000415281	0.034240658	2.098	0.000148384	0.011206214	0	1	1
chr16	82699419	82700003	24.552	42.501	25.995	35.545	11.886	5.765	1.805	0.000409205	0.0342348	1.702	0.00071539	0.031381686	0	1	1
chr2	172643080	172643591	52.451	72.251	64.653	84.849	18.142	25.941	1.521	0.000407192	0.034168649	1.792	2.28e+09	0.003021564	0	1	1
chr8	48590084	48590599	7.812	5.1	6.221	7.262	24.815	21.618	-1.787	0.000397783	0.033479654	-1.801	0.000160969	0.011867963	0	1	1
chr14	90513617	90514054	30.504	32.3	27.328	40.131	6.464	13.691	1.754	0.000395157	0.03335913	1.854	0.000119201	0.009616608	0	1	1
chr3	119973311	119973616	2.976	2.55	3.555	4.204	13.137	13.691	-2.224	0.000392073	0.033284154	-1.791	0.001317551	0.046721212	0	1	1
chr6	1481410	1481679	3.72	1.7	1.777	0.764	10.843	19.456	-2.276	0.000393078	0.033284154	-3.385	20500000	0.000125938	0	1	1
chr17	71044874	71045143	12.648	16.15	7.998	11.848	2.294	4.324	2.25	0.000387074	0.032975616	1.723	0.005640152	0.110171341	0	1	1
chr1	89866193	89866417	0.744	0	1.111	0.382	6.464	5.044	-3.43	0.000377084	0.032300035	-2.796	0.000428525	0.022396706	0	1	1
chr14	90677703	90677992	13.392	6.8	12.22	11.848	1.877	2.162	2.404	0.000377988	0.032300035	2.595	5.29e+09	0.005475506	0	1	1
chrX	63519183	63519804	34.595	32.3	31.105	42.807	8.55	13.691	1.664	0.000374149	0.032168752	1.798	6.08e+09	0.005980645	0	1	1
chr12	126338030	126338448	6.324	8.5	4.221	11.466	23.564	33.868	-1.965	0.000365173	0.031493947	-1.9	0.00025193	0.016072353	0	1	1
chr20	2260994	2261552	53.195	45.901	61.765	51.598	16.891	19.456	1.469	0.000360834	0.031216053	1.659	3.7e+08	0.004206172	0	1	1
chr9	37472387	37472756	6.696	5.95	13.997	8.791	17.933	26.662	-1.752	0.000360048	0.031216053	-0.903	0.035374253	0.29962496	0	1	1
chr10	43295485	43295819	14.136	15.3	15.108	18.346	3.962	3.603	1.913	0.000343905	0.029936883	2.102	3.03e+09	0.003677732	0	1	1
chr14	80425652	80425997	3.348	0.85	6.665	1.147	17.099	15.132	-2.734	0.000343182	0.029936883	-1.963	0.003771694	0.087642275	0	1	1
chr2	227451366	227451907	48.731	22.95	41.547	34.398	8.758	12.971	1.806	0.000341247	0.02989176	1.86	0.000154779	0.011502668	0	1	1
chr15	27410890	27411415	28.644	25.5	33.993	32.105	6.047	11.53	1.751	0.000334787	0.029418101	2.032	9.28e+08	0.001716525	0	1	1
chr8	53885950	53886284	0.372	2.55	1.333	4.204	16.891	9.368	-3.499	0.000333847	0.029418101	-2.344	0.002325992	0.066567438	0	1	1
chr17	7836771	7837015	9.672	3.4	19.107	12.995	21.895	28.824	-1.796	0.000329655	0.029150509	-0.624	0.169803736	0.696028428	0	1	1
chr1	51661096	51661328	2.604	0	2.666	1.147	8.55	12.971	-2.61	0.000317464	0.028178953	-2.357	0.000598394	0.027821849	0	1	1
chr14	42140947	42141265	0.744	3.4	1.555	1.147	10.635	13.691	-2.798	0.00031766	0.028178953	-3.072	7.83e+08	0.001530255	0	1	1
chr16	34610541	34610774	4.092	3.4	8.221	6.88	6.047	49.721	-2.804	0.000316001	0.028178953	-1.822	0.009544999	0.150045683	0	1	1
chr22	48702579	48702958	10.044	15.3	15.108	7.262	1.043	3.603	2.72	0.000317003	0.028178953	2.612	0.000409958	0.021894905	0	1	1
chr2	187500832	187501409	17.112	11.05	21.329	19.492	40.871	44.677	-1.548	0.000312403	0.02806908	-1.058	0.009593427	0.1502333	0	1	1
chr16	25049550	25050122	13.392	17	11.775	12.231	49.213	42.515	-1.623	0.000306727	0.027648017	-1.94	8.32e+08	0.001575279	0	1	1
chr1	185864979	185865179	3.72	1.7	1.777	1.529	13.763	15.132	-2.248	0.000303328	0.027449409	-3.071	61800000	0.000269803	0	1	1
chr11	28632319	28632650	1.86	0.85	1.333	1.529	8.341	12.25	-2.677	0.000303542	0.027449409	-2.783	3.23e+09	0.003879388	0	1	1
chr12	115227114	115227644	8.928	16.15	8.221	14.524	32.947	51.883	-1.797	0.000303013	0.027449409	-1.901	4.96e+09	0.005270051	0	1	1
chr2	238439320	238439881	13.392	13.6	9.554	6.497	36.075	44.677	-1.566	0.000294775	0.026917941	-2.285	861000	6.17e+09	0	1	1
chr10	14185516	14186164	8.928	3.4	7.998	13.377	36.075	20.897	-2.118	0.000290163	0.026583644	-1.456	0.00875066	0.14358173	0	1	1
chr1	56644209	56644593	30.132	39.101	22.662	27.519	9.592	12.971	1.646	0.000288985	0.026566093	1.193	0.00781856	0.13486051	0	1	1
chr13	109583527	109583808	16.368	11.05	18.441	14.524	2.711	4.324	2.115	0.00028902	0.026566093	2.352	2.33e+09	0.003053895	0	1	1
chr15	60535916	60536144	11.904	14.45	11.775	7.644	1.251	4.324	2.54	0.000286351	0.026495059	2.147	0.002631931	0.071412719	0	1	1
chr18	23115665	23116071	3.72	6.8	4.444	4.586	21.27	19.456	-2.054	0.000286321	0.026495059	-2.175	1.98e+09	0.002771231	0	1	1
chrX	143121398	143122018	30.504	15.3	29.772	13.759	1.668	7.927	2.547	0.000286127	0.026495059	2.46	0.000343189	0.019373212	0	1	1
chr1	232538221	232538825	8.556	6.8	5.554	4.204	22.312	28.824	-1.67	0.000283136	0.026469796	-2.331	27200000	0.000147954	0	1	1
chr10	103895525	103896074	36.827	52.701	29.772	37.074	11.26	18.735	1.623	0.000283236	0.026469796	1.216	0.006613019	0.121570788	0	1	1
chr2	142716526	142717159	37.199	26.35	22.884	19.875	11.052	7.927	1.708	0.000281017	0.02643924	1.123	0.013534857	0.180699713	0	1	1
chr5	10551252	10551810	21.948	23.8	20.218	30.959	84.871	59.809	-1.675	0.000280777	0.02643924	-1.518	0.000719484	0.031462487	0	1	1
chr11	96150114	96150541	2.976	1.7	3.11	6.115	15.848	12.25	-2.485	0.000277438	0.026279512	-1.668	0.006028403	0.114502	0	1	1
chr10	91341072	91341278	14.88	11.05	5.11	10.32	2.085	2.882	2.471	0.000274036	0.026083184	1.669	0.014931976	0.189079541	0	1	1
chr5	98941205	98941500	18.972	21.25	17.552	20.257	6.047	5.044	1.799	0.000274432	0.026083184	1.717	0.000264624	0.016627583	0	1	1
chr5	150211279	150211533	21.948	33.15	25.772	18.346	9.384	4.324	1.861	0.000274122	0.026083184	1.574	0.001544236	0.05175684	0	1	1
chr7	139680781	139681208	12.648	12.75	19.329	14.142	41.288	38.191	-1.648	0.000273814	0.026083184	-1.238	0.002923669	0.075865256	0	1	1
chr10	113644569	113644799	6.324	7.65	11.553	10.702	21.478	25.221	-1.75	0.000270328	0.026047498	-1.046	0.01205261	0.169942469	0	1	1
chr16	58366087	58366607	12.276	17.85	10.887	15.288	50.255	45.397	-1.706	0.000266472	0.025764834	-1.887	2.3e+09	0.003035687	0	1	1
chr2	178298825	178299036	7.812	9.35	9.554	11.084	1.668	0.721	2.55	0.000259065	0.025135583	2.841	7.51e+08	0.001477523	0	1	1
chr12	79547294	79547565	3.348	1.7	2.888	3.44	12.095	15.132	-2.259	0.000256468	0.024970307	-2.084	0.000190084	0.013345497	0	1	1
chr1	66258728	66259054	2.976	3.4	3.11	4.586	12.512	18.735	-2.258	0.000253195	0.024737846	-2.003	0.000199077	0.013828124	0	1	1
chr1	218705835	218706439	15.252	18.7	11.553	21.403	49.213	58.368	-1.673	0.000248967	0.024410084	-1.72	9.18e+09	0.008092165	0	1	1
chr16	21626653	21627164	31.247	28.05	32.882	19.492	7.298	10.809	1.781	0.000243503	0.023997887	1.611	0.000712951	0.031358787	0	1	1
chr2	118669064	118669297	1.86	2.55	1.777	0.382	11.469	14.412	-2.567	0.000243904	0.023997887	-3.354	35900000	0.000183764	0	1	1
chr10	90931092	90931623	5.208	9.35	6.665	8.026	25.649	25.941	-1.909	0.000240617	0.02384238	-1.819	9.47e+09	0.008215389	0	1	1
chr2	201151115	201151712	10.044	8.5	10.887	12.613	28.36	31.706	-1.657	0.000238443	0.023711097	-1.35	0.001247619	0.04528531	0	1	1
chr7	80876950	80877370	2.232	5.1	2.666	0	22.938	18.735	-2.632	0.000236618	0.023613594	-3.738	4150000	4,00E+08	0	1	1
chr3	28326478	28326815	13.02	17.85	8.221	13.759	3.128	3.603	2.187	0.00022699	0.022733969	1.707	0.003701533	0.087137275	0	1	1
chr15	53650629	53650952	3.72	30.6	8.665	15.288	0.626	2.162	3.806	0.000221574	0.022488603	3.354	0.001053459	0.040324373	0	1	1
chr2	224884320	224884569	20.088	14.45	10.887	6.88	3.753	5.044	2.059	0.000222198	0.022488603	1.104	0.053463043	0.37880934	0	1	1
chr2	226426232	226426740	9.3	6.8	5.332	4.204	35.033	25.221	-1.877	0.000220922	0.022488603	-2.651	2.1e+07	0.000125938	0	1	1
chr7	17530328	17530602	11.532	17.85	15.108	14.524	3.336	3.603	2.039	0.000223222	0.022488603	2.104	8.66e+09	0.007714117	0	1	1
chr7	31849926	31850456	25.296	37.401	32.438	17.581	3.545	12.25	2.155	0.000223735	0.022488603	1.863	0.001260616	0.045628738	0	1	1
chr1	207848158	207848653	79.235	113.902	64.431	89.818	30.445	31.706	1.629	0.000218269	0.02235342	1.31	0.002510089	0.069651865	0	1	1
chr9	108551340	108551866	8.184	5.1	10.442	7.644	20.436	28.103	-1.76	0.00021839	0.02235342	-1.372	0.001501983	0.050792735	0	1	1
chr2	239075723	239076412	54.311	63.751	53.322	67.65	17.099	24.5	1.535	0.000216516	0.022325102	1.574	0.00011415	0.009326552	0	1	1
chr6	13302873	13303147	1.488	0	1.555	1.911	8.55	7.927	-3.009	0.000215789	0.022325102	-2.257	0.001499998	0.050792735	0	1	1
chr7	12660391	12660826	7.44	2.55	3.555	7.262	21.687	24.5	-2.05	0.000215782	0.022325102	-2.128	0.000130537	0.010167838	0	1	1
chr16	89994951	89995624	7.44	3.4	17.552	10.32	17.933	27.383	-1.904	0.000210918	0.021991374	-0.643	0.148170609	0.651507683	0	1	1
chr16	64161368	64161757	32.735	37.401	24.884	26.754	7.924	15.132	1.698	0.000208331	0.021802919	1.264	0.00613773	0.115406607	0	1	1
chr12	83870930	83871608	47.987	79.901	49.323	48.922	22.73	17.294	1.633	0.000206257	0.021672654	1.269	0.003295744	0.081291941	0	1	1
chr18	31011439	31011742	1.116	0	2	3.44	11.678	5.044	-3.49	0.000205053	0.021672654	-1.72	0.026767342	0.258095183	0	1	1
chr6	9503169	9503785	11.904	5.1	8.665	13.759	40.246	29.544	-1.957	0.00020631	0.021672654	-1.668	0.001151851	0.043029644	0	1	1
chr14	42214919	42215555	8.556	3.4	4.221	6.115	23.147	25.941	-1.897	0.00019885	0.021127281	-2.26	1.19e+09	0.001963663	0	1	1
chr2	189150045	189150348	2.976	5.1	5.332	2.675	16.474	20.177	-2.249	0.00019848	0.021127281	-2.108	4.61e+09	0.004934216	0	1	1
chr9	111815113	111815818	62.867	80.751	59.765	82.174	21.895	24.5	1.63	0.000195359	0.020915348	1.618	0.000180416	0.012827874	0	1	1
chr9	33159047	33159478	25.296	18.7	24.439	24.079	5.63	7.206	1.849	0.00019344	0.020789628	1.967	34700000	0.004061802	0	1	1
chr2	157453198	157453936	52.451	42.501	45.768	35.163	7.716	21.618	1.822	0.000190953	0.020601533	1.589	0.000919172	0.037169939	0	1	1
chr11	108616562	108616834	2.604	0	2.444	3.058	11.469	10.088	-2.662	0.000184848	0.020020218	-1.988	0.002988901	0.076834285	0	1	1
chr5	116646660	116647313	68.819	88.401	55.1	87.907	8.967	32.427	2.004	0.00018195	0.019782988	1.869	0.000429258	0.022396706	0	1	1
chr1	84253865	84254350	40.547	39.101	26.661	50.833	8.967	14.412	1.831	0.000180266	0.0196765	1.78	0.000223684	0.014930884	0	1	1
chr12	84599538	84599891	1.488	4.25	2.222	1.529	20.019	13.691	-2.751	0.000179222	0.019639981	-3.131	2.31e+08	0.000610131	0	1	1
chr6	139977885	139978207	2.976	1.7	3.555	3.44	14.597	12.25	-2.411	0.000179229	0.019639981	-1.944	0.00058545	0.027356578	0	1	1
chr6	126919925	126920348	1.86	1.7	3.333	5.351	12.929	11.53	-2.74	0.00017531	0.019362375	-1.536	0.008347237	0.13964369	0	1	1
chr5	68683732	68683974	1.488	1.7	2.222	0.764	8.758	15.853	-2.876	0.000173498	0.019238336	-2.837	1.64e+09	0.002427309	0	1	1
chr9	114691163	114691421	1.86	2.55	2.222	1.147	10.426	15.853	-2.568	0.000171707	0.019115571	-2.814	6.18e+08	0.001308467	0	1	1
chr1	151988464	151988795	7.44	5.95	6.221	4.586	33.156	21.618	-2.02	0.000170717	0.019103039	-2.338	6.04e+08	0.001288306	0	1	1
chr8	137040826	137041153	22.692	21.25	14.219	17.199	6.673	5.765	1.788	0.000170911	0.019103039	1.293	0.005154023	0.104470389	0	1	1
chr6	2623225	2623925	49.475	56.101	61.098	57.713	17.933	18.015	1.546	0.000167257	0.018845407	1.724	1.56e+09	0.002345485	0	1	1
chr2	163778446	163778737	2.232	0.85	1.555	0.382	8.341	15.132	-2.654	0.000163802	0.018530837	-3.337	1.31e+08	0.00045722	0	1	1
chr1	224503384	224503955	44.267	93.501	40.88	87.143	15.431	20.177	1.955	0.000161279	0.018319635	1.86	0.000278683	0.01700272	0	1	1
chr10	106606255	106606905	6.696	14.45	3.777	6.88	36.492	41.074	-1.955	0.000160399	0.018294021	-2.895	1850000	2.3e+09	0	1	1
chr1	203558332	203558814	8.184	5.1	2.444	1.529	20.644	30.986	-1.847	0.000156033	0.017868947	-3.585	2470	32900000	0	1	1
chr2	7693670	7694819	147.31	189.553	149.302	228.176	52.758	51.162	1.692	0.000155853	0.017868947	1.858	3.01e+09	0.003675595	0	1	1
chr2	40511675	40512471	58.031	51.851	47.324	55.802	16.474	21.618	1.563	0.000155559	0.017868947	1.464	0.000303812	0.017872457	0	1	1
chr12	2520109	2520940	17.112	12.75	26.883	19.492	58.388	43.956	-1.758	0.000153909	0.017845098	-1.144	0.008759149	0.143587599	0	1	1
chr2	4891339	4891746	20.832	26.35	13.108	16.435	2.711	9.368	2.195	0.000152323	0.017734784	1.532	0.008896005	0.144703608	0	1	1
chr1	120158089	120158435	5.952	6.8	8.887	6.88	19.81	27.383	-1.871	0.000149234	0.017590625	-1.526	0.000352395	0.019773034	0	1	1
chr4	151541447	151541676	0.744	0	2.666	0.764	5.839	7.927	-3.605	0.000150455	0.017590625	-1.825	0.007760911	0.134259182	0	1	1
chr6	101083494	101084184	4.836	3.4	5.554	4.204	20.644	17.294	-2.146	0.000149933	0.017590625	-1.944	0.000170301	0.012288286	0	1	1
chr12	84632037	84632287	4.092	2.55	5.11	5.351	16.265	15.853	-2.174	0.000144994	0.01720325	-1.618	0.001918194	0.059226621	0	1	1
chr7	33979736	33980401	15.252	22.1	9.331	22.168	60.682	72.059	-1.85	0.000145295	0.01720325	-2.096	1.2e+09	0.001963663	0	1	1
chr11	88348788	88349304	45.383	51.001	37.548	48.922	17.516	9.368	1.767	0.000142636	0.017032766	1.611	0.00037212	0.02043418	0	1	1
chr2	207683810	207684572	21.576	21.25	18.663	12.995	75.904	60.53	-1.676	0.000137988	0.016568864	-2.099	1.38e+08	0.000461013	0	1	1
chr9	104791461	104792201	55.799	54.401	40.88	57.713	15.64	20.897	1.625	0.000138158	0.016568864	1.458	0.000462684	0.023464184	0	1	1
chr2	9703041	9704143	51.707	53.551	73.762	67.268	11.469	23.78	1.662	0.000136532	0.016545316	2.088	85800000	0.000332897	0	1	1
chr9	90992649	90992988	1.86	4.25	4.444	4.204	13.137	18.735	-2.494	0.000136777	0.016545316	-1.83	0.000444831	0.022891168	0	1	1
chr10	90921170	90921819	11.532	16.15	10.887	5.733	38.578	53.324	-1.749	0.000133756	0.016321153	-2.406	6280000	5.16e+08	0	1	1
chr6	142375148	142375580	6.324	1.7	2.666	2.293	22.938	18.735	-2.207	0.000132122	0.016268874	-3.051	46100000	0.000214604	0	1	1
chr7	84412197	84412955	11.532	8.5	5.11	6.497	33.573	36.03	-1.747	0.000132745	0.016268874	-2.592	2370000	2.55e+09	0	1	1
chrX	118571865	118572186	10.788	14.45	21.329	10.702	2.085	2.162	2.524	0.000132439	0.016268874	2.925	21800000	0.000597781	0	1	1
chr16	17836926	17837332	5.58	5.95	5.554	4.586	20.853	23.78	-1.942	0.000126731	0.015738925	-2.099	6.75e+08	0.001377441	0	1	1
chr10	53536228	53536766	8.928	5.1	9.776	15.288	27.109	28.824	-1.906	0.000124928	0.015584247	-1.172	0.010808586	0.161251645	0	1	1
chr12	119716374	119716914	38.687	35.701	39.547	48.54	11.678	11.53	1.679	0.000124245	0.015568546	1.915	7.31e+08	0.001457697	0	1	1
chr1	206890716	206891144	11.16	3.4	10.887	9.173	25.44	35.309	-1.897	0.000122577	0.015524074	-1.566	0.000960459	0.037988692	0	1	1
chr2	145380687	145380957	1.488	0.85	2.222	1.147	9.801	10.809	-2.958	0.000123335	0.015524074	-2.502	0.000108313	0.009028065	0	1	1
chrX	111010214	111010566	17.484	28.05	20.885	12.613	2.294	7.927	2.372	0.000123088	0.015524074	1.98	0.001479731	0.050501401	0	1	1
chr16	82681263	82682005	28.644	24.65	27.328	30.959	6.256	9.368	1.857	0.000118674	0.01519058	1.973	1.8e+09	0.002568313	0	1	1
chr9	21677842	21678268	6.696	4.25	9.554	6.115	20.644	24.5	-1.945	0.000119054	0.01519058	-1.477	0.000998879	0.038928434	0	1	1
chr18	32610307	32610609	14.136	27.2	13.553	22.55	2.711	5.765	2.399	0.000116219	0.014965532	2.239	0.000200266	0.013851546	0	1	1
chr9	114981116	114981553	4.092	0.85	2.666	1.911	21.478	13.691	-2.627	0.000116043	0.014965532	-2.92	9.83e+08	0.001769836	0	1	1
chr13	64723743	64724138	4.464	3.4	7.332	3.822	25.649	15.853	-2.374	0.000109891	0.014282192	-1.881	0.00062084	0.028580099	0	1	1
chr18	22467930	22468144	1.116	0.85	2.666	3.44	9.175	9.368	-3.11	0.000108334	0.014145678	-1.612	0.00974213	0.151488232	0	1	1
chr6	115121308	115121882	31.247	37.401	24.662	31.723	11.26	7.206	1.812	0.000106146	0.013925051	1.534	0.000718044	0.031448738	0	1	1
chr10	103186267	103186527	16.74	18.7	18.885	11.848	4.588	3.603	2.034	0.000105168	0.013903436	1.861	0.000290074	0.017495801	0	1	1
chr2	223026369	223026690	25.668	26.35	27.772	27.137	8.133	6.485	1.779	0.000104829	0.013903436	1.861	3.29e+09	0.003926741	0	1	1
chr9	107738156	107738760	8.184	10.2	10.664	8.791	36.701	30.265	-1.902	0.000105484	0.013903436	-1.781	6.36e+09	0.006141	0	1	1
chr17	43239037	43239326	10.044	17	15.552	9.937	38.161	54.765	-1.818	0.000100431	0.013427424	-1.824	2.16e+09	0.002906076	0	1	1
chr10	75202791	75203012	12.276	17.85	10.887	12.613	2.711	3.603	2.275	9.93e+09	0.013381706	1.954	0.000758838	0.032698635	0	1	1
chr2	7692215	7692473	31.991	38.251	29.549	46.629	11.052	6.485	1.912	9.85e+09	0.013381706	2.032	1.98e+09	0.002771231	0	1	1
chr3	153221725	153222446	86.675	66.301	60.654	74.53	24.606	21.618	1.721	9.96e+09	0.013381706	1.534	0.00044417	0.022891168	0	1	1
chr3	170802484	170803106	2.232	6.8	2	4.969	28.777	20.897	-2.63	9.82e+08	0.013381706	-2.908	3.44e+08	0.000824681	0	1	1
chr6	134673554	134673948	4.092	3.4	2.888	3.058	20.644	16.574	-2.284	9.82e+09	0.013381706	-2.656	2.23e+08	0.000598569	0	1	1
chr8	83130274	83130532	8.184	10.2	11.998	5.733	1.043	0.721	3.179	9.69e+09	0.013381706	3.198	2.16e+09	0.002906076	0	1	1
chr8	88939974	88940532	6.324	7.65	4.666	8.409	26.274	28.103	-1.977	9.95e+09	0.013381706	-2.089	1.41e+09	0.002183308	0	1	1
chr2	177251782	177252429	54.683	49.301	47.768	46.629	15.223	19.456	1.618	9.57e+09	0.013297653	1.475	0.000270426	0.016717961	0	1	1
chr13	102729594	102730121	2.976	5.1	4.444	9.173	22.521	18.735	-2.447	9.43e+09	0.013177457	-1.65	0.002544865	0.070060265	0	1	1
chrX	120734698	120735224	4.836	5.1	3.999	5.351	22.312	20.177	-2.103	9.2e+09	0.012916709	-2.21	1.25e+09	0.001966861	0	1	1
chr9	115615878	115616082	0	0.85	1.333	0.382	6.256	7.927	-4.455	9.11e+09	0.012861891	-2.818	0.000163902	0.01202074	0	1	1
chr5	174371646	174372055	4.092	2.55	6.665	5.733	13.971	18.735	-2.161	9.04e+09	0.012824725	-1.349	0.005875406	0.113069199	0	1	1
chr1	15407739	15408109	34.595	34.851	26.439	30.959	5.839	14.412	1.923	8.87e+09	0.012640965	1.646	0.000645628	0.029286975	0	1	1
chr20	46215983	46216274	4.092	2.55	6.221	4.969	13.554	19.456	-2.169	8.82e+09	0.012640965	-1.497	0.002252614	0.065025599	0	1	1
chr6	132270699	132271213	18.228	34	18.441	29.43	2.085	8.647	2.503	8.86e+09	0.012640965	2.404	0.000153655	0.011498814	0	1	1
chr5	6158938	6159434	4.836	5.95	5.777	4.204	20.853	23.059	-2.043	8.55e+09	0.012431413	-2.092	8.34e+08	0.001575279	0	1	1
chr6	6467461	6467961	15.996	34	18.441	31.341	2.711	7.206	2.477	8.59e+09	0.012431413	2.505	3.42e+09	0.004043867	0	1	1
chr14	50521475	50521783	4.464	0.85	5.777	4.969	16.057	15.853	-2.336	8.35e+09	0.012210396	-1.555	0.005329103	0.106519802	0	1	1
chr1	24266414	24266939	5.952	4.25	9.331	8.791	18.35	23.78	-1.949	7.94e+09	0.011787715	-1.182	0.006141417	0.115406607	0	1	1
chr12	120640453	120640873	1.488	4.25	5.777	5.351	11.052	23.78	-2.719	7.9e+09	0.011787715	-1.568	0.003821963	0.088262067	0	1	1
chr16	14706892	14707425	5.208	12.75	5.999	3.058	33.781	38.912	-2.117	8.02e+09	0.011787715	-2.935	84700	1.39e+09	0	1	1
chr16	72291526	72291990	2.604	1.7	5.332	3.058	15.223	12.971	-2.617	8.01e+09	0.011787715	-1.713	0.002231719	0.064697103	0	1	1
chr8	69681771	69682376	45.383	62.901	46.435	60.006	16.682	15.853	1.712	7.82e+09	0.011740922	1.698	5.98e+08	0.005963512	0	1	1
chr1	206890219	206890617	6.696	5.1	6.665	7.644	16.474	35.309	-2.022	7.52e+09	0.011359729	-1.8	0.000137583	0.010544407	0	1	1
chr3	98922804	98923258	4.092	2.55	5.332	6.497	13.763	21.618	-2.261	7.5e+09	0.011359729	-1.542	0.00194466	0.059582946	0	1	1
chr8	142699708	142700112	6.324	6.8	2.666	5.351	21.27	32.427	-2.003	7.39e+09	0.011283385	-2.767	5260000	4.59e+09	0	1	1
chr11	13216313	13216727	2.976	7.65	5.11	11.848	26.483	27.383	-2.472	7.25e+09	0.011137847	-1.702	0.001587516	0.052684028	0	1	1
chr7	74544851	74545462	38.315	56.101	31.993	44.336	10.218	17.294	1.829	7.25e+09	0.011137847	1.534	0.000777755	0.033221596	0	1	1
chr1	201191690	201192238	5.58	9.35	4.444	8.026	38.369	27.383	-2.218	7.07e+09	0.011075945	-2.447	3.31e+08	0.000804845	0	1	1
chr1	239247424	239247702	3.72	0.85	2.888	3.058	11.26	20.897	-2.513	7.12e+09	0.011075945	-2.371	6.62e+09	0.006315983	0	1	1
chr17	17991040	17991318	2.232	0.85	2.666	2.675	10.635	13.691	-2.729	7.09e+09	0.011075945	-2.141	0.000213454	0.014547663	0	1	1
chr4	68895599	68895997	1.116	0	1.333	4.204	12.929	7.206	-3.731	7.13e+09	0.011075945	-1.972	0.010906149	0.161414464	0	1	1
chr7	28855871	28856192	3.348	4.25	1.777	3.44	16.057	22.338	-2.337	6.97e+09	0.011075945	-2.905	39700000	0.000195115	0	1	1
chr8	114388257	114388468	10.416	13.6	8.887	8.026	2.919	0	2.54	7.02e+09	0.011075945	2.07	0.000505147	0.024982888	0	1	1
chr18	40868154	40868768	8.184	6.8	7.11	9.173	41.08	24.5	-2.125	6800000	0.010913449	-2.045	6.79e+09	0.006391617	0	1	1
chr5	53362481	53362948	4.464	1.7	5.11	3.058	27.317	13.691	-2.615	6.71e+09	0.010845915	-2.322	0.000170628	0.012288286	0	1	1
chr4	143250517	143250863	12.648	13.6	6.665	10.702	2.294	2.162	2.509	6.6e+09	0.010723962	1.903	0.00245241	0.068733897	0	1	1
chr10	103211982	103212684	37.943	42.501	34.437	34.016	4.796	16.574	2.082	6.43e+09	0.010648307	1.856	0.000303497	0.017872457	0	1	1
chr13	110955082	110955569	9.3	3.4	4.221	9.937	33.99	30.986	-2.237	6.52e+09	0.010648307	-2.242	6.07e+09	0.005980645	0	1	1
chr14	91872553	91872896	26.784	17	27.994	16.817	2.502	7.206	2.425	6.38e+09	0.010648307	2.444	3.44e+08	0.004050796	0	1	1
chr14	100476277	100476851	12.648	15.3	16.219	9.173	35.867	64.133	-1.829	6.38e+09	0.010648307	-1.922	8.76e+08	0.001631135	0	1	1
chr15	27172888	27173182	6.324	11.9	9.998	5.733	0.834	0.721	3.358	6.32e+09	0.010648307	3.258	3.59e+09	0.004142969	0	1	1
chr15	50137073	50137852	22.692	28.05	21.551	27.137	77.155	79.986	-1.644	6.42e+09	0.010648307	-1.695	2.06e+09	0.002806683	0	1	1
chr3	45133799	45134206	23.436	20.4	20.44	12.995	4.379	6.485	2.105	6.49e+09	0.010648307	1.724	0.000761547	0.032698635	0	1	1
chr5	50601451	50601922	31.619	25.5	19.329	30.194	8.341	5.044	2.014	6.51e+09	0.010648307	1.787	0.000266119	0.016627583	0	1	1
chr7	47604858	47605304	6.324	4.25	6.443	4.586	18.559	26.662	-1.985	6.47e+09	0.010648307	-1.966	2.02e+09	0.002787344	0	1	1
chr9	4137305	4137711	5.208	1.7	3.333	4.586	19.602	18.735	-2.292	6.35e+09	0.010648307	-2.296	3.92e+09	0.004350717	0	1	1
chr5	116652876	116653146	12.276	11.05	14.219	6.115	0.834	2.162	3.22	6.02e+09	0.010456492	3.058	0.000112576	0.00927937	0	1	1
chr1	232149760	232150326	6.696	16.15	4.444	4.204	40.454	48.28	-2.046	5.81e+09	0.010144157	-3.335	5880	32900000	0	1	1
chr7	34037029	34037498	42.035	37.401	38.881	43.189	11.26	12.971	1.738	5.7e+09	0.010015108	1.777	2.59e+09	0.003276093	0	1	1
chr13	37656359	37656968	3.348	2.55	2.888	4.586	23.355	14.412	-2.644	5.56e+09	0.010013746	-2.397	7.17e+09	0.006697324	0	1	1
chr15	63497087	63497287	1.116	1.7	2.666	2.675	9.592	13.691	-3.056	5.64e+09	0.010013746	-2.064	0.00036812	0.020389384	0	1	1
chr2	188659741	188659958	1.488	0	2.888	1.529	8.341	10.809	-3.181	5.66e+09	0.010013746	-2.005	0.001863895	0.058193085	0	1	1
chr6	63805971	63806865	72.539	62.901	61.098	57.331	21.687	21.618	1.648	5.64e+09	0.010013746	1.45	0.00030047	0.01781439	0	1	1
chr7	102158898	102159305	10.416	39.951	28.883	35.927	1.251	5.765	3.073	5.64e+09	0.010013746	3.49	2.06e+08	0.000595476	0	1	1
chr1	219216484	219216807	19.344	37.401	14.886	29.43	2.919	7.927	2.531	5.42e+09	0.009897966	2.195	0.000386485	0.021092862	0	1	1
chr16	28636188	28636856	14.136	16.15	14.886	8.791	56.928	51.162	-1.85	5.42e+09	0.009897966	-2.167	93800000	0.000349412	0	1	1
chr6	71393564	71393844	11.904	28.05	11.109	12.995	3.545	3.603	2.411	5.4e+09	0.009897966	1.74	0.003063149	0.078239089	0	1	1
chr10	31896935	31897464	15.624	29.75	21.329	18.346	4.796	5.044	2.157	5.28e+09	0.009844159	2.019	0.000100904	0.008648968	0	1	1
chr1	225700130	225700730	30.132	17.85	21.551	18.728	77.364	82.148	-1.691	5.18e+09	0.009749677	-1.977	2.11e+08	0.000595476	0	1	1
chr4	39036083	39036660	7.068	5.1	6.887	4.204	25.649	26.662	-2.04	5.2e+09	0.009749677	-2.188	2.58e+08	0.00065587	0	1	1
chr1	235910397	235910975	21.576	17	21.329	36.309	87.79	61.251	-1.939	5.13e+09	0.009742209	-1.389	0.002633849	0.071412719	0	1	1
chr5	159464036	159464344	2.232	2.55	1.111	1.529	12.929	17.294	-2.632	4.87e+09	0.009328376	-3.493	3970000	3.96e+09	0	1	1
chr8	141119569	141120009	43.151	20.4	28.661	29.43	5.213	10.088	2.198	4.75e+09	0.009157227	2.033	0.000110154	0.009106636	0	1	1
chr6	10403706	10403975	4.836	3.4	6.221	3.822	21.27	20.177	-2.261	4.51e+09	0.008744791	-2.003	4.65e+09	0.00495432	0	1	1
chr8	120435332	120435606	14.88	12.75	6.887	11.466	1.46	2.882	2.855	4.42e+09	0.008638802	2.235	0.001023904	0.03956363	0	1	1
chr13	50613484	50613869	14.136	16.15	15.108	22.55	2.085	3.603	2.536	4.37e+09	0.008610857	2.855	55600000	0.000254872	0	1	1
chr9	124829335	124829876	59.891	52.701	63.098	74.148	15.014	20.177	1.717	4.38e+09	0.008610857	1.996	1.17e+08	0.000424612	0	1	1
chr4	129545785	129546483	68.075	46.751	67.097	52.744	14.805	20.177	1.763	4.29e+09	0.008563263	1.814	1.93e+09	0.002720294	0	1	1
chr7	46512820	46513480	42.779	33.15	30.66	34.781	10.218	11.53	1.833	4.14e+09	0.008314627	1.602	0.000237058	0.015549531	0	1	1
chr2	219968666	219969104	6.324	2.55	7.554	6.88	20.644	23.059	-2.136	4.1e+09	0.008293472	-1.577	0.000761564	0.032698635	0	1	1
chr10	17673490	17674110	3.348	8.5	7.11	4.969	27.109	26.662	-2.323	4.01e+09	0.008171053	-2.124	1.53e+09	0.002325711	0	1	1
chr1	186974852	186975188	3.72	4.25	2.666	2.675	16.057	23.78	-2.294	3.85e+09	0.008018624	-2.843	7710000	5.87e+09	0	1	1
chr12	46386606	46386821	2.976	1.7	4.888	5.733	13.763	15.853	-2.513	3.9e+09	0.008018624	-1.47	0.004507275	0.096627859	0	1	1
chr5	10018715	10019022	1.86	0.85	0.667	1.147	11.26	13.691	-2.981	3.89e+09	0.008018624	-3.784	15200000	9.89e+09	0	1	1
chr6	41470569	41471049	3.348	4.25	6.221	4.204	16.682	20.897	-2.315	3.84e+09	0.008018624	-1.787	0.000219252	0.014798424	0	1	1
chr7	84669159	84669374	13.392	14.45	8.221	6.88	0.209	3.603	3.517	3.77e+09	0.007979547	2.669	0.002210045	0.064307393	0	1	1
chr7	69526423	69527013	47.243	21.25	38.881	43.189	5.839	10.088	2.224	3.68e+09	0.007858883	2.45	2.52e+08	0.000648337	0	1	1
chr12	131370711	131371185	37.199	49.301	42.658	44.718	9.384	15.853	1.839	3.59e+09	0.007717251	1.868	1.67e+09	0.002427309	0	1	1
chr15	85318209	85318871	37.943	65.451	27.105	45.482	6.673	17.294	2.202	3.54e+09	0.007675571	1.702	0.001239306	0.045138549	0	1	1
chr5	28313407	28314248	7.812	0	4.444	1.911	43.165	28.103	-2.97	3.39e+09	0.007390378	-3.435	5.09e+08	0.001137051	0	1	1
chr10	126247444	126247931	8.928	1.7	5.777	4.586	34.616	26.662	-2.358	3.26e+09	0.007181408	-2.553	6.45e+08	0.001345562	0	1	1
chr5	157603391	157603711	18.6	27.2	17.108	34.781	2.919	5.765	2.514	3.15e+09	0.00699621	2.707	3.29e+08	0.000804845	0	1	1
chr8	25301488	25302152	47.987	39.951	52.656	48.922	14.388	8.647	1.87	3.13e+09	0.00699621	2.072	2.84e+08	0.000715397	0	1	1
chr5	29170648	29170984	28.272	36.551	25.995	27.901	7.507	10.088	1.914	3.06e+09	0.006894665	1.665	0.000240192	0.015644926	0	1	1
chr2	231425841	231426363	30.132	28.9	40.436	36.692	4.379	10.809	2.138	3.03e+09	0.006880525	2.524	21900000	0.000127591	0	1	1
chr3	54557759	54558318	6.324	8.5	5.777	9.937	25.649	36.75	-2.087	3,00E+09	0.006872812	-1.996	1.55e+09	0.002345485	0	1	1
chr7	130292739	130293213	8.556	0.85	6.221	7.262	32.53	26.662	-2.446	2.99e+09	0.006872812	-2.145	0.000249578	0.015995326	0	1	1
chr16	24646273	24646706	7.44	2.55	4.888	4.969	26.9	24.5	-2.212	2.95e+09	0.006864486	-2.381	5.04e+08	0.001135453	0	1	1
chr17	694231	694622	5.952	4.25	5.999	4.969	19.81	25.941	-2.069	2.86e+09	0.006717312	-2.011	1.2e+09	0.001963663	0	1	1
chr6	100296838	100297568	8.184	1.7	3.555	2.293	31.071	25.941	-2.353	2.86e+08	0.006717312	-3.24	5730000	4.85e+09	0	1	1
chr4	105622193	105622503	12.648	20.4	5.777	16.053	0.417	2.882	3.755	2.77e+08	0.006626886	3.172	0.000324498	0.018619016	0	1	1
chr11	65915769	65916039	4.836	6.8	9.109	7.262	24.815	25.221	-2.154	2.75e+09	0.006613458	-1.591	0.000326253	0.018643097	0	1	1
chr2	196315393	196315868	2.232	4.25	3.11	1.911	21.687	18.015	-2.734	2.71e+09	0.006575352	-2.93	30700000	0.000161822	0	1	1
chr6	6811155	6812006	88.907	58.651	81.094	72.237	20.019	20.177	1.886	2.51e+09	0.006160528	1.931	1.24e+09	0.001966861	0	1	1
chr3	26437686	26438104	1.488	3.4	3.555	2.675	19.81	14.412	-2.974	2.46e+09	0.006071565	-2.444	3.49e+09	0.004061802	0	1	1
chr9	108049154	108049627	7.068	11.9	7.776	10.702	28.777	49	-2.071	2.43e+09	0.006050368	-2.058	5.03e+08	0.001135453	0	1	1
chr17	69761844	69762368	9.3	6.8	4.888	8.791	31.488	36.75	-2.023	2.37e+09	0.005977734	-2.345	80400000	0.000325766	0	1	1
chr5	151870647	151871196	4.092	3.4	4.888	3.44	29.194	16.574	-2.599	2.35e+09	0.005966706	-2.456	1.21e+09	0.001963663	0	1	1
chr12	119692903	119693401	31.247	31.45	31.993	23.314	4.796	10.809	2.159	2.3e+09	0.005891546	1.989	5.28e+09	0.005475506	0	1	1
chr8	102794366	102794762	34.595	45.901	36.881	47.393	11.469	8.647	1.939	2.3e+09	0.005891546	2.016	6.52e+08	0.001349956	0	1	1
chr6	158917458	158917898	26.412	18.7	18.218	16.053	4.796	5.765	2.155	2.22e+09	0.005807821	1.739	0.000520592	0.025343059	0	1	1
chr4	168095888	168096391	1.488	4.25	3.777	3.822	21.27	16.574	-2.923	2.07e+09	0.005455397	-2.325	4.33e+09	0.004670708	0	1	1
chr5	30099465	30100146	14.136	11.9	12.886	9.555	72.359	42.515	-2.138	2.03e+09	0.005405827	-2.356	1.55e+08	0.000491452	0	1	1
chr2	152573282	152573508	0	2.55	4.221	5.351	10.843	14.412	-3.798	1.98e+09	0.00532376	-1.38	0.018375801	0.211585302	0	1	1
chr1	44327827	44328181	2.604	1.7	3.999	1.147	17.725	16.574	-2.891	1.91e+09	0.005184303	-2.624	1.21e+09	0.001963663	0	1	1
chr9	112059215	112059954	15.624	14.45	12.442	11.084	55.468	53.324	-1.845	1.86e+09	0.005091235	-2.201	17200000	0.000109502	0	1	1
chr8	69643657	69644269	45.755	41.651	45.324	48.54	11.26	13.691	1.84	1.84e+09	0.005088617	1.938	34500000	0.000824681	0	1	1
chr14	68576527	68576779	1.116	0	1.777	0.764	8.341	10.809	-3.56	1.76e+09	0.004920472	-2.751	5.07e+09	0.005313793	0	1	1
chr2	114022396	114022639	1.86	0	1.777	4.586	11.052	15.132	-3.349	1.73e+09	0.004916345	-2.075	0.001699507	0.055021727	0	1	1
chr8	29583498	29584166	33.107	27.2	35.326	23.697	2.711	10.088	2.491	1.74e+09	0.004916345	2.461	1.16e+09	0.001963663	0	1	1
chr9	22158878	22159364	45.383	37.401	35.548	38.22	10.843	11.53	1.903	1.64e+09	0.004716636	1.726	5.05e+09	0.005313793	0	1	1
chr2	191049887	191050936	28.644	28.05	26.883	35.927	99.468	97.28	-1.792	1.62e+09	0.004701872	-1.654	4.33e+09	0.004670708	0	1	1
chr1	32066418	32066751	27.156	13.6	15.997	10.702	2.294	5.044	2.695	1.59e+09	0.004674452	2.061	0.000868572	0.035654779	0	1	1
chr5	76805860	76806510	7.068	9.35	8.665	4.969	49.421	30.986	-2.34	1.56e+09	0.004632563	-2.541	75100000	0.000313122	0	1	1
chr1	184792285	184793064	113.83	78.201	103.978	90.582	18.35	33.147	1.95	1.54e+09	0.004615687	1.963	1.06e+09	0.001867807	0	1	1
chr17	43289411	43289794	13.764	17	24.439	15.67	52.758	60.53	-1.894	1.52e+09	0.004615687	-1.475	0.000264919	0.016627583	0	1	1
chr17	43295603	43295865	13.392	7.65	18.441	11.084	38.578	50.442	-1.998	1.49e+09	0.004585342	-1.556	0.000350395	0.019740105	0	1	1
chr17	43244875	43245084	9.672	9.35	13.775	10.32	33.573	40.353	-1.935	1.45e+09	0.004495693	-1.586	0.000106384	0.008953849	0	1	1
chr5	172909787	172910499	71.795	80.751	96.202	98.991	11.469	28.103	2.025	1.41e+09	0.00442436	2.384	21200000	0.000125938	0	1	1
chrX	108261797	108262359	23.436	19.55	25.328	27.901	3.962	5.765	2.242	1.35e+09	0.004289526	2.534	27300000	0.000147954	0	1	1
chr5	399786	400232	10.044	6.8	8.665	10.702	31.071	39.633	-1.991	1.26e+09	0.004068732	-1.861	1.66e+09	0.002427309	0	1	1
chr8	23354000	23354396	3.72	0.85	3.11	3.822	15.431	19.456	-2.657	1.27e+09	0.004068732	-2.317	4.01e+09	0.004427011	0	1	1
chr5	56112483	56113121	10.416	5.95	9.331	13.377	37.952	36.75	-2.113	1.21e+09	0.003987177	-1.734	0.000154281	0.011498814	0	1	1
chr6	11218722	11219374	42.779	39.951	39.547	50.451	10.843	10.809	1.932	1.21e+08	0.003987177	2.047	2.29e+08	0.000609847	0	1	1
chr17	43272211	43272517	12.276	10.2	19.329	9.937	37.118	59.089	-2.05	1.11e+09	0.003748751	-1.666	0.000114992	0.009368021	0	1	1
chr10	106444664	106445381	37.199	73.101	38.659	84.467	10.009	11.53	2.349	1.08e+09	0.003672864	2.521	1.86e+08	0.000559076	0	1	1
chr4	30870575	30871458	39.803	60.351	36.659	70.326	10.426	11.53	2.183	1.03e+09	0.003569575	2.287	24100000	0.000629498	0	1	1
chr11	117281147	117281544	1.86	1.7	5.554	8.791	12.303	18.735	-3.025	8.57e+08	0.003104131	-1.094	0.034598035	0.295649442	0	1	1
chr13	109257001	109257451	4.464	1.7	5.777	5.351	18.559	20.897	-2.484	8.76e+08	0.003104131	-1.802	0.000305184	0.017915466	0	1	1
chr15	62110032	62110569	29.388	33.15	28.661	29.812	8.758	4.324	2.122	8.37e+08	0.003104131	2.033	1.13e+09	0.001955476	0	1	1
chr2	157440511	157441396	55.055	52.701	62.654	60.771	6.047	20.177	2.19	8.89e+08	0.003104131	2.386	78900000	0.000324028	0	1	1
chr3	178084628	178085554	69.191	51.851	54.433	66.121	17.725	12.25	1.979	8.57e+08	0.003104131	1.962	8.12e+08	0.001564218	0	1	1
chr5	68898903	68899450	3.348	1.7	3.555	1.529	22.521	17.294	-2.856	8.84e+08	0.003104131	-2.894	1.4e+08	0.000461013	0	1	1
chr1	42210004	42210997	51.335	56.101	81.983	61.917	5.422	19.456	2.264	8.21e+08	0.003098503	2.692	7770000	5.87e+09	0	1	1
chr2	212905854	212906107	0.744	0	3.555	1.911	7.09	10.809	-3.965	7.99e+08	0.003098503	-1.587	0.009740553	0.151488232	0	1	1
chr2	238841348	238842323	94.858	73.101	119.531	99.755	13.554	28.824	2.058	8.16e+08	0.003098503	2.438	9800000	6.68e+09	0	1	1
chr17	55732888	55733188	28.272	23.8	20.662	19.11	6.256	5.765	2.101	7.79e+08	0.003080471	1.705	0.000217995	0.014749203	0	1	1
chr2	181818858	181819139	16.368	50.151	17.33	22.168	5.839	3.603	2.685	7.83e+08	0.003080471	1.971	0.000698655	0.030939029	0	1	1
chr1	236568313	236568849	34.223	22.95	30.438	29.812	5.005	7.927	2.261	7.28e+08	0.002947861	2.313	1.97e+08	0.000586761	0	1	1
chr5	148965876	148966188	4.464	5.95	3.999	5.351	19.81	34.589	-2.381	7.2e+08	0.002947861	-2.513	22900000	0.000130483	0	1	1
chr8	111699390	111699858	25.296	41.651	19.551	28.283	1.668	9.368	2.873	6.79e+08	0.002831627	2.406	0.000153301	0.011498814	0	1	1
chr8	41685488	41685690	14.88	18.7	8.443	8.791	3.128	2.162	2.527	6.53e+08	0.002765603	1.592	0.004756712	0.100163383	0	1	1
chrX	150848916	150849380	32.363	35.701	19.551	32.87	7.507	6.485	2.242	6.27e+08	0.002693321	1.861	0.00010037	0.00862962	0	1	1
chr1	195590768	195591087	2.232	2.55	2.222	4.204	20.227	17.294	-2.986	6.07e+08	0.002648169	-2.604	1.19e+08	0.001963663	0	1	1
chr2	163210423	163210968	3.72	5.1	3.999	5.733	23.564	24.5	-2.489	58400000	0.002591929	-2.324	2.13e+08	0.000595476	0	1	1
chr7	127907786	127908111	23.436	33.15	21.107	31.341	2.711	7.927	2.613	5.46e+08	0.002459918	2.519	8.4e+08	0.001575301	0	1	1
chr5	172910957	172911460	39.803	57.801	45.102	35.163	9.175	15.132	2.06	5.29e+08	0.002448203	1.801	6.37e+09	0.006141	0	1	1
chr7	132277281	132277580	1.488	0	4.666	4.586	9.175	13.691	-3.411	5.34e+08	0.002448203	-1.249	0.02435064	0.245105814	0	1	1
chr15	67106788	67107440	13.392	15.3	15.552	16.817	57.971	55.486	-1.997	50300000	0.002382211	-1.812	1.21e+09	0.001963663	0	1	1
chr10	15200711	15201041	2.232	0.85	1.111	2.293	18.976	15.132	-3.27	4.86e+08	0.002342264	-3.397	61600000	0.000269803	0	1	1
chr5	56123495	56124220	18.972	9.35	19.329	18.728	61.933	63.412	-2.075	3.88e+08	0.001899799	-1.716	7.8e+09	0.007102169	0	1	1
chr16	15382578	15382951	3.72	1.7	3.555	3.822	21.895	18.735	-2.759	3.8e+07	0.001897325	-2.469	4.94e+08	0.001135453	0	1	1
chr15	67150447	67150782	3.72	1.7	3.999	4.586	21.27	18.735	-2.733	3.71e+08	0.001886572	-2.233	2.77e+09	0.00345373	0	1	1
chr5	133742339	133743233	72.911	72.251	75.318	66.504	15.223	23.059	1.967	3.41e+08	0.00176383	1.935	39700000	0.000931782	0	1	1
chr7	34035916	34036682	95.602	102.851	88.648	87.525	25.649	24.5	1.977	3.31e+08	0.001745718	1.807	1.76e+09	0.002525725	0	1	1
chr14	90654616	90655275	44.267	39.951	41.103	42.043	9.384	11.53	2.046	28400000	0.001524691	2.023	2.2e+08	0.000597781	0	1	1
chr4	24753528	24753798	0	0	1.777	1.529	7.09	5.765	-7.055	2.81e+08	0.001524691	-1.949	0.007914138	0.135853431	0	1	1
chr7	96548645	96548959	2.604	0.85	2.888	3.44	13.763	18.015	-2.937	2.68e+08	0.001496189	-2.305	3.6e+09	0.004144429	0	1	1
chr5	81422707	81423063	5.208	4.25	4.888	6.115	39.203	23.78	-2.716	2.35e+08	0.001341806	-2.551	1.64e+08	0.000514542	0	1	1
chr16	61792168	61792805	7.812	5.1	9.998	6.497	44.833	30.986	-2.504	2.15e+08	0.001249011	-2.19	9.52e+08	0.001750699	0	1	1
chr3	58164135	58164773	46.871	48.451	57.988	55.802	8.758	15.132	2.08	2.07e+08	0.001243885	2.339	48000	4.33e+09	0	1	1
chr4	168528143	168528836	3.72	9.35	3.777	4.586	36.701	36.03	-2.61	2050000	0.001243885	-3.127	141000	3.58e+08	0	1	1
chr7	34031032	34031601	45.755	51.001	51.767	61.917	10.635	12.971	2.057	2.09e+08	0.001243885	2.293	6550000	5.23e+09	0	1	1
chr7	47651468	47651936	4.836	2.55	6.887	6.88	28.985	20.897	-2.655	2.03e+08	0.001243885	-1.874	0.000166704	0.012162425	0	1	1
chr4	94676862	94677251	24.552	23.8	24.884	20.257	2.919	6.485	2.558	1.67e+08	0.001086035	2.467	2.1e+08	0.000595476	0	1	1
chr1	193655277	193655802	46.499	66.301	38.214	74.912	6.673	14.412	2.509	1.58e+08	0.001049485	2.519	85600000	0.000332897	0	1	1
chr12	65891969	65892421	1.86	4.25	7.11	3.058	23.772	23.78	-3.103	1.41e+08	0.00096399	-2.16	3.07e+09	0.003709406	0	1	1
chr5	5335647	5336160	5.58	3.4	3.333	1.529	35.241	26.662	-2.71	1.41e+08	0.00096399	-3.589	17600	8.2e+07	0	1	1
chrX	1086276	1087009	27.528	13.6	15.108	14.906	64.644	128.266	-2.161	1.39e+08	0.00096399	-2.665	530000	9260000	0	1	1
chr5	78699603	78700193	5.58	9.35	5.332	6.115	34.407	39.633	-2.376	1.3e+08	0.000952891	-2.688	508000	9260000	0	1	1
chr14	90970008	90970476	2.604	3.4	4.221	3.44	21.27	21.618	-2.87	11600000	0.000919249	-2.452	1.14e+08	0.000418537	0	1	1
chr2	122428527	122429036	27.528	39.101	22.44	29.812	5.005	7.927	2.433	1.19e+08	0.000919249	2.098	2.18e+09	0.002914492	0	1	1
chr2	220224890	220225484	5.208	4.25	3.999	3.44	27.109	28.103	-2.494	1.14e+08	0.000919249	-2.861	359000	7.3e+08	0	1	1
chr4	118989243	118989720	2.604	4.25	3.777	2.293	21.895	25.221	-2.851	1.12e+08	0.000919249	-2.878	1690000	2.3e+09	0	1	1
chr7	151472331	151472998	34.967	62.051	35.548	53.509	6.673	11.53	2.474	1.22e+08	0.000919249	2.368	2.1e+08	0.000595476	0	1	1
chr9	112041634	112042290	5.58	11.05	5.11	4.204	33.573	51.883	-2.432	1.05e+08	0.000916165	-3.146	495	32900000	0	1	1
chr17	55710329	55711113	51.335	47.601	52.434	39.749	3.128	14.412	2.72	94500000	0.000851743	2.621	1.4e+08	0.000461013	0	1	1
chr3	13011479	13012158	35.711	45.901	45.546	53.891	5.839	11.53	2.341	9320000	0.000851743	2.638	1730000	2.3e+09	0	1	1
chr2	122055582	122056237	46.499	62.901	51.101	60.388	7.298	16.574	2.303	85100000	0.000820234	2.341	39900000	0.000195115	0	1	1
chr1	27540278	27540628	2.232	2.55	2.888	4.586	13.763	33.147	-3.235	5970000	0.000595783	-2.619	4.99e+08	0.001135453	0	1	1
chr17	44820639	44820839	0	0	2.222	1.147	6.047	10.088	-7.278	48900000	0.000505836	-2.092	0.002009188	0.060694851	0	1	1
chr1	212595888	212596668	14.136	13.6	17.108	14.906	51.089	70.618	-2.11	44600000	0.000479258	-1.903	1.51e+08	0.000484512	0	1	1
chr12	95940540	95941016	41.663	53.551	43.991	60.006	7.716	11.53	2.359	41700000	0.000465595	2.495	3380000	3.5e+09	0	1	1
chr18	8601821	8602059	13.392	10.2	9.331	9.173	1.043	0.721	3.585	36100000	0.000423832	3.224	3.14e+08	0.000776059	0	1	1
chr4	185305944	185306340	1.488	1.7	2.444	3.822	15.848	20.177	-3.465	36400000	0.000423832	-2.532	5.49e+08	0.001199295	0	1	1
chr13	80040554	80041200	2.232	3.4	3.555	3.058	30.862	20.897	-3.286	21200000	0.000285155	-2.965	9730000	6.68e+09	0	1	1
chr17	78883281	78884000	8.928	9.35	19.774	19.875	35.45	58.368	-2.332	22400000	0.000285155	-1.213	0.002024203	0.06088514	0	1	1
chr8	118439577	118440074	5.208	5.1	4.666	6.497	33.364	32.427	-2.661	22500000	0.000285155	-2.581	4460000	4.15e+09	0	1	1
chr3	243898	244405	31.991	30.6	31.771	35.545	6.256	3.603	2.543	15100000	0.000221599	2.646	2030000	2.36e+09	0	1	1
chr5	167699384	167699885	4.836	10.2	3.999	2.293	43.165	50.442	-2.735	1440000	0.000221599	-3.816	8.43	236000	0	1	1
chr8	89704075	89704609	30.504	38.251	18.441	30.959	4.171	6.485	2.764	14400000	0.000221599	2.29	1.07e+09	0.001867807	0	1	1
chr3	187850135	187850627	17.484	21.25	25.995	20.257	3.128	1.441	2.846	11900000	0.000208172	3.132	135000	3.58e+08	0	1	1
chr5	116585012	116585646	37.199	79.901	24.217	48.158	3.962	10.088	3.177	11700000	0.000208172	2.495	2.55e+09	0.003236865	0	1	1
chr12	102539617	102540416	4.836	8.5	9.331	10.702	56.511	38.912	-2.928	8500000	0.000169727	-2.269	3.08e+08	0.000768692	0	1	1
chr18	69935276	69935679	18.972	14.45	14.886	22.55	1.46	1.441	3.502	7620000	0.000163819	3.638	366000	7.3e+08	0	1	1
chr14	90648950	90649503	35.711	24.65	33.993	27.901	3.336	2.882	3.243	114000	1,00E-04	3.266	33600	1.23e+08	0	1	1
chr2	181822134	181822516	39.431	52.701	25.772	43.571	2.085	4.324	4.011	419	1,00E-04	3.61	35200	1.23e+08	0	1	1
chrX	113512722	113513319	1.86	0.85	4.444	3.44	30.862	16.574	-3.965	4230000	1,00E-05	-2.593	1.19e+09	0.001963663	0	1	1
chr9	91796665	91798687	170.001	215.053	256.169	206.008	18.767	39.633	2.766	233000	1,00E-06	3.033	5840	32900000	0	1	1
chr11	110196223	110196568	1.116	0	2.666	2.675	13.346	19.456	-4.321	978000	1,00E-07	-2.566	7.33e+08	0.001457697	0	1	1
chr12	92070702	92071477	56.171	66.301	54.878	46.247	9.801	7.206	2.782	48400	1,00E-07	2.516	937000	1.46e+09	0	1	1
chr14	55807011	55807673	56.171	70.551	50.656	68.797	8.967	12.971	2.576	12900	1,00E-07	2.497	1890000	2.3e+09	0	1	1
