# Supplementary material for: B4GALT1 Is a New Candidate to Maintain the Stemness of Lung Cancer Stem Cells
Source: J Clin Med. 2019 Nov 9;8(11):1928. doi: 10.3390/jcm8111928 (PMC6912435; doi:10.3390/jcm8111928)
Supplement: Supplementary file 1 [file jcm-08-01928-s001.zip › supplementary/Table S3_ATAC_RNAseq_data.xlsx]

## Sheet: ATAC-seq
Sample	Percentage of alignament % (2X paired)	Number of aligned reads	Redundant rate	Deduplicated_reads	Significant ATAC peaks (after blacklist removal)
3D_1	80.53	26195947	0.34	17197309	17884
3D_2	45.49	18519944	0.66	6312774	8916
2D_1	90.52	32151473	0.3	22486541	28744
2D_2	90.9	26989216	0.15	26989216	3425

## Sheet: RNA-seq
Sample	Number of reads processed	Percentage of alignament % (2X paired)	Number of aligned reads
3D_1	3976298	0.5	1979380
3D_2	45359107	0.57	25943679
3D_3	38617676	0.58	18718447
2D_1	34311674	0.63	21664467
2D_2	36269702	0.658	23497706
2D_3	34386062	0.62	21214002
